# Supplementary material for: Comparative transcriptome analysis of two Daphnia galeata genotypes displaying contrasting phenotypic variation induced by fish kairomones in the same environment of the Han River, Korea
Source: BMC Genomics. 2023 Oct 2;24:580. doi: 10.1186/s12864-023-09701-x (PMC10544471; doi:10.1186/s12864-023-09701-x)
Supplement: Supplementary file 2 — Supplementary Material 2 [file 12864_2023_9701_MOESM2_ESM.xlsx]

## Sheet: Uniprot
Table S4. Annotation results to each unigene database.
Unigenes	Accession	percentage of identical matches	alignment length	mismatch	gapopen	qstart	qend	sstart	send	evalue	bitscore
TRINITY_DN0_c0_g1_i1.p1	O60235	31.474	251	152	6	18	260	179	417	8.87e-27	110
TRINITY_DN0_c0_g1_i1.p2	A4Q998	61.21	281	109	0	60	340	70	350	1.09e-126	370
TRINITY_DN0_c0_g1_i1.p3	Q8BHH2	51.724	203	90	3	14	216	7	201	1.3e-73	224
TRINITY_DN0_c0_g1_i1.p4	A2A3K4	56.886	167	71	1	1	166	86	252	3.35e-62	207
TRINITY_DN0_c0_g1_i1.p6	Q2TBQ5	74.026	77	20	0	20	96	16	92	2.2e-35	124
TRINITY_DN0_c0_g1_i10.p1	O60235	31.474	251	152	6	18	260	179	417	8.87e-27	110
TRINITY_DN0_c0_g1_i10.p2	A2A3K4	56.886	167	71	1	1	166	86	252	3.35e-62	207
TRINITY_DN0_c0_g1_i10.p3	A4Q998	61.21	281	109	0	60	340	70	350	1.09e-126	370
TRINITY_DN0_c0_g1_i4.p1	O60235	31.474	251	152	6	18	260	179	417	8.87e-27	110
TRINITY_DN0_c0_g1_i4.p2	O43101	52.439	328	152	3	1	324	26	353	4.64e-125	370
TRINITY_DN0_c0_g1_i4.p3	Q6IN84	33.333	261	164	5	74	330	49	303	2.85e-43	155
TRINITY_DN0_c0_g1_i4.p4	Q76MJ5	41.259	286	144	7	12	283	518	793	2e-57	207
TRINITY_DN0_c0_g1_i4.p6	Q2TBQ5	74.026	77	20	0	20	96	16	92	2.2e-35	124
TRINITY_DN0_c0_g1_i5.p1	Q8BHH2	51.724	203	90	3	14	216	7	201	1.3e-73	224
TRINITY_DN0_c0_g1_i6.p1	Q91ZT1	55.34	103	42	2	1	103	848	946	1.8e-27	110
TRINITY_DN0_c0_g1_i6.p2	Q76MJ5	41.259	286	144	7	12	283	518	793	2e-57	207
TRINITY_DN0_c0_g1_i6.p3	O35165	39.81	211	127	0	1	211	1	211	6.37e-52	169
TRINITY_DN0_c0_g1_i8.p1	Q9V9A8	53.273	443	164	9	453	872	451	873	1.06e-130	416
TRINITY_DN0_c0_g1_i8.p2	Q9W092	41.667	192	105	3	25	211	44	233	8.74e-46	161
TRINITY_DN0_c1_g1_i1.p1	P10090	45.483	642	310	11	29	651	65	685	0	564
TRINITY_DN0_c1_g1_i4.p1	Q14549	48.485	165	39	4	215	376	239	360	2.82e-38	145
TRINITY_DN0_c2_g1_i11.p1	Q9I7F7	48.165	899	329	26	13	830	8	850	0	757
TRINITY_DN0_c2_g1_i8.p1	P17336	70.784	510	139	4	1	504	1	506	0	757
TRINITY_DN0_c2_g1_i9.p1	Q9VZX9	85.21	453	66	1	71	522	69	521	0	835
TRINITY_DN0_c3_g1_i2.p1	A7YY55	37.151	358	221	3	10	367	8	361	2.44e-87	271
TRINITY_DN0_c3_g2_i1.p1	P13607	70.056	177	53	0	1	177	414	590	5.38e-87	278
TRINITY_DN0_c5_g1_i1.p1	Q0IES8	81.096	365	69	0	1	365	1	365	0	644
TRINITY_DN1_c0_g1_i3.p1	Q9CYF5	45.902	427	215	8	40	454	39	461	2.15e-130	387
TRINITY_DN1_c0_g1_i5.p1	P27601	55.068	365	143	4	14	365	21	377	1.51e-132	386
TRINITY_DN1_c0_g1_i5.p2	Q6DDF0	53.632	468	184	12	39	495	41	486	2.28e-167	485
TRINITY_DN1_c0_g1_i6.p1	P07764	81.579	228	42	0	2	229	1	228	8.23e-135	386
TRINITY_DN1_c0_g1_i6.p2	Q9UBE8	72.24	317	83	1	4	320	216	527	2.75e-170	486
TRINITY_DN1_c0_g1_i7.p1	Q61097	38.567	586	290	14	393	976	331	848	1.86e-118	386
TRINITY_DN1_c0_g1_i7.p2	Q0VD19	45.265	528	282	5	159	686	82	602	8.29e-157	471
TRINITY_DN10_c0_g1_i1.p1	Q32LB9	38.53	558	294	10	193	706	128	680	1.51e-111	355
TRINITY_DN10_c0_g1_i2.p1	Q8WQG1	43.379	219	119	4	10	226	6	221	1.81e-50	166
TRINITY_DN10_c0_g1_i2.p2	Q9BQ50	33.645	214	130	4	14	220	8	216	1.23e-33	124
TRINITY_DN10_c0_g1_i3.p1	Q5U2W9	45.513	156	83	2	1	156	1	154	2.34e-40	140
TRINITY_DN10_c0_g1_i3.p2	Q6GPC6	25.159	314	177	13	54	365	224	481	4.42e-13	74.3
TRINITY_DN10_c0_g1_i5.p1	Q13637	71.014	207	56	3	29	235	23	225	1.01e-105	307
TRINITY_DN10_c0_g1_i5.p2	P10978	25.577	520	330	18	8	511	27	505	5.84e-34	140
TRINITY_DN10_c0_g1_i8.p1	Q8BW74	41.844	282	121	6	146	421	45	289	1.67e-49	172
TRINITY_DN10_c0_g1_i8.p2	P10978	47.059	153	75	1	1	147	1075	1227	6.63e-39	142
TRINITY_DN10_c0_g1_i8.p3	P10978	25.577	520	330	18	8	511	27	505	5.84e-34	140
TRINITY_DN100_c0_g1_i10.p1	Q8K0Q5	33.579	271	155	5	309	574	285	535	3.75e-38	152
TRINITY_DN100_c0_g1_i11.p1	Q96FX7	48.852	305	134	4	1	303	1	285	6.12e-100	298
TRINITY_DN100_c0_g1_i11.p2	Q8VCW8	45.272	497	255	7	12	502	33	518	1.65e-151	449
TRINITY_DN100_c0_g1_i13.p1	Q6TNS2	40.73	356	198	6	16	361	11	363	1.73e-96	295
TRINITY_DN100_c0_g1_i15.p1	Q8NEZ4	37.059	510	236	14	828	1317	924	1368	8.14e-81	298
TRINITY_DN100_c0_g1_i15.p2	Q8IMC6	87.554	233	29	0	137	369	155	387	1.25e-146	449
TRINITY_DN100_c0_g1_i16.p1	P20107	42.105	380	189	8	5	362	3	373	2e-93	291
TRINITY_DN100_c0_g1_i18.p1	P53680	96.479	142	5	0	1	142	1	142	1.21e-98	282
TRINITY_DN100_c0_g1_i18.p2	P36993	54.67	364	157	4	37	397	1	359	2.32e-142	413
TRINITY_DN100_c0_g1_i18.p3	Q5XXB5	66.319	288	96	1	14	300	584	871	2.71e-126	386
TRINITY_DN100_c0_g1_i3.p1	P20107	42.105	380	189	8	5	362	3	373	2e-93	291
TRINITY_DN100_c0_g1_i8.p1	P20107	42.105	380	189	8	5	362	3	373	2e-93	291
TRINITY_DN100_c0_g1_i8.p2	P36993	54.67	364	157	4	37	397	1	359	2.32e-142	413
TRINITY_DN100_c0_g1_i8.p3	A2VDU3	62.271	273	100	3	19	289	30	301	2.66e-121	372
TRINITY_DN100_c0_g1_i9.p1	Q5ZJ65	52.201	318	128	7	1	311	1	301	1.61e-101	305
TRINITY_DN100_c0_g1_i9.p2	O01346	53.271	428	194	2	15	442	31	452	9.53e-155	449
TRINITY_DN1000_c0_g1_i11.p1	Q9TTK4	36.558	1075	612	16	2	1021	2732	3791	0	668
TRINITY_DN1000_c0_g1_i12.p1	P27393	47.561	164	83	1	186	346	1083	1246	9.05e-21	97.1
TRINITY_DN1000_c0_g1_i14.p1	Q8WZA2	49.943	877	362	15	489	1353	199	1010	0	857
TRINITY_DN1000_c0_g1_i8.p1	Q8QZW3	43.75	112	60	2	257	366	74	184	1.14e-20	97.1
TRINITY_DN1000_c0_g1_i9.p1	Q14667	40.067	1188	654	19	92	1261	886	2033	0	858
TRINITY_DN1001_c0_g1_i1.p1	A0A291PQF1	29.811	530	351	10	1	516	1	523	2.47e-72	242
TRINITY_DN1001_c0_g1_i1.p2	Q99743	79.245	53	11	0	1	53	304	356	1.1e-22	105
TRINITY_DN1001_c0_g1_i10.p1	Q11002	64.718	496	174	1	15	510	59	553	0	689
TRINITY_DN1001_c0_g1_i10.p2	Q99743	79.245	53	11	0	1	53	304	356	1.1e-22	105
TRINITY_DN1001_c0_g1_i14.p1	A0A291PQF1	29.811	530	351	10	1	516	1	523	2.47e-72	242
TRINITY_DN1001_c0_g1_i14.p2	Q99743	79.245	53	11	0	1	53	304	356	1.1e-22	105
TRINITY_DN1001_c0_g1_i15.p1	A0A291PQF1	29.811	530	351	10	1	516	1	523	2.47e-72	242
TRINITY_DN1001_c0_g1_i15.p3	Q99743	79.245	53	11	0	1	53	304	356	3.88e-23	105
TRINITY_DN1001_c0_g1_i16.p1	P42335	58.824	34	13	1	263	296	634	666	1.5e-07	56.2
TRINITY_DN1001_c0_g1_i17.p1	P42335	58.824	34	13	1	263	296	634	666	1.5e-07	56.2
TRINITY_DN1001_c0_g1_i3.p1	Q11002	64.718	496	174	1	13	508	59	553	0	689
TRINITY_DN1001_c0_g1_i3.p2	Q0V9J0	39.474	152	89	2	8	156	93	244	1.57e-27	105
TRINITY_DN1001_c0_g1_i4.p1	Q13442	49.275	138	63	4	13	145	14	149	5.65e-27	103
TRINITY_DN1001_c0_g1_i7.p1	A0A291PQF1	29.811	530	351	10	1	516	1	523	2.47e-72	242
TRINITY_DN1001_c0_g1_i9.p1	Q80TL1	32.18	578	336	15	340	904	546	1080	2.89e-70	258
TRINITY_DN1001_c0_g1_i9.p2	Q5M7P4	23.778	450	262	12	11	452	10	386	6.11e-23	105
TRINITY_DN10017_c1_g1_i1.p1	Q9VZS5	49.194	124	62	1	2	124	3	126	1.67e-38	130
TRINITY_DN10017_c1_g1_i2.p1	O95900	35.593	177	104	3	16	190	8	176	1.32e-27	108
TRINITY_DN1002_c0_g1_i3.p1	O54753	50.943	106	49	2	64	168	21	124	1.81e-25	102
TRINITY_DN1002_c1_g1_i3.p1	Q39571	58.095	105	44	0	1	105	3	107	8.91e-47	151
TRINITY_DN1002_c1_g1_i3.p2	M9MRD1	33.088	136	89	1	1	134	1601	1736	6.39e-14	71.2
TRINITY_DN1002_c1_g1_i4.p1	P19971	57.589	224	95	0	2	225	35	258	2.28e-84	262
TRINITY_DN1002_c1_g1_i5.p1	Q91YE3	47.273	55	25	2	69	123	9	59	7.25e-08	52.8
TRINITY_DN1002_c1_g1_i5.p2	Q9W092	36	100	57	3	17	111	36	133	3.25e-12	65.1
TRINITY_DN1002_c1_g1_i6.p1	P52922	47.458	236	118	4	10	241	2	235	3.04e-63	211
TRINITY_DN1002_c1_g1_i7.p1	Q6NYU7	64.319	213	76	0	3	215	45	257	1.15e-100	295
TRINITY_DN1002_c1_g1_i8.p1	Q7ZV22	62.132	272	103	0	2	273	5	276	3.38e-125	360
TRINITY_DN1002_c1_g1_i8.p2	Q5UPG5	33.333	159	90	4	99	251	247	395	5.95e-23	99.8
TRINITY_DN1002_c1_g1_i9.p1	Q8C460	44.737	114	61	2	1	112	210	323	5.17e-25	99.8
TRINITY_DN1002_c1_g1_i9.p3	M9MRD1	33.088	136	89	1	1	134	1601	1736	6.39e-14	71.2
TRINITY_DN1002_c1_g2_i1.p1	Q5T653	54.464	224	99	2	73	294	71	293	5e-74	233
TRINITY_DN10020_c0_g1_i1.p1	O35242	36.424	302	166	7	5	281	20	320	1.91e-37	144
TRINITY_DN10020_c0_g1_i1.p2	Q5RJ80	35.644	101	53	6	1	99	824	914	5.66e-06	46.6
TRINITY_DN10026_c0_g1_i1.p1	Q7ZV22	62.132	272	103	0	2	273	5	276	3.38e-125	360
TRINITY_DN10026_c0_g1_i2.p1	Q9UNN5	45.385	130	55	5	1	124	335	454	1.14e-27	109
TRINITY_DN10026_c0_g1_i3.p1	B9RAJ0	50	118	48	3	2	112	266	379	6.14e-26	103
TRINITY_DN10026_c0_g1_i4.p1	Q6DHL4	27.174	92	67	0	14	105	4	95	2e-08	50.8
TRINITY_DN10026_c0_g1_i5.p1	Q8SS72	54.787	188	84	1	1	188	3	189	1.86e-68	209
TRINITY_DN10026_c0_g1_i6.p1	Q9VFP2	60	80	31	1	66	144	645	724	3.12e-25	103
TRINITY_DN10026_c0_g1_i7.p1	P55112	33.617	235	118	10	24	232	1	223	5.17e-26	105
TRINITY_DN10026_c0_g1_i7.p2	Q9V7D2	67.568	185	56	2	1	181	62	246	4.54e-82	246
TRINITY_DN10029_c2_g1_i2.p1	Q9VQM4	45.408	196	96	4	2	186	384	579	3.15e-47	165
TRINITY_DN1003_c0_g1_i11.p1	Q01295	61.719	128	49	0	3	130	1	128	3.06e-47	176
TRINITY_DN1003_c0_g1_i12.p1	A4III8	56.327	245	107	0	1	245	308	552	4.04e-104	315
TRINITY_DN1003_c0_g1_i12.p2	Q01728	31.773	299	174	8	33	313	340	626	7.08e-32	130
TRINITY_DN1003_c0_g1_i14.p1	Q502L2	62.174	230	84	1	53	279	60	289	5.66e-107	315
TRINITY_DN1003_c0_g1_i14.p2	Q01728	31.773	299	174	8	33	313	340	626	7.08e-32	130
TRINITY_DN1003_c0_g1_i21.p1	O96571	57.595	158	66	1	1	158	240	396	3.74e-61	197
TRINITY_DN1003_c0_g1_i22.p1	Q502L2	62.174	230	84	1	53	279	60	289	5.66e-107	315
TRINITY_DN1003_c0_g1_i22.p2	A6YP92	56.303	119	35	2	119	237	297	398	1.47e-31	130
TRINITY_DN1003_c0_g1_i3.p1	Q2KIF8	30.622	209	122	6	1	196	345	543	6.57e-20	90.1
TRINITY_DN1003_c0_g1_i4.p1	Q502L2	62.174	230	84	1	53	279	60	289	5.66e-107	315
TRINITY_DN1003_c0_g1_i4.p2	A6YP92	56.303	119	35	2	121	239	297	398	1.39e-31	130
TRINITY_DN1003_c0_g1_i4.p3	Q7SZM9	30.726	358	220	7	491	848	180	509	1.11e-47	181
TRINITY_DN1003_c0_g1_i5.p1	Q502L2	62.174	230	84	1	53	279	60	289	5.66e-107	315
TRINITY_DN1003_c0_g1_i5.p2	Q09499	34.307	274	145	13	587	841	516	773	1.51e-29	130
TRINITY_DN1003_c0_g1_i5.p3	Q9D0J4	73.171	123	33	0	13	135	60	182	6.53e-67	203
TRINITY_DN10036_c0_g1_i3.p1	O77633	41.777	833	364	21	17	837	13	736	0	609
TRINITY_DN10036_c0_g1_i5.p1	Q60714	46.288	633	333	3	12	642	15	642	0	608
TRINITY_DN10036_c0_g1_i6.p1	Q501J6	73.784	370	96	1	109	477	34	403	0	590
TRINITY_DN10036_c0_g1_i7.p1	P18106	69.577	378	115	0	537	914	941	1318	0	589
TRINITY_DN10037_c0_g1_i11.p1	Q4PFV5	38.806	67	32	1	1	58	587	653	6.84e-07	49.7
TRINITY_DN10037_c0_g1_i9.p1	Q13123	49.673	306	125	4	1	291	1	292	7.9e-83	271
TRINITY_DN1004_c0_g1_i1.p1	Q86AQ5	60	205	78	2	2	203	306	509	6.01e-75	248
TRINITY_DN1004_c0_g1_i3.p1	Q9DE07	29.016	193	102	7	3	172	172	352	5.59e-10	65.1
TRINITY_DN1004_c0_g1_i7.p1	Q5RGT6	36.779	416	216	10	127	522	173	561	2.91e-74	248
TRINITY_DN1004_c1_g1_i1.p1	Q91854	28.07	171	104	5	13	172	108	270	4.19e-10	62.8
TRINITY_DN1004_c1_g1_i8.p1	A0A2R8RWN9	21.99	382	267	8	19	393	110	467	2.96e-09	62.8
TRINITY_DN1004_c1_g1_i9.p1	P42859	31.884	1035	582	26	407	1338	609	1623	2.13e-126	449
TRINITY_DN1004_c2_g1_i1.p1	Q7ZW41	87.629	97	12	0	1	97	1	97	1.09e-59	182
TRINITY_DN10046_c0_g1_i4.p1	A0JMY5	32.8	125	80	1	47	167	84	208	2.6e-15	76.3
TRINITY_DN10046_c0_g1_i5.p1	Q62730	48.148	108	56	0	57	164	68	175	3.52e-27	107
TRINITY_DN10047_c0_g1_i2.p1	Q8BHH2	51.724	203	90	3	14	216	7	201	1.3e-73	224
TRINITY_DN1005_c0_g1_i1.p1	Q8BU85	54.93	142	54	2	41	176	94	231	3.4e-50	164
TRINITY_DN1005_c0_g1_i3.p1	P05132	93.75	80	5	0	1	80	232	311	3.41e-49	162
TRINITY_DN1005_c0_g1_i4.p1	Q8BU85	54.93	142	54	2	41	176	94	231	3.4e-50	164
TRINITY_DN10051_c0_g1_i1.p1	Q9BUZ4	30.128	156	90	7	218	357	312	464	1.71e-11	68.6
TRINITY_DN10056_c0_g1_i2.p1	Q5T3U5	46.172	1267	625	12	222	1440	213	1470	0	1023
TRINITY_DN10056_c0_g1_i2.p2	Q8IMC6	80.126	317	63	0	137	453	155	471	3.58e-179	572
TRINITY_DN10056_c0_g1_i3.p1	Q5F3X4	75.051	982	235	4	1	982	1	972	0	1529
TRINITY_DN10056_c0_g1_i6.p1	Q9BZ29	40.71	2169	1116	34	4	2118	14	2066	0	1626
TRINITY_DN10056_c0_g1_i7.p1	Q9VF87	74.059	983	226	6	1	957	311	1290	0	1529
TRINITY_DN10056_c0_g2_i1.p1	Q3U481	37.173	191	103	5	3	179	183	370	8.43e-31	119
TRINITY_DN10056_c0_g3_i1.p1	S3D9F1	65.714	35	11	1	125	159	480	513	2.53e-06	51.2
TRINITY_DN10056_c0_g3_i3.p1	Q14CN2	34.559	136	69	5	3	122	637	768	1.96e-15	74.3
TRINITY_DN1006_c0_g1_i1.p1	Q8SS35	38.685	897	426	16	3	881	2	792	0	625
TRINITY_DN1006_c0_g1_i3.p1	Q6JPI3	38.923	984	467	23	475	1403	1303	2207	0	625
TRINITY_DN1006_c0_g2_i2.p1	Q9W420	52.375	1684	721	21	1	1632	1	1655	0	1616
TRINITY_DN1006_c0_g2_i2.p4	P16709	37.333	75	47	0	73	147	1	75	1.69e-12	65.1
TRINITY_DN1006_c0_g2_i3.p1	Q9V4A7	49.46	1482	600	27	76	1454	45	1480	0	1426
TRINITY_DN1006_c1_g1_i2.p1	P10978	25.577	520	330	18	8	511	27	505	5.84e-34	140
TRINITY_DN1006_c1_g1_i4.p1	Q3ZBK6	95.455	88	4	0	1	88	1	88	5.61e-61	186
TRINITY_DN1006_c1_g1_i5.p1	Q3ZBK6	95.455	88	4	0	1	88	1	88	5.61e-61	186
TRINITY_DN1006_c1_g1_i6.p1	P10978	25.577	520	330	18	8	511	27	505	5.84e-34	140
TRINITY_DN1006_c1_g2_i12.p1	Q3UDE2	40.447	403	205	9	6	391	15	399	2.44e-88	283
TRINITY_DN1006_c1_g2_i14.p1	Q6ZPS6	46.725	794	356	12	1	777	1	744	0	704
TRINITY_DN1006_c1_g2_i3.p1	B4NWI1	51.737	259	118	4	1	252	126	384	1.64e-93	283
TRINITY_DN1006_c1_g2_i8.p1	Q9P2E3	34.277	1555	843	50	88	1590	137	1564	0	704
TRINITY_DN1006_c1_g3_i1.p1	Q504N0	38.168	393	235	6	2	391	25	412	5.83e-91	283
TRINITY_DN1006_c1_g3_i7.p1	E9PY46	34.727	1244	693	31	163	1315	206	1421	0	704
TRINITY_DN10068_c0_g1_i1.p1	Q08BT9	42.485	499	274	6	5	503	13	498	1.38e-131	395
TRINITY_DN10069_c0_g1_i2.p1	P05090	28.09	178	120	4	17	192	17	188	1.47e-16	79
TRINITY_DN1007_c0_g1_i1.p1	Q02834	60.227	88	34	1	35	122	55	141	6.58e-22	92.8
TRINITY_DN1007_c0_g2_i1.p1	P12075	42.241	116	65	2	1	115	9	123	4.98e-26	97.1
TRINITY_DN1007_c1_g1_i7.p1	Q5F2F2	27.381	420	213	15	52	405	62	455	3.1e-27	115
TRINITY_DN1007_c1_g1_i7.p3	B8JKV0	24.506	253	144	8	1	247	1	212	2.63e-07	53.9
TRINITY_DN1007_c1_g1_i9.p1	Q4UMH6	30.347	346	199	10	29	371	623	929	5.81e-28	121
TRINITY_DN1007_c2_g1_i1.p1	E2ASG4	42.647	68	34	2	57	124	4	66	6.14e-10	54.7
TRINITY_DN1007_c4_g1_i4.p1	Q4H3K6	37.736	106	66	0	1	106	571	676	2.79e-25	102
TRINITY_DN1007_c4_g1_i9.p1	Q9VFP2	50.388	129	62	1	21	149	640	766	1.49e-33	127
TRINITY_DN1007_c5_g1_i1.p1	Q95JN5	40.705	823	394	12	1	792	449	1208	0	587
TRINITY_DN1007_c5_g1_i1.p2	Q20065	44.521	438	223	6	9	443	4	424	3.22e-126	379
TRINITY_DN1007_c5_g1_i1.p3	P82251	54.802	177	78	2	1	175	305	481	4.95e-59	194
TRINITY_DN1007_c5_g1_i3.p1	Q80TN7	43.765	818	399	16	938	1725	1545	2331	1.89e-174	587
TRINITY_DN1007_c5_g1_i3.p2	O60198	59.133	323	127	2	1	321	5	324	1.58e-130	379
TRINITY_DN1007_c5_g1_i3.p3	F1RD40	35.227	88	50	3	12	97	1385	1467	2.19e-08	53.9
TRINITY_DN1007_c5_g1_i4.p1	Q80TN7	43.765	818	399	16	969	1756	1545	2331	2.49e-174	587
TRINITY_DN1007_c5_g1_i4.p2	Q9VWN9	56.782	317	111	5	26	336	271	567	6.74e-106	379
TRINITY_DN1007_c5_g1_i4.p3	Q2KIF8	30.622	209	122	6	1	196	345	543	6.57e-20	90.1
TRINITY_DN10073_c0_g1_i2.p1	Q922Q5	43.421	76	43	0	34	109	33	108	3.06e-16	75.5
TRINITY_DN10073_c0_g1_i3.p1	A6H8I2	56.481	432	182	3	60	491	8	433	5.07e-176	516
TRINITY_DN10075_c0_g2_i1.p1	Q91WI7	39.048	105	57	4	10	110	325	426	3.43e-13	67.4
TRINITY_DN10075_c0_g2_i2.p1	A9UL70	53.03	66	31	0	115	180	35	100	5.19e-16	73.2
TRINITY_DN10075_c0_g2_i3.p1	A0JMF7	41.176	85	47	2	31	112	12	96	1.47e-13	70.5
TRINITY_DN1008_c0_g1_i1.p1	Q9JIS4	32.692	312	180	6	1	301	67	359	1.79e-39	153
TRINITY_DN1008_c0_g1_i10.p1	A0A1C3NSL9	35.366	82	43	2	1631	1702	1157	1238	3.6e-06	56.2
TRINITY_DN1008_c0_g1_i11.p1	A1ZAI5	41.262	206	118	1	1	206	390	592	4.35e-52	180
TRINITY_DN1008_c0_g1_i12.p1	H9JD76	35.61	205	114	4	2	189	252	455	4.11e-32	125
TRINITY_DN1008_c0_g1_i13.p1	Q08CD5	32.873	362	214	10	44	384	73	426	2.04e-54	188
TRINITY_DN1008_c0_g1_i15.p1	Q91ZS3	34.221	263	162	4	89	341	100	361	6.39e-40	147
TRINITY_DN1008_c0_g1_i2.p1	P89116	37.023	262	141	9	4	252	39	289	1.4e-44	155
TRINITY_DN1008_c0_g1_i5.p1	Q29RM5	21.792	413	254	15	93	463	215	600	3.88e-09	62.4
TRINITY_DN1008_c0_g1_i7.p1	Q9VEG9	37.563	197	121	2	46	241	55	250	5.19e-42	147
TRINITY_DN10082_c0_g1_i1.p2	Q9VPH8	74.408	211	53	1	1	211	1	210	4.02e-114	338
TRINITY_DN10082_c0_g1_i10.p1	O00233	39.594	197	111	3	11	199	25	221	3.44e-47	157
TRINITY_DN10082_c0_g1_i10.p2	Q640U7	35.284	598	324	9	12	549	11	605	9.28e-108	338
TRINITY_DN10082_c0_g1_i2.p1	Q32LB9	38.53	558	294	10	193	706	128	680	1.51e-111	355
TRINITY_DN10082_c0_g1_i3.p1	Q13439	30.425	424	245	11	1	404	1	394	1.91e-32	142
TRINITY_DN10082_c0_g1_i4.p1	B1WB06	24.121	199	146	3	50	243	88	286	1.69e-09	61.6
TRINITY_DN10082_c0_g1_i4.p2	Q0KHU5	48.529	340	170	4	13	348	30	368	4.31e-118	355
TRINITY_DN10082_c0_g1_i5.p1	O11780	28.374	289	166	8	40	318	375	632	1.58e-19	92.8
TRINITY_DN10082_c0_g1_i6.p1	P12815	59.664	119	48	0	1	119	71	189	5.06e-49	157
TRINITY_DN10082_c0_g1_i6.p2	P51570	43.188	389	215	3	7	395	8	390	6.52e-113	338
TRINITY_DN1009_c0_g1_i1.p2	Q86FP7	95.105	143	7	0	1	143	1	143	2.54e-97	279
TRINITY_DN1009_c0_g1_i1.p3	Q0IHH9	38.462	117	62	5	133	247	185	293	1.57e-10	66.6
TRINITY_DN1009_c0_g1_i10.p2	Q54MZ3	37.975	79	49	0	35	113	153	231	1.76e-12	66.6
TRINITY_DN1009_c0_g1_i10.p3	Q8K0Q5	33.579	271	155	5	309	574	285	535	3.75e-38	152
TRINITY_DN1009_c0_g1_i11.p1	Q8SQR3	34.959	123	56	3	1	99	166	288	2.03e-12	66.6
TRINITY_DN1009_c0_g1_i11.p3	Q8K0Q5	33.579	271	155	5	309	574	285	535	3.75e-38	152
TRINITY_DN1009_c0_g1_i12.p2	Q86FP7	95.105	143	7	0	1	143	1	143	2.54e-97	279
TRINITY_DN1009_c0_g1_i12.p3	B3DK56	38.095	105	64	1	20	124	1335	1438	1.44e-17	80.9
TRINITY_DN1009_c0_g1_i2.p2	Q5AEG7	61.905	105	28	3	22	124	385	479	1.02e-12	66.6
TRINITY_DN1009_c0_g1_i2.p3	Q8K0Q5	33.579	271	155	5	309	574	285	535	3.75e-38	152
TRINITY_DN1009_c0_g1_i3.p1	Q86FP7	95.105	143	7	0	1	143	1	143	2.54e-97	279
TRINITY_DN1009_c0_g1_i3.p3	B3DK56	38.095	105	64	1	20	124	1335	1438	1.44e-17	80.9
TRINITY_DN1009_c0_g1_i4.p1	Q86FP7	95.105	143	7	0	1	143	1	143	2.54e-97	279
TRINITY_DN1009_c0_g1_i4.p2	Q5R4J5	22.84	324	173	10	204	522	155	406	1.56e-10	66.6
TRINITY_DN1009_c0_g1_i6.p2	Q86FP7	95.105	143	7	0	1	143	1	143	2.54e-97	279
TRINITY_DN1009_c0_g1_i7.p1	Q86FP7	95.105	143	7	0	1	143	1	143	2.54e-97	279
TRINITY_DN1009_c0_g1_i7.p3	B3DK56	38.095	105	64	1	11	115	1335	1438	9.78e-18	80.9
TRINITY_DN1009_c0_g1_i8.p2	O88974	68.367	98	31	0	33	130	1210	1307	1.39e-42	152
TRINITY_DN1009_c0_g1_i8.p4	B3DK56	38.095	105	64	1	11	115	1335	1438	9.78e-18	80.9
TRINITY_DN1009_c0_g1_i9.p2	Q86FP7	95.105	143	7	0	1	143	1	143	2.54e-97	279
TRINITY_DN1009_c0_g1_i9.p3	Q9ULK0	25.962	208	149	3	58	262	452	657	3.6e-11	66.6
TRINITY_DN1009_c0_g2_i1.p1	Q5T653	54.464	224	99	2	73	294	71	293	5e-74	233
TRINITY_DN1009_c0_g2_i2.p1	Q29458	31.799	239	148	6	1	235	165	392	1.39e-31	122
TRINITY_DN10092_c0_g1_i1.p1	Q14AK4	27.236	246	147	5	17	231	33	277	1.65e-23	103
TRINITY_DN10092_c0_g1_i4.p1	Q3ZBE6	41.045	134	77	2	1	134	1	132	6.97e-26	103
TRINITY_DN10092_c0_g1_i7.p1	Q3ZBE6	41.045	134	77	2	1	134	1	132	6.97e-26	103
TRINITY_DN10099_c0_g1_i1.p1	P21333	25.508	1674	1077	53	123	1666	790	2423	3.02e-106	381
TRINITY_DN10099_c0_g1_i14.p1	Q962U0	58.537	205	81	3	32	234	1	203	6.8e-79	238
TRINITY_DN10099_c0_g1_i14.p3	Q6NXM2	50	134	66	1	1	134	398	530	3.34e-45	157
TRINITY_DN10099_c0_g1_i2.p1	O60583	64.835	182	61	2	1	182	1	179	7.01e-74	238
TRINITY_DN10099_c0_g1_i2.p3	Q8BIH0	33.333	279	156	9	709	962	781	1054	7.91e-38	157
TRINITY_DN10099_c0_g1_i8.p1	Q9W0Y6	27.458	834	491	27	9	805	10	766	8.27e-65	238
TRINITY_DN10099_c0_g1_i8.p2	Q00610	28.704	324	221	5	395	710	27	348	2.12e-39	160
TRINITY_DN10100_c0_g1_i1.p1	E9Q7T7	27.707	314	192	7	34	339	65	351	6.32e-16	85.5
TRINITY_DN10100_c0_g1_i3.p1	Q8VDC1	41.919	198	105	2	1	194	1	192	1.38e-41	170
TRINITY_DN1011_c0_g1_i1.p1	Q803T2	59.577	804	301	6	11	800	19	812	0	910
TRINITY_DN1011_c0_g1_i10.p1	Q6P0U0	57.576	396	166	2	3	397	10	404	2.35e-171	488
TRINITY_DN1011_c0_g1_i10.p2	Q7Z3C6	45.912	636	301	8	5	616	136	752	0	558
TRINITY_DN1011_c0_g1_i11.p1	Q9V3C5	39.322	1475	714	34	1	1405	1	1364	0	910
TRINITY_DN1011_c0_g1_i11.p2	Q24UI6	35.185	108	67	1	3	107	100	207	3.3e-12	64.3
TRINITY_DN1011_c0_g1_i12.p1	Q66HF1	71.409	724	203	1	1	724	1	720	0	1101
TRINITY_DN1011_c0_g1_i13.p1	Q8K4L0	52.212	791	338	10	14	794	74	834	0	749
TRINITY_DN1011_c0_g1_i14.p1	P12024	37.267	1288	739	16	16	1236	11	1296	0	798
TRINITY_DN1011_c0_g1_i14.p2	P07903	58.788	165	67	1	1	165	132	295	8.86e-68	210
TRINITY_DN1011_c0_g1_i15.p1	Q9CSH3	56.133	962	406	10	6	958	1	955	0	1096
TRINITY_DN1011_c0_g1_i16.p1	Q8CHN6	51.02	539	257	6	14	551	27	559	0	572
TRINITY_DN1011_c0_g1_i16.p2	Q6P0U0	57.576	396	166	2	3	397	10	404	2.35e-171	488
TRINITY_DN1011_c0_g1_i17.p1	Q4QRH7	34.593	344	192	7	8	334	7	334	9.6e-54	182
TRINITY_DN1011_c0_g1_i2.p1	Q25479	46.491	1026	511	11	203	1208	53	1060	0	910
TRINITY_DN1011_c0_g1_i3.p1	Q4QRH7	34.593	344	192	7	8	334	7	334	9.6e-54	182
TRINITY_DN1011_c0_g1_i4.p1	Q9UKN7	44.168	1166	574	14	270	1429	1206	2300	0	965
TRINITY_DN1011_c0_g1_i5.p1	Q8CHN6	51.02	539	257	6	14	551	27	559	0	572
TRINITY_DN1011_c0_g1_i5.p2	B2RWS6	34.211	152	75	7	439	573	1662	1805	1.57e-17	90.5
TRINITY_DN1011_c0_g1_i7.p1	Q8CHN6	51.02	539	257	6	14	551	27	559	0	572
TRINITY_DN1011_c0_g1_i7.p2	Q9VCA2	29.444	540	348	6	8	536	1	518	2.32e-80	265
TRINITY_DN1011_c0_g1_i8.p1	P31007	58.673	980	329	13	19	932	1	970	0	1108
TRINITY_DN1011_c0_g1_i9.p1	Q6P0U0	57.576	396	166	2	3	397	10	404	2.35e-171	488
TRINITY_DN1011_c0_g1_i9.p2	P41915	85.95	121	17	0	1	121	53	173	9.93e-78	231
TRINITY_DN1011_c0_g1_i9.p3	O15973	32.249	338	204	6	56	388	28	345	1.09e-59	210
TRINITY_DN10113_c0_g1_i1.p2	Q9H5L6	23.684	152	113	2	1	151	284	433	2.65e-07	52.4
TRINITY_DN1012_c0_g1_i1.p1	P35556	39.568	139	69	5	3	139	1829	1954	2.46e-22	94.7
TRINITY_DN1012_c0_g1_i1.p2	P27625	68.182	110	35	0	2	111	915	1024	1.16e-47	169
TRINITY_DN1012_c0_g1_i1.p3	P91766	82.439	205	35	1	48	251	11	215	9.12e-123	362
TRINITY_DN1012_c0_g1_i1.p4	Q25637	29.712	313	179	10	32	315	570	870	5.54e-18	91.7
TRINITY_DN1012_c0_g1_i1.p6	Q6P560	50	98	49	0	3	100	244	341	1.58e-27	107
TRINITY_DN1012_c0_g1_i1.p8	P69566	54.237	177	71	2	5	175	481	653	4.46e-56	189
TRINITY_DN1012_c0_g1_i10.p1	Q5AEG7	59.218	179	50	5	1	168	387	553	3.64e-20	90.5
TRINITY_DN1012_c0_g1_i10.p2	P29981	36.111	216	130	3	1	212	189	400	1.21e-48	169
TRINITY_DN1012_c0_g1_i10.p3	Q9JIG7	32.182	637	342	22	1	560	1	624	3.36e-80	266
TRINITY_DN1012_c0_g1_i10.p4	Q96HR9	43.678	87	48	1	1	86	97	183	2.36e-23	91.7
TRINITY_DN1012_c0_g1_i13.p1	Q29458	31.799	239	148	6	1	235	165	392	1.39e-31	122
TRINITY_DN1012_c0_g1_i13.p2	A8E7D2	39.442	251	134	5	9	247	10	254	3.14e-52	173
TRINITY_DN1012_c0_g1_i14.p1	B7TB45	33.333	171	98	5	68	237	442	597	1.45e-19	90.5
TRINITY_DN1012_c0_g1_i14.p2	Q9P2E3	33.043	805	434	21	119	901	827	1548	3.05e-103	362
TRINITY_DN1012_c0_g1_i14.p3	Q8BTK5	47.368	76	40	0	27	102	523	598	2.13e-14	73.9
TRINITY_DN1012_c0_g1_i14.p4	Q96HR9	43.678	87	48	1	1	86	97	183	2.36e-23	91.7
TRINITY_DN1012_c0_g1_i14.p5	A8E7D2	39.442	251	134	5	9	247	10	254	3.14e-52	173
TRINITY_DN1012_c0_g1_i15.p1	Q0VFT9	39.583	144	76	4	4	143	7	143	3.11e-22	94.7
TRINITY_DN1012_c0_g1_i15.p2	Q6PCJ9	48.78	164	82	2	19	180	70	233	1.69e-51	169
TRINITY_DN1012_c0_g1_i15.p3	Q01149	35.827	949	441	23	2	784	426	1372	7.83e-108	362
TRINITY_DN1012_c0_g1_i15.p4	O88377	41.463	123	31	1	1	123	213	294	3.05e-21	91.7
TRINITY_DN1012_c0_g1_i15.p6	Q92545	28.621	1160	737	29	11	1132	40	1146	5.3e-129	449
TRINITY_DN1012_c0_g1_i16.p1	Q9V8P9	53.03	66	31	0	35	100	102	167	7.55e-20	90.1
TRINITY_DN1012_c0_g1_i16.p2	Q9JMJ2	30.221	407	255	11	31	433	26	407	5.87e-47	169
TRINITY_DN1012_c0_g1_i16.p3	Q9VQM4	39.051	548	312	10	7	545	4	538	3.86e-117	361
TRINITY_DN1012_c0_g1_i16.p4	Q9VUR3	33.971	209	123	8	4	208	136	333	7.17e-21	91.7
TRINITY_DN1012_c0_g1_i16.p6	Q6P560	50	98	49	0	3	100	244	341	1.58e-27	107
TRINITY_DN1012_c0_g1_i17.p1	Q5UPG5	29.316	307	201	10	7	301	53	355	4.14e-19	90.1
TRINITY_DN1012_c0_g1_i17.p2	Q9VEG6	36.348	586	346	13	189	762	237	807	3.24e-108	361
TRINITY_DN1012_c0_g1_i17.p3	Q6GPC6	25.159	314	177	13	43	354	224	481	4.98e-13	73.9
TRINITY_DN1012_c0_g1_i17.p4	P23508	45.161	124	67	1	18	141	20	142	4.02e-20	91.7
TRINITY_DN1012_c0_g1_i17.p5	A8E7D2	39.442	251	134	5	9	247	10	254	3.14e-52	173
TRINITY_DN1012_c0_g1_i17.p7	Q6P560	50	98	49	0	3	100	244	341	1.58e-27	107
TRINITY_DN1012_c0_g1_i2.p1	Q9VQU9	62.857	175	43	3	1	175	269	421	7.21e-68	223
TRINITY_DN1012_c0_g1_i3.p1	Q6GR09	33.113	151	67	2	224	374	208	324	9.89e-19	90.1
TRINITY_DN1012_c0_g1_i3.p2	Q9JMJ2	30.221	407	255	11	31	433	26	407	5.87e-47	169
TRINITY_DN1012_c0_g1_i3.p3	Q9JIG7	32.182	637	342	22	1	560	1	624	3.36e-80	266
TRINITY_DN1012_c0_g1_i3.p4	O54990	27.426	237	158	5	130	358	91	321	9.61e-19	91.7
TRINITY_DN1012_c0_g1_i3.p6	Q6P560	50	98	49	0	3	100	244	341	1.58e-27	107
TRINITY_DN1012_c0_g1_i5.p1	Q3USF0	30	150	94	4	137	277	84	231	2.41e-19	90.1
TRINITY_DN1012_c0_g1_i5.p2	Q9JMJ2	30.221	407	255	11	31	433	26	407	5.87e-47	169
TRINITY_DN1012_c0_g1_i5.p3	Q9VEG6	36.348	586	346	13	189	762	237	807	3.24e-108	361
TRINITY_DN1012_c0_g1_i5.p4	O54990	27.426	237	158	5	130	358	91	321	9.61e-19	91.7
TRINITY_DN1012_c0_g1_i5.p7	B3P045	34.694	196	105	5	21	199	6	195	2.64e-08	56.2
TRINITY_DN1012_c0_g1_i6.p1	O54991	34.416	154	93	5	6	153	596	747	1.48e-20	90.1
TRINITY_DN1012_c0_g1_i6.p2	A2AKG8	32.121	330	200	7	444	764	489	803	2.43e-41	169
TRINITY_DN1012_c0_g1_i6.p3	Q1HRV8	59.878	329	116	6	20	335	20	345	2.53e-123	361
TRINITY_DN1012_c0_g1_i6.p4	Q96RU3	63.492	63	22	1	181	243	549	610	6.37e-20	91.7
TRINITY_DN1012_c0_g1_i8.p1	Q8R173	34.307	137	84	2	1	133	153	287	8.12e-21	88.6
TRINITY_DN1012_c0_g1_i8.p2	A2AKG8	32.121	330	200	7	337	657	489	803	2.56e-41	169
TRINITY_DN1012_c0_g1_i8.p3	Q9Y5K3	60.417	288	102	3	24	303	37	320	1.39e-122	361
TRINITY_DN1012_c0_g1_i8.p4	A8Y1P7	41.176	119	63	2	10	125	253	367	1.24e-21	91.7
TRINITY_DN1012_c0_g1_i8.p6	Q6P560	50	98	49	0	3	100	244	341	1.58e-27	107
TRINITY_DN1012_c0_g1_i9.p1	Q20191	42.609	115	59	3	2	113	191	301	2.84e-21	90.1
TRINITY_DN1012_c0_g1_i9.p2	Q1LW01	40.991	222	110	8	51	262	53	263	2.05e-50	169
TRINITY_DN1012_c0_g1_i9.p3	Q9Y5K3	60.417	288	102	3	24	303	37	320	1.39e-122	361
TRINITY_DN1012_c0_g1_i9.p4	Q95NT6	23.488	281	194	7	578	854	239	502	7.6e-18	91.7
TRINITY_DN10121_c0_g1_i2.p1	Q7SZM9	30.726	358	220	7	491	848	180	509	1.11e-47	181
TRINITY_DN10125_c0_g1_i2.p1	Q58D05	25.899	417	245	13	4	393	9	388	2.62e-27	120
TRINITY_DN10129_c0_g1_i1.p1	Q09575	27.2	125	81	2	71	185	878	1002	6.3e-08	57.8
TRINITY_DN1013_c0_g1_i3.p1	Q5ZIM5	59.48	269	96	2	6	261	8	276	4.25e-117	343
TRINITY_DN1013_c0_g1_i5.p1	Q9Y5K3	62.264	265	88	3	24	280	37	297	3.76e-117	343
TRINITY_DN1013_c0_g2_i1.p1	Q8IRI6	72.824	471	126	1	209	677	4	474	0	686
TRINITY_DN1013_c0_g2_i1.p2	Q08705	34.314	204	125	2	145	348	266	460	1.19e-29	123
TRINITY_DN1013_c0_g2_i1.p3	Q9VR07	41.81	232	94	4	143	371	274	467	9.08e-57	203
TRINITY_DN1013_c0_g2_i12.p1	O96005	57.653	588	222	10	35	617	55	620	0	675
TRINITY_DN1013_c0_g2_i12.p2	Q08705	34.314	204	125	2	145	348	266	460	1.24e-29	123
TRINITY_DN1013_c0_g2_i12.p4	Q9VR07	41.81	232	94	4	143	371	274	467	9.08e-57	203
TRINITY_DN1013_c0_g2_i13.p1	M9PE65	40.611	916	487	16	78	953	119	1017	0	675
TRINITY_DN1013_c0_g2_i13.p2	A4QN56	36.723	177	106	2	59	229	82	258	1.07e-27	122
TRINITY_DN1013_c0_g2_i13.p3	Q9H0H5	30.932	472	273	14	36	472	29	482	2.61e-54	195
TRINITY_DN1013_c0_g2_i15.p1	M9PE65	40.611	916	487	16	78	953	119	1017	0	675
TRINITY_DN1013_c0_g2_i15.p2	Q8IUR6	50	126	55	2	1	126	512	629	1.31e-32	123
TRINITY_DN1013_c0_g2_i15.p4	Q9VR07	41.81	232	94	4	143	371	274	467	9.08e-57	203
TRINITY_DN1013_c0_g2_i18.p1	Q8IRI6	72.824	471	126	1	224	692	4	474	0	686
TRINITY_DN1013_c0_g2_i18.p2	Q21735	47.368	133	63	3	1	127	1	132	4.57e-36	123
TRINITY_DN1013_c0_g2_i18.p3	Q5R4Q8	52.153	209	97	2	344	552	85	290	4.48e-71	233
TRINITY_DN1013_c0_g2_i20.p1	Q8IRI6	72.824	471	126	1	209	677	4	474	0	686
TRINITY_DN1013_c0_g2_i20.p2	Q21735	47.368	133	63	3	1	127	1	132	4.57e-36	123
TRINITY_DN1013_c0_g2_i20.p3	O54753	50.943	106	49	2	64	168	21	124	1.81e-25	102
TRINITY_DN1013_c0_g2_i3.p1	Q6ZPS6	46.572	773	346	12	2	757	22	744	0	686
TRINITY_DN1013_c0_g2_i3.p2	Q9H0A8	46.281	121	65	0	1	121	1	121	8.11e-35	123
TRINITY_DN1013_c0_g2_i3.p3	P05090	28.09	178	120	4	17	192	17	188	1.47e-16	79
TRINITY_DN1013_c0_g2_i3.p5	O54753	50.943	106	49	2	64	168	21	124	1.81e-25	102
TRINITY_DN1013_c0_g2_i4.p1	M9PE65	40.611	916	487	16	78	953	119	1017	0	675
TRINITY_DN1013_c0_g2_i4.p2	B2RXR6	35.47	234	146	3	69	299	132	363	1.84e-29	123
TRINITY_DN1013_c0_g2_i4.p4	O54753	50.943	106	49	2	64	168	21	124	1.81e-25	102
TRINITY_DN1013_c0_g2_i5.p1	P98160	28.549	1874	1049	55	1081	2761	842	2618	0	686
TRINITY_DN1013_c0_g2_i5.p2	B2RXR6	35.47	234	146	3	69	299	132	363	1.84e-29	123
TRINITY_DN1013_c0_g2_i5.p3	P05090	28.09	178	120	4	17	192	17	188	6.82e-17	79
TRINITY_DN1013_c0_g2_i5.p5	O54753	50.943	106	49	2	64	168	21	124	1.81e-25	102
TRINITY_DN1013_c0_g2_i6.p1	Q9UL51	57.566	608	235	10	431	1028	97	691	0	686
TRINITY_DN1013_c0_g2_i6.p2	B2RXR6	35.47	234	146	3	69	299	132	363	1.84e-29	123
TRINITY_DN1013_c0_g2_i6.p3	A7RJI7	42.083	240	124	4	11	240	9	243	2.85e-56	189
TRINITY_DN1013_c0_g2_i7.p1	P0CY46	58.442	539	220	4	25	562	1	536	0	686
TRINITY_DN1013_c0_g2_i7.p2	B2RXR6	35.47	234	146	3	69	299	132	363	1.84e-29	123
TRINITY_DN1013_c0_g2_i7.p3	Q5M7W7	41.379	116	63	2	32	143	42	156	3.86e-25	102
TRINITY_DN1013_c1_g1_i1.p1	Q4PJX1	30.937	459	263	18	1	447	1	417	2e-55	194
TRINITY_DN1013_c1_g1_i2.p1	Q9VQ91	27.962	422	265	9	3	391	7	422	1.14e-46	172
TRINITY_DN1013_c1_g1_i3.p1	Q9VDT6	52.679	224	106	0	19	242	25	248	2.05e-77	236
TRINITY_DN1013_c1_g1_i4.p1	O15431	41.237	194	108	2	4	196	2	190	1.92e-41	141
TRINITY_DN1014_c0_g1_i1.p1	P11369	29.412	119	80	3	62	179	458	573	1.5e-10	62.4
TRINITY_DN1014_c0_g1_i10.p1	Q9D818	33.803	142	83	4	1	140	245	377	1.21e-14	73.2
TRINITY_DN1014_c0_g1_i11.p1	Q98SW2	40.625	96	53	2	14	109	168	259	1.57e-15	74.3
TRINITY_DN1014_c0_g1_i12.p1	Q6ZSS7	28.148	135	90	2	3	136	537	665	4.94e-10	59.3
TRINITY_DN1014_c0_g1_i13.p1	G3UW36	41.026	78	45	1	14	90	17	94	1.61e-10	59.3
TRINITY_DN1014_c0_g1_i14.p1	Q8CJ40	24.695	1065	648	32	340	1325	520	1509	7.55e-12	74.3
TRINITY_DN1014_c0_g1_i15.p1	Q6UXP7	39.583	96	53	2	64	159	29	119	2.52e-15	74.3
TRINITY_DN1014_c0_g1_i16.p1	G3UW36	41.026	78	45	1	14	90	17	94	1.61e-10	59.3
TRINITY_DN1014_c0_g1_i17.p1	G3UW36	41.026	78	45	1	14	90	17	94	1.61e-10	59.3
TRINITY_DN1014_c0_g1_i18.p1	Q3KRG3	28.676	136	89	2	1	128	46	181	7.7e-12	62.4
TRINITY_DN1014_c0_g1_i19.p1	Q8CH62	28.025	157	81	1	13	169	5	129	3.16e-16	74.3
TRINITY_DN1014_c0_g1_i2.p1	Q24206	34.862	109	66	2	7	113	11	116	1.35e-09	62.4
TRINITY_DN1014_c0_g1_i20.p1	Q9ULK0	25	252	178	3	38	279	430	680	6.66e-15	78.2
TRINITY_DN1014_c0_g1_i21.p1	Q8CH62	28.025	157	81	1	13	169	5	129	3.16e-16	74.3
TRINITY_DN1014_c0_g1_i3.p1	G3UW36	41.026	78	45	1	14	90	17	94	1.61e-10	59.3
TRINITY_DN1014_c0_g1_i4.p1	P41974	31.579	133	77	4	326	458	39	157	1.19e-09	62.4
TRINITY_DN1014_c0_g1_i7.p1	Q8CH62	28.025	157	81	1	13	169	5	129	3.16e-16	74.3
TRINITY_DN1014_c0_g1_i8.p1	P41974	31.579	133	77	4	326	458	39	157	1.19e-09	62.4
TRINITY_DN1014_c0_g1_i9.p1	G3UW36	41.026	78	45	1	14	90	17	94	1.61e-10	59.3
TRINITY_DN1014_c0_g2_i1.p1	Q9D8N6	32.377	244	145	7	13	248	14	245	3.36e-24	100
TRINITY_DN1014_c0_g3_i1.p1	O15973	32.249	338	204	6	54	386	28	345	1.18e-59	210
TRINITY_DN1015_c0_g1_i3.p1	Q6ZRM9	47.541	122	42	5	15	122	11	124	8.1e-13	65.1
TRINITY_DN1015_c0_g1_i7.p1	O17185	42.466	73	38	2	394	463	170	241	1.11e-12	72.4
TRINITY_DN1015_c0_g1_i8.p1	Q91WR3	42.718	103	30	4	19	117	665	742	3.13e-12	65.1
TRINITY_DN1015_c1_g1_i3.p1	Q7Z4S6	42.121	1726	817	36	5	1613	6	1666	0	1236
TRINITY_DN1015_c2_g1_i7.p2	Q6A6P1	100	118	0	0	1	118	53	170	2.23e-81	239
TRINITY_DN1015_c2_g1_i7.p3	Q8SQS8	40.299	134	78	2	6	138	5	137	1.32e-28	104
TRINITY_DN1015_c2_g1_i7.p4	Q4KLT6	50	204	99	3	9	211	8	209	3.65e-58	191
TRINITY_DN1015_c2_g1_i7.p6	Q8BX17	28.95	1133	608	34	9	998	7	1085	7.76e-127	425
TRINITY_DN1015_c2_g1_i9.p2	O94854	62.5	168	62	1	2	168	3158	3325	4.28e-72	239
TRINITY_DN1015_c2_g1_i9.p3	A0A291PQF1	30.444	496	331	8	11	496	5	496	2.21e-79	260
TRINITY_DN1015_c2_g1_i9.p4	Q28IB1	30.131	458	279	14	7	451	8	437	2.13e-53	191
TRINITY_DN10151_c0_g1_i2.p1	Q7ZZ25	63.008	246	88	3	7	251	20	263	8.53e-112	329
TRINITY_DN10151_c0_g1_i5.p1	Q9VZM5	38.241	489	269	11	17	484	1	477	8.44e-106	329
TRINITY_DN10151_c0_g1_i5.p2	P32122	40.594	101	57	1	1	101	60	157	2.28e-18	81.6
TRINITY_DN10151_c0_g1_i6.p1	Q28J44	60.252	317	111	5	1	309	1	310	1.73e-111	329
TRINITY_DN10151_c0_g1_i8.p1	Q28J44	60.252	317	111	5	1	309	1	310	1.73e-111	329
TRINITY_DN10151_c0_g1_i8.p2	Q499U4	35.443	79	51	0	1	79	174	252	1.11e-11	63.5
TRINITY_DN10151_c0_g1_i9.p1	Q499U4	35.443	79	51	0	1	79	174	252	1.11e-11	63.5
TRINITY_DN10154_c1_g1_i1.p1	B3A0N5	35.78	109	57	4	1	107	1	98	4.31e-16	75.5
TRINITY_DN10155_c0_g1_i1.p1	P05990	68.222	1457	434	10	5	1443	8	1453	0	2065
TRINITY_DN10156_c0_g1_i1.p1	Q0V8T6	30	110	73	2	5	110	616	725	5.33e-14	69.7
TRINITY_DN1016_c0_g2_i10.p1	Q09575	30.909	165	99	5	4	161	893	1049	1.53e-08	59.3
TRINITY_DN1016_c0_g2_i13.p1	Q09575	30.909	165	99	5	4	161	893	1049	1.53e-08	59.3
TRINITY_DN10163_c0_g1_i1.p1	Q86YT5	45.455	319	159	6	1	306	210	526	7.11e-81	258
TRINITY_DN10163_c0_g1_i2.p1	Q9BS26	45	280	148	4	16	294	17	291	2.36e-82	257
TRINITY_DN10167_c0_g1_i1.p1	Q95237	37.624	101	61	2	118	217	56	155	4.81e-10	61.6
TRINITY_DN10167_c0_g1_i2.p1	Q58DF3	46.181	288	155	0	343	630	60	347	1.09e-79	260
TRINITY_DN1017_c0_g1_i10.p1	Q06GJ0	45.34	633	296	14	6	635	8	593	0	567
TRINITY_DN1017_c0_g1_i10.p2	P85527	51.351	74	35	1	41	114	13	85	6.79e-20	80.1
TRINITY_DN1017_c0_g1_i10.p3	Q9NHV9	36.913	149	92	2	12	159	263	410	7.58e-27	108
TRINITY_DN1017_c0_g1_i16.p1	C9D7C2	60.584	1096	245	23	1	1087	987	1904	0	1182
TRINITY_DN1017_c0_g1_i16.p2	Q09103	56.467	719	259	12	769	1464	568	1255	0	824
TRINITY_DN1017_c0_g1_i16.p3	Q9VD09	29.502	261	176	4	4	264	18	270	6.92e-30	117
TRINITY_DN1017_c0_g1_i16.p4	P85527	51.351	74	35	1	41	114	13	85	6.79e-20	80.1
TRINITY_DN1017_c0_g1_i16.p5	Q5RBX7	52.525	99	46	1	1	98	1	99	2.19e-30	108
TRINITY_DN1017_c0_g1_i2.p1	C9D7C2	60.584	1096	245	23	1	1087	987	1904	0	1182
TRINITY_DN1017_c0_g1_i2.p2	Q28D84	54.119	789	281	13	213	992	15	731	0	823
TRINITY_DN1017_c0_g1_i2.p3	Q5UPG5	32.9	231	143	5	5	235	169	387	3.34e-29	117
TRINITY_DN1017_c0_g1_i2.p4	P85527	51.351	74	35	1	41	114	13	85	6.79e-20	80.1
TRINITY_DN1017_c0_g1_i2.p5	P09960	52.475	101	46	1	2	102	358	456	8.26e-28	108
TRINITY_DN1017_c0_g1_i4.p1	Q8TDJ6	38.609	1927	906	53	26	1901	1323	3023	0	1176
TRINITY_DN1017_c0_g1_i4.p2	Q8BYA0	39.555	1168	651	17	24	1150	28	1181	0	823
TRINITY_DN1017_c0_g1_i4.p3	Q24206	47.826	115	60	0	1	115	1	115	1.72e-27	117
TRINITY_DN1017_c0_g1_i4.p4	P85527	51.351	74	35	1	41	114	13	85	6.79e-20	80.1
TRINITY_DN1017_c0_g1_i4.p5	Q9W074	37.576	165	87	5	1	156	1	158	3.08e-24	108
TRINITY_DN1017_c0_g1_i6.p1	P15215	50.384	1173	574	8	1	1169	359	1527	0	1176
TRINITY_DN1017_c0_g1_i6.p2	Q9VLS1	56.76	747	278	11	4	742	384	1093	0	823
TRINITY_DN1017_c0_g1_i6.p3	Q24206	47.826	115	60	0	1	115	1	115	1.72e-27	117
TRINITY_DN1017_c0_g1_i6.p4	P85527	51.351	74	35	1	41	114	13	85	6.79e-20	80.1
TRINITY_DN1017_c0_g1_i6.p5	Q9W074	37.576	165	87	5	1	156	1	158	3.08e-24	108
TRINITY_DN1017_c0_g1_i7.p1	Q9VLS1	56.76	747	278	11	4	742	384	1093	0	823
TRINITY_DN1017_c0_g1_i7.p2	Q9VRJ1	36.66	1012	587	18	29	1001	13	1009	0	633
TRINITY_DN1017_c0_g1_i7.p3	Q91WA9	44.038	629	317	8	14	632	41	644	0	554
TRINITY_DN1017_c0_g1_i7.p4	Q24372	30.976	297	172	10	68	356	48	319	6.43e-28	117
TRINITY_DN1017_c0_g1_i7.p5	Q8INK9	62.745	51	19	0	11	61	135	185	1.13e-18	80.1
TRINITY_DN1017_c0_g1_i7.p6	Q9W074	37.576	165	87	5	1	156	1	158	3.08e-24	108
TRINITY_DN1017_c0_g1_i8.p1	Q06GJ0	45.34	633	296	14	6	635	8	593	0	567
TRINITY_DN1017_c0_g1_i8.p2	Q8INK9	62.745	51	19	0	11	61	135	185	1.13e-18	80.1
TRINITY_DN1017_c0_g1_i8.p3	Q9W074	37.576	165	87	5	1	156	1	158	3.08e-24	108
TRINITY_DN10172_c0_g1_i2.p1	Q60974	43.672	403	172	5	331	723	147	504	2.92e-84	310
TRINITY_DN10173_c0_g1_i1.p1	Q2KIF8	40.583	515	275	11	38	535	43	543	5.41e-127	385
TRINITY_DN10173_c0_g1_i2.p1	Q2KIF8	40.583	515	275	11	38	535	43	543	5.41e-127	385
TRINITY_DN10175_c0_g1_i2.p1	Q9H5L6	23.684	152	113	2	1	151	284	433	2.65e-07	52.4
TRINITY_DN10175_c0_g1_i3.p1	Q9H5L6	23.684	152	113	2	1	151	284	433	2.65e-07	52.4
TRINITY_DN10175_c0_g1_i5.p1	Q9H5L6	23.684	152	113	2	1	151	284	433	2.65e-07	52.4
TRINITY_DN10176_c0_g1_i1.p1	Q0KIA2	56.746	252	95	1	186	437	236	473	3.78e-88	291
TRINITY_DN10176_c0_g1_i1.p2	B5DE09	32.456	456	200	9	107	560	17	366	1.3e-59	227
TRINITY_DN10177_c0_g1_i1.p1	Q9VS24	54.341	311	117	6	817	1105	669	976	1.36e-105	358
TRINITY_DN1018_c0_g1_i1.p1	Q2KIF8	30.622	209	122	6	1	196	345	543	6.57e-20	90.1
TRINITY_DN1018_c0_g1_i1.p2	Q5R5S1	23.941	543	342	22	3	520	30	526	3.5e-22	103
TRINITY_DN1018_c0_g1_i2.p1	Q9CYL5	42.963	135	70	5	1	129	19	152	6.49e-28	103
TRINITY_DN1018_c0_g1_i3.p1	Q5UPG5	34.375	160	87	3	4	162	254	396	2.48e-25	103
TRINITY_DN10181_c0_g1_i1.p1	Q8N143	38.931	131	76	2	575	703	336	464	2.14e-20	99.4
TRINITY_DN10181_c0_g1_i3.p1	Q8N2H3	56.996	486	202	4	56	536	35	518	0	569
TRINITY_DN10181_c0_g1_i3.p2	Q01295	61.719	128	49	0	3	130	1	128	3.06e-47	176
TRINITY_DN10181_c0_g1_i4.p1	Q06GJ0	45.34	633	296	14	6	635	8	593	0	567
TRINITY_DN10181_c0_g1_i4.p2	P00765	39.592	245	125	9	153	382	1	237	6.74e-42	150
TRINITY_DN10181_c0_g1_i5.p1	Q6NRS1	34.202	959	549	21	1	908	4	931	2.44e-175	558
TRINITY_DN10181_c0_g1_i5.p2	Q01295	61.719	128	49	0	1	128	1	128	2.84e-47	176
TRINITY_DN10182_c0_g1_i11.p2	Q09499	35.556	270	145	9	10	268	521	772	3.95e-36	140
TRINITY_DN10182_c0_g1_i13.p2	P83088	35.977	353	195	9	57	392	83	421	5.92e-65	216
TRINITY_DN10182_c0_g1_i2.p2	P83088	35.977	353	195	9	57	392	83	421	5.92e-65	216
TRINITY_DN10182_c0_g1_i5.p2	Q86LG1	26.616	526	311	12	54	540	43	532	1.16e-49	184
TRINITY_DN10182_c0_g1_i5.p3	Q58A44	46.667	75	37	1	1	72	33	107	5.83e-07	47.4
TRINITY_DN10185_c0_g1_i1.p1	Q24342	72.093	43	12	0	34	76	230	272	2.23e-16	76.3
TRINITY_DN10185_c0_g1_i1.p2	Q9H5L6	23.684	152	113	2	1	151	284	433	2.65e-07	52.4
TRINITY_DN10185_c0_g1_i4.p1	B1A8Z2	38.144	97	59	1	16	111	95	191	4.2e-18	78.2
TRINITY_DN10185_c0_g1_i4.p2	P40689	27.273	143	83	5	3	142	172	296	3.34e-07	52.4
TRINITY_DN10185_c0_g2_i1.p1	Q80TQ5	24.18	244	164	7	352	582	728	963	9.56e-17	87.8
TRINITY_DN10185_c0_g2_i5.p1	Q80TQ5	24.18	244	164	7	352	582	728	963	9.56e-17	87.8
TRINITY_DN10186_c0_g1_i1.p1	A0A291PQF1	29.811	530	351	10	1	516	1	523	2.47e-72	242
TRINITY_DN10186_c0_g1_i3.p1	O88307	29.767	944	568	36	4	922	1342	2215	5.33e-77	279
TRINITY_DN10186_c0_g1_i4.p1	Q28J44	60.252	317	111	5	1	309	1	310	1.73e-111	329
TRINITY_DN1019_c0_g1_i3.p1	Q9NPF5	61.905	273	99	2	2	269	5	277	4.32e-111	333
TRINITY_DN1019_c0_g1_i3.p3	O60669	23.404	470	306	14	127	579	15	447	1.49e-18	92.8
TRINITY_DN1019_c0_g1_i4.p1	Q28Z18	33.721	1032	596	23	24	1014	270	1254	2.78e-175	548
TRINITY_DN1019_c0_g1_i6.p1	Q28Z18	33.721	1032	596	23	24	1014	270	1254	2.78e-175	548
TRINITY_DN1019_c0_g1_i7.p1	Q9QZ08	46.921	341	180	1	10	350	4	343	9.4e-112	332
TRINITY_DN1019_c0_g1_i8.p1	Q9VVX3	47.36	606	253	9	52	626	50	620	0	547
TRINITY_DN1019_c0_g1_i9.p1	Q5ZJ65	52.201	318	128	7	1	311	1	301	1.61e-101	305
TRINITY_DN1019_c1_g1_i1.p2	O96571	57.595	158	66	1	1	158	240	396	3.18e-61	197
TRINITY_DN1019_c1_g1_i1.p3	Q9JJA9	35.22	159	101	2	7	164	83	240	3.27e-19	92.8
TRINITY_DN1019_c1_g1_i2.p1	Q67XX3	25.786	159	105	4	148	300	197	348	1.36e-07	56.6
TRINITY_DN1019_c1_g1_i2.p3	Q008X1	32.571	175	98	8	9	172	4	169	4.07e-23	92.8
TRINITY_DN1019_c1_g1_i3.p1	Q67XX3	25.786	159	105	4	148	300	197	348	1.36e-07	56.6
TRINITY_DN1019_c1_g1_i3.p3	Q008X1	32.571	175	98	8	9	172	4	169	4.07e-23	92.8
TRINITY_DN10190_c0_g1_i1.p1	A1ZAX0	51.786	56	25	1	16	71	336	389	3.52e-13	68.9
TRINITY_DN10190_c0_g1_i2.p1	Q502L2	62.174	230	84	1	53	279	60	289	5.66e-107	315
TRINITY_DN10196_c0_g1_i2.p1	P22027	45.213	188	100	1	3	187	10	197	1.34e-56	180
TRINITY_DN102_c0_g1_i1.p1	F1N476	26.208	683	481	10	146	818	93	762	1.56e-71	253
TRINITY_DN102_c0_g1_i15.p1	Q99459	63.027	806	261	14	1	787	1	788	0	944
TRINITY_DN102_c0_g1_i17.p1	Q04499	66.402	378	121	3	1	377	309	681	0	532
TRINITY_DN102_c0_g1_i17.p2	Q20296	39.163	812	426	13	1	793	192	954	7.73e-174	528
TRINITY_DN102_c0_g1_i22.p2	F1N476	26.208	683	481	10	146	818	93	762	1.56e-71	253
TRINITY_DN102_c0_g1_i23.p1	A2AFR3	43.966	580	300	10	26	600	15	574	1.57e-144	486
TRINITY_DN102_c0_g1_i23.p2	P15541	35.327	903	548	17	83	959	72	964	2.28e-171	528
TRINITY_DN102_c0_g1_i26.p1	O88664	57.654	895	357	5	1	875	1	893	0	960
TRINITY_DN102_c0_g1_i29.p1	O88664	57.654	895	357	5	1	875	1	893	0	960
TRINITY_DN102_c0_g1_i4.p1	Q5T5C0	46.4	1125	503	20	222	1316	97	1151	0	942
TRINITY_DN102_c0_g1_i6.p1	Q969G3	54	300	123	5	62	351	25	319	2.66e-93	290
TRINITY_DN102_c1_g1_i2.p1	Q91618	41.801	433	213	13	7	416	16	432	8.38e-95	301
TRINITY_DN1020_c0_g1_i11.p1	Q9VZV5	60.173	231	92	0	49	279	101	331	2.49e-107	320
TRINITY_DN1020_c0_g1_i11.p2	Q291L4	63.107	309	110	2	13	317	19	327	7.9e-140	415
TRINITY_DN1020_c0_g1_i12.p1	A0A1F4	34.835	577	303	16	428	971	1022	1558	1.11e-85	306
TRINITY_DN1020_c0_g1_i14.p1	Q9VZV5	60.173	231	92	0	49	279	101	331	2.49e-107	320
TRINITY_DN1020_c0_g1_i14.p2	P26378	57.568	403	97	8	36	434	47	379	2.9e-141	412
TRINITY_DN1020_c0_g1_i15.p1	Q9VLC0	36.864	963	533	15	2	937	24	938	0	650
TRINITY_DN1020_c0_g1_i15.p2	O18640	85.876	177	24	1	1	176	37	213	1.03e-110	321
TRINITY_DN1020_c0_g1_i15.p3	O09032	58	400	100	8	36	434	47	379	2e-141	412
TRINITY_DN1020_c0_g1_i16.p1	Q6NSR8	62.179	156	54	2	1	151	368	523	9.39e-62	201
TRINITY_DN1020_c0_g1_i17.p1	Q8SRI6	70.093	428	128	0	1	428	4	431	0	650
TRINITY_DN1020_c0_g1_i17.p2	Q04831	72.959	196	53	0	9	204	3	198	4.01e-108	317
TRINITY_DN1020_c0_g1_i18.p1	Q04831	72.959	196	53	0	9	204	3	198	4.01e-108	317
TRINITY_DN1020_c0_g1_i18.p2	P18700	97.462	197	5	0	1	197	78	274	9.82e-147	412
TRINITY_DN1020_c0_g1_i2.p1	Q8BGE6	50.464	323	130	5	31	327	4	322	2.32e-107	321
TRINITY_DN1020_c0_g1_i2.p2	Q9JKV2	65.625	288	95	1	1	288	1	284	1.46e-139	418
TRINITY_DN1020_c0_g1_i3.p1	Q9V727	55.758	165	56	2	101	248	172	336	3.27e-50	199
TRINITY_DN1020_c0_g1_i5.p1	Q5ZJ65	52.201	318	128	7	1	311	1	301	1.61e-101	305
TRINITY_DN1020_c0_g1_i6.p1	O96553	66.383	235	78	1	6	240	39	272	1.76e-102	321
TRINITY_DN1020_c0_g1_i6.p2	P31937	65.529	293	101	0	86	378	42	334	3.17e-141	407
TRINITY_DN1020_c0_g1_i7.p1	Q5BKQ4	34.877	324	195	6	2	320	108	420	9.5e-58	199
TRINITY_DN1020_c0_g1_i8.p1	Q5ZJ65	52.201	318	128	7	1	311	1	301	1.61e-101	305
TRINITY_DN10202_c0_g1_i1.p1	Q29DG0	42.353	85	49	0	34	118	29	113	9.7e-20	81.6
TRINITY_DN10202_c0_g1_i10.p1	Q4QRH7	34.593	344	192	7	8	334	7	334	9.6e-54	182
TRINITY_DN10202_c0_g1_i10.p2	E9QHE3	40	195	99	4	48	224	78	272	3.09e-39	145
TRINITY_DN10202_c0_g1_i10.p3	Q5R4Q8	52.97	202	92	2	472	673	85	283	9.68e-70	233
TRINITY_DN10202_c0_g1_i11.p1	Q95221	55.932	59	26	0	38	96	18	76	5.21e-16	75.1
TRINITY_DN10202_c0_g1_i12.p1	Q9VR07	41.81	232	94	4	143	371	274	467	9.08e-57	203
TRINITY_DN10202_c0_g1_i12.p2	Q6R7M4	32.323	297	183	5	21	305	19	309	2.2e-49	174
TRINITY_DN10202_c0_g1_i13.p2	E9QHE3	40	195	99	4	48	224	78	272	3.09e-39	145
TRINITY_DN10202_c0_g1_i14.p1	Q008X1	32.571	175	98	8	9	172	4	169	4.07e-23	92.8
TRINITY_DN10202_c0_g1_i16.p1	Q95221	55.932	59	26	0	38	96	18	76	5.21e-16	75.1
TRINITY_DN10202_c0_g1_i19.p1	O19010	38.272	162	71	4	3	163	112	245	3.16e-27	105
TRINITY_DN10202_c0_g1_i19.p2	Q67XX3	25.786	159	105	4	148	300	197	348	1.36e-07	56.6
TRINITY_DN10202_c0_g1_i19.p3	P98070	33.333	108	64	5	70	170	405	511	5.47e-09	58.5
TRINITY_DN10202_c0_g1_i20.p1	P98160	27.152	302	146	12	185	444	54	323	2.08e-13	76.6
TRINITY_DN10202_c0_g1_i21.p1	Q5LJZ2	42.149	121	57	4	9	121	723	838	2.11e-18	82.8
TRINITY_DN10202_c0_g1_i22.p1	Q9QXV1	70.513	78	20	1	1	75	1	78	1.59e-27	116
TRINITY_DN10202_c0_g1_i23.p1	Q9BZK7	26.141	241	157	9	37	268	169	397	1.7e-14	76.6
TRINITY_DN10202_c0_g1_i3.p1	Q9VR07	41.81	232	94	4	143	371	274	467	9.08e-57	203
TRINITY_DN10202_c0_g1_i3.p2	Q5ZKH3	51.397	179	74	3	2	174	22	193	2.22e-51	174
TRINITY_DN10202_c0_g1_i4.p1	O19010	38.272	162	71	4	3	163	112	245	3.16e-27	105
TRINITY_DN10202_c0_g1_i4.p2	Q5R4Q8	52.97	202	92	2	472	673	85	283	9.68e-70	233
TRINITY_DN10202_c0_g1_i4.p3	P05552	30.973	113	66	3	22	134	25	125	1.01e-09	58.5
TRINITY_DN10202_c0_g1_i4.p4	B3DK56	38.095	105	64	1	20	124	1335	1438	1.44e-17	80.9
TRINITY_DN10202_c0_g1_i5.p1	O35764	29.71	138	83	6	32	164	295	423	4.43e-11	65.9
TRINITY_DN10202_c0_g1_i6.p2	Q68Y21	25.681	257	175	7	32	279	438	687	3.06e-16	84.3
TRINITY_DN10202_c0_g1_i7.p1	Q9VR07	41.81	232	94	4	143	371	274	467	9.08e-57	203
TRINITY_DN10202_c0_g1_i7.p2	Q5R4Q8	52.153	209	97	2	344	552	85	290	4.48e-71	233
TRINITY_DN10202_c0_g1_i8.p1	Q9CZ42	47.712	306	146	4	7	304	43	342	1.85e-95	288
TRINITY_DN10202_c0_g1_i8.p2	A3KP85	40.161	249	143	4	3	249	6	250	6.75e-53	174
TRINITY_DN10202_c0_g1_i9.p1	P39675	30.742	283	152	10	7	272	6	261	1.43e-25	105
TRINITY_DN10202_c0_g1_i9.p2	Q5GIT4	36	75	45	1	6	77	1125	1199	1.84e-09	56.6
TRINITY_DN10206_c0_g1_i1.p1	Q63226	22.677	269	181	7	2	255	611	867	1.96e-09	61.2
TRINITY_DN10206_c0_g2_i1.p1	Q9VFC2	42.857	70	38	1	75	142	27	96	2.04e-06	50.1
TRINITY_DN1021_c0_g1_i1.p1	P97275	51.007	149	73	0	1	149	510	658	3.27e-52	178
TRINITY_DN1021_c0_g1_i2.p1	Q5R4Q8	52.97	202	92	2	471	672	85	283	9.69e-70	233
TRINITY_DN1021_c0_g1_i2.p2	P20740	33.971	209	119	6	15	208	1119	1323	1.27e-26	109
TRINITY_DN1021_c0_g1_i6.p1	Q9W074	37.576	165	87	5	1	156	1	158	3.08e-24	108
TRINITY_DN1021_c0_g1_i6.p2	P82120	53.608	97	42	1	13	109	41	134	2.51e-26	98.2
TRINITY_DN1021_c0_g1_i7.p1	Q5UPG5	27.152	302	206	6	14	315	107	394	2.53e-29	119
TRINITY_DN1021_c0_g1_i9.p1	Q5XKL5	29.302	215	150	2	29	241	213	427	9.24e-29	117
TRINITY_DN1021_c0_g2_i1.p1	A8E7D2	39.442	251	134	5	9	247	10	254	3.14e-52	173
TRINITY_DN10219_c0_g1_i1.p1	Q55EL2	35.294	119	68	4	54	165	104	220	4.52e-18	81.3
TRINITY_DN10219_c0_g1_i2.p1	Q8IDX6	31.481	108	62	3	38	135	2753	2858	2.81e-06	53.5
TRINITY_DN1022_c0_g1_i4.p1	M9MRD1	33.088	136	89	1	1	134	1601	1736	6.39e-14	71.2
TRINITY_DN1022_c0_g1_i6.p1	Q9NLA3	34.711	121	72	3	2	119	1	117	3.4e-13	69.3
TRINITY_DN1022_c0_g1_i7.p1	M9MRD1	33.088	136	89	1	1	134	1601	1736	6.39e-14	71.2
TRINITY_DN10222_c1_g1_i1.p1	P37802	42.647	204	103	4	1	196	1	198	7.02e-47	155
TRINITY_DN10222_c1_g1_i2.p1	Q2VWH6	41.969	193	101	2	134	326	274	455	3.78e-45	169
TRINITY_DN1023_c0_g1_i1.p1	Q499U8	40.952	525	267	7	6	526	32	517	1.36e-101	322
TRINITY_DN1023_c0_g1_i1.p2	B3EWZ6	30.277	469	254	20	251	707	833	1240	8.57e-42	172
TRINITY_DN1023_c0_g1_i1.p3	Q03278	30.075	133	88	2	2	134	359	486	3.24e-10	61.6
TRINITY_DN1023_c0_g1_i1.p4	Q8N143	38.931	131	76	2	575	703	336	464	2.14e-20	99.4
TRINITY_DN1023_c0_g1_i1.p5	Q9ULK0	25.962	208	149	3	58	262	452	657	3.6e-11	66.6
TRINITY_DN1023_c0_g1_i1.p6	Q9H4G4	42.857	112	54	4	6	113	47	152	1.78e-16	76.6
TRINITY_DN1023_c0_g1_i1.p7	Q0VFT9	39.583	144	76	4	4	143	7	143	3.11e-22	94.7
TRINITY_DN1023_c0_g1_i10.p1	Q8WVB3	38.046	481	283	7	87	561	7	478	3.61e-103	322
TRINITY_DN1023_c0_g1_i10.p2	B3EWZ6	30.277	469	254	20	251	707	833	1240	7.91e-42	172
TRINITY_DN1023_c0_g1_i10.p3	Q2V2M9	37.324	142	77	5	2	137	1265	1400	7.97e-11	61.6
TRINITY_DN1023_c0_g1_i10.p4	Q3SX20	33.766	154	101	1	131	284	199	351	8.58e-23	99.4
TRINITY_DN1023_c0_g1_i10.p5	Q24157	32.031	128	79	4	1	126	169	290	3.98e-12	66.6
TRINITY_DN1023_c0_g1_i10.p6	P83088	33.755	237	122	10	54	271	65	285	8.31e-21	94.4
TRINITY_DN1023_c0_g1_i12.p1	Q8WVB3	38.046	481	283	7	87	561	7	478	3.61e-103	322
TRINITY_DN1023_c0_g1_i12.p2	Q9X248	37.984	258	142	7	10	266	6	246	5.5e-43	149
TRINITY_DN1023_c0_g1_i12.p3	P70097	37.5	152	88	2	44	190	11	160	3.13e-25	99.4
TRINITY_DN1023_c0_g1_i12.p4	A0L9N3	49.333	75	37	1	70	144	522	595	5.07e-12	66.6
TRINITY_DN1023_c0_g1_i12.p5	Q7T0Y4	47.5	80	40	1	53	130	600	679	3.67e-16	76.6
TRINITY_DN1023_c0_g1_i12.p6	P00767	36.517	178	93	7	10	180	75	239	9.39e-23	94.4
TRINITY_DN1023_c0_g1_i2.p1	Q5BJ29	47.273	330	162	2	7	335	173	491	2.57e-106	322
TRINITY_DN1023_c0_g1_i2.p2	A0ZSK4	27.444	532	342	17	17	541	6	500	5.66e-44	172
TRINITY_DN1023_c0_g1_i2.p3	O14562	47	100	47	1	6	99	64	163	3.13e-25	99.4
TRINITY_DN1023_c0_g1_i2.p4	P12027	38.514	148	88	1	143	287	117	264	5.23e-11	66.2
TRINITY_DN1023_c0_g1_i2.p5	Q9UKB1	22.737	453	282	17	13	444	118	523	1.12e-13	76.6
TRINITY_DN1023_c0_g1_i2.p6	Q9J569	30.83	253	167	7	1	250	63	310	9.67e-21	94.4
TRINITY_DN1023_c0_g1_i3.p1	Q58DQ5	48.308	325	167	1	1	324	72	396	1.37e-107	322
TRINITY_DN1023_c0_g1_i3.p2	Q9X248	37.984	258	142	7	10	266	6	246	5.5e-43	149
TRINITY_DN1023_c0_g1_i3.p3	P82120	51.429	105	48	1	55	159	41	142	2.1e-25	99.4
TRINITY_DN1023_c0_g1_i3.p4	Q8R422	26.866	201	128	5	68	261	696	884	6.5e-11	66.2
TRINITY_DN1023_c0_g1_i3.p5	Q61627	26.331	357	219	14	5	344	512	841	2.2e-19	94.4
TRINITY_DN1023_c0_g1_i4.p1	Q8SRK1	42.448	384	193	8	4	368	10	384	2.8e-107	322
TRINITY_DN1023_c0_g1_i4.p2	Q99KP6	71	100	29	0	1	100	8	107	8.46e-43	149
TRINITY_DN1023_c0_g1_i4.p3	Q9V4A7	38.571	70	41	2	2	70	650	718	1.3e-10	61.6
TRINITY_DN1023_c0_g1_i4.p4	Q9BZE3	36.458	192	104	5	87	273	115	293	2.42e-22	99.4
TRINITY_DN1023_c0_g1_i4.p5	Q27504	33.613	119	65	4	77	186	5	118	4.33e-12	66.2
TRINITY_DN1023_c0_g1_i4.p6	E2R1I5	24.286	420	287	8	137	541	429	832	7.99e-19	94.4
TRINITY_DN1023_c0_g1_i5.p1	Q3UMF0	26.705	176	118	1	34	209	96	260	2.7e-13	78.2
TRINITY_DN1023_c0_g1_i6.p1	Q5UPG5	28.78	205	138	2	1	205	194	390	6.06e-27	109
TRINITY_DN1023_c0_g1_i6.p2	P51779	28.105	153	95	5	200	347	111	253	3.86e-11	66.2
TRINITY_DN1023_c0_g1_i6.p3	P30804	32.961	179	115	2	146	324	114	287	4.77e-20	94.4
TRINITY_DN1023_c0_g1_i7.p1	O70511	33.581	807	433	21	54	819	48	792	1.22e-88	322
TRINITY_DN1023_c0_g1_i7.p2	Q98993	27.444	532	342	17	17	541	6	500	6.81e-44	172
TRINITY_DN1023_c0_g1_i7.p3	Q7ZVE3	33.333	159	97	2	7	164	2	152	8e-25	99.4
TRINITY_DN1023_c0_g1_i7.p4	B7TB45	23.438	192	123	6	26	204	420	600	1.5e-11	66.2
TRINITY_DN1023_c0_g1_i7.p5	Q91VS7	51.613	93	44	1	3	95	60	151	6e-25	94.4
TRINITY_DN10234_c0_g1_i1.p1	A0A0G2KIZ8	29.412	153	93	6	23	165	349	496	3.44e-13	69.7
TRINITY_DN10234_c0_g1_i2.p1	P18899	30.641	359	196	15	10	361	80	392	2.05e-13	74.3
TRINITY_DN10235_c0_g1_i1.p1	Q9VUF8	39.931	288	155	4	3	276	255	538	1.63e-65	216
TRINITY_DN1024_c0_g1_i1.p1	Q9U8W7	46.544	217	104	5	101	316	101	306	7.55e-60	199
TRINITY_DN1024_c0_g1_i10.p1	Q501Z5	47.925	482	234	5	26	499	28	500	1.62e-145	429
TRINITY_DN1024_c0_g1_i11.p1	Q7QB13	75.94	266	63	1	1	265	1	266	1.56e-156	439
TRINITY_DN1024_c0_g1_i12.p1	E1BD52	26.687	667	416	12	23	644	50	688	2.63e-52	197
TRINITY_DN1024_c0_g1_i16.p1	Q8N0W4	36.483	688	402	13	34	716	47	704	2.34e-131	425
TRINITY_DN1024_c0_g1_i16.p2	P47968	60.699	229	88	2	69	296	72	299	2.36e-96	289
TRINITY_DN1024_c0_g1_i17.p1	Q9VE46	52.58	407	178	3	3	409	2	393	5.46e-144	426
TRINITY_DN1024_c0_g1_i17.p2	Q6P5E8	38.875	409	221	5	49	445	372	763	7.95e-89	292
TRINITY_DN1024_c0_g1_i18.p1	Q8WUA2	68.125	320	102	0	1	320	1	320	2.65e-148	436
TRINITY_DN1024_c0_g1_i2.p1	Q17GR9	60.177	339	128	3	1	337	1	334	2.08e-151	431
TRINITY_DN1024_c0_g1_i3.p1	O09110	63.222	329	116	2	4	329	17	343	4.87e-153	436
TRINITY_DN1024_c0_g1_i5.p1	Q9R0E1	47.529	425	219	3	60	483	34	455	6.41e-143	430
TRINITY_DN1024_c0_g1_i8.p1	Q69ZT9	50.348	431	176	6	52	458	69	485	2.61e-139	425
TRINITY_DN1024_c0_g1_i8.p2	Q8TDW5	37.739	522	258	16	2370	2835	215	725	1.54e-82	292
TRINITY_DN1024_c0_g1_i9.p1	Q86LG1	26.471	578	321	15	5	529	33	559	1.61e-54	197
TRINITY_DN10251_c0_g1_i1.p1	Q9UBE8	76.01	396	90	1	110	505	137	527	0	647
TRINITY_DN10251_c0_g1_i4.p1	Q501J6	73.585	371	97	1	109	478	34	404	0	591
TRINITY_DN10254_c0_g2_i1.p1	Q24342	72.093	43	12	0	34	76	230	272	2.23e-16	76.3
TRINITY_DN1026_c0_g2_i1.p1	Q6AY64	36.612	183	102	4	5	181	11	185	7.31e-31	113
TRINITY_DN1026_c0_g2_i3.p1	Q2NL13	54.545	88	40	0	7	94	9	96	1.07e-30	110
TRINITY_DN1026_c0_g6_i1.p1	P26989	36.607	112	58	6	51	153	77	184	1.24e-12	67.4
TRINITY_DN1026_c0_g6_i3.p1	Q60934	47.222	72	36	2	35	105	438	508	9.94e-13	66.2
TRINITY_DN1026_c1_g2_i1.p1	Q3SZU9	30.769	78	54	0	15	92	17	94	5.64e-09	52.4
TRINITY_DN10260_c0_g1_i10.p1	Q8SWR3	57.618	361	143	5	89	448	76	427	1.56e-145	426
TRINITY_DN10260_c0_g1_i10.p2	Q9P2N4	33.824	816	443	21	14	818	1167	1896	4.05e-122	409
TRINITY_DN10260_c0_g1_i11.p1	Q9W2N0	66.667	282	91	2	7	286	6	286	5.75e-143	406
TRINITY_DN10260_c0_g1_i11.p2	A0A1F4	34.835	577	303	16	428	971	1022	1558	1.11e-85	306
TRINITY_DN10260_c0_g1_i11.p5	O02466	37.828	267	136	5	889	1127	922	1186	8.04e-43	174
TRINITY_DN10260_c0_g1_i3.p1	P47968	60.699	229	88	2	69	296	72	299	2.36e-96	289
TRINITY_DN10261_c0_g1_i1.p1	O70473	44.073	329	165	9	10	330	7	324	4.58e-83	257
TRINITY_DN10262_c0_g1_i4.p1	Q6ZMI3	29.924	264	168	6	652	912	301	550	1.55e-32	137
TRINITY_DN10262_c0_g1_i4.p2	Q9BRS8	28.521	284	152	10	9	267	225	482	2.74e-15	79
TRINITY_DN10263_c0_g1_i1.p1	Q9JJW6	44.906	265	78	9	1	247	1	215	3.49e-50	166
TRINITY_DN1027_c0_g1_i1.p1	Q29DG0	42.353	85	49	0	34	118	29	113	9.7e-20	81.6
TRINITY_DN1027_c0_g1_i1.p2	Q9VCX1	32.542	590	336	15	110	664	824	1386	8.98e-74	269
TRINITY_DN1027_c0_g1_i1.p3	Q13123	49.673	306	125	4	1	291	1	292	7.9e-83	271
TRINITY_DN1027_c0_g1_i1.p4	P35074	35.556	90	45	6	48	128	1730	1815	3.79e-06	49.7
TRINITY_DN1027_c0_g1_i2.p1	P16241	62.295	61	23	0	190	250	304	364	6.05e-15	81.6
TRINITY_DN1027_c0_g1_i2.p2	Q5UPG5	32.143	196	123	5	2	197	160	345	4.52e-22	95.5
TRINITY_DN1027_c0_g1_i2.p3	Q28037	25.542	415	255	11	51	428	1	398	5.2e-33	135
TRINITY_DN1027_c0_g1_i2.p4	A2AWP8	31.193	109	67	3	1	102	373	480	4.22e-07	49.7
TRINITY_DN1027_c0_g1_i3.p1	A6QP70	25.994	327	193	15	15	325	20	313	2.4e-16	81.6
TRINITY_DN1027_c0_g1_i3.p2	Q6DDF0	53.632	468	184	12	39	495	41	486	2.28e-167	485
TRINITY_DN1027_c0_g1_i3.p3	Q13123	49.673	306	125	4	1	291	1	292	7.9e-83	271
TRINITY_DN10273_c0_g1_i3.p1	Q13123	49.673	306	125	4	1	291	1	292	7.9e-83	271
TRINITY_DN10273_c0_g1_i4.p1	Q8L7W2	35.776	232	138	3	14	242	83	306	4.63e-43	154
TRINITY_DN10274_c0_g1_i10.p1	Q9VZW5	30.141	355	213	11	49	393	113	442	4e-35	142
TRINITY_DN10274_c0_g1_i11.p1	Q6GPC6	25.159	314	177	13	43	354	224	481	4.98e-13	73.9
TRINITY_DN10274_c0_g1_i12.p1	Q9V463	38.835	103	63	0	4	106	766	868	1.28e-18	83.6
TRINITY_DN10274_c0_g1_i14.p1	A8GX08	33.708	89	55	1	72	160	371	455	1.5e-07	53.1
TRINITY_DN10274_c0_g1_i4.p2	P85971	46.058	241	118	6	43	273	9	247	2.79e-65	207
TRINITY_DN10274_c0_g1_i5.p1	Q9VMM6	30.962	239	136	8	1	225	1	224	3.67e-24	99.4
TRINITY_DN10274_c0_g1_i7.p2	Q95T19	24.304	395	275	11	22	408	22	400	1.32e-26	114
TRINITY_DN10274_c0_g1_i7.p3	Q91W89	43.955	1067	540	19	2	1048	4	1032	0	825
TRINITY_DN10274_c0_g1_i8.p1	Q9QXV1	70.513	78	20	1	1	75	1	78	1.59e-27	116
TRINITY_DN10277_c0_g1_i10.p1	Q8BHH2	51.724	203	90	3	14	216	7	201	1.3e-73	224
TRINITY_DN10277_c0_g1_i2.p1	Q9VDT6	52.679	224	106	0	19	242	25	248	2.05e-77	236
TRINITY_DN10277_c0_g1_i6.p1	Q9UPY6	65.734	143	47	1	1	143	1	141	3.2e-54	180
TRINITY_DN10277_c0_g1_i9.p1	Q5UPG5	29.63	162	110	2	1	162	160	317	1.33e-13	70.5
TRINITY_DN10287_c0_g1_i2.p1	Q9D668	28.755	233	135	10	7	225	105	320	1.63e-18	87.8
TRINITY_DN10288_c0_g1_i2.p1	Q86X10	35.626	1381	696	31	1	1255	171	1484	0	734
TRINITY_DN10288_c0_g1_i3.p1	A1L1C7	47.797	295	146	2	201	495	344	630	7.45e-93	301
TRINITY_DN10288_c0_g1_i4.p1	Q5ZKD5	37.952	1133	638	17	2	1127	5	1079	0	734
TRINITY_DN10288_c0_g1_i7.p1	E9GD30	94.526	274	15	0	1	274	1	274	0	541
TRINITY_DN10288_c0_g1_i7.p2	P0DPW5	47.692	65	29	3	166	229	28	88	5.09e-11	61.6
TRINITY_DN10288_c0_g1_i8.p1	Q80ZD3	36.842	171	100	4	7	175	255	419	9.86e-32	123
TRINITY_DN10288_c0_g1_i8.p2	Q9VEX9	54.194	155	65	2	4	158	2	150	1.33e-56	177
TRINITY_DN10288_c0_g1_i8.p3	Q9VZU4	77.833	203	45	0	47	249	46	248	3.12e-123	354
TRINITY_DN10288_c0_g1_i9.p1	Q9NSI6	54.386	627	279	5	19	644	14	634	0	721
TRINITY_DN10288_c0_g1_i9.p2	D3ZZL9	26.807	761	470	21	225	937	955	1676	1.61e-39	163
TRINITY_DN10289_c0_g5_i1.p1	P0DPW5	38.667	75	36	2	40	114	27	91	1.87e-10	57.8
TRINITY_DN1029_c0_g1_i1.p1	O14513	34.783	161	91	3	406	552	101	261	4.97e-18	94.4
TRINITY_DN1029_c0_g1_i1.p2	Q9Y3B8	61.905	189	69	1	16	201	27	215	1.62e-84	252
TRINITY_DN1029_c0_g1_i1.p3	Q80ZD3	38.498	213	122	5	1	211	257	462	1.97e-40	152
TRINITY_DN1029_c0_g1_i1.p4	Q26630	54.104	268	105	4	11	275	7	259	2.79e-89	268
TRINITY_DN1029_c0_g1_i1.p8	A4QNG1	38.462	91	50	2	1	86	1	90	1.3e-08	50.8
TRINITY_DN1029_c0_g1_i10.p1	O14513	34.783	161	91	3	406	552	101	261	5.49e-18	94.4
TRINITY_DN1029_c0_g1_i10.p2	Q5HZQ8	44.097	288	153	3	31	312	14	299	7.54e-82	252
TRINITY_DN1029_c0_g1_i10.p3	Q9TU53	25.964	674	373	30	91	757	1293	1847	3.39e-36	152
TRINITY_DN1029_c0_g1_i10.p7	A4QNG1	38.462	91	50	2	1	86	1	90	1.3e-08	50.8
TRINITY_DN1029_c0_g1_i11.p1	Q96NU1	52.055	73	35	0	406	478	534	606	3.88e-19	94.4
TRINITY_DN1029_c0_g1_i11.p2	Q5HZQ8	44.097	288	153	3	31	312	14	299	7.54e-82	252
TRINITY_DN1029_c0_g1_i11.p3	Q5RJ80	28.276	145	78	6	46	184	787	911	4.11e-07	52.8
TRINITY_DN1029_c0_g1_i11.p4	Q9V464	77.922	154	34	0	1	154	1	154	4.35e-91	268
TRINITY_DN1029_c0_g1_i12.p1	Q91DM0	23.543	446	292	14	562	991	1392	1804	4.15e-18	94.4
TRINITY_DN1029_c0_g1_i12.p2	Q5HZQ8	44.097	288	153	3	31	312	14	299	7.54e-82	252
TRINITY_DN1029_c0_g1_i12.p3	P35778	38.494	239	120	8	42	260	3	234	1.21e-42	152
TRINITY_DN1029_c0_g1_i12.p4	Q9V464	77.922	154	34	0	1	154	1	154	4.35e-91	268
TRINITY_DN1029_c0_g1_i12.p8	A4QNG1	38.462	91	50	2	1	86	1	90	1.3e-08	50.8
TRINITY_DN1029_c0_g1_i13.p1	P58365	23.798	416	274	11	75	469	2597	2990	7.17e-19	94.4
TRINITY_DN1029_c0_g1_i13.p2	Q5HZQ8	44.097	288	153	3	31	312	14	299	7.54e-82	252
TRINITY_DN1029_c0_g1_i13.p3	Q7ZYA5	38.462	78	45	1	118	192	114	191	5.95e-07	52
TRINITY_DN1029_c0_g1_i14.p1	Q9K6W8	28.148	270	173	7	15	278	314	568	4.66e-18	94.4
TRINITY_DN1029_c0_g1_i14.p2	Q9VVI3	46.296	324	123	8	20	334	72	353	6.49e-73	252
TRINITY_DN1029_c0_g1_i14.p3	Q9BZD2	37.037	216	136	0	57	272	45	260	1.8e-41	152
TRINITY_DN1029_c0_g1_i14.p7	P42167	40.244	82	44	2	13	89	110	191	5.57e-07	50.8
TRINITY_DN1029_c0_g1_i3.p1	Q9K6W8	28.148	270	173	7	15	278	314	568	6.92e-20	94.4
TRINITY_DN1029_c0_g1_i3.p2	Q9H553	53.782	238	102	5	4	237	17	250	1.74e-81	252
TRINITY_DN1029_c0_g1_i3.p3	P05208	36.923	260	144	9	50	303	20	265	1.63e-43	152
TRINITY_DN1029_c0_g1_i3.p4	Q9V464	77.922	154	34	0	1	154	1	154	4.35e-91	268
TRINITY_DN1029_c0_g1_i3.p8	P42167	40.244	82	44	2	13	89	110	191	5.57e-07	50.8
TRINITY_DN1029_c0_g1_i4.p1	Q9K6W8	28.148	270	173	7	15	278	314	568	3.71e-18	94.4
TRINITY_DN1029_c0_g1_i4.p2	Q7YRF1	58.824	204	72	3	1	201	483	677	1.35e-71	252
TRINITY_DN1029_c0_g1_i4.p3	P49300	30.579	121	73	5	15	128	181	297	2.02e-07	52
TRINITY_DN1029_c0_g1_i4.p4	Q9V464	77.922	154	34	0	1	154	1	154	4.35e-91	268
TRINITY_DN1029_c0_g1_i5.p1	A0RPL5	36.073	219	84	7	1	204	10	187	1e-21	94.4
TRINITY_DN1029_c0_g1_i5.p2	Q28ES8	34.476	525	266	14	56	519	1	508	2.72e-76	252
TRINITY_DN1029_c0_g1_i5.p3	P05208	36.923	260	144	9	50	303	20	265	1.77e-43	152
TRINITY_DN1029_c0_g1_i5.p7	P42167	40.244	82	44	2	13	89	110	191	5.57e-07	50.8
TRINITY_DN1029_c0_g1_i7.p1	Q0IIY2	32.627	236	127	8	74	299	354	567	3.06e-20	94.4
TRINITY_DN1029_c0_g1_i7.p2	B2D0J5	36.186	409	246	8	18	420	127	526	9.96e-77	252
TRINITY_DN1029_c0_g1_i7.p3	P49300	30.579	121	73	5	15	128	181	297	2.14e-07	52
TRINITY_DN1029_c0_g1_i7.p4	Q9V464	77.922	154	34	0	1	154	1	154	4.35e-91	268
TRINITY_DN1029_c0_g1_i8.p1	Q7M4F4	48.485	99	48	3	24	122	77	172	2.89e-24	94.4
TRINITY_DN1029_c0_g1_i8.p2	B2D0J5	36.186	409	246	8	18	420	127	526	9.96e-77	252
TRINITY_DN1029_c0_g1_i8.p3	P21902	37.698	252	144	6	166	412	127	370	6.92e-41	152
TRINITY_DN1029_c0_g1_i8.p4	Q07G10	44.476	353	173	10	37	370	42	390	5.56e-83	268
TRINITY_DN1029_c0_g1_i8.p8	P0DPW5	36.364	88	47	4	36	121	7	87	9.08e-07	50.8
TRINITY_DN1029_c1_g1_i2.p1	O54698	33.846	260	156	3	2	248	194	450	2.34e-36	136
TRINITY_DN10294_c0_g1_i1.p1	Q9VMM6	37.931	203	113	3	21	212	25	225	1.03e-39	139
TRINITY_DN10295_c0_g1_i10.p1	Q60482	46.825	126	61	1	1	120	1	126	1.23e-25	97.1
TRINITY_DN10295_c0_g1_i13.p2	Q60482	46.825	126	61	1	1	120	1	126	1.23e-25	97.1
TRINITY_DN10295_c0_g1_i16.p1	Q60482	46.825	126	61	1	1	120	1	126	1.23e-25	97.1
TRINITY_DN10295_c0_g1_i17.p1	Q60482	46.825	126	61	1	1	120	1	126	1.23e-25	97.1
TRINITY_DN10295_c0_g1_i2.p2	Q60482	46.825	126	61	1	1	120	1	126	1.23e-25	97.1
TRINITY_DN10295_c0_g1_i5.p1	Q8NDA2	25.241	622	358	30	47	630	1888	2440	3.56e-19	97.1
TRINITY_DN10295_c0_g1_i6.p2	Q3T073	68.75	64	20	0	75	138	1	64	2.13e-26	97.1
TRINITY_DN10295_c0_g1_i9.p1	Q3T073	68.75	64	20	0	75	138	1	64	2.13e-26	97.1
TRINITY_DN10296_c0_g1_i1.p1	M9MRD1	33.088	136	89	1	1	134	1601	1736	8.41e-14	71.2
TRINITY_DN10296_c0_g1_i4.p1	Q8MVS5	36.126	191	101	5	1	185	437	612	2.15e-34	130
TRINITY_DN103_c0_g1_i1.p1	P29054	46.341	205	105	3	4	206	114	315	2.17e-52	173
TRINITY_DN103_c0_g1_i1.p2	B2D0J5	24.038	208	146	5	32	234	302	502	3.22e-14	75.5
TRINITY_DN103_c0_g1_i10.p1	G5ECS8	25.889	703	411	30	19	686	4	631	1.12e-43	173
TRINITY_DN103_c0_g1_i11.p1	Q3UJ81	68.033	122	37	1	40	161	3	122	1.21e-56	176
TRINITY_DN103_c0_g1_i11.p2	A8GX08	33.708	89	55	1	72	160	371	455	1.5e-07	53.1
TRINITY_DN103_c0_g1_i11.p3	O94864	37.273	110	67	2	8	116	145	253	1.66e-14	75.5
TRINITY_DN103_c0_g1_i2.p1	Q3UJ81	68.033	122	37	1	40	161	3	122	1.21e-56	176
TRINITY_DN103_c0_g1_i2.p2	A8GX08	33.708	89	55	1	72	160	371	455	1.5e-07	53.1
TRINITY_DN103_c0_g1_i3.p1	Q3UJ81	68.033	122	37	1	40	161	3	122	1.21e-56	176
TRINITY_DN103_c0_g1_i3.p2	Q70XJ9	40.964	83	46	2	290	371	747	827	4.24e-06	53.1
TRINITY_DN103_c0_g1_i9.p1	P04051	32.267	375	163	11	1	368	528	818	1.84e-46	173
TRINITY_DN103_c0_g2_i10.p1	O42392	25.783	415	240	13	35	407	35	423	1.16e-32	135
TRINITY_DN103_c0_g2_i10.p2	Q91717	54.597	1240	543	6	338	1566	256	1486	0	675
TRINITY_DN103_c0_g2_i10.p4	Q9XYQ2	78.947	95	20	0	6	100	170	264	6.68e-51	164
TRINITY_DN103_c0_g2_i10.p5	Q9BQS8	33.333	111	67	2	63	173	1366	1469	4.69e-14	72.4
TRINITY_DN103_c0_g2_i11.p1	Q9MZD1	33.019	212	139	3	5	216	242	450	3.18e-36	135
TRINITY_DN103_c0_g2_i11.p2	Q91717	54.597	1240	543	6	338	1566	256	1486	0	675
TRINITY_DN103_c0_g2_i11.p4	Q7T338	46.698	212	101	4	1	209	1	203	5.21e-50	164
TRINITY_DN103_c0_g2_i11.p5	Q9BQS8	33.333	111	67	2	63	173	1366	1469	4.69e-14	72.4
TRINITY_DN103_c0_g2_i14.p1	Q8NFU0	24.405	336	238	2	29	352	13	344	1.86e-34	135
TRINITY_DN103_c0_g2_i14.p2	Q5BJL5	39.494	1028	532	24	17	963	220	1238	0	675
TRINITY_DN103_c0_g2_i14.p4	Q7T338	46.698	212	101	4	12	220	1	203	1.03e-49	164
TRINITY_DN103_c0_g2_i14.p5	P34284	24.936	389	239	15	35	387	52	423	1.3e-12	72.4
TRINITY_DN103_c0_g2_i15.p1	Q14683	54.701	117	53	0	2	118	11	127	1.6e-36	135
TRINITY_DN103_c0_g2_i15.p2	Q174R2	59.503	563	210	5	23	583	28	574	0	674
TRINITY_DN103_c0_g2_i15.p4	A2VEY9	61.739	115	44	0	1	115	202	316	1.32e-45	164
TRINITY_DN103_c0_g2_i15.p5	P34284	24.936	389	239	15	35	387	52	423	1.3e-12	72.4
TRINITY_DN103_c0_g2_i16.p1	Q9Y3B9	35.878	262	123	9	31	278	42	272	4.01e-37	135
TRINITY_DN103_c0_g2_i16.p2	Q9NQW7	52.222	630	288	7	1	628	1	619	0	674
TRINITY_DN103_c0_g2_i16.p4	P46864	51.099	182	80	4	2	176	554	733	2.09e-46	164
TRINITY_DN103_c0_g2_i16.p5	Q5VT52	41.86	86	49	1	1	86	250	334	4.57e-12	72.4
TRINITY_DN103_c0_g2_i17.p1	Q9Y3B9	35.878	262	123	9	31	278	42	272	4.01e-37	135
TRINITY_DN103_c0_g2_i17.p2	P91685	38.942	945	512	17	16	913	10	936	0	674
TRINITY_DN103_c0_g2_i17.p4	P08254	47.343	207	93	5	14	217	36	229	5.61e-47	164
TRINITY_DN103_c0_g2_i17.p5	Q6YGZ5	72.222	54	9	2	179	232	586	633	1.67e-13	72.4
TRINITY_DN103_c0_g2_i2.p1	A9CPT4	23.042	881	514	29	616	1383	162	991	1.21e-30	135
TRINITY_DN103_c0_g2_i2.p2	P91685	38.801	951	517	18	15	918	4	936	0	674
TRINITY_DN103_c0_g2_i2.p4	P48614	43.434	198	84	2	91	260	41	238	3.41e-47	164
TRINITY_DN103_c0_g2_i2.p5	Q6IQ16	32.203	177	109	6	7	174	113	287	6.79e-14	72.4
TRINITY_DN103_c0_g2_i6.p1	Q6P8Y1	63.366	101	36	1	1	100	108	208	1.08e-40	135
TRINITY_DN103_c0_g2_i6.p2	Q8NBS3	46.451	803	396	10	356	1131	79	874	0	674
TRINITY_DN103_c0_g2_i6.p4	Q05086	46.753	154	80	2	2	153	702	855	1.53e-46	164
TRINITY_DN103_c0_g2_i6.p5	Q6IQ16	32.203	177	109	6	7	174	113	287	6.79e-14	72.4
TRINITY_DN103_c0_g2_i7.p1	Q9D7Z6	22.986	844	540	33	26	823	4	783	8.47e-31	135
TRINITY_DN103_c0_g2_i7.p2	Q920Q4	41.396	831	467	9	1	820	1	822	0	674
TRINITY_DN103_c0_g2_i7.p4	Q60HC3	58.915	129	50	1	16	144	9	134	1.34e-48	164
TRINITY_DN103_c0_g2_i7.p5	Q9D0E1	42.5	80	41	1	252	326	646	725	9.04e-13	72.4
TRINITY_DN103_c0_g2_i8.p1	Q6TEK3	46.853	143	76	0	23	165	23	165	2.34e-39	135
TRINITY_DN103_c0_g2_i8.p2	Q75NR7	34.02	1311	697	38	76	1320	4	1212	0	674
TRINITY_DN103_c0_g2_i8.p4	Q60HC3	58.915	129	50	1	16	144	9	134	1.34e-48	164
TRINITY_DN103_c0_g2_i8.p5	Q9D0E1	42.5	80	41	1	252	326	646	725	9.04e-13	72.4
TRINITY_DN1030_c0_g1_i13.p1	Q9C5S2	41.463	82	46	2	12	91	414	495	5.29e-10	57.8
TRINITY_DN1030_c0_g1_i13.p3	Q5UPG5	36.478	159	91	3	5	163	251	399	3.48e-31	119
TRINITY_DN1030_c0_g1_i15.p2	Q9CR24	45.81	179	84	6	63	236	32	202	4.33e-38	135
TRINITY_DN1030_c0_g1_i16.p2	C7B178	32.54	126	58	5	1	126	354	452	5.1e-10	58.9
TRINITY_DN1030_c0_g1_i16.p3	Q6ZNC4	33.121	314	131	14	133	413	143	410	1.05e-28	119
TRINITY_DN1030_c0_g1_i16.p5	E2ASG4	42.647	68	34	2	57	124	4	66	6.14e-10	54.7
TRINITY_DN1030_c0_g1_i2.p2	O08726	34.667	75	48	1	75	149	233	306	1.28e-08	58.9
TRINITY_DN1030_c0_g1_i2.p3	Q6ZNC4	33.121	314	131	14	133	413	143	410	1.05e-28	119
TRINITY_DN1030_c0_g1_i5.p2	Q9V7U0	45.455	66	34	2	3	68	345	408	3.08e-10	58.9
TRINITY_DN1030_c0_g1_i5.p3	Q9UK10	38.15	173	96	3	481	642	361	533	8.95e-27	119
TRINITY_DN1030_c0_g1_i8.p1	Q9D8U4	28.188	149	91	3	56	204	152	284	1.33e-08	57.8
TRINITY_DN1030_c0_g1_i8.p3	Q9UK10	38.15	173	96	3	481	642	361	533	8.95e-27	119
TRINITY_DN10300_c0_g1_i1.p1	Q9D404	53.774	424	181	6	2	418	42	457	3.12e-144	421
TRINITY_DN10300_c0_g1_i2.p1	O94844	41.118	501	240	10	2	485	5	467	1.84e-104	333
TRINITY_DN10304_c0_g1_i2.p1	Q63226	22.677	269	181	7	2	255	611	867	1.96e-09	61.2
TRINITY_DN1031_c0_g1_i1.p1	O14063	32.239	518	293	10	10	510	24	500	3.88e-71	239
TRINITY_DN1031_c0_g1_i1.p2	Q5XIE6	57.143	154	64	2	32	184	23	175	1.79e-55	182
TRINITY_DN1031_c0_g1_i1.p3	P21369	39.103	156	78	2	8	163	45	183	1.58e-29	112
TRINITY_DN1031_c0_g1_i4.p1	Q9W0Y6	27.458	834	491	27	9	805	10	766	8.27e-65	238
TRINITY_DN1031_c0_g1_i5.p1	Q9W0Y6	27.458	834	491	27	9	805	10	766	8.27e-65	238
TRINITY_DN1031_c0_g1_i5.p2	Q9W0Y6	27.458	834	491	27	9	805	10	766	8.27e-65	238
TRINITY_DN1031_c0_g1_i5.p3	Q9V468	32.353	170	103	3	849	1014	453	614	2.23e-23	112
TRINITY_DN10314_c0_g1_i10.p1	Q15811	58.271	266	110	1	3	267	1255	1520	3.81e-102	329
TRINITY_DN10314_c0_g1_i11.p1	Q5ZIG3	43.75	112	63	0	5	116	88	199	6.83e-29	110
TRINITY_DN10314_c0_g1_i12.p1	P16157	30.986	355	195	17	2	355	355	660	5.31e-25	110
TRINITY_DN10314_c0_g1_i13.p1	Q24371	42.344	418	220	10	1	403	3	414	1.42e-102	329
TRINITY_DN10314_c0_g1_i3.p1	Q24371	42.344	418	220	10	1	403	3	414	1.42e-102	329
TRINITY_DN10314_c0_g1_i4.p1	Q9VUF8	52.525	99	46	1	60	157	62	160	9.21e-28	110
TRINITY_DN10314_c0_g1_i6.p1	A4X548	46.617	133	62	3	1	132	236	360	5.88e-29	110
TRINITY_DN10314_c0_g1_i7.p1	Q7T330	36.424	151	94	1	422	572	209	357	4.28e-25	110
TRINITY_DN10314_c0_g1_i8.p1	Q24371	42.344	418	220	10	1	403	3	414	1.42e-102	329
TRINITY_DN1032_c0_g1_i4.p1	Q1RJR6	33.333	141	81	1	1	141	94	221	3.05e-12	65.1
TRINITY_DN1032_c0_g2_i1.p1	Q9V3Y3	30.833	120	66	5	7	124	2	106	4.01e-11	60.1
TRINITY_DN10322_c0_g1_i1.p1	Q96PZ7	42.056	107	62	0	713	819	2323	2429	1.56e-13	79
TRINITY_DN10322_c0_g1_i1.p2	Q6R7M4	36.145	166	98	4	1	161	23	185	2.97e-28	111
TRINITY_DN10322_c0_g1_i10.p1	O00330	37.618	319	159	8	81	372	45	350	8.16e-54	188
TRINITY_DN10322_c0_g1_i10.p2	Q5R9W1	65.979	194	66	0	2	195	322	515	5.54e-83	267
TRINITY_DN10322_c0_g1_i13.p1	Q95ZV7	39.394	132	71	5	1	131	185	308	1.29e-16	79
TRINITY_DN10322_c0_g1_i4.p1	Q9W0C1	79.245	106	22	0	6	111	15	120	3.24e-53	167
TRINITY_DN10322_c0_g1_i4.p2	Q92545	28.621	1160	737	29	11	1132	40	1146	5.3e-129	449
TRINITY_DN10322_c0_g1_i5.p1	Q9VFJ2	56.566	198	84	2	1	198	1	196	1.64e-82	246
TRINITY_DN10322_c0_g1_i6.p1	Q9Y3B9	42.361	144	75	3	64	200	130	272	7.43e-31	116
TRINITY_DN10322_c0_g1_i6.p2	P36362	60.119	168	67	0	38	205	20	187	2.98e-66	216
TRINITY_DN10322_c0_g1_i6.p3	O73888	45.968	124	61	3	3	125	1	119	2.76e-25	98.6
TRINITY_DN10322_c0_g1_i9.p1	P49256	54.221	308	132	6	21	321	51	356	1e-108	323
TRINITY_DN10325_c0_g1_i1.p1	P52034	70.747	776	226	1	16	791	7	781	0	1147
TRINITY_DN10325_c0_g1_i1.p2	O96553	66.383	235	78	1	6	240	39	272	1.76e-102	321
TRINITY_DN10325_c0_g1_i11.p1	O95340	66.391	604	193	5	33	631	13	611	0	842
TRINITY_DN10325_c0_g1_i11.p2	P46222	91.667	168	14	0	1	168	17	184	5.46e-113	321
TRINITY_DN10325_c0_g1_i11.p3	Q9VNM1	43.972	423	176	6	8	427	23	387	2.46e-94	300
TRINITY_DN10325_c0_g1_i12.p1	P98160	31.166	1861	1115	50	1783	3545	2599	4391	0	841
TRINITY_DN10325_c0_g1_i12.p2	Q6NYU7	64.319	213	76	0	3	215	45	257	1.15e-100	295
TRINITY_DN10325_c0_g1_i12.p3	Q9H0H5	42.67	382	174	9	876	1254	211	550	2.11e-87	300
TRINITY_DN10325_c0_g1_i2.p1	Q24247	42.597	1155	562	32	1	1099	23	1132	0	841
TRINITY_DN10325_c0_g1_i2.p2	Q7QH73	37.893	636	322	26	2	598	163	764	7.76e-99	321
TRINITY_DN10325_c0_g1_i2.p3	Q96MD2	39.012	405	231	4	1	391	38	440	2.24e-97	300
TRINITY_DN10325_c0_g1_i3.p1	P80317	73.962	530	138	0	1	530	1	530	0	841
TRINITY_DN10325_c0_g1_i3.p2	Q9VHR8	48.322	298	154	0	9	306	71	368	7.03e-95	300
TRINITY_DN10325_c0_g1_i3.p3	Q11002	64.718	496	174	1	13	508	59	553	0	689
TRINITY_DN10325_c0_g1_i3.p5	P56251	27.941	136	93	4	100	231	4	138	2.65e-08	54.7
TRINITY_DN10325_c0_g1_i5.p1	Q9VDW6	48.766	1216	516	19	19	1175	2281	3448	0	1144
TRINITY_DN10325_c0_g1_i5.p2	B2D0J5	36.022	558	325	18	26	571	19	556	1.85e-101	321
TRINITY_DN10325_c0_g1_i7.p1	B1MTK1	53.425	1095	488	12	9	1089	118	1204	0	1205
TRINITY_DN10325_c0_g1_i7.p2	Q11002	64.718	496	174	1	15	510	59	553	0	689
TRINITY_DN10325_c0_g1_i7.p3	P56251	27.941	136	93	4	100	231	4	138	2.65e-08	54.7
TRINITY_DN10325_c0_g1_i8.p1	B1MTK1	53.425	1095	488	12	9	1089	118	1204	0	1205
TRINITY_DN10325_c0_g1_i8.p2	Q6AXC6	50.177	283	131	4	1	280	621	896	4.25e-92	295
TRINITY_DN10325_c0_g1_i9.p1	Q9VDW6	46.94	1340	575	21	1023	2274	2157	3448	0	1204
TRINITY_DN10325_c0_g1_i9.p2	O55229	43.272	379	187	6	5	383	38	388	3.75e-106	321
TRINITY_DN10326_c0_g1_i3.p1	Q18579	63.918	97	14	2	71	147	29	124	1.89e-33	124
TRINITY_DN10329_c0_g1_i1.p1	P67158	44.681	47	26	0	85	131	192	238	3.16e-07	50.8
TRINITY_DN10329_c0_g1_i1.p2	Q5R1P3	26.295	251	178	3	192	441	77	321	2.17e-23	107
TRINITY_DN10329_c0_g1_i3.p1	Q9UKB1	22.737	453	282	17	101	532	118	523	1.96e-13	76.6
TRINITY_DN10329_c0_g1_i4.p1	Q9D2Y6	33.838	198	118	4	38	231	93	281	1.46e-24	106
TRINITY_DN10329_c0_g1_i5.p1	Q9W092	41.667	192	105	3	25	211	44	233	8.74e-46	161
TRINITY_DN1033_c0_g2_i1.p1	Q5R5S1	31.656	616	370	15	3	603	30	609	1.64e-83	276
TRINITY_DN1033_c0_g2_i2.p1	O55229	43.272	379	187	6	5	383	38	388	3.75e-106	321
TRINITY_DN10335_c0_g1_i2.p1	Q8R173	34.307	137	84	2	1	133	153	287	8.12e-21	88.6
TRINITY_DN10335_c0_g1_i2.p2	Q95221	55.932	59	26	0	38	96	18	76	5.21e-16	75.1
TRINITY_DN10335_c0_g1_i3.p1	P42787	44.444	342	181	4	43	383	30	363	4.76e-92	305
TRINITY_DN1034_c0_g1_i1.p1	O35451	46.392	97	48	1	83	179	319	411	6.76e-18	83.6
TRINITY_DN1034_c0_g1_i10.p1	Q86SQ9	58.14	258	108	0	1	258	1	258	1.03e-111	329
TRINITY_DN1034_c0_g1_i11.p1	Q6ZT12	41.247	417	219	6	1013	1411	1480	1888	4.86e-86	314
TRINITY_DN1034_c0_g1_i12.p1	Q6AY64	36.612	183	102	4	5	181	11	185	7.31e-31	113
TRINITY_DN1034_c0_g1_i2.p1	Q9VMM6	30.962	239	136	8	1	225	1	224	3.67e-24	99.4
TRINITY_DN1034_c0_g1_i8.p1	A6QP70	25.994	327	193	15	15	325	20	313	2.4e-16	81.6
TRINITY_DN1034_c0_g1_i9.p1	E9Q7T7	27.707	314	192	7	34	339	65	351	6.32e-16	85.5
TRINITY_DN1034_c2_g1_i1.p1	B0Y8K2	34.483	145	60	8	1	113	319	460	1.23e-15	74.3
TRINITY_DN1034_c2_g1_i1.p2	O13024	36.576	257	117	14	632	868	594	824	2.95e-13	77.4
TRINITY_DN10346_c0_g1_i1.p1	Q4R4U3	89.216	102	11	0	38	139	1	102	1.94e-60	192
TRINITY_DN1035_c0_g1_i10.p1	Q2KIF8	30.622	209	122	6	1	196	345	543	6.57e-20	90.1
TRINITY_DN1035_c0_g1_i15.p1	Q9NB32	72.814	526	143	0	2	527	7	532	0	800
TRINITY_DN1035_c0_g1_i15.p2	Q9BQS8	33.333	111	67	2	26	136	1366	1469	6.88e-14	70.5
TRINITY_DN1035_c0_g1_i15.p4	Q8INK9	62.745	51	19	0	11	61	135	185	1.13e-18	80.1
TRINITY_DN1035_c0_g1_i15.p8	P21331	40.278	72	40	2	58	127	388	458	3.64e-08	53.9
TRINITY_DN1035_c0_g1_i17.p1	Q9NB32	72.814	526	143	0	2	527	7	532	0	800
TRINITY_DN1035_c0_g1_i17.p2	P42519	30.534	131	76	2	263	390	421	539	5.37e-12	71.2
TRINITY_DN1035_c0_g1_i17.p4	Q7Q968	50.595	168	80	3	1	166	31	197	3.74e-54	173
TRINITY_DN1035_c0_g1_i17.p5	Q4VRI5	40.179	112	62	3	9	119	45	152	6.67e-19	80.1
TRINITY_DN1035_c0_g1_i17.p9	Q4R3Q6	35.227	88	50	2	1	88	1	81	2.25e-06	53.9
TRINITY_DN1035_c0_g1_i6.p1	B4K9L4	49.939	815	365	9	18	802	287	1088	0	799
TRINITY_DN1035_c0_g1_i6.p10	Q4R3Q6	35.227	88	50	2	1	88	1	81	2.24e-06	53.9
TRINITY_DN1035_c0_g1_i6.p2	P57787	31.383	188	123	3	54	237	211	396	7.66e-13	71.2
TRINITY_DN1035_c0_g1_i6.p3	A3KPP4	54.983	291	131	0	1	291	1	291	4.09e-114	334
TRINITY_DN1035_c0_g1_i6.p5	P16273	36.923	130	76	2	27	150	25	154	8.79e-18	80.1
TRINITY_DN1035_c0_g1_i8.p1	P22059	54.345	771	286	10	14	773	92	807	0	799
TRINITY_DN1035_c0_g1_i8.p10	Q5VUE5	38.158	76	46	1	82	157	70	144	1.09e-08	53.9
TRINITY_DN1035_c0_g1_i8.p2	Q5AEG7	71.795	78	21	1	80	156	385	462	7.01e-14	71.2
TRINITY_DN1035_c0_g1_i8.p3	Q8AWD2	50.585	342	139	6	10	344	5	323	3.73e-111	334
TRINITY_DN1035_c0_g1_i8.p5	Q0V9K5	42.52	127	53	5	19	129	232	354	3.35e-17	80.1
TRINITY_DN10350_c0_g1_i1.p1	Q5RBM6	67.632	380	120	1	4	380	5	384	0	550
TRINITY_DN10350_c0_g1_i2.p1	Q96PH1	41.638	293	164	3	12	300	231	520	7.64e-64	227
TRINITY_DN10350_c0_g1_i2.p2	Q8R151	36.164	365	212	7	229	586	1337	1687	3.04e-53	204
TRINITY_DN10350_c0_g1_i3.p1	Q96PH1	41.638	293	164	3	12	300	231	520	7.64e-64	227
TRINITY_DN10350_c0_g1_i3.p2	A2AR02	73.387	124	33	0	4	127	3	126	2.21e-61	204
TRINITY_DN10354_c0_g1_i1.p1	O67623	38.889	90	42	3	301	387	1	80	1.56e-06	53.1
TRINITY_DN10357_c0_g2_i1.p1	Q6Y306	55.882	34	15	0	64	97	45	78	4.46e-06	46.6
TRINITY_DN10357_c0_g2_i3.p1	Q7T6X2	33.333	108	52	4	1	103	1524	1616	7.72e-06	46.6
TRINITY_DN10357_c0_g2_i4.p1	Q9BXJ4	30.252	119	72	4	1	119	137	244	7.84e-06	46.6
TRINITY_DN1036_c0_g1_i13.p1	Q5R4Q8	52.153	209	97	2	344	552	85	290	4.48e-71	233
TRINITY_DN1036_c0_g1_i2.p1	Q1RMT8	34.404	436	234	13	1	431	5	393	3.28e-68	228
TRINITY_DN1036_c0_g1_i8.p1	Q1RMT8	34.404	436	234	13	1	431	5	393	3.28e-68	228
TRINITY_DN10367_c0_g2_i2.p1	Q2KIF8	30.622	209	122	6	1	196	345	543	6.57e-20	90.1
TRINITY_DN10367_c0_g3_i2.p1	P0DPW5	36.364	88	47	4	23	108	7	87	1.03e-06	50.8
TRINITY_DN1037_c0_g1_i11.p1	Q8BX90	38.436	908	494	15	4	889	334	1198	0	599
TRINITY_DN1037_c0_g1_i11.p2	P0CT36	31.164	876	532	20	224	1057	411	1257	1.53e-122	414
TRINITY_DN1037_c0_g1_i11.p3	P02299	100	136	0	0	1	136	1	136	8.54e-96	274
TRINITY_DN1037_c0_g1_i13.p1	Q9JIS4	32.692	312	180	6	1	301	67	359	1.79e-39	153
TRINITY_DN1037_c0_g1_i3.p1	A0A0R4IC37	56.531	490	212	1	1	490	963	1451	0	598
TRINITY_DN1037_c0_g1_i3.p2	A1E295	58.112	339	132	4	1	338	1	330	1.2e-144	414
TRINITY_DN1037_c0_g1_i3.p3	P02299	100	136	0	0	1	136	1	136	8.54e-96	274
TRINITY_DN1037_c0_g1_i3.p4	Q3TY86	44.151	530	277	7	60	583	69	585	1.08e-156	465
TRINITY_DN1037_c0_g1_i8.p1	Q7Z2Z2	44.213	769	333	12	1	681	358	1118	0	598
TRINITY_DN10374_c0_g1_i1.p1	P0DPW4	46.032	63	34	0	108	170	33	95	5.08e-12	63.2
TRINITY_DN10376_c0_g1_i1.p1	P19137	44.482	1196	572	28	64	1218	27	1171	0	1017
TRINITY_DN10376_c0_g1_i1.p2	P08898	77.551	98	22	0	6	103	36	133	7.09e-52	162
TRINITY_DN10376_c0_g1_i1.p3	P18258	78.378	74	16	0	39	112	2	75	2.27e-39	139
TRINITY_DN10377_c0_g1_i4.p1	O02388	42.708	96	55	0	25	120	71	166	2.23e-24	94.4
TRINITY_DN10377_c0_g1_i5.p1	P83088	34.259	108	63	3	2	107	320	421	4.34e-15	72.8
TRINITY_DN1038_c0_g1_i2.p1	O96571	57.595	158	66	1	1	158	240	396	2.92e-61	197
TRINITY_DN1038_c0_g1_i2.p2	Q28IB1	30.048	416	251	14	7	410	8	395	3.15e-47	173
TRINITY_DN10384_c0_g1_i1.p1	Q5VUE5	38.158	76	46	1	82	157	70	144	1.09e-08	53.9
TRINITY_DN10384_c0_g1_i2.p1	Q5PQS6	23.636	165	95	2	7	140	355	519	3.78e-08	53.9
TRINITY_DN10390_c0_g1_i2.p1	Q9VCA8	80.451	399	78	0	777	1175	2303	2701	0	689
TRINITY_DN104_c0_g1_i11.p1	A0A0G2K344	56.522	368	150	3	41	399	462	828	4.1e-136	418
TRINITY_DN104_c0_g1_i16.p1	P20482	39.203	602	247	16	656	1176	777	1340	1.69e-83	302
TRINITY_DN104_c0_g1_i17.p1	Q25158	53.975	239	109	1	21	258	16	254	1.49e-88	270
TRINITY_DN104_c0_g1_i17.p2	Q13637	71.014	207	56	3	29	235	23	225	1.01e-105	307
TRINITY_DN104_c0_g1_i2.p1	Q8BYF6	35.032	157	89	6	1	148	412	564	2.35e-13	70.5
TRINITY_DN104_c0_g1_i3.p1	Q8BU85	54.93	142	54	2	41	176	94	231	3.4e-50	164
TRINITY_DN104_c0_g1_i3.p2	Q9CZ42	47.712	306	146	4	7	304	43	342	1.85e-95	288
TRINITY_DN104_c0_g1_i6.p1	Q99J08	37.949	390	226	7	3	384	5	386	2.66e-87	273
TRINITY_DN104_c0_g1_i6.p2	P42345	52.795	161	59	6	1	159	2404	2549	2.43e-45	161
TRINITY_DN104_c0_g1_i6.p3	Q13637	71.014	207	56	3	29	235	23	225	1.01e-105	307
TRINITY_DN104_c0_g1_i9.p1	Q8K0H5	70.476	105	30	1	52	156	115	218	1.65e-50	163
TRINITY_DN104_c0_g1_i9.p2	Q9Y366	45.283	424	214	5	21	432	4	421	1.45e-130	386
TRINITY_DN1040_c0_g1_i2.p1	Q86XW9	46.565	131	70	0	16	146	4	134	6.44e-36	137
TRINITY_DN1040_c0_g1_i3.p1	Q6DEG4	70.526	95	28	0	7	101	31	125	3.29e-43	139
TRINITY_DN1040_c0_g2_i1.p1	Q505D1	49.315	146	72	2	2	145	839	984	1.23e-36	138
TRINITY_DN1040_c1_g1_i18.p1	Q8IZS8	27.545	167	77	5	2	162	570	698	1.15e-08	57
TRINITY_DN1040_c2_g1_i2.p2	P41974	31.579	133	77	4	326	458	39	157	1.19e-09	62.4
TRINITY_DN1040_c2_g1_i20.p2	P41974	31.579	133	77	4	326	458	39	157	1.19e-09	62.4
TRINITY_DN1040_c2_g1_i26.p1	P41974	31.579	133	77	4	326	458	39	157	1.19e-09	62.4
TRINITY_DN1040_c2_g1_i9.p1	P41974	31.579	133	77	4	326	458	39	157	1.19e-09	62.4
TRINITY_DN1040_c3_g1_i11.p1	Q9H5Z1	57.746	355	137	3	2	354	132	475	1.07e-133	400
TRINITY_DN1040_c3_g1_i13.p2	Q291L4	63.107	309	110	2	13	317	19	327	7.9e-140	415
TRINITY_DN1040_c3_g1_i14.p2	Q6MPZ6	51.497	167	72	2	1	159	791	956	1.07e-52	182
TRINITY_DN1040_c3_g1_i14.p3	Q9W092	48.571	105	53	1	1	105	105	208	1.67e-24	99
TRINITY_DN1040_c3_g1_i19.p1	Q6YNB6	42.226	521	263	7	29	543	203	691	1.17e-130	400
TRINITY_DN1040_c3_g1_i2.p2	G4RK44	35.584	770	411	22	21	757	2	719	9.82e-133	415
TRINITY_DN1040_c3_g1_i3.p2	G4RK44	35.584	770	411	22	21	757	2	719	9.82e-133	415
TRINITY_DN1040_c3_g1_i5.p2	G4RK44	35.584	770	411	22	21	757	2	719	9.82e-133	415
TRINITY_DN1040_c3_g1_i9.p1	Q9NRJ4	36.198	768	342	22	12	760	11	649	1.13e-116	400
TRINITY_DN10407_c1_g1_i1.p1	A6H8I2	56.481	432	182	3	60	491	8	433	5.07e-176	516
TRINITY_DN10407_c1_g1_i3.p1	A6H8I2	56.481	432	182	3	36	467	8	433	2.37e-176	516
TRINITY_DN10407_c1_g1_i6.p1	Q7JQ32	32.739	1121	644	31	41	1114	26	1083	3.01e-159	516
TRINITY_DN10407_c1_g1_i7.p1	O02695	48.376	585	270	11	382	943	438	1013	2.29e-166	515
TRINITY_DN10413_c0_g1_i12.p1	Q20191	42.609	115	59	3	2	113	191	301	3.46e-21	90.1
TRINITY_DN10413_c0_g1_i16.p1	A0A0B7P9G0	54.135	266	104	9	1	266	464	711	1.94e-80	265
TRINITY_DN10413_c0_g1_i16.p2	Q96PB1	28.521	284	144	9	1	275	70	303	2.03e-25	108
TRINITY_DN10413_c0_g1_i16.p3	P08012	47.368	114	44	4	145	255	68	168	1.62e-11	67.8
TRINITY_DN10413_c0_g1_i17.p1	Q96MD2	39.394	429	244	4	16	430	14	440	4.85e-105	321
TRINITY_DN10413_c0_g1_i17.p2	P50133	39.85	399	212	13	18	406	92	472	6.56e-80	265
TRINITY_DN10413_c0_g1_i3.p1	Q9QYI4	44.33	388	176	9	1	366	1	370	1.24e-103	313
TRINITY_DN10413_c0_g1_i6.p1	Q96MD2	39.394	429	244	4	16	430	14	440	4.85e-105	321
TRINITY_DN10413_c0_g1_i6.p2	P50133	39.85	399	212	13	18	406	92	472	3.84e-80	265
TRINITY_DN10413_c0_g1_i9.p1	O95166	93.103	116	8	0	1	116	1	116	1.39e-76	224
TRINITY_DN10413_c0_g1_i9.p2	O95166	93.103	116	8	0	1	116	1	116	1.39e-76	224
TRINITY_DN10413_c0_g2_i2.p1	Q640S2	39.578	427	210	9	56	474	51	437	3.49e-90	285
TRINITY_DN10414_c0_g1_i1.p1	Q5R1P3	26.295	251	178	3	192	441	77	321	2.17e-23	107
TRINITY_DN10415_c0_g1_i1.p1	P27779	32.222	90	56	2	50	139	8	92	1.8e-07	49.7
TRINITY_DN10415_c0_g1_i2.p1	Q8AXB3	30.973	113	73	3	4	114	703	812	3.04e-06	47.8
TRINITY_DN10416_c0_g1_i1.p1	Q91WA9	46.45	338	162	4	1	338	162	480	6.14e-103	318
TRINITY_DN10416_c0_g1_i1.p2	P36975	79.508	122	25	0	1	122	71	192	5.14e-69	209
TRINITY_DN10416_c0_g1_i2.p1	Q91WA9	46.45	338	162	4	1	338	162	480	6.14e-103	318
TRINITY_DN10416_c0_g1_i2.p2	Q5R5Q6	44.86	107	58	1	40	145	359	465	7.39e-27	108
TRINITY_DN10419_c0_g1_i1.p1	Q9NFT7	52.514	358	169	1	3	359	127	484	1.25e-135	398
TRINITY_DN1042_c0_g1_i1.p1	P79098	34.526	559	350	7	1	550	414	965	2.39e-110	354
TRINITY_DN1042_c0_g1_i10.p1	P53676	59.335	391	152	3	1	391	1	384	0	515
TRINITY_DN1042_c0_g1_i10.p2	P48149	91.538	130	11	0	1	130	1	130	1.67e-87	253
TRINITY_DN1042_c0_g1_i10.p3	Q9VFS2	41.7	247	137	3	10	256	44	283	1.57e-66	220
TRINITY_DN1042_c0_g1_i10.p4	Q4R7V3	40.602	133	71	3	4	132	11	139	8.4e-22	95.5
TRINITY_DN1042_c0_g1_i10.p5	P83088	34.259	108	63	3	2	107	320	421	4.34e-15	72.8
TRINITY_DN1042_c0_g1_i11.p1	Q58D49	54.938	162	68	1	24	185	32	188	5.18e-59	187
TRINITY_DN1042_c0_g1_i12.p1	Q0VD19	45.265	528	282	5	159	686	82	602	8.29e-157	471
TRINITY_DN1042_c0_g1_i12.p2	P53676	59.335	391	152	3	1	391	1	384	0	515
TRINITY_DN1042_c0_g1_i12.p3	Q7ZV90	28.261	322	175	13	1	316	322	593	2.74e-20	95.5
TRINITY_DN1042_c0_g1_i12.p4	P49021	32.62	187	113	6	3	187	62	237	2.01e-14	73.9
TRINITY_DN1042_c0_g1_i12.p5	P39675	30.742	283	152	10	7	272	6	261	1.43e-25	105
TRINITY_DN1042_c0_g1_i13.p1	O15440	58.173	208	86	1	20	226	578	785	1.84e-75	251
TRINITY_DN1042_c0_g1_i14.p1	Q6NSM8	55.769	416	157	7	18	419	53	455	6.34e-138	453
TRINITY_DN1042_c0_g1_i14.p2	P53676	59.335	391	152	3	1	391	1	384	0	515
TRINITY_DN1042_c0_g1_i14.p3	Q803S3	70.068	147	43	1	8	153	72	218	9.28e-72	220
TRINITY_DN1042_c0_g1_i14.p4	Q86LG1	30.939	181	95	2	62	212	172	352	1.51e-21	95.5
TRINITY_DN1042_c0_g1_i16.p1	O15440	58.173	208	86	1	20	226	578	785	1.84e-75	251
TRINITY_DN1042_c0_g1_i2.p1	Q04832	46.154	156	46	6	14	134	15	167	2.39e-25	100
TRINITY_DN1042_c0_g1_i2.p3	Q7Z2Z2	44.213	769	333	12	1	681	358	1118	0	598
TRINITY_DN1042_c0_g1_i3.p1	A0A291PQF1	30.444	496	331	8	11	496	5	496	2.21e-79	260
TRINITY_DN1042_c0_g1_i3.p2	P34736	37.425	334	166	5	13	330	353	659	1.26e-56	197
TRINITY_DN1042_c0_g1_i3.p3	Q9NW08	48.235	85	41	2	6	87	604	688	1.06e-15	73.9
TRINITY_DN1042_c0_g1_i4.p1	P25931	45.5	400	189	6	42	440	66	437	1.81e-115	355
TRINITY_DN1042_c0_g1_i5.p1	Q9VA27	48.622	508	254	6	48	550	29	534	6.65e-178	515
TRINITY_DN1042_c0_g1_i5.p2	P29981	48	300	139	6	66	359	26	314	7.58e-87	274
TRINITY_DN1042_c0_g1_i5.p3	Q86LG1	30.939	181	95	2	62	212	172	352	1.51e-21	95.5
TRINITY_DN1042_c0_g1_i5.p4	Q9H7B4	40	90	54	0	9	98	23	112	1.54e-15	73.9
TRINITY_DN1042_c0_g1_i5.p5	P97846	37.363	91	57	0	1	91	691	781	2.64e-15	72.8
TRINITY_DN1042_c0_g1_i5.p6	Q5U317	46.774	124	46	2	20	133	145	258	1.32e-25	105
TRINITY_DN1042_c0_g1_i6.p1	P79098	34.526	559	350	7	1	550	414	965	2.39e-110	354
TRINITY_DN1042_c0_g1_i7.p1	P18459	55.924	422	182	3	98	519	159	576	3.2e-176	511
TRINITY_DN1042_c0_g1_i7.p2	Q09225	30.998	471	294	15	3	451	337	798	4.21e-54	197
TRINITY_DN1042_c0_g1_i8.p1	Q0VD19	45.265	528	282	5	159	686	82	602	7.34e-157	471
TRINITY_DN1042_c0_g1_i8.p2	O75460	34.066	182	98	6	14	188	660	826	9.6e-22	95.5
TRINITY_DN1042_c0_g2_i1.p1	Q27238	82.609	299	52	0	4	302	3	301	0	516
TRINITY_DN1042_c0_g2_i1.p2	Q04832	46.809	141	51	6	45	170	64	195	8.18e-25	100
TRINITY_DN10421_c0_g1_i1.p1	Q86SQ9	58.14	258	108	0	1	258	1	258	1.03e-111	329
TRINITY_DN10422_c0_g1_i1.p1	Q8TD84	31.356	118	71	4	189	305	278	386	1.95e-06	53.5
TRINITY_DN10422_c0_g1_i2.p1	Q9UPY6	65.734	143	47	1	1	143	1	141	3.2e-54	180
TRINITY_DN10422_c0_g1_i3.p1	Q9VZS5	49.194	124	62	1	2	124	3	126	1.67e-38	130
TRINITY_DN10422_c0_g1_i4.p1	P33438	29.915	117	69	5	2	114	440	547	2.62e-06	49.7
TRINITY_DN10422_c0_g1_i5.p1	Q17320	46.914	405	197	5	18	415	285	678	1.56e-127	386
TRINITY_DN10424_c0_g1_i5.p1	Q25C93	34.118	85	56	0	262	346	213	297	1.34e-08	59.3
TRINITY_DN10424_c0_g1_i7.p1	Q8BX17	28.95	1133	608	34	9	998	7	1085	7.76e-127	425
TRINITY_DN10425_c0_g1_i1.p1	P08953	30.802	935	555	20	125	1033	144	1012	4.69e-121	402
TRINITY_DN1043_c0_g2_i1.p1	O80925	49.412	85	42	1	17	100	15	99	4.12e-23	100
TRINITY_DN1043_c1_g1_i10.p1	Q90YS3	46.429	224	119	1	3	226	34	256	3.72e-70	219
TRINITY_DN1043_c1_g1_i10.p2	Q8C6G8	64.783	531	171	1	84	598	94	624	0	734
TRINITY_DN1043_c1_g1_i10.p3	Q07994	60.241	664	256	7	36	697	14	671	0	863
TRINITY_DN1043_c1_g1_i10.p4	Q8AXX2	59.77	174	66	2	144	314	103	275	1.25e-69	227
TRINITY_DN1043_c1_g1_i10.p5	D3ZSI8	62.299	435	127	6	140	571	46	446	0	558
TRINITY_DN1043_c1_g1_i10.p6	O60235	42.045	264	135	9	166	418	157	413	2.15e-52	184
TRINITY_DN1043_c1_g1_i10.p7	Q9XWZ2	49.385	569	257	10	36	582	27	586	1.76e-180	527
TRINITY_DN1043_c1_g1_i10.p8	Q80TQ5	24.18	244	164	7	352	582	728	963	9.56e-17	87.8
TRINITY_DN1043_c1_g1_i10.p9	Q58A44	44.444	72	40	0	18	89	30	101	2.3e-09	53.9
TRINITY_DN1043_c1_g1_i12.p1	Q9QXG2	38.284	303	161	9	4	284	332	630	3.98e-65	219
TRINITY_DN1043_c1_g1_i12.p2	P10978	34.361	1330	718	29	10	1316	128	1325	0	734
TRINITY_DN1043_c1_g1_i12.p3	Q07994	60.241	664	256	7	36	697	14	671	0	863
TRINITY_DN1043_c1_g1_i12.p4	Q5VTE6	37.297	370	193	10	127	476	133	483	4.1e-67	227
TRINITY_DN1043_c1_g1_i12.p5	Q6VVX2	46.782	637	286	14	1	623	1	598	0	562
TRINITY_DN1043_c1_g1_i12.p6	P20585	29.54	457	280	13	7	435	278	720	1.9e-49	184
TRINITY_DN1043_c1_g1_i12.p7	Q9XWZ2	49.385	569	257	10	36	582	27	586	1.76e-180	527
TRINITY_DN1043_c1_g1_i12.p8	Q6AY04	24.044	183	119	4	111	292	126	289	3.24e-07	53.9
TRINITY_DN1043_c1_g1_i12.p9	P20482	39.203	602	247	16	656	1176	777	1340	1.69e-83	302
TRINITY_DN1043_c1_g1_i13.p1	Q9QXG2	38.284	303	161	9	4	284	332	630	3.98e-65	219
TRINITY_DN1043_c1_g1_i13.p2	P10978	34.361	1330	718	29	10	1316	128	1325	0	734
TRINITY_DN1043_c1_g1_i13.p3	Q07994	60.241	664	256	7	36	697	14	671	0	863
TRINITY_DN1043_c1_g1_i13.p4	Q5VTE6	37.297	370	193	10	127	476	133	483	4.1e-67	227
TRINITY_DN1043_c1_g1_i13.p5	P07487	82.831	332	57	0	1	332	1	332	0	570
TRINITY_DN1043_c1_g1_i13.p6	Q9GKT2	39.08	261	140	6	73	322	52	304	1.32e-54	184
TRINITY_DN1043_c1_g1_i13.p7	P18603	99.209	253	2	0	1	253	59	311	0	527
TRINITY_DN1043_c1_g1_i13.p8	Q7L9B9	32.941	85	51	2	95	179	460	538	1.28e-07	53.9
TRINITY_DN1043_c1_g1_i13.p9	P20482	39.203	602	247	16	656	1176	777	1340	1.69e-83	302
TRINITY_DN1043_c1_g1_i14.p1	Q9QXG2	38.284	303	161	9	4	284	332	630	3.98e-65	219
TRINITY_DN1043_c1_g1_i14.p2	O60684	70.149	536	155	4	1	534	4	536	0	734
TRINITY_DN1043_c1_g1_i14.p3	Q07994	60.241	664	256	7	36	697	14	671	0	863
TRINITY_DN1043_c1_g1_i14.p4	Q5RAP5	55.959	193	84	1	1	193	270	461	1.23e-70	227
TRINITY_DN1043_c1_g1_i14.p5	P07764	79.121	364	73	2	1	364	1	361	0	570
TRINITY_DN1043_c1_g1_i14.p6	Q9R0S2	42.629	251	125	8	55	291	54	299	9.53e-50	184
TRINITY_DN1043_c1_g1_i14.p7	Q9VE46	50.284	529	245	4	3	528	2	515	0	527
TRINITY_DN1043_c1_g1_i14.p8	Q80TQ5	24.18	244	164	7	352	582	728	963	9.56e-17	87.8
TRINITY_DN1043_c1_g1_i14.p9	Q9Y2R2	51.02	49	24	0	342	390	42	90	1.65e-06	53.9
TRINITY_DN1043_c1_g1_i16.p1	P83088	35.977	353	195	9	57	392	83	421	5.92e-65	216
TRINITY_DN1043_c1_g1_i3.p1	Q9QXG2	38.284	303	161	9	4	284	332	630	3.98e-65	219
TRINITY_DN1043_c1_g1_i3.p2	O60684	70.149	536	155	4	1	534	4	536	0	734
TRINITY_DN1043_c1_g1_i3.p3	Q07994	60.241	664	256	7	39	700	14	671	0	863
TRINITY_DN1043_c1_g1_i3.p4	Q6A816	100	112	0	0	1	112	191	302	3.61e-73	227
TRINITY_DN1043_c1_g1_i3.p5	Q0KHQ5	78.116	329	71	1	1	329	1	328	0	561
TRINITY_DN1043_c1_g1_i3.p6	J9VHE9	53.846	169	75	3	136	301	162	330	2.88e-54	184
TRINITY_DN1043_c1_g1_i3.p7	Q9VE46	50.284	529	245	4	3	528	2	515	0	527
TRINITY_DN1043_c1_g1_i3.p8	Q80TQ5	24.18	244	164	7	352	582	728	963	9.56e-17	87.8
TRINITY_DN1043_c1_g1_i3.p9	O61309	32.609	92	54	1	59	150	933	1016	5.46e-08	53.9
TRINITY_DN1043_c1_g1_i4.p1	Q9QXG2	38.284	303	161	9	4	284	332	630	3.98e-65	219
TRINITY_DN1043_c1_g1_i4.p2	O60684	70.149	536	155	4	1	534	4	536	0	734
TRINITY_DN1043_c1_g1_i4.p3	Q07994	60.241	664	256	7	36	697	14	671	0	863
TRINITY_DN1043_c1_g1_i4.p4	Q3U129	59.783	184	73	1	1	184	175	357	3.2e-73	227
TRINITY_DN1043_c1_g1_i4.p5	P80147	54.684	459	207	1	39	497	43	500	0	561
TRINITY_DN1043_c1_g1_i4.p6	Q3SWX0	60.563	142	56	0	6	147	7	148	9.5e-57	184
TRINITY_DN1043_c1_g1_i4.p7	Q9VE46	50.284	529	245	4	3	528	2	515	0	527
TRINITY_DN1043_c1_g1_i4.p8	Q80TQ5	24.18	244	164	7	352	582	728	963	9.56e-17	87.8
TRINITY_DN1043_c1_g1_i4.p9	Q9V7S5	51.111	45	22	0	33	77	30	74	2.83e-08	53.9
TRINITY_DN1043_c1_g1_i6.p1	Q7ZV22	62.132	272	103	0	2	273	5	276	3.38e-125	360
TRINITY_DN1043_c1_g1_i6.p2	P04183	61.14	193	69	2	47	239	15	201	4.88e-83	252
TRINITY_DN1043_c1_g1_i6.p3	P20482	39.203	602	247	16	656	1176	777	1340	1.69e-83	302
TRINITY_DN1043_c1_g1_i8.p1	P28026	49.524	210	101	2	11	218	12	218	4.15e-69	218
TRINITY_DN1043_c1_g1_i8.p2	Q9TTK4	32.197	1525	901	27	1746	3172	2302	3791	0	733
TRINITY_DN1043_c1_g1_i8.p3	Q07994	60.241	664	256	7	36	697	14	671	0	863
TRINITY_DN1043_c1_g1_i8.p4	Q9H4B6	52.466	223	80	4	72	284	177	383	9.36e-71	227
TRINITY_DN1043_c1_g1_i8.p5	Q6DKB0	58.367	490	188	7	1	483	68	548	0	565
TRINITY_DN1043_c1_g1_i8.p6	Q7KQM6	28.974	604	318	16	739	1288	1027	1573	1.6e-45	184
TRINITY_DN1043_c1_g1_i8.p7	Q8JZR6	51.667	540	241	7	8	533	281	814	7.46e-176	527
TRINITY_DN1043_c1_g1_i8.p8	Q80TQ5	24.18	244	164	7	352	582	728	963	9.56e-17	87.8
TRINITY_DN1043_c1_g1_i8.p9	Q63475	37.209	86	43	4	28	109	26	104	2.9e-06	53.9
TRINITY_DN1043_c2_g2_i2.p1	Q17PI0	39.222	334	157	10	1	326	1	296	1.31e-68	219
TRINITY_DN1043_c2_g2_i2.p6	Q852K3	33.136	169	104	4	1	163	10	175	1.26e-25	103
TRINITY_DN1043_c2_g2_i4.p1	Q17GR9	60.177	339	128	3	1	337	1	334	2.08e-151	431
TRINITY_DN10434_c0_g3_i1.p1	H9JD76	35.61	205	114	4	2	189	252	455	4.11e-32	125
TRINITY_DN10437_c0_g1_i1.p1	C7B178	36.842	95	52	3	3	97	386	472	1.07e-10	60.1
TRINITY_DN10437_c0_g1_i3.p1	Q008X1	34.395	157	86	8	28	178	26	171	1.13e-15	75.1
TRINITY_DN1044_c0_g1_i10.p1	Q9VS29	36.229	944	572	11	1	923	706	1640	0	617
TRINITY_DN1044_c0_g1_i12.p1	Q6IE24	59.429	350	131	4	42	384	18	363	6.06e-138	436
TRINITY_DN1044_c0_g1_i12.p3	P00774	30.435	115	74	3	7	116	153	266	8.33e-08	52
TRINITY_DN1044_c0_g1_i2.p1	Q8IZD9	39.328	923	519	16	1	910	1	895	0	647
TRINITY_DN1044_c0_g1_i3.p1	X2JAU8	40.161	991	442	24	7	937	2	901	0	650
TRINITY_DN1044_c0_g1_i5.p1	O15068	35.374	1111	607	25	13	1083	57	1096	0	649
TRINITY_DN1044_c0_g1_i6.p1	Q6DDF0	53.632	468	184	12	39	495	41	486	2.28e-167	485
TRINITY_DN1044_c0_g1_i6.p2	Q9DAK9	55.2	125	53	3	4	126	1	124	2.72e-40	133
TRINITY_DN1044_c0_g1_i8.p1	P81431	73.759	282	74	0	2	283	1	282	5.26e-153	436
TRINITY_DN1044_c0_g1_i8.p3	O75460	32.692	104	53	4	8	101	746	842	4.74e-07	52
TRINITY_DN1044_c0_g1_i9.p1	P27612	42.369	819	400	17	4	780	6	794	0	624
TRINITY_DN1044_c2_g2_i2.p1	Q9CPW0	34.043	188	115	6	172	353	609	793	1.26e-21	103
TRINITY_DN10441_c0_g1_i1.p1	Q17800	36.932	176	104	4	213	387	675	844	2.87e-25	111
TRINITY_DN10441_c0_g1_i13.p1	Q6GR09	47.273	110	56	1	19	128	193	300	3.29e-29	111
TRINITY_DN10441_c0_g1_i3.p1	Q5UPG5	32.99	97	61	2	12	108	302	394	2.57e-10	60.1
TRINITY_DN10441_c0_g1_i4.p1	P16157	31.613	310	176	14	41	348	282	557	1.69e-25	111
TRINITY_DN10444_c0_g2_i1.p1	P90789	41.935	93	53	1	18	109	28	120	4.76e-19	79
TRINITY_DN10447_c0_g1_i1.p1	Q68EY7	48.879	223	102	6	1	219	1	215	3.44e-57	183
TRINITY_DN10447_c0_g1_i1.p2	Q92058	50.4	500	232	8	50	540	15	507	2.05e-158	466
TRINITY_DN1045_c0_g1_i1.p1	Q8IRI6	72.824	471	126	1	423	891	4	474	0	691
TRINITY_DN1045_c0_g1_i3.p1	Q9CWH6	77.419	248	55	1	3	250	2	248	1.38e-144	407
TRINITY_DN1045_c0_g1_i4.p1	Q9VGH7	55.102	784	309	4	1	784	108	848	0	849
TRINITY_DN1045_c1_g1_i1.p1	Q5RGT6	36.779	416	216	10	127	522	173	561	2.91e-74	248
TRINITY_DN1045_c1_g1_i1.p2	O46470	42.082	461	237	7	57	502	3	448	2.62e-129	391
TRINITY_DN1045_c1_g1_i1.p3	Q4H3K6	37.736	106	66	0	1	106	571	676	2.79e-25	102
TRINITY_DN1045_c1_g1_i10.p1	Q5RGT6	36.779	416	216	10	127	522	173	561	2.91e-74	248
TRINITY_DN1045_c1_g1_i10.p2	Q1HGK7	49.751	402	179	5	86	471	97	491	4.85e-131	391
TRINITY_DN1045_c1_g1_i10.p3	Q2VQM5	21.314	563	353	11	21	505	23	573	1.23e-21	102
TRINITY_DN1045_c1_g1_i3.p1	P20483	43.463	283	145	6	402	678	205	478	1.55e-66	229
TRINITY_DN1045_c1_g1_i3.p2	Q1HGK7	49.751	402	179	5	86	471	97	491	4.85e-131	391
TRINITY_DN1045_c1_g1_i3.p3	Q17529	23.747	379	244	7	29	391	18	367	1.25e-22	102
TRINITY_DN1045_c1_g1_i9.p1	Q76MJ5	36.866	217	121	9	2	210	517	725	5.03e-24	102
TRINITY_DN10452_c0_g1_i1.p1	Q80XI3	34.635	384	208	10	180	530	608	981	4.11e-52	201
TRINITY_DN10452_c0_g2_i1.p1	A7MAZ3	50	148	69	2	1	144	258	404	5.28e-41	144
TRINITY_DN1046_c0_g1_i11.p1	Q18163	33.421	380	212	12	27	395	22	371	9.77e-53	195
TRINITY_DN1046_c0_g1_i11.p2	P83088	35.977	353	195	9	57	392	83	421	5.92e-65	216
TRINITY_DN1046_c0_g1_i2.p1	Q00871	50.691	217	98	7	62	277	42	250	2.04e-60	195
TRINITY_DN1046_c0_g1_i2.p2	P29052	51.584	221	104	1	3	223	43	260	5.59e-69	216
TRINITY_DN1046_c0_g1_i8.p1	Q4VGL6	32	150	87	6	19	163	10	149	2.18e-09	60.8
TRINITY_DN1046_c1_g1_i3.p1	P85971	46.058	241	118	6	43	273	9	247	2.79e-65	207
TRINITY_DN1046_c1_g1_i4.p1	P20482	39.203	602	247	16	656	1176	777	1340	1.69e-83	302
TRINITY_DN1046_c1_g1_i5.p2	Q9UHV9	56.376	149	61	2	6	150	5	153	5.77e-52	165
TRINITY_DN1046_c1_g1_i8.p1	Q9Z1T6	60.563	213	83	1	1	212	1878	2090	1.35e-85	279
TRINITY_DN1046_c1_g1_i9.p1	P20482	39.203	602	247	16	656	1176	777	1340	1.69e-83	302
TRINITY_DN10461_c0_g2_i1.p1	Q8T674	49.704	169	79	3	24	191	14	177	4.98e-42	155
TRINITY_DN10461_c0_g2_i2.p2	Q9D0E1	42.5	80	41	1	252	326	646	725	9.04e-13	72.4
TRINITY_DN10461_c1_g1_i1.p1	Q27874	39.545	220	107	7	44	246	49	259	5.74e-40	149
TRINITY_DN10467_c0_g1_i4.p1	Q4KLQ5	32.184	174	105	8	1	170	414	578	1.56e-19	87.8
TRINITY_DN1047_c0_g1_i10.p1	A0A0G2K047	53.678	639	295	1	41	679	44	681	0	743
TRINITY_DN1047_c0_g1_i10.p2	Q566Y9	41.038	212	102	2	8	217	15	205	5.58e-54	180
TRINITY_DN1047_c0_g1_i10.p3	Q9VZU4	77.833	203	45	0	47	249	46	248	3.12e-123	354
TRINITY_DN1047_c0_g1_i11.p1	Q7LHG5	38.686	137	84	0	18	154	660	796	5.88e-29	114
TRINITY_DN1047_c0_g1_i11.p2	A6QP70	25.994	327	193	15	15	325	20	313	2.4e-16	81.6
TRINITY_DN1047_c0_g1_i11.p3	Q566Y9	41.148	209	100	2	8	214	15	202	4.72e-54	180
TRINITY_DN1047_c0_g1_i11.p4	Q9VZU4	77.833	203	45	0	47	249	46	248	3.12e-123	354
TRINITY_DN1047_c0_g1_i2.p1	A0A0G2K047	53.678	639	295	1	41	679	44	681	0	743
TRINITY_DN1047_c0_g1_i2.p2	Q1LZ96	45.417	240	131	0	53	292	46	285	7.68e-75	233
TRINITY_DN1047_c0_g1_i3.p1	Q6YNB6	50.716	349	164	3	77	419	345	691	3.95e-117	365
TRINITY_DN1047_c0_g1_i4.p1	A0A0G2K047	53.678	639	295	1	41	679	44	681	0	743
TRINITY_DN1047_c0_g1_i4.p2	P16292	34.483	203	121	7	44	243	48	241	1.22e-21	94.4
TRINITY_DN1047_c0_g1_i4.p3	Q9VZU4	77.833	203	45	0	47	249	46	248	3.12e-123	354
TRINITY_DN1047_c0_g1_i5.p1	P90789	41.935	93	53	1	18	109	28	120	4.76e-19	79
TRINITY_DN1048_c0_g1_i1.p1	Q9D3D0	38.532	218	132	1	3	218	85	302	1.41e-49	167
TRINITY_DN1048_c0_g1_i10.p1	Q8K2G4	34.167	600	362	15	3	599	117	686	8.34e-101	325
TRINITY_DN1048_c0_g1_i10.p2	Q4UMH6	34.091	220	133	6	16	230	887	1099	1.58e-21	96.3
TRINITY_DN1048_c0_g1_i10.p3	P36362	38.835	103	59	2	3	105	299	397	1.03e-19	87.8
TRINITY_DN1048_c0_g1_i11.p1	O17185	53.067	326	128	6	1	320	1	307	8.91e-114	345
TRINITY_DN1048_c0_g1_i11.p2	Q96B97	41.29	155	60	3	1	128	2	152	3.03e-29	126
TRINITY_DN1048_c0_g1_i11.p3	E9Q555	23.05	577	343	21	12	530	2911	3444	5.15e-19	98.2
TRINITY_DN1048_c0_g1_i13.p1	Q8SRE0	42.572	552	236	9	1	551	8	479	2.71e-146	432
TRINITY_DN1048_c0_g1_i13.p2	Q03755	26.78	295	181	12	12	296	6	275	1.11e-17	87.8
TRINITY_DN1048_c0_g1_i14.p1	Q8K2G4	34.167	600	362	15	3	599	117	686	8.34e-101	325
TRINITY_DN1048_c0_g1_i14.p2	Q96B97	41.29	155	60	3	1	128	2	152	3.03e-29	126
TRINITY_DN1048_c0_g1_i14.p3	Q6GR09	35.172	145	77	3	95	233	137	270	8.63e-23	98.2
TRINITY_DN1048_c0_g1_i15.p1	Q9R0E1	47.529	425	219	3	45	468	34	455	5.22e-143	430
TRINITY_DN1048_c0_g1_i15.p2	O17482	38.732	142	71	4	1	139	624	752	2.26e-19	86.3
TRINITY_DN1048_c0_g1_i19.p1	Q9GQQ0	59.229	363	145	3	80	441	111	471	2.38e-145	431
TRINITY_DN1048_c0_g1_i2.p1	Q9Y5K3	62.264	265	88	3	24	280	37	297	3.76e-117	343
TRINITY_DN1048_c0_g1_i2.p2	Q9D0E1	42.5	80	41	1	252	326	646	725	9.04e-13	72.4
TRINITY_DN1048_c0_g1_i20.p1	Q64459	35.167	509	307	10	26	526	1	494	1.37e-104	325
TRINITY_DN1048_c0_g1_i20.p2	Q95T19	24.304	395	275	11	22	408	22	400	1.32e-26	114
TRINITY_DN1048_c0_g1_i20.p3	Q9VZ49	35.484	155	88	5	21	170	443	590	3.71e-23	98.2
TRINITY_DN1048_c0_g1_i22.p1	P40320	75.758	330	80	0	1	330	75	404	0	511
TRINITY_DN1048_c0_g1_i22.p2	Q925Q9	44.516	155	55	5	1	128	2	152	3.31e-29	126
TRINITY_DN1048_c0_g1_i4.p1	Q7K237	59.77	348	122	4	5	351	18	348	9.08e-150	431
TRINITY_DN1048_c0_g1_i5.p1	Q8CJG0	40.05	799	425	22	169	944	6	773	1.08e-166	511
TRINITY_DN1048_c0_g1_i5.p2	Q95T19	24.304	395	275	11	22	408	22	400	1.32e-26	114
TRINITY_DN1048_c0_g1_i6.p1	P0DPU3	45.309	501	265	6	16	514	33	526	1.6e-145	433
TRINITY_DN1048_c0_g1_i6.p2	P73392	36.641	131	80	3	30	159	2	130	5.03e-21	86.3
TRINITY_DN1048_c0_g1_i8.p1	Q9R0E1	47.529	425	219	3	60	483	34	455	6.41e-143	430
TRINITY_DN1048_c0_g1_i8.p2	O88622	30.224	268	138	8	59	323	624	845	3.87e-20	98.2
TRINITY_DN1048_c0_g1_i9.p1	Q9Z2A7	50.658	304	138	3	17	320	201	492	2.68e-107	325
TRINITY_DN1048_c0_g1_i9.p2	Q925Q9	44.516	155	55	5	1	128	2	152	3.31e-29	126
TRINITY_DN1048_c0_g1_i9.p3	P30533	35.57	149	87	3	45	192	33	173	5.59e-19	86.3
TRINITY_DN1048_c1_g1_i1.p1	A6H8T7	46.004	563	290	5	1	557	61	615	2.42e-173	511
TRINITY_DN1048_c1_g1_i10.p1	Q03755	26.78	295	181	12	12	296	6	275	1.11e-17	87.8
TRINITY_DN1048_c1_g1_i12.p1	Q9VCE1	48.848	434	199	9	7	437	9	422	4.69e-130	384
TRINITY_DN1048_c1_g1_i12.p2	Q008X1	34.395	157	86	8	28	178	26	171	1.13e-15	75.1
TRINITY_DN1048_c1_g1_i14.p1	Q8BU85	54.93	142	54	2	41	176	94	231	3.4e-50	164
TRINITY_DN1048_c1_g1_i15.p1	Q5SPL2	39.907	431	223	14	6	411	12	431	1.73e-80	281
TRINITY_DN1048_c1_g1_i15.p2	P29994	59.259	81	32	1	63	143	1469	1548	2.62e-23	97.8
TRINITY_DN1048_c1_g1_i15.p3	Q15735	35.458	251	152	6	40	285	595	840	4.61e-42	157
TRINITY_DN1048_c1_g1_i16.p1	Q09499	29.932	294	149	15	108	390	531	778	3.43e-25	114
TRINITY_DN1048_c1_g1_i17.p1	Q3UVG3	46.825	630	287	12	1	605	218	824	2.47e-169	506
TRINITY_DN1048_c1_g1_i18.p1	Q8K1R3	66.849	365	118	2	1	365	403	764	7.26e-174	506
TRINITY_DN1048_c1_g1_i19.p1	Q5SPL2	39.907	431	223	14	6	411	12	431	1.73e-80	281
TRINITY_DN1048_c1_g1_i19.p2	Q9UFF9	45.977	87	47	0	1	87	154	240	2.02e-23	94.4
TRINITY_DN1048_c1_g1_i19.p3	Q2TBV5	55.396	139	61	1	1	139	20	157	3.49e-46	157
TRINITY_DN1048_c1_g1_i2.p1	Q6P8G1	50.556	360	170	3	36	395	23	374	5.31e-131	384
TRINITY_DN1048_c1_g1_i2.p2	Q17529	22.711	273	204	6	72	341	21	289	4.62e-15	79
TRINITY_DN1048_c1_g1_i21.p1	Q6P8G1	50.556	360	170	3	36	395	23	374	5.31e-131	384
TRINITY_DN1048_c1_g1_i21.p2	Q92576	31.915	141	95	1	1134	1273	1207	1347	3.95e-19	97.8
TRINITY_DN1048_c1_g1_i22.p1	Q6WV17	63.591	401	133	3	2	401	10	398	1.16e-176	509
TRINITY_DN1048_c1_g1_i23.p1	Q6P8G1	50.556	360	170	3	36	395	23	374	5.31e-131	384
TRINITY_DN1048_c1_g1_i23.p2	Q26263	38.849	139	65	4	20	158	38	156	4.47e-20	94.4
TRINITY_DN1048_c1_g1_i24.p1	O75899	40.076	262	154	2	1	262	485	743	3.58e-57	208
TRINITY_DN1048_c1_g1_i24.p2	Q6DE55	37.58	157	95	2	166	321	68	222	1.63e-19	94.4
TRINITY_DN1048_c1_g1_i24.p3	Q6P1K8	55.396	139	61	1	13	151	20	157	6e-46	157
TRINITY_DN1048_c1_g1_i25.p1	Q9P2E3	40.469	341	160	12	4	306	1151	1486	3.37e-59	208
TRINITY_DN1048_c1_g1_i25.p2	Q6DE55	37.58	157	95	2	166	321	68	222	1.63e-19	94.4
TRINITY_DN1048_c1_g1_i25.p3	Q504A5	35.398	226	134	4	8	229	14	231	1.4e-46	157
TRINITY_DN1048_c1_g1_i26.p1	Q76MJ5	37.313	134	67	5	8	138	618	737	5.09e-19	85.5
TRINITY_DN1048_c1_g1_i27.p1	Q5SPL2	39.907	431	223	14	6	411	12	431	1.73e-80	281
TRINITY_DN1048_c1_g1_i27.p2	Q6DE55	37.58	157	95	2	166	321	68	222	1.63e-19	94.4
TRINITY_DN1048_c1_g1_i27.p3	Q504A5	35.398	226	134	4	8	229	14	231	1.4e-46	157
TRINITY_DN1048_c1_g1_i29.p1	Q6WV17	63.591	401	133	3	2	401	10	398	1.16e-176	509
TRINITY_DN1048_c1_g1_i30.p1	Q6P8G1	50.556	360	170	3	36	395	23	374	5.31e-131	384
TRINITY_DN1048_c1_g1_i30.p2	P82120	51.579	95	46	0	82	176	41	135	1.46e-23	94.4
TRINITY_DN1048_c1_g1_i31.p1	Q6P8G1	50.556	360	170	3	36	395	23	374	5.31e-131	384
TRINITY_DN1048_c1_g1_i31.p2	Q8BHJ5	25.867	375	219	16	41	401	176	505	1.47e-19	94.4
TRINITY_DN1048_c1_g1_i4.p1	P30533	35.57	149	87	3	45	192	33	173	5.59e-19	86.3
TRINITY_DN1048_c1_g1_i5.p1	Q5SPL2	39.907	431	223	14	6	411	12	431	1.73e-80	281
TRINITY_DN1048_c1_g1_i5.p2	O35136	21.958	756	422	34	290	957	65	740	2.06e-19	97.8
TRINITY_DN1048_c1_g1_i5.p3	Q504A5	35.398	226	134	4	8	229	14	231	1.4e-46	157
TRINITY_DN1048_c1_g1_i6.p1	Q8K1R3	66.849	365	118	2	1	365	403	764	7.26e-174	506
TRINITY_DN1048_c1_g1_i8.p1	Q6P8G1	50.556	360	170	3	36	395	23	374	5.31e-131	384
TRINITY_DN1048_c1_g1_i8.p2	P55906	27.306	271	174	7	51	320	385	633	2.98e-21	97.8
TRINITY_DN1048_c1_g1_i9.p1	Q9LQ12	25.926	351	228	12	20	355	16	349	1.58e-16	84.3
TRINITY_DN1048_c2_g1_i2.p1	Q503V9	34.568	243	139	6	29	257	5	241	8.34e-34	127
TRINITY_DN1048_c2_g1_i2.p2	Q9EQR2	54.608	586	252	6	31	611	68	644	0	664
TRINITY_DN1048_c2_g1_i2.p3	Q4R4U3	89.216	102	11	0	38	139	1	102	1.94e-60	192
TRINITY_DN1048_c2_g1_i2.p4	Q9VRJ8	68.807	109	30	2	4	109	1	108	1.51e-50	158
TRINITY_DN1048_c2_g1_i4.p1	Q18579	63.918	97	14	2	71	147	29	124	1.88e-33	124
TRINITY_DN1048_c2_g1_i4.p2	Q95TJ9	34.591	318	162	9	20	318	240	530	6.03e-52	185
TRINITY_DN1048_c2_g1_i4.p3	B4JXX2	47.429	175	77	2	13	184	179	341	6.71e-44	158
TRINITY_DN10483_c0_g1_i2.p1	Q32KS2	35.45	567	306	9	22	583	186	697	7.07e-117	365
TRINITY_DN10486_c0_g1_i1.p1	P46436	44.55	211	103	5	1	204	1	204	6.51e-48	158
TRINITY_DN10486_c0_g1_i1.p2	Q9VCA8	80.451	399	78	0	777	1175	2303	2701	0	689
TRINITY_DN10486_c0_g1_i2.p1	P20825	41.152	243	138	1	54	291	171	413	7.59e-59	206
TRINITY_DN10486_c0_g1_i3.p1	P70031	48.469	196	98	1	132	324	70	265	4.11e-56	192
TRINITY_DN10487_c0_g1_i4.p1	Q29451	67.005	197	65	0	30	226	50	246	1.1e-91	293
TRINITY_DN1049_c0_g1_i2.p1	Q9HD40	55	460	205	1	1	458	1	460	0	528
TRINITY_DN1049_c0_g1_i7.p1	Q6DCD1	50.181	552	248	7	3	540	9	547	0	550
TRINITY_DN1049_c0_g1_i8.p1	P42765	65.228	394	136	1	3	396	2	394	0	529
TRINITY_DN1049_c0_g1_i9.p1	Q8K4B0	57.839	472	162	8	158	612	98	549	9.71e-178	533
TRINITY_DN1049_c0_g2_i1.p1	Q8BSS9	46.164	730	295	13	4	677	1	688	1.6e-163	525
TRINITY_DN1049_c0_g2_i2.p1	Q9UBT2	55.039	645	266	10	1	629	3	639	0	696
TRINITY_DN1049_c1_g1_i4.p1	Q8TF62	58.333	456	183	2	149	604	8	456	0	556
TRINITY_DN1049_c1_g1_i4.p2	Q9V7U0	52.174	46	22	0	82	127	360	405	9.37e-09	57.4
TRINITY_DN1049_c1_g1_i5.p1	P49902	64.252	428	146	4	1	424	68	492	0	560
TRINITY_DN1049_c1_g1_i7.p1	Q8TF62	58.333	456	183	2	121	576	8	456	0	556
TRINITY_DN1049_c1_g1_i8.p1	P06795	43.379	657	368	2	1	656	615	1268	0	558
TRINITY_DN10495_c0_g1_i2.p1	D3JZP7	73.214	56	13	1	517	572	138	191	8.1e-13	71.2
TRINITY_DN105_c0_g1_i15.p1	Q60HE9	44.273	908	475	14	1	901	122	1005	0	746
TRINITY_DN105_c0_g1_i15.p2	Q28EW0	39.711	554	297	12	5	540	7	541	3.86e-135	405
TRINITY_DN105_c0_g1_i15.p6	Q4RLT3	52.336	107	48	2	13	119	9	112	3.81e-29	104
TRINITY_DN105_c0_g1_i15.p9	Q25C93	34.118	85	56	0	262	346	213	297	1.34e-08	59.3
TRINITY_DN105_c0_g1_i18.p1	P70428	50.71	704	331	8	30	725	23	718	0	746
TRINITY_DN105_c0_g1_i18.p2	P12955	67.466	292	94	1	1	292	190	480	5.14e-142	412
TRINITY_DN105_c0_g1_i18.p5	Q4RLT3	52.336	107	48	2	13	119	9	112	3.81e-29	104
TRINITY_DN105_c0_g1_i18.p8	Q25C93	34.118	85	56	0	262	346	213	297	1.34e-08	59.3
TRINITY_DN105_c0_g2_i2.p1	Q5R7A2	55.782	147	64	1	1	147	316	461	9.13e-55	181
TRINITY_DN105_c0_g2_i3.p1	Q0V989	49.673	153	53	2	138	272	8	154	1.47e-37	145
TRINITY_DN105_c0_g2_i5.p1	Q99JX7	38.654	639	337	14	24	628	1	618	1.01e-140	426
TRINITY_DN105_c0_g2_i6.p1	Q9CQC8	59.712	278	110	2	2	278	3	279	1.15e-121	353
TRINITY_DN105_c1_g1_i2.p1	Q95T19	24.304	395	275	11	22	408	22	400	1.32e-26	114
TRINITY_DN105_c1_g1_i2.p2	Q9VHB0	30.693	303	124	12	419	641	370	666	2.2e-21	102
TRINITY_DN105_c1_g1_i4.p1	Q95T19	24.304	395	275	11	22	408	22	400	1.32e-26	114
TRINITY_DN105_c1_g1_i4.p2	Q9VHB0	30.693	303	124	12	419	641	370	666	2.2e-21	102
TRINITY_DN105_c1_g1_i5.p1	Q95T19	24.304	395	275	11	22	408	22	400	1.32e-26	114
TRINITY_DN105_c1_g1_i5.p2	Q9VHB0	30.693	303	124	12	419	641	370	666	2.2e-21	102
TRINITY_DN105_c1_g1_i8.p1	Q95T19	24.304	395	275	11	22	408	22	400	1.32e-26	114
TRINITY_DN105_c1_g1_i8.p2	Q4RLT3	52.336	107	48	2	13	119	9	112	3.81e-29	104
TRINITY_DN105_c3_g1_i2.p1	Q9VEG9	37.563	197	121	2	46	241	55	250	5.19e-42	147
TRINITY_DN1050_c0_g1_i1.p1	P54281	32.193	935	520	32	6	880	4	884	1.56e-122	398
TRINITY_DN1050_c0_g1_i10.p1	Q9CYF5	45.902	427	215	8	40	454	39	461	2.15e-130	387
TRINITY_DN1050_c0_g1_i11.p1	Q9VWN9	56.782	317	111	5	26	336	271	567	6.74e-106	379
TRINITY_DN1050_c0_g1_i12.p1	Q8IRC7	61.803	233	84	2	85	312	8	240	6.98e-101	303
TRINITY_DN1050_c0_g1_i12.p2	P26630	65.231	325	52	7	5	329	32	295	1.1e-132	393
TRINITY_DN1050_c0_g1_i13.p1	D2GXS7	58.527	258	97	5	5	261	494	742	6.2e-97	303
TRINITY_DN1050_c0_g1_i13.p2	Q6PCS4	41.786	560	253	15	2	504	410	953	6.91e-114	383
TRINITY_DN1050_c0_g1_i14.p1	Q28EW0	38.261	575	297	13	5	561	7	541	2.96e-130	394
TRINITY_DN1050_c0_g1_i2.p1	Q61097	38.567	586	290	14	370	953	331	848	1.66e-118	386
TRINITY_DN1050_c0_g1_i3.p1	Q9VS24	54.341	311	117	6	817	1105	669	976	1.36e-105	358
TRINITY_DN1050_c0_g1_i5.p1	P30191	49.338	302	147	2	46	344	30	328	2.37e-98	303
TRINITY_DN1050_c0_g1_i5.p2	Q1HGK7	49.751	402	179	5	86	471	97	491	4.85e-131	391
TRINITY_DN1050_c0_g1_i6.p1	P79098	34.526	559	350	7	1	550	414	965	2.39e-110	354
TRINITY_DN1050_c0_g1_i7.p1	Q6P8G1	50.556	360	170	3	36	395	23	374	5.31e-131	384
TRINITY_DN10505_c0_g1_i10.p1	P05552	30.973	113	66	3	22	134	25	125	1.01e-09	58.5
TRINITY_DN10505_c0_g1_i14.p1	B3P045	34.694	196	105	5	21	199	6	195	2.64e-08	56.2
TRINITY_DN10508_c0_g1_i1.p1	Q8BIZ1	50.842	297	122	3	1	287	1	283	7.52e-82	287
TRINITY_DN10508_c0_g1_i4.p1	Q9VMM6	37.931	203	113	3	21	212	25	225	1.01e-39	139
TRINITY_DN10509_c0_g2_i1.p1	Q9VYV3	43.914	419	200	9	2	393	1	411	4.84e-126	372
TRINITY_DN1051_c0_g1_i10.p1	Q4R4U3	87.619	105	13	0	38	142	1	105	7.98e-61	192
TRINITY_DN1051_c0_g1_i10.p2	Q9VB74	73.109	119	32	0	215	333	339	457	6.21e-53	183
TRINITY_DN1051_c0_g1_i10.p4	Q6GN91	48.538	171	86	2	62	232	31	199	1.35e-52	179
TRINITY_DN1051_c0_g1_i11.p1	P20482	39.369	602	246	17	197	717	777	1340	1.1e-85	300
TRINITY_DN1051_c0_g1_i11.p2	Q4R4U3	89.216	102	11	0	38	139	1	102	1.94e-60	192
TRINITY_DN1051_c0_g1_i12.p1	Q4R4U3	87.619	105	13	0	38	142	1	105	7.98e-61	192
TRINITY_DN1051_c0_g1_i12.p2	Q8VCN9	34.066	273	162	5	20	280	70	336	2.45e-47	164
TRINITY_DN1051_c0_g1_i12.p4	Q9VZU4	77.833	203	45	0	47	249	46	248	3.12e-123	354
TRINITY_DN1051_c0_g1_i13.p1	Q5NU14	40.642	374	164	5	23	377	54	388	1.39e-97	300
TRINITY_DN1051_c0_g1_i13.p2	Q08CD5	32.873	362	214	10	44	384	73	426	2.04e-54	188
TRINITY_DN1051_c0_g1_i14.p1	Q5U203	55.615	187	81	1	1	187	1	185	1.01e-77	233
TRINITY_DN1051_c0_g1_i15.p1	Q4R4U3	89.216	102	11	0	38	139	1	102	1.94e-60	192
TRINITY_DN1051_c0_g1_i15.p2	Q9VB74	73.109	119	32	0	215	333	339	457	6.21e-53	183
TRINITY_DN1051_c0_g1_i17.p1	Q9NAS5	83.333	114	19	0	1	114	171	284	5.81e-60	188
TRINITY_DN1051_c0_g1_i17.p2	P31264	74.257	101	13	1	148	235	164	264	7.46e-41	164
TRINITY_DN1051_c0_g1_i17.p4	Q9VZU4	77.833	203	45	0	47	249	46	248	3.12e-123	354
TRINITY_DN1051_c0_g1_i20.p1	Q5NU14	40.642	374	164	5	23	377	54	388	1.39e-97	300
TRINITY_DN1051_c0_g1_i20.p2	Q4R4U3	89.216	102	11	0	38	139	1	102	1.94e-60	192
TRINITY_DN1051_c0_g1_i21.p1	Q9QYI4	44.33	388	176	9	1	366	1	370	1.24e-103	313
TRINITY_DN1051_c0_g1_i21.p2	Q4R4U3	87.619	105	13	0	38	142	1	105	7.98e-61	192
TRINITY_DN1051_c0_g1_i22.p1	Q9QYI4	44.33	388	176	9	1	366	1	370	1.24e-103	313
TRINITY_DN1051_c0_g1_i22.p2	Q9NAS5	83.333	114	19	0	1	114	171	284	5.81e-60	188
TRINITY_DN1051_c0_g1_i23.p1	Q8N5Y2	37.71	297	156	5	1	280	1	285	2.03e-53	187
TRINITY_DN1051_c0_g1_i23.p2	Q26474	30.653	199	132	3	13	211	123	315	2.51e-28	112
TRINITY_DN1051_c0_g1_i23.p3	Q6GN91	48.538	171	86	2	62	232	31	199	1.35e-52	179
TRINITY_DN1051_c0_g1_i24.p1	Q5AVF0	44.781	297	156	5	1	293	362	654	1.3e-77	253
TRINITY_DN1051_c0_g1_i24.p2	Q8N5Y2	37.71	297	156	5	1	280	1	285	1.16e-53	187
TRINITY_DN1051_c0_g1_i28.p1	A2T7G9	52.273	220	100	2	6	223	21	237	3.7e-79	240
TRINITY_DN1051_c0_g1_i28.p2	Q4R4U3	87.619	105	13	0	38	142	1	105	7.98e-61	192
TRINITY_DN1051_c0_g1_i29.p1	Q8N5Y2	37.71	297	156	5	1	280	1	285	2.03e-53	187
TRINITY_DN1051_c0_g1_i29.p2	Q9VB74	73.109	119	32	0	215	333	339	457	6.21e-53	183
TRINITY_DN1051_c0_g1_i29.p3	Q6GN91	48.538	171	86	2	62	232	31	199	1.35e-52	179
TRINITY_DN1051_c0_g1_i3.p1	Q9BXW7	47.712	306	160	0	8	313	7	312	4.95e-104	313
TRINITY_DN1051_c0_g1_i3.p2	Q4R4U3	89.216	102	11	0	38	139	1	102	1.94e-60	192
TRINITY_DN1051_c0_g1_i6.p1	P23758	75.194	129	32	0	10	138	5	133	2.53e-56	188
TRINITY_DN1051_c0_g1_i6.p2	A2T7G9	52.273	220	100	2	6	223	21	237	3.7e-79	240
TRINITY_DN1051_c0_g1_i9.p1	O14717	42.228	386	170	5	6	338	4	389	3.3e-104	313
TRINITY_DN1051_c0_g1_i9.p2	Q9VF89	40.083	242	134	2	6	247	10	240	5.55e-58	188
TRINITY_DN10514_c0_g1_i1.p1	Q9D818	33.803	142	83	4	1	140	245	377	1.21e-14	73.2
TRINITY_DN1052_c0_g2_i1.p1	P10978	45.597	318	171	2	1	316	830	1147	2.16e-84	280
TRINITY_DN1052_c0_g2_i1.p2	Q5RDB1	75.904	83	17	1	19	101	146	225	5.13e-37	127
TRINITY_DN1052_c0_g2_i1.p3	O02695	48.376	585	270	11	378	939	438	1013	2.9e-166	515
TRINITY_DN1052_c0_g2_i4.p1	P10978	45.597	318	171	2	1	316	830	1147	2.16e-84	280
TRINITY_DN1052_c0_g2_i4.p2	P09131	29.6	250	175	1	177	426	206	454	8.4e-31	127
TRINITY_DN1052_c0_g2_i6.p1	Q14831	33.417	398	249	6	1	396	296	679	6.44e-63	220
TRINITY_DN1052_c0_g2_i8.p1	Q8I190	53.112	241	90	3	6	246	109	326	1e-77	241
TRINITY_DN1052_c0_g2_i8.p2	P09131	29.6	250	175	1	177	426	206	454	8.4e-31	127
TRINITY_DN1052_c0_g3_i1.p1	Q5ZKH4	48.288	292	124	6	1	278	1	279	4.53e-74	234
TRINITY_DN1052_c0_g3_i2.p1	Q90744	59.322	177	71	1	21	196	1	177	2.62e-75	234
TRINITY_DN1052_c0_g3_i3.p1	Q90744	59.322	177	71	1	21	196	1	177	2.62e-75	234
TRINITY_DN10521_c0_g1_i6.p1	B1WB06	24.719	267	172	8	36	273	85	351	2.14e-13	72.4
TRINITY_DN10521_c0_g1_i8.p1	B1WB06	24.719	267	172	8	36	273	85	351	2.14e-13	72.4
TRINITY_DN10524_c0_g1_i1.p1	A0ZSK4	27.444	532	342	17	17	541	6	500	5.66e-44	172
TRINITY_DN10524_c0_g1_i1.p2	Q9UK10	38.15	173	96	3	481	642	361	533	8.95e-27	119
TRINITY_DN10527_c0_g1_i2.p1	Q63475	37.209	86	43	4	28	109	26	104	2.9e-06	53.9
TRINITY_DN10538_c0_g1_i1.p1	Q9W074	37.576	165	87	5	1	156	1	158	3.08e-24	108
TRINITY_DN10538_c0_g1_i3.p1	Q8VEB4	40.594	101	59	1	1	101	310	409	5.45e-19	83.6
TRINITY_DN10538_c0_g1_i5.p1	Q499U4	35.443	79	51	0	1	79	174	252	1.11e-11	63.5
TRINITY_DN10538_c0_g2_i1.p1	Q8CH62	28.025	157	81	1	13	169	5	129	3.16e-16	74.3
TRINITY_DN10539_c0_g1_i1.p1	Q13435	57.098	641	247	11	53	679	269	895	0	636
TRINITY_DN10539_c0_g1_i3.p1	Q8VID5	36.971	1017	555	27	9	997	16	974	0	555
TRINITY_DN1054_c0_g1_i1.p1	Q7RTX9	39.674	184	111	0	1	184	38	221	2.74e-35	143
TRINITY_DN1054_c0_g1_i11.p1	Q0VFT9	44	125	64	2	1	125	207	325	2.73e-32	120
TRINITY_DN1054_c0_g1_i15.p1	Q95M17	33.333	189	108	3	1	189	178	348	3.17e-29	115
TRINITY_DN1054_c0_g1_i16.p1	Q9H5L6	25.937	347	231	11	135	474	195	522	3.47e-24	109
TRINITY_DN1054_c0_g1_i19.p1	Q9H5L6	25.937	347	231	11	135	474	195	522	3.47e-24	109
TRINITY_DN1054_c0_g1_i2.p1	P37276	63.303	109	40	0	4	112	3416	3524	8.46e-40	143
TRINITY_DN1054_c0_g1_i20.p1	A0A0B4KGY6	60.714	112	43	1	52	163	270	380	1.24e-38	143
TRINITY_DN1055_c0_g1_i1.p1	Q9VZW5	30.141	355	213	11	49	393	113	442	4e-35	142
TRINITY_DN1055_c0_g1_i12.p1	Q6GR45	78.049	82	18	0	18	99	101	182	5.6e-41	138
TRINITY_DN1055_c0_g1_i12.p2	A1ZAX0	51.786	56	25	1	16	71	336	389	3.52e-13	68.9
TRINITY_DN1055_c0_g1_i15.p1	O70473	44.073	329	165	9	10	330	7	324	4.58e-83	257
TRINITY_DN1055_c0_g1_i15.p2	Q2LK54	26.263	99	67	3	50	143	618	715	4.12e-07	51.2
TRINITY_DN1055_c0_g1_i15.p3	Q9JIS4	32.692	312	180	6	1	301	67	359	1.79e-39	153
TRINITY_DN1055_c0_g1_i17.p1	Q6ZUK4	40.782	179	92	5	1	175	153	321	6.02e-37	138
TRINITY_DN1055_c0_g1_i17.p2	Q92545	28.621	1160	737	29	11	1132	40	1146	5.3e-129	449
TRINITY_DN1055_c0_g1_i20.p1	Q08288	39.216	204	105	6	1	199	1	190	1.31e-36	137
TRINITY_DN1055_c0_g1_i21.p1	Q8BZG5	36.111	468	254	12	23	477	25	460	4.32e-79	257
TRINITY_DN1055_c0_g1_i21.p2	Q9CR24	45.81	179	84	6	63	236	32	202	4.33e-38	135
TRINITY_DN1055_c0_g1_i22.p1	Q008X1	32.571	175	98	8	9	172	4	169	4.07e-23	92.8
TRINITY_DN1055_c0_g1_i4.p1	B2RXH2	34.419	215	120	3	99	307	112	311	1.43e-35	137
TRINITY_DN1055_c0_g1_i4.p2	P18258	78.378	74	16	0	39	112	2	75	2.27e-39	139
TRINITY_DN1055_c0_g1_i6.p1	B2RXH2	34.419	215	120	3	99	307	112	311	1.43e-35	137
TRINITY_DN1055_c0_g1_i6.p2	Q8BXJ9	40.566	212	121	3	2	211	246	454	5.82e-42	153
TRINITY_DN1055_c1_g1_i1.p1	Q8R5C8	28.824	680	382	18	14	676	8	602	1.35e-73	252
TRINITY_DN1055_c1_g1_i2.p1	Q8IUK8	39.759	83	43	2	5	80	65	147	7.5e-08	52
TRINITY_DN10555_c0_g1_i1.p2	O15014	45.804	286	131	8	191	467	274	544	9.46e-59	226
TRINITY_DN10555_c0_g1_i12.p2	Q91677	75.41	122	29	1	262	383	170	290	9.27e-60	208
TRINITY_DN10555_c0_g1_i12.p3	P51910	31.771	192	115	7	32	219	6	185	2.35e-19	85.5
TRINITY_DN10555_c0_g1_i14.p2	B7Z0K8	52.354	531	191	12	161	649	264	774	2.77e-62	226
TRINITY_DN10555_c0_g1_i14.p3	P51910	31.771	192	115	7	32	219	6	185	2.35e-19	85.5
TRINITY_DN10555_c0_g1_i16.p2	B7Z0K8	52.354	531	191	12	161	649	264	774	2.77e-62	226
TRINITY_DN10555_c0_g1_i16.p4	P51910	31.771	192	115	7	32	219	6	185	2.35e-19	85.5
TRINITY_DN10555_c0_g1_i17.p2	Q9UB00	46.091	243	116	4	33	269	30	263	1.45e-69	226
TRINITY_DN10555_c0_g1_i17.p3	P51910	31.771	192	115	7	32	219	6	185	2.35e-19	85.5
TRINITY_DN10555_c0_g1_i18.p2	P16100	59.322	177	72	0	1	177	564	740	2.23e-69	226
TRINITY_DN10555_c0_g1_i18.p4	P51910	31.771	192	115	7	32	219	6	185	2.35e-19	85.5
TRINITY_DN10555_c0_g1_i19.p2	P08012	36.649	191	82	13	780	960	34	195	2.79e-07	56.6
TRINITY_DN10555_c0_g1_i19.p3	P51910	31.771	192	115	7	32	219	6	185	2.35e-19	85.5
TRINITY_DN10555_c0_g1_i19.p6	Q8C0L6	33.333	498	296	16	11	485	8	492	7.83e-71	236
TRINITY_DN10555_c0_g1_i21.p2	Q6A662	99.099	111	1	0	1	111	10	120	6.88e-74	226
TRINITY_DN10555_c0_g1_i21.p3	P51910	31.771	192	115	7	32	219	6	185	2.35e-19	85.5
TRINITY_DN10555_c0_g1_i22.p2	Q5UNY4	32.911	395	223	8	246	623	132	501	6.49e-65	226
TRINITY_DN10555_c0_g1_i23.p2	Q5UNY4	32.911	395	223	8	246	623	132	501	6.49e-65	226
TRINITY_DN10555_c0_g1_i26.p2	Q9VYV3	43.914	419	200	9	2	393	1	411	4.84e-126	372
TRINITY_DN10555_c0_g1_i28.p2	Q90WY6	49.268	205	104	0	143	347	28	232	3.06e-64	226
TRINITY_DN10555_c0_g1_i28.p4	P51910	31.771	192	115	7	32	219	6	185	2.35e-19	85.5
TRINITY_DN10555_c0_g1_i29.p2	P08012	36.649	191	82	13	780	960	34	195	2.79e-07	56.6
TRINITY_DN10555_c0_g1_i29.p3	P51910	31.771	192	115	7	32	219	6	185	2.35e-19	85.5
TRINITY_DN10555_c0_g1_i29.p6	Q8C0L6	33.333	498	296	16	11	485	8	492	7.83e-71	236
TRINITY_DN10555_c0_g1_i3.p2	Q9VYV3	43.914	419	200	9	2	393	1	411	4.84e-126	372
TRINITY_DN10555_c0_g1_i5.p2	A0A0G2K1Q8	71.429	147	42	0	1	147	1471	1617	4.32e-67	226
TRINITY_DN10555_c0_g1_i5.p3	P51910	31.771	192	115	7	32	219	6	185	2.35e-19	85.5
TRINITY_DN10555_c0_g1_i6.p2	P23634	74.046	131	34	0	9	139	777	907	3.22e-62	208
TRINITY_DN10555_c0_g1_i6.p3	P51910	31.771	192	115	7	32	219	6	185	2.35e-19	85.5
TRINITY_DN10555_c0_g1_i7.p2	P08562	94	100	6	0	1	100	331	430	3.07e-66	208
TRINITY_DN10555_c0_g1_i7.p3	Q861W0	26.667	330	194	13	51	355	69	375	2.63e-17	85.5
TRINITY_DN10555_c0_g1_i8.p2	A5PJF6	41.259	286	154	6	34	315	52	327	2.67e-71	226
TRINITY_DN10555_c0_g1_i8.p3	Q861W0	26.667	330	194	13	51	355	69	375	2.63e-17	85.5
TRINITY_DN10555_c0_g1_i9.p2	A5PJF6	41.259	286	154	6	34	315	52	327	2.67e-71	226
TRINITY_DN10555_c0_g1_i9.p3	Q861W0	26.667	330	194	13	51	355	69	375	2.63e-17	85.5
TRINITY_DN1056_c0_g3_i2.p1	Q6GPC6	30.208	288	170	8	260	547	183	439	2.43e-34	139
TRINITY_DN1056_c1_g1_i11.p1	Q6DFJ6	36.122	753	419	11	4	734	1	713	1.56e-146	448
TRINITY_DN1056_c1_g1_i11.p2	O88974	68.367	98	31	0	33	130	1210	1307	1.39e-42	152
TRINITY_DN1056_c1_g1_i13.p1	Q5TJF0	48.043	460	209	7	1	458	292	723	1.57e-150	448
TRINITY_DN1056_c1_g1_i13.p2	P00765	39.592	245	125	9	88	317	1	237	1.16e-42	150
TRINITY_DN1056_c1_g1_i4.p1	Q9UNL2	70.115	174	50	1	11	182	12	185	2.34e-87	257
TRINITY_DN1056_c1_g1_i5.p1	Q9UNL2	70.115	174	50	1	11	182	12	185	2.34e-87	257
TRINITY_DN1056_c1_g1_i6.p1	Q5FWK3	52.533	375	173	3	108	482	62	431	7.23e-130	386
TRINITY_DN1056_c1_g1_i6.p2	P86883	61.628	86	33	0	5	90	2	87	8.56e-29	109
TRINITY_DN1056_c1_g1_i6.p3	O08774	39.344	61	37	0	1568	1628	22	82	1e-06	57.4
TRINITY_DN1056_c1_g1_i7.p1	Q5FWK3	52.533	375	173	3	108	482	62	431	7.23e-130	386
TRINITY_DN1056_c1_g1_i7.p2	Q04446	42.742	124	69	1	1	124	1	122	2.07e-30	117
TRINITY_DN1056_c1_g1_i7.p3	A2CG49	41.667	60	34	1	598	657	10	68	3.88e-07	57.4
TRINITY_DN1056_c1_g1_i8.p1	Q7ZV22	62.132	272	103	0	2	273	5	276	3.38e-125	360
TRINITY_DN1056_c1_g1_i8.p2	Q6P342	51.064	141	67	1	1	141	105	243	6.79e-44	150
TRINITY_DN1056_c1_g1_i9.p1	Q7ZV22	62.132	272	103	0	2	273	5	276	3.38e-125	360
TRINITY_DN1056_c1_g1_i9.p2	Q96FV9	37.5	240	119	5	1	237	438	649	1.28e-40	150
TRINITY_DN1056_c2_g1_i1.p1	Q9QXV1	70.513	78	20	1	1	75	1	78	1.59e-27	116
TRINITY_DN10561_c0_g1_i1.p1	O60930	35.294	323	139	9	24	345	28	281	2.95e-48	167
TRINITY_DN10561_c0_g1_i2.p1	Q6P1B1	60.87	115	45	0	35	149	400	514	1.66e-48	167
TRINITY_DN10562_c0_g1_i1.p1	Q9W092	46.729	107	54	1	2	105	69	175	4.51e-25	100
TRINITY_DN10564_c0_g1_i1.p1	O54698	41.42	169	98	1	18	186	283	450	1.47e-31	121
TRINITY_DN10565_c0_g1_i1.p1	Q10751	54.79	595	248	6	33	623	630	1207	0	667
TRINITY_DN10567_c0_g2_i1.p1	Q5ZK33	42.229	637	288	13	35	600	98	725	4.24e-150	458
TRINITY_DN10583_c0_g1_i1.p1	Q9JIS4	32.692	312	180	6	1	301	67	359	1.79e-39	153
TRINITY_DN10583_c0_g1_i3.p1	P69526	30.112	269	170	6	71	336	192	445	9.43e-32	129
TRINITY_DN10585_c0_g1_i1.p1	Q8IZS8	27.545	167	77	5	2	162	570	698	1.15e-08	57
TRINITY_DN10589_c0_g1_i1.p1	Q0IEG8	49.645	564	263	8	56	610	11	562	0	547
TRINITY_DN1059_c0_g1_i3.p1	Q9W4Y2	44.186	172	79	3	20	190	142	297	2.39e-37	142
TRINITY_DN1059_c0_g1_i3.p2	P56251	27.941	136	93	4	100	231	4	138	2.65e-08	54.7
TRINITY_DN1059_c0_g1_i3.p3	Q9W4Y2	41.579	190	89	4	2	190	129	297	2.12e-37	142
TRINITY_DN1059_c0_g1_i4.p1	Q95NQ0	25.784	287	187	6	295	570	212	483	1.17e-25	115
TRINITY_DN1059_c0_g1_i4.p2	P56251	27.941	136	93	4	100	231	4	138	2.65e-08	54.7
TRINITY_DN1059_c0_g3_i1.p1	Q13442	49.275	138	63	4	13	145	14	149	5.65e-27	103
TRINITY_DN1059_c0_g3_i3.p1	P14621	40.659	91	54	0	26	116	9	99	1.29e-23	90.1
TRINITY_DN1059_c0_g3_i4.p1	P24392	35.211	142	88	3	6	144	147	287	2.38e-26	103
TRINITY_DN1059_c1_g2_i1.p1	A0JNI5	50	346	155	8	1	336	1	338	3.47e-75	255
TRINITY_DN10594_c0_g2_i1.p1	Q8IYR2	29.245	212	116	6	74	273	71	260	9.68e-13	71.2
TRINITY_DN10596_c0_g1_i1.p1	Q9UKB1	22.737	453	282	17	101	532	118	523	1.96e-13	76.6
TRINITY_DN106_c0_g1_i1.p1	Q16836	62.5	288	108	0	35	322	27	314	3.49e-132	381
TRINITY_DN106_c0_g1_i2.p1	P53361	71.473	319	71	3	1	311	1	307	7.03e-146	415
TRINITY_DN1060_c0_g1_i1.p1	Q7PX35	60.646	836	296	6	1	832	1	807	0	1066
TRINITY_DN10601_c0_g1_i1.p1	Q9VX32	27.468	233	91	10	17	233	939	1109	2.86e-08	58.5
TRINITY_DN10603_c0_g1_i10.p2	Q9UKB1	22.737	453	282	17	13	444	118	523	1.12e-13	76.6
TRINITY_DN10603_c0_g1_i2.p1	Q9VXN0	42.857	91	44	1	1	83	124	214	4.75e-20	86.3
TRINITY_DN10603_c0_g1_i5.p1	Q9UKB1	22.737	453	282	17	13	444	118	523	1.12e-13	76.6
TRINITY_DN10603_c0_g1_i9.p1	Q5ZLC8	23.043	677	417	25	224	875	34	631	2.65e-16	87.4
TRINITY_DN10603_c0_g1_i9.p2	P70388	56.842	95	40	1	6	100	1206	1299	7.89e-28	109
TRINITY_DN10604_c0_g1_i1.p1	Q5RJ80	29.577	142	81	6	233	367	785	914	2.24e-07	56.2
TRINITY_DN10606_c0_g1_i1.p1	O14562	71.028	107	29	1	1	105	203	309	9.74e-52	167
TRINITY_DN10606_c0_g1_i2.p1	Q6IQ16	37.719	114	63	4	127	238	186	293	9.11e-14	77
TRINITY_DN10607_c0_g1_i2.p1	Q642H2	58.416	101	31	2	14	112	1	92	7.63e-32	112
TRINITY_DN10609_c0_g1_i3.p1	P51570	43.188	389	215	3	7	395	8	390	6.52e-113	338
TRINITY_DN10609_c0_g1_i7.p1	P51570	43.188	389	215	3	7	395	8	390	6.52e-113	338
TRINITY_DN1061_c0_g1_i1.p2	Q9WU56	45.092	326	171	5	78	399	74	395	2.29e-98	302
TRINITY_DN1061_c0_g1_i2.p2	Q9WU56	45.092	326	171	5	78	399	74	395	2.29e-98	302
TRINITY_DN1061_c0_g1_i21.p2	Q9WU56	45.092	326	171	5	78	399	74	395	2.29e-98	302
TRINITY_DN1061_c0_g1_i22.p2	Q9WU56	45.092	326	171	5	78	399	74	395	2.29e-98	302
TRINITY_DN1061_c0_g1_i23.p2	Q4R4U3	89.216	102	11	0	38	139	1	102	1.94e-60	192
TRINITY_DN1061_c0_g1_i27.p2	Q9WU56	45.092	326	171	5	78	399	74	395	2.29e-98	302
TRINITY_DN1061_c0_g1_i28.p1	Q9WU56	45.092	326	171	5	78	399	74	395	2.29e-98	302
TRINITY_DN1061_c0_g1_i35.p1	Q9WU56	45.092	326	171	5	78	399	74	395	2.29e-98	302
TRINITY_DN1061_c0_g1_i39.p2	Q4R4U3	87.619	105	13	0	38	142	1	105	7.98e-61	192
TRINITY_DN1061_c0_g1_i44.p2	Q4R4U3	89.216	102	11	0	38	139	1	102	1.94e-60	192
TRINITY_DN1061_c0_g1_i7.p2	Q9WU56	45.092	326	171	5	78	399	74	395	2.29e-98	302
TRINITY_DN10613_c4_g1_i1.p1	Q6R7M4	31.596	307	186	11	5	298	1	296	9.08e-40	148
TRINITY_DN10614_c0_g1_i1.p1	Q09575	30.909	165	99	5	4	161	893	1049	1.53e-08	59.3
TRINITY_DN10614_c0_g1_i3.p1	P14248	31.429	140	66	9	438	554	2246	2378	1.1e-07	58.9
TRINITY_DN10614_c0_g2_i2.p1	B3DLA6	27.427	412	226	8	2	367	69	453	1.87e-34	138
TRINITY_DN10614_c0_g2_i3.p1	Q9HA64	57.343	143	61	0	4	146	167	309	1.05e-55	179
TRINITY_DN10614_c0_g2_i4.p1	Q58DW2	52.174	115	54	1	2	116	40	153	1.75e-34	126
TRINITY_DN10614_c0_g2_i5.p1	Q17PI0	39.222	334	157	10	1	326	1	296	1.31e-68	219
TRINITY_DN10625_c0_g1_i2.p1	Q13442	49.275	138	63	4	13	145	14	149	5.65e-27	103
TRINITY_DN10628_c0_g1_i3.p2	F9XMX6	50.794	63	31	0	1	63	160	222	2.72e-10	60.5
TRINITY_DN10629_c0_g1_i1.p1	A6QP70	25.994	327	193	15	15	325	20	313	2.4e-16	81.6
TRINITY_DN10629_c0_g1_i3.p1	Q3UMF0	26.705	176	118	1	34	209	96	260	2.58e-13	78.2
TRINITY_DN10629_c0_g3_i1.p1	Q00610	28.704	324	221	5	395	710	27	348	2.12e-39	160
TRINITY_DN10629_c0_g4_i1.p1	P05132	93.75	80	5	0	1	80	232	311	3.41e-49	162
TRINITY_DN1063_c0_g1_i11.p1	Q9P2F6	33.451	568	301	19	363	927	84	577	1.08e-81	298
TRINITY_DN1063_c0_g1_i2.p1	A0A291PQF1	30.444	496	331	8	11	496	5	496	2.21e-79	260
TRINITY_DN1063_c0_g1_i3.p1	O15315	31.858	113	59	3	5	99	239	351	1.45e-09	56.2
TRINITY_DN1063_c0_g1_i5.p1	A0A291PQF1	30.444	496	331	8	11	496	5	496	2.21e-79	260
TRINITY_DN1063_c0_g1_i8.p1	P18101	98.438	128	2	0	1	128	1	128	1.14e-90	261
TRINITY_DN10632_c0_g1_i1.p1	Q13637	71.014	207	56	3	29	235	23	225	1.01e-105	307
TRINITY_DN10632_c0_g1_i2.p1	Q96P53	47.475	99	52	0	1	99	301	399	1.25e-31	117
TRINITY_DN10632_c0_g1_i4.p1	Q9VW60	36.056	502	280	12	24	515	21	491	9.66e-85	307
TRINITY_DN10634_c0_g1_i1.p1	Q9VZS5	49.194	124	62	1	7	129	3	126	1.73e-38	130
TRINITY_DN10636_c0_g1_i2.p1	P22000	37.5	104	34	4	11	111	32	107	1.83e-07	49.7
TRINITY_DN10636_c0_g1_i4.p1	Q09575	30.952	126	57	4	1	101	951	1071	3.9e-07	49.7
TRINITY_DN1064_c0_g1_i10.p1	Q9HAC7	67.273	55	18	0	60	114	48	102	4.98e-20	87.4
TRINITY_DN1064_c0_g1_i10.p2	P49291	31.902	163	101	4	32	187	28	187	1.24e-19	85.5
TRINITY_DN1064_c0_g1_i11.p1	Q8R173	34.307	137	84	2	1	133	153	287	8.12e-21	88.6
TRINITY_DN1064_c0_g1_i11.p2	G5CTF9	37.241	145	84	4	8	152	138	275	2.52e-19	85.5
TRINITY_DN1064_c0_g1_i12.p1	Q5UPG5	35.542	166	101	4	5	166	235	398	1.31e-20	90.1
TRINITY_DN1064_c0_g1_i12.p2	Q5UPG5	33.533	167	97	2	2	167	211	364	2.35e-18	85.5
TRINITY_DN1064_c0_g1_i14.p1	Q95NT6	23.488	281	194	7	578	854	239	502	7.6e-18	91.7
TRINITY_DN1064_c0_g1_i14.p2	Q5UPG5	35.659	129	83	0	1	129	169	297	2.76e-19	85.5
TRINITY_DN1064_c0_g1_i16.p1	P78357	37.405	131	77	3	9	136	652	780	7.69e-20	87.4
TRINITY_DN1064_c0_g1_i16.p2	Q5UPG5	35.659	129	83	0	1	129	169	297	4.97e-19	85.5
TRINITY_DN1064_c0_g1_i17.p1	Q98989	38.596	114	69	1	11	123	5	118	4.55e-20	88.6
TRINITY_DN1064_c0_g1_i17.p2	P0DPU1	42.424	99	49	2	18	115	118	209	1.03e-20	85.5
TRINITY_DN1064_c0_g1_i3.p1	P26618	53.75	80	33	2	10	89	621	696	1.42e-19	85.5
TRINITY_DN1064_c0_g1_i3.p2	G5E8K5	29.82	389	255	6	648	1036	185	555	2.89e-40	166
TRINITY_DN1064_c0_g1_i4.p1	Q05A80	33.019	106	61	4	2	106	935	1031	6.39e-07	49.7
TRINITY_DN1064_c0_g1_i4.p2	Q5UPG5	32.847	137	88	1	10	146	234	366	1.41e-18	85.5
TRINITY_DN1064_c0_g1_i6.p1	Q02937	41.026	78	42	2	3	78	42	117	5.3e-06	46.6
TRINITY_DN1064_c0_g1_i6.p2	O75460	36	125	68	3	3	125	666	780	2.71e-19	85.5
TRINITY_DN1064_c0_g1_i7.p1	Q98989	38.596	114	69	1	55	167	5	118	1.76e-19	88.6
TRINITY_DN1064_c0_g1_i7.p2	Q8NFZ4	47.778	90	43	1	93	182	66	151	1.86e-18	85.5
TRINITY_DN10646_c0_g1_i1.p1	P42519	26.289	194	128	6	192	377	392	578	8.51e-13	73.2
TRINITY_DN10646_c0_g1_i5.p1	D3YVF0	32.87	216	128	3	24	233	379	583	8.56e-12	67.4
TRINITY_DN10646_c0_g1_i6.p1	P73392	34.646	127	79	1	47	173	9	131	1.85e-19	83.6
TRINITY_DN1065_c0_g1_i1.p1	Q8VI02	50.57	263	119	3	1	254	107	367	3.25e-76	254
TRINITY_DN1065_c0_g1_i10.p1	Q8VI02	50.57	263	119	3	1	254	107	367	3.25e-76	254
TRINITY_DN1065_c0_g1_i3.p1	P58875	36.471	340	201	5	1	333	52	383	2.37e-79	251
TRINITY_DN1065_c0_g1_i4.p1	Q5T653	54.464	224	99	2	73	294	71	293	5e-74	233
TRINITY_DN1065_c0_g1_i5.p1	O18993	36.911	382	225	7	2	377	122	493	4.77e-78	251
TRINITY_DN1065_c0_g1_i8.p1	Q6A5B2	98.347	121	2	0	1	121	53	173	8.95e-78	231
TRINITY_DN1065_c0_g1_i9.p1	Q28Z18	31.045	670	377	23	58	688	259	882	7.25e-70	251
TRINITY_DN10658_c0_g2_i1.p1	P11584	37.275	499	242	7	8	439	14	508	3.61e-103	334
TRINITY_DN10658_c0_g2_i2.p1	Q9QZ08	46.921	341	180	1	10	350	4	343	9.4e-112	332
TRINITY_DN10658_c0_g2_i3.p1	B0WC46	38.263	426	254	4	5	427	76	495	1.05e-102	318
TRINITY_DN10658_c0_g2_i4.p1	P08836	48.538	342	168	4	8	345	28	365	5.03e-112	333
TRINITY_DN10658_c0_g2_i5.p1	Q3MIT2	46.366	399	189	9	2	392	146	527	1.95e-109	334
TRINITY_DN1066_c0_g1_i1.p1	A1ZAI5	50	118	55	2	6	123	301	414	7.47e-33	124
TRINITY_DN1066_c0_g1_i1.p2	Q07G17	52.406	187	69	3	1	169	58	242	4.27e-63	197
TRINITY_DN1066_c0_g1_i10.p1	Q9SKB3	48.052	77	39	1	324	400	447	522	1.19e-14	79.7
TRINITY_DN1066_c0_g1_i12.p1	Q6AJL7	49.724	181	80	3	1	181	74	243	1.77e-51	170
TRINITY_DN1066_c0_g1_i12.p2	Q9QXV1	70.513	78	20	1	1	75	1	78	1.59e-27	116
TRINITY_DN1066_c0_g1_i13.p1	Q7T076	31.746	189	96	6	5	166	107	289	4.12e-20	87.4
TRINITY_DN1066_c0_g1_i13.p2	B3DK56	38.095	105	64	1	11	115	1335	1438	9.78e-18	80.9
TRINITY_DN1066_c0_g1_i13.p3	D3ZXD8	62.025	158	59	1	1	158	700	856	3.34e-58	197
TRINITY_DN1066_c0_g1_i17.p1	Q9W092	45.985	137	72	2	3	139	54	188	2.88e-33	124
TRINITY_DN1066_c0_g1_i17.p2	Q92058	52.736	201	91	3	50	249	15	212	2.24e-58	197
TRINITY_DN1066_c0_g1_i19.p1	Q94420	30.769	182	117	2	395	576	190	362	2.88e-17	87.4
TRINITY_DN1066_c0_g1_i19.p2	Q92058	52.736	201	91	3	50	249	15	212	2.24e-58	197
TRINITY_DN1066_c0_g1_i2.p1	P08898	77.551	98	22	0	6	103	36	133	7.09e-52	162
TRINITY_DN1066_c0_g1_i2.p2	O88842	39.465	299	159	7	274	568	41	321	2.98e-53	197
TRINITY_DN1066_c0_g1_i4.p1	Q9UA35	47.09	189	86	2	15	189	423	611	1.66e-48	170
TRINITY_DN1066_c0_g1_i4.p2	Q9SCN8	57.391	115	49	0	1	115	89	203	1.77e-42	150
TRINITY_DN1066_c0_g1_i5.p1	Q96PB1	27.66	188	120	5	147	327	87	265	2.19e-17	87.4
TRINITY_DN1066_c0_g1_i5.p3	Q13510	49.091	110	51	2	6	114	290	395	3.87e-31	116
TRINITY_DN1066_c0_g1_i7.p1	Q4KMJ1	51.136	176	81	2	1	176	1	171	2.52e-53	170
TRINITY_DN1066_c0_g1_i7.p2	P04146	23.077	182	105	2	8	189	122	268	1.16e-08	57.4
TRINITY_DN10660_c0_g1_i20.p1	Q8VIG2	24.569	232	164	5	3	224	1331	1561	2.63e-11	67
TRINITY_DN10660_c0_g1_i8.p1	P26618	28.049	164	106	4	17	180	10	161	1.06e-11	67
TRINITY_DN10660_c0_g1_i8.p3	O17482	38.112	286	155	7	5	289	1	265	1.63e-47	174
TRINITY_DN10666_c0_g2_i1.p1	Q91Z98	30.38	395	229	14	3	368	20	397	2.38e-42	155
TRINITY_DN10666_c0_g2_i2.p1	B2RXH2	34.419	215	120	3	99	307	112	311	1.43e-35	137
TRINITY_DN1067_c0_g1_i3.p1	Q9CZ42	47.712	306	146	4	7	304	43	342	1.85e-95	288
TRINITY_DN1067_c0_g1_i3.p2	Q93789	53.782	119	54	1	72	190	21	138	3.07e-36	133
TRINITY_DN1067_c0_g1_i5.p1	Q03468	79.412	170	33	2	1	169	867	1035	3.64e-84	288
TRINITY_DN1067_c0_g1_i5.p2	P82120	46.667	135	52	2	27	161	30	144	1.79e-25	103
TRINITY_DN1067_c0_g1_i6.p1	B7Z031	34.423	459	290	6	4	460	12	461	1.99e-89	287
TRINITY_DN1067_c0_g1_i6.p2	Q7T330	32.317	164	98	3	171	325	208	367	1.92e-19	91.3
TRINITY_DN10674_c0_g1_i3.p1	Q7PRJ0	39.073	151	87	2	13	158	35	185	2.27e-31	122
TRINITY_DN10674_c0_g1_i6.p1	Q58D05	25.899	417	245	13	4	393	9	388	2.62e-27	120
TRINITY_DN10678_c0_g1_i1.p1	P18173	46.737	567	282	5	54	619	64	611	1.59e-169	499
TRINITY_DN1068_c0_g1_i10.p1	Q9VCA2	33.495	412	248	4	3	413	137	523	1.03e-63	217
TRINITY_DN1068_c0_g1_i11.p1	P56251	28.462	130	88	4	2	127	4	132	1.05e-09	56.2
TRINITY_DN1068_c0_g1_i11.p2	Q8C460	44.737	114	61	2	1	112	210	323	5.17e-25	99.8
TRINITY_DN1068_c0_g1_i12.p1	Q8NDH3	59.794	97	36	2	6	100	138	233	2.32e-27	106
TRINITY_DN1068_c0_g1_i13.p1	P56517	58.621	377	156	0	3	379	9	385	5.64e-174	497
TRINITY_DN1068_c0_g1_i15.p1	Q6WV17	75.987	304	73	0	2	305	326	629	7.14e-179	511
TRINITY_DN1068_c0_g2_i1.p1	O75533	88.545	969	106	5	4	971	340	1304	0	1759
TRINITY_DN1068_c0_g2_i1.p2	Q8K0F1	40.476	714	376	13	5	715	10	677	6.83e-176	522
TRINITY_DN1068_c0_g2_i1.p3	Q9VR07	41.81	232	94	4	143	371	274	467	9.08e-57	203
TRINITY_DN1068_c0_g2_i1.p4	P41824	70.94	117	25	1	45	152	1	117	8.04e-48	165
TRINITY_DN1068_c0_g2_i1.p5	P10978	45.597	318	171	2	1	316	830	1147	2.16e-84	280
TRINITY_DN1068_c0_g2_i1.p6	O15943	69.425	435	130	1	1	435	2138	2569	0	683
TRINITY_DN1068_c0_g2_i1.p8	Q01295	61.719	128	49	0	3	130	1	128	3.06e-47	176
TRINITY_DN1068_c0_g2_i2.p1	O75533	88.545	969	106	5	4	971	340	1304	0	1759
TRINITY_DN1068_c0_g2_i2.p2	P91685	35.816	846	471	18	25	829	43	857	7.77e-171	522
TRINITY_DN1068_c0_g2_i2.p3	Q9VR07	41.81	232	94	4	143	371	274	467	9.08e-57	203
TRINITY_DN1068_c0_g2_i2.p4	Q7TS68	42.035	226	104	4	1	211	256	469	1.81e-47	165
TRINITY_DN1068_c0_g2_i2.p5	O43432	38.406	414	222	12	227	620	541	941	1.29e-64	234
TRINITY_DN1068_c0_g2_i2.p6	P10978	45.597	318	171	2	1	316	830	1147	2.16e-84	280
TRINITY_DN1068_c0_g2_i2.p8	P83088	47.594	187	83	4	14	197	239	413	3.48e-52	176
TRINITY_DN10682_c0_g1_i1.p1	B0WC46	37.773	458	262	8	40	492	56	495	6.14e-104	323
TRINITY_DN10682_c0_g1_i2.p1	O77469	36.59	563	313	15	299	830	179	728	8.82e-98	323
TRINITY_DN10682_c0_g1_i2.p2	Q68Y21	25.681	257	175	7	32	279	438	687	3.06e-16	84.3
TRINITY_DN1069_c0_g1_i1.p1	O17185	50.926	216	81	6	1	210	111	307	5.51e-62	202
TRINITY_DN1069_c0_g1_i1.p2	Q3TY86	44.151	530	277	7	60	583	69	585	1.08e-156	465
TRINITY_DN1069_c0_g1_i1.p3	Q9DB85	37.43	358	185	8	9	327	100	457	2.55e-73	236
TRINITY_DN1069_c0_g1_i11.p1	Q8VEG6	53.403	191	86	1	7	194	8	198	6.28e-61	202
TRINITY_DN1069_c0_g1_i11.p2	B2RXH2	34.419	215	120	3	99	307	112	311	1.43e-35	137
TRINITY_DN1069_c0_g1_i14.p1	Q99MS0	35.976	328	188	7	1	316	80	397	8.08e-69	223
TRINITY_DN1069_c0_g1_i6.p1	P22814	59.887	177	63	4	11	180	94	269	3.95e-64	217
TRINITY_DN1069_c0_g1_i8.p1	Q924S7	46.032	126	55	2	491	616	298	410	2.16e-28	120
TRINITY_DN1069_c0_g2_i1.p1	Q5RG82	46.237	93	45	1	70	162	7	94	4.25e-18	83.6
TRINITY_DN1069_c2_g1_i3.p1	P03010	23.849	239	129	7	91	327	181	368	1.53e-09	64.3
TRINITY_DN107_c0_g1_i1.p1	Q7ZW25	76.754	228	45	2	1	228	1	220	8.89e-106	306
TRINITY_DN107_c1_g1_i1.p1	Q9WTK5	29.773	309	184	13	73	365	38	329	7.17e-19	94.4
TRINITY_DN1070_c0_g1_i1.p1	Q9W107	55.245	429	187	4	43	466	27	455	4.1e-178	510
TRINITY_DN1070_c0_g1_i1.p2	X1WEM4	41.588	743	412	15	33	766	26	755	8.16e-178	537
TRINITY_DN1070_c0_g1_i1.p3	Q9VYG2	81.407	398	67	4	107	503	123	514	0	663
TRINITY_DN1070_c0_g1_i1.p6	P60321	43.82	89	44	2	115	203	54	136	6.17e-18	79.7
TRINITY_DN1070_c0_g1_i10.p1	Q94887	58.065	1147	476	5	1	1145	141	1284	0	1451
TRINITY_DN1070_c0_g1_i10.p2	Q29NU5	45.896	597	289	9	29	601	36	622	0	537
TRINITY_DN1070_c0_g1_i11.p1	Q3URE1	47.295	573	253	10	50	618	45	572	3.08e-175	513
TRINITY_DN1070_c0_g1_i11.p2	Q99MD6	59.464	597	225	3	16	611	70	650	0	712
TRINITY_DN1070_c0_g1_i11.p3	P46735	36.855	814	412	11	419	1163	301	1081	1.18e-170	537
TRINITY_DN1070_c0_g1_i3.p1	Q9R1D7	46.721	1830	775	42	14	1710	6	1768	0	1458
TRINITY_DN1070_c0_g1_i3.p2	O35242	42.462	723	387	14	14	722	121	828	1.33e-178	537
TRINITY_DN1070_c0_g1_i8.p1	O00238	53.36	506	203	9	31	536	30	502	3.15e-177	512
TRINITY_DN1070_c0_g1_i8.p2	P32865	82.143	420	75	0	1	420	1	420	0	731
TRINITY_DN1070_c0_g1_i8.p3	O35242	42.462	723	387	14	14	722	121	828	1.33e-178	537
TRINITY_DN10704_c0_g1_i6.p1	Q9V8K2	40.678	472	268	6	1	468	275	738	7.1e-120	370
TRINITY_DN10704_c0_g1_i7.p1	A0A1L5YRA2	73.896	249	62	2	1	249	1	246	3.2e-132	376
TRINITY_DN10704_c0_g1_i8.p1	Q86XW9	46.565	131	70	0	16	146	4	134	6.44e-36	137
TRINITY_DN10704_c0_g1_i8.p2	Q9BUZ4	30.128	156	90	7	218	357	312	464	1.71e-11	68.6
TRINITY_DN1071_c0_g1_i2.p1	Q4TZY1	55.162	339	143	3	120	457	38	368	1.21e-131	393
TRINITY_DN1071_c0_g1_i2.p2	Q26492	45.714	105	55	2	12	116	26	128	4.01e-26	97.8
TRINITY_DN1071_c0_g1_i6.p1	E7F6F7	60.196	613	243	1	80	692	88	699	0	773
TRINITY_DN1071_c0_g1_i6.p2	Q9Y4E6	41.366	1581	745	34	1	1492	1	1488	0	1117
TRINITY_DN1071_c0_g1_i6.p3	O94812	34.244	1025	554	24	477	1481	254	1178	2.83e-153	500
TRINITY_DN1071_c0_g1_i6.p4	O88874	72.199	241	65	2	2	242	22	260	6.31e-132	393
TRINITY_DN1071_c0_g1_i6.p5	P49071	68.536	321	101	0	15	335	6	326	7.45e-169	477
TRINITY_DN1071_c0_g1_i6.p6	Q9LTF2	42.105	133	75	1	9	139	3	135	2.87e-25	97.8
TRINITY_DN1071_c0_g1_i6.p7	Q5T653	54.464	224	99	2	73	294	71	293	5e-74	233
TRINITY_DN1071_c0_g1_i8.p1	Q96JC1	46.377	897	448	13	1	880	1	881	0	773
TRINITY_DN1071_c0_g1_i8.p2	P97767	50.977	563	198	15	183	726	88	591	1.95e-167	497
TRINITY_DN1071_c0_g1_i8.p3	P97789	46.698	1257	586	16	1	1235	1	1195	0	1117
TRINITY_DN1071_c0_g1_i8.p4	Q9GQQ0	42.945	489	230	4	35	475	109	596	4.14e-129	392
TRINITY_DN1071_c0_g1_i8.p5	Q2KHT8	75.945	291	70	0	19	309	23	313	3.26e-170	477
TRINITY_DN1071_c0_g1_i8.p6	Q84M97	25.993	277	198	4	6	280	471	742	1.85e-21	97.8
TRINITY_DN1071_c0_g1_i8.p7	Q5T653	54.464	224	99	2	73	294	71	293	5e-74	233
TRINITY_DN1071_c0_g2_i1.p1	A4IGL7	40.464	603	309	20	206	784	727	1303	2.1e-118	395
TRINITY_DN1071_c0_g2_i1.p2	Q4PJX1	30.937	459	263	18	1	447	1	417	2e-55	194
TRINITY_DN1071_c0_g2_i2.p1	Q99LD9	55.233	344	148	3	4	347	11	348	7.84e-137	395
TRINITY_DN1071_c0_g2_i2.p2	Q4PJX1	30.937	459	263	18	1	447	1	417	2e-55	194
TRINITY_DN1071_c0_g2_i3.p1	Q8WWQ0	41.548	491	272	7	394	880	947	1426	1.74e-113	395
TRINITY_DN10711_c0_g1_i10.p1	O17482	38.112	286	155	7	5	289	1	265	1.63e-47	174
TRINITY_DN10711_c0_g1_i10.p2	Q9TU53	25.964	674	373	30	91	757	1293	1847	1.59e-36	153
TRINITY_DN10711_c0_g1_i12.p1	O88874	72.199	241	65	2	2	242	22	260	6.31e-132	393
TRINITY_DN10711_c0_g1_i14.p1	Q6A198	45.387	401	207	6	36	431	82	475	2.1e-124	372
TRINITY_DN10711_c0_g1_i2.p1	Q8BRT1	35.781	1294	611	28	59	1224	68	1269	0	659
TRINITY_DN10711_c0_g1_i2.p2	Q6YHK3	24.704	591	349	13	72	636	21	541	3.62e-37	153
TRINITY_DN10711_c0_g1_i3.p1	O15270	51.111	180	87	1	2	180	233	412	7.68e-59	195
TRINITY_DN10711_c0_g1_i3.p2	P08836	48.538	342	168	4	8	345	28	365	5.03e-112	333
TRINITY_DN10711_c0_g1_i3.p3	Q58D49	54.938	162	68	1	24	185	32	188	5.18e-59	187
TRINITY_DN10711_c0_g1_i4.p1	P08836	48.538	342	168	4	8	345	28	365	5.03e-112	333
TRINITY_DN10711_c0_g1_i4.p2	P56251	28.462	130	88	4	2	127	4	132	1.05e-09	56.2
TRINITY_DN10711_c0_g1_i4.p3	Q5ZKP6	42.857	231	113	4	5	235	11	222	1.07e-56	187
TRINITY_DN10711_c0_g1_i4.p4	P51570	43.188	389	215	3	7	395	8	390	6.52e-113	338
TRINITY_DN10711_c0_g1_i6.p1	P20483	43.463	283	145	6	343	619	205	478	6.36e-67	229
TRINITY_DN10711_c0_g1_i6.p2	P51570	43.188	389	215	3	7	395	8	390	6.52e-113	338
TRINITY_DN10711_c0_g1_i7.p1	Q9VM71	58.685	806	275	8	1	802	1	752	0	936
TRINITY_DN10711_c0_g1_i8.p1	Q9BZE4	64.441	644	205	7	3	633	2	634	0	816
TRINITY_DN10711_c0_g1_i8.p2	Q17PI0	39.222	334	157	10	1	326	1	296	1.31e-68	219
TRINITY_DN1072_c0_g1_i11.p1	P0DPW5	36.364	88	47	4	36	121	7	87	9.08e-07	50.8
TRINITY_DN1072_c0_g1_i14.p2	E2ASG4	42.647	68	34	2	57	124	4	66	6.14e-10	54.7
TRINITY_DN1072_c0_g1_i15.p1	P90789	41.935	93	53	1	18	109	28	120	4.76e-19	79
TRINITY_DN1072_c0_g1_i17.p2	P0DPW5	36.364	88	47	4	23	108	7	87	8.08e-07	50.8
TRINITY_DN1072_c0_g1_i18.p2	Q24352	27.841	176	104	3	403	559	55	226	7.06e-14	78.2
TRINITY_DN1072_c0_g1_i19.p1	Q8IN35	57.419	155	54	3	1	145	280	432	1.38e-49	172
TRINITY_DN1072_c0_g1_i20.p2	Q32L65	36.957	92	51	4	78	168	39	124	6.99e-08	55.5
TRINITY_DN1072_c0_g1_i20.p3	E2ASG4	42.647	68	34	2	57	124	4	66	6.14e-10	54.7
TRINITY_DN1072_c0_g1_i21.p1	Q9DAK9	55.2	125	53	3	4	126	1	124	2.72e-40	133
TRINITY_DN1072_c0_g1_i22.p2	Q32L65	36.957	92	51	4	78	168	39	124	6.99e-08	55.5
TRINITY_DN1072_c0_g1_i22.p3	P90789	41.935	93	53	1	18	109	28	120	4.76e-19	79
TRINITY_DN1072_c0_g1_i22.p4	Q32L65	36.957	92	51	4	78	168	39	124	6.99e-08	55.5
TRINITY_DN1072_c0_g1_i23.p2	Q9DAJ2	27.273	88	64	0	15	102	13	100	6.91e-09	55.5
TRINITY_DN1072_c0_g1_i3.p2	Q9BUZ4	30.128	156	90	7	218	357	312	464	1.71e-11	68.6
TRINITY_DN1072_c0_g1_i7.p2	Q8IYH5	38.372	86	44	3	30	107	818	902	1.07e-13	68.6
TRINITY_DN1072_c0_g1_i7.p3	Q9DAJ2	27.273	88	64	0	15	102	13	100	6.91e-09	55.5
TRINITY_DN1072_c0_g1_i8.p1	Q8VDC1	41.919	198	105	2	1	194	1	192	1.77e-41	170
TRINITY_DN10720_c0_g1_i1.p1	O88842	39.465	299	159	7	78	372	41	321	2.22e-55	197
TRINITY_DN10723_c0_g1_i6.p1	Q8R081	78.571	28	6	0	2	29	241	268	5.3e-07	49.7
TRINITY_DN10726_c0_g1_i1.p1	Q8IR45	46.154	104	56	0	12	115	6	109	1.07e-29	107
TRINITY_DN10728_c0_g1_i1.p2	Q9I7K0	28.866	194	95	8	14	166	17	208	5.8e-06	47.8
TRINITY_DN1073_c1_g1_i8.p1	A2CEA7	40.116	172	72	3	2	173	491	631	1.51e-29	116
TRINITY_DN1073_c1_g1_i9.p1	Q9D8U4	31.25	128	82	2	127	252	161	284	1.56e-09	60.5
TRINITY_DN1073_c2_g1_i2.p1	G5CTG8	26.21	248	149	3	20	265	26	241	6.69e-18	84.3
TRINITY_DN10735_c0_g1_i11.p1	P25843	56.349	126	55	0	1	126	1	126	5.13e-49	155
TRINITY_DN10735_c0_g1_i6.p1	Q58D05	25.899	417	245	13	4	393	9	388	2.62e-27	120
TRINITY_DN10735_c0_g1_i9.p1	P56873	62.637	91	34	0	15	105	13	103	8.48e-39	135
TRINITY_DN1074_c0_g1_i2.p1	Q8NFT6	25.62	121	72	3	1	107	226	342	1.05e-06	50.8
TRINITY_DN1074_c0_g1_i4.p1	Q8VI02	50.57	263	119	3	1	254	107	367	3.25e-76	254
TRINITY_DN1074_c0_g1_i5.p1	Q1HRV8	61.538	234	81	4	1	225	112	345	5.2e-83	254
TRINITY_DN1074_c0_g1_i9.p1	Q861W0	26.667	330	194	13	51	355	69	375	2.63e-17	85.5
TRINITY_DN1074_c1_g1_i1.p2	P22534	42.727	110	53	3	1	100	291	400	2.86e-21	90.1
TRINITY_DN1074_c1_g1_i14.p2	Q8C460	44.737	114	61	2	1	112	210	323	5.17e-25	99.8
TRINITY_DN1074_c1_g1_i14.p3	Q8BW74	43.359	256	102	6	112	361	45	263	1.11e-46	164
TRINITY_DN1074_c1_g1_i14.p4	Q9JJT9	30.833	360	188	13	13	346	9	333	1.14e-31	127
TRINITY_DN1074_c1_g1_i14.p5	P26618	28.049	164	106	4	17	180	10	161	1.06e-11	67
TRINITY_DN1074_c1_g1_i15.p1	Q7ZYA5	37.231	325	172	6	15	337	14	308	1.04e-55	187
TRINITY_DN1074_c1_g1_i15.p3	Q9QXL7	43.878	98	55	0	1	98	116	213	6.75e-25	99
TRINITY_DN1074_c1_g1_i15.p4	Q8IYH5	38.372	86	44	3	30	107	818	902	1.07e-13	68.6
TRINITY_DN1074_c1_g1_i19.p2	P22534	42.727	110	53	3	1	100	291	400	2.86e-21	90.1
TRINITY_DN1074_c1_g1_i20.p3	O60235	28.916	249	157	6	40	285	186	417	2.27e-22	99
TRINITY_DN1074_c1_g1_i20.p4	Q6DHR8	27.751	209	140	5	73	272	68	274	5.74e-22	95.1
TRINITY_DN1074_c1_g1_i20.p5	Q8IYH5	38.372	86	44	3	30	107	818	902	1.07e-13	68.6
TRINITY_DN1074_c1_g1_i21.p2	Q8N5Y2	37.71	297	156	5	1	280	1	285	2.03e-53	187
TRINITY_DN1074_c1_g1_i21.p3	Q8SRD2	31.414	191	108	5	4	173	228	416	1.27e-23	99
TRINITY_DN1074_c1_g1_i21.p5	Q8IYH5	38.372	86	44	3	30	107	818	902	1.07e-13	68.6
TRINITY_DN1074_c1_g1_i23.p3	Q99N96	26.3	327	213	11	21	342	10	313	5.35e-22	99
TRINITY_DN1074_c1_g1_i23.p4	Q6DHR8	27.751	209	140	5	73	272	68	274	5.74e-22	95.1
TRINITY_DN1074_c1_g1_i23.p5	P52556	29.952	207	115	7	2	200	5	189	6.07e-13	68.2
TRINITY_DN1074_c1_g1_i24.p1	Q7ZYA5	37.231	325	172	6	15	337	14	308	1.04e-55	187
TRINITY_DN1074_c1_g1_i24.p3	Q8R081	43.059	353	155	10	18	357	262	581	1.4e-72	239
TRINITY_DN1074_c1_g1_i24.p4	Q9VVH9	33.732	418	246	9	23	437	340	729	2.73e-73	249
TRINITY_DN1074_c1_g1_i24.p5	Q5SXG7	37.87	169	98	5	30	194	34	199	4.11e-25	99.8
TRINITY_DN1074_c1_g1_i25.p2	P0CB95	52.717	184	77	4	31	213	1	175	2.03e-59	187
TRINITY_DN1074_c1_g1_i25.p3	Q99N96	26.3	327	213	11	21	342	10	313	5.35e-22	99
TRINITY_DN1074_c1_g1_i25.p5	P52556	29.952	207	115	7	2	200	5	189	6.07e-13	68.2
TRINITY_DN1074_c1_g1_i27.p1	Q7ZYA5	37.231	325	172	6	15	337	14	308	1.04e-55	187
TRINITY_DN1074_c1_g1_i27.p3	Q8R081	43.059	353	155	10	18	357	262	581	1.4e-72	239
TRINITY_DN1074_c1_g1_i27.p4	Q3SEK2	73.457	162	43	0	10	171	22	183	2.03e-84	249
TRINITY_DN1074_c1_g1_i27.p5	Q99MD8	36.364	154	83	4	3	149	351	496	1.4e-23	99
TRINITY_DN1074_c1_g1_i4.p1	Q7ZYA5	37.231	325	172	6	15	337	14	308	1.04e-55	187
TRINITY_DN1074_c1_g1_i4.p3	Q8R081	43.059	353	155	10	18	357	262	581	1.4e-72	239
TRINITY_DN1074_c1_g1_i4.p4	Q9UPY6	53.257	261	101	4	1	261	1	240	2.67e-74	249
TRINITY_DN1074_c1_g1_i4.p5	Q5UPG5	29.744	195	132	2	1	195	163	352	1.31e-23	99.8
TRINITY_DN1074_c1_g1_i7.p1	P0CB95	52.717	184	77	4	31	213	1	175	2.03e-59	187
TRINITY_DN1074_c1_g1_i9.p1	Q7ZYA5	37.231	325	172	6	15	337	14	308	1.04e-55	187
TRINITY_DN1074_c1_g1_i9.p3	P47968	59.74	77	30	1	68	143	71	147	1.27e-24	99
TRINITY_DN1074_c1_g1_i9.p4	P52556	29.952	207	115	7	2	200	5	189	6.07e-13	68.2
TRINITY_DN1075_c0_g1_i10.p1	Q3LSS0	53.818	275	126	1	1	274	684	958	2.71e-100	317
TRINITY_DN1075_c0_g1_i12.p1	Q9NDM2	50.144	347	159	4	18	359	1	338	3.16e-104	317
TRINITY_DN1075_c0_g1_i13.p1	Q5ZMV9	34.647	609	297	19	1	579	167	704	1.77e-98	317
TRINITY_DN1075_c0_g1_i14.p1	Q8I7Z8	61.78	191	72	1	40	229	201	391	1.36e-67	243
TRINITY_DN1075_c0_g1_i16.p1	Q8NBN7	45.333	300	156	3	31	326	25	320	1.13e-76	241
TRINITY_DN1075_c0_g1_i17.p1	Q96PX1	44.028	427	170	13	1	401	1	384	9.99e-99	317
TRINITY_DN1075_c0_g1_i2.p1	Q8NBN7	45.333	300	156	3	31	326	25	320	1.42e-76	241
TRINITY_DN1075_c0_g1_i5.p1	Q09388	39.844	256	137	3	179	432	5	245	3.11e-54	202
TRINITY_DN1075_c0_g1_i5.p2	Q1RMT8	34.404	436	234	13	1	431	5	393	3.28e-68	228
TRINITY_DN1075_c0_g1_i6.p1	Q09388	39.844	256	137	3	178	431	5	245	4.45e-54	202
TRINITY_DN1075_c0_g1_i9.p1	Q8AXC7	48.108	185	96	0	64	248	762	946	5.28e-58	202
TRINITY_DN10751_c0_g1_i2.p1	L7X8P2	38.462	91	51	4	4	93	617	703	3.69e-07	49.7
TRINITY_DN10751_c0_g1_i7.p1	P10978	37.209	86	54	0	21	106	810	895	2.02e-13	67.8
TRINITY_DN10751_c0_g1_i8.p1	Q9D0U9	33.721	86	56	1	6	91	27	111	8.1e-13	65.1
TRINITY_DN10753_c0_g1_i15.p1	Q4R550	57.178	404	166	4	18	418	340	739	2.56e-158	468
TRINITY_DN10753_c0_g1_i18.p1	Q4R550	57.426	404	165	4	18	418	340	739	1.55e-158	468
TRINITY_DN10753_c0_g1_i22.p1	Q4R550	57.178	404	166	4	18	418	340	739	2.56e-158	468
TRINITY_DN10756_c0_g1_i1.p1	Q8R5C8	28.824	680	382	18	14	676	8	602	1.35e-73	252
TRINITY_DN10756_c0_g2_i1.p1	P51570	43.188	389	215	3	7	395	8	390	6.52e-113	338
TRINITY_DN10757_c0_g1_i1.p1	A0A291PQF1	29.811	530	351	10	1	516	1	523	2.47e-72	242
TRINITY_DN10757_c0_g1_i3.p1	Q95T19	24.304	395	275	11	22	408	22	400	1.32e-26	114
TRINITY_DN10758_c0_g1_i3.p1	Q8TE73	58.354	3693	1430	16	976	4623	995	4624	0	4493
TRINITY_DN10758_c0_g1_i3.p2	P83094	55.072	345	144	3	1	342	194	530	5.05e-129	385
TRINITY_DN1076_c0_g1_i1.p1	Q9VT28	50.464	1938	745	36	796	2582	1027	2900	0	1727
TRINITY_DN1076_c0_g1_i1.p2	Q91W89	43.955	1067	540	19	2	1048	4	1032	0	825
TRINITY_DN1076_c0_g1_i2.p1	Q9VT28	50.464	1938	745	36	796	2582	1027	2900	0	1727
TRINITY_DN1076_c0_g1_i2.p2	Q91W89	43.955	1067	540	19	2	1048	4	1032	0	825
TRINITY_DN1076_c0_g1_i3.p1	A1A5F2	46.617	2128	976	30	1	2045	1	2051	0	1727
TRINITY_DN1076_c0_g1_i3.p2	Q91W89	43.955	1067	540	19	2	1048	4	1032	0	825
TRINITY_DN1076_c0_g1_i4.p1	P11046	48.299	1764	876	16	95	1844	45	1786	0	1725
TRINITY_DN1076_c0_g1_i5.p1	P35316	85.456	997	145	0	1	997	1	997	0	1735
TRINITY_DN1076_c0_g1_i5.p2	Q2M146	72.677	538	114	1	2	506	4	541	0	820
TRINITY_DN1076_c0_g2_i3.p1	P61799	45.055	182	91	5	4	182	149	324	1.18e-40	142
TRINITY_DN10761_c1_g1_i1.p1	Q8AXC7	54.545	99	45	0	2	100	827	925	4.08e-33	123
TRINITY_DN10762_c0_g1_i10.p1	O35764	29.71	138	83	6	32	164	295	423	4.43e-11	65.9
TRINITY_DN10764_c0_g1_i1.p1	Q7LHG5	33.333	132	65	4	7	129	605	722	3.91e-14	71.6
TRINITY_DN10764_c0_g1_i3.p1	Q28824	53.738	214	98	1	12	225	703	915	3.85e-78	257
TRINITY_DN1077_c0_g1_i1.p1	P82922	41.595	351	201	3	31	381	49	395	5.4e-90	279
TRINITY_DN1077_c0_g1_i12.p1	Q8UWA5	42.146	261	135	6	4	261	12	259	1.62e-68	215
TRINITY_DN1077_c0_g1_i12.p2	Q29458	31.799	239	148	6	1	235	165	392	1.39e-31	122
TRINITY_DN1077_c0_g1_i2.p1	Q9UK45	77	100	23	0	17	116	2	101	4.59e-54	167
TRINITY_DN1077_c0_g1_i2.p2	Q29458	31.799	239	148	6	1	235	165	392	1.39e-31	122
TRINITY_DN1077_c0_g1_i2.p3	G5EFY4	55.738	122	50	1	519	640	116	233	3.54e-38	147
TRINITY_DN1077_c0_g1_i2.p4	P56251	27.941	136	93	4	100	231	4	138	2.65e-08	54.7
TRINITY_DN1077_c0_g1_i3.p1	Q6P1B1	42.237	599	326	8	90	674	27	619	3.71e-165	491
TRINITY_DN1077_c0_g1_i3.p2	P32361	30.435	322	161	12	6	277	667	975	6.86e-30	122
TRINITY_DN1077_c0_g1_i3.p3	P56251	27.941	136	93	4	100	231	4	138	2.65e-08	54.7
TRINITY_DN1077_c0_g1_i4.p1	P47842	36.111	252	146	4	6	257	226	462	2.48e-47	167
TRINITY_DN1077_c0_g1_i4.p2	P28221	50	114	55	2	513	624	261	374	6.57e-29	122
TRINITY_DN1077_c0_g1_i4.p3	P00765	45.989	187	89	7	40	221	1	180	1.08e-42	147
TRINITY_DN1077_c0_g1_i4.p4	P58659	32.979	94	53	2	6	99	118	201	2.12e-08	54.7
TRINITY_DN1077_c0_g1_i5.p1	Q6P1B1	42.237	599	326	8	90	674	27	619	3.71e-165	491
TRINITY_DN1077_c0_g1_i5.p2	Q67BJ4	27.586	290	196	6	19	300	69	352	6.79e-31	122
TRINITY_DN1077_c0_g1_i5.p3	Q9VR07	41.81	232	94	4	143	371	274	467	9.08e-57	203
TRINITY_DN1077_c0_g1_i7.p1	Q96FV9	39.773	704	345	14	3	688	7	649	2.63e-164	490
TRINITY_DN1077_c0_g1_i7.p2	P00765	34.034	238	140	9	38	263	1	233	2.22e-32	122
TRINITY_DN1077_c0_g1_i7.p3	P19799	36.17	94	56	3	5	96	124	215	4.2e-09	54.7
TRINITY_DN1077_c0_g1_i8.p1	B7Z031	34.423	459	290	6	4	460	12	461	1.99e-89	287
TRINITY_DN1077_c0_g1_i9.p1	Q8UWA5	42.146	261	135	6	4	261	12	259	1.62e-68	215
TRINITY_DN1077_c0_g1_i9.p2	P00765	34.034	238	140	9	38	263	1	233	2.22e-32	122
TRINITY_DN10777_c1_g1_i1.p1	Q96JK2	56.349	126	53	2	16	139	234	359	3.59e-37	137
TRINITY_DN10777_c1_g1_i2.p1	O34389	66.165	133	45	0	1	133	47	179	8.49e-57	187
TRINITY_DN10779_c0_g1_i1.p1	Q9V785	60.156	128	51	0	1	128	36	163	1.38e-47	162
TRINITY_DN10779_c0_g1_i5.p1	P24399	48.466	163	84	0	77	239	34	196	3.37e-50	169
TRINITY_DN1078_c0_g1_i1.p1	P83088	38.38	284	153	8	11	283	153	425	3.12e-58	195
TRINITY_DN1078_c0_g1_i1.p3	P12075	42.241	116	65	2	1	115	9	123	4.98e-26	97.1
TRINITY_DN1078_c0_g1_i10.p2	Q9TZM3	30.885	1198	653	30	42	1202	25	1084	6.82e-137	465
TRINITY_DN1078_c0_g1_i10.p3	P08012	55.556	54	24	0	117	170	119	172	6.16e-08	55.5
TRINITY_DN1078_c0_g1_i11.p1	A2VDB3	68.333	120	38	0	186	305	270	389	1.47e-58	195
TRINITY_DN1078_c0_g1_i11.p3	Q6IP59	46.784	513	256	6	20	527	205	705	3.87e-156	464
TRINITY_DN1078_c0_g1_i12.p2	O08726	35.211	71	45	1	1	71	237	306	6.24e-08	55.5
TRINITY_DN1078_c0_g1_i4.p1	P12075	42.241	116	65	2	1	115	9	123	4.98e-26	97.1
TRINITY_DN1078_c0_g1_i8.p1	A2AX52	42.997	307	139	7	808	1108	1411	1687	1.23e-48	195
TRINITY_DN1078_c0_g1_i8.p3	P12075	42.241	116	65	2	1	115	9	123	4.98e-26	97.1
TRINITY_DN10782_c0_g1_i1.p1	Q9NUP7	33.051	472	232	11	9	414	16	469	4.51e-80	257
TRINITY_DN10786_c0_g1_i2.p1	Q6PEH9	60.256	156	59	3	453	605	683	838	7.47e-55	203
TRINITY_DN1079_c0_g1_i1.p1	P97449	35.714	966	537	20	19	967	64	962	0	576
TRINITY_DN1079_c0_g1_i1.p2	Q9VZS5	49.194	124	62	1	7	129	3	126	1.73e-38	130
TRINITY_DN1079_c0_g1_i11.p1	Q9U6A0	55.474	548	196	7	186	715	285	802	0	579
TRINITY_DN1079_c0_g1_i11.p2	Q9Y305	50	122	57	1	1	122	316	433	6.7e-36	130
TRINITY_DN1079_c0_g1_i12.p3	Q9NBX4	32.143	112	75	1	2	113	436	546	1.06e-10	60.5
TRINITY_DN1079_c0_g1_i2.p1	Q8T674	27.216	643	365	13	4	609	139	715	3.89e-73	251
TRINITY_DN1079_c0_g1_i2.p2	A4IIY1	45.695	151	61	3	10	160	101	230	9.72e-35	125
TRINITY_DN1079_c0_g1_i3.p1	A0ZSK4	27.444	532	342	17	17	541	6	500	5.66e-44	172
TRINITY_DN1079_c0_g1_i3.p2	Q9BPS0	21.477	1178	767	41	10	1104	615	1717	3.11e-29	130
TRINITY_DN1079_c0_g1_i3.p3	P35072	45.763	118	63	1	1	118	147	263	5.75e-28	105
TRINITY_DN1079_c0_g1_i4.p1	A5PJF6	41.259	286	154	6	34	315	52	327	2.67e-71	226
TRINITY_DN1079_c0_g1_i4.p2	A0ZSK4	27.444	532	342	17	17	541	6	500	5.66e-44	172
TRINITY_DN1079_c0_g1_i5.p1	Q3UGF1	47.744	687	349	4	4	689	647	1324	0	680
TRINITY_DN1079_c0_g1_i5.p2	Q8BU85	54.93	142	54	2	41	176	94	231	3.4e-50	164
TRINITY_DN1079_c0_g1_i6.p1	Q6P3W7	53.623	621	266	7	3	615	4	610	0	684
TRINITY_DN1079_c0_g1_i7.p1	Q3UGF1	47.744	687	349	4	4	689	647	1324	0	680
TRINITY_DN1079_c0_g1_i8.p1	Q6DJ55	25.137	549	365	10	63	585	78	606	5.17e-42	164
TRINITY_DN1079_c0_g1_i8.p4	Q8QHL3	28.241	216	119	12	12	212	3	197	1.83e-08	60.5
TRINITY_DN1079_c0_g1_i9.p1	P42207	79.13	345	71	1	11	354	6	350	0	576
TRINITY_DN1079_c0_g1_i9.p2	O60081	22.404	857	535	26	267	1046	204	1007	6.09e-29	130
TRINITY_DN10791_c0_g1_i3.p1	P12075	42.241	116	65	2	1	115	9	123	4.98e-26	97.1
TRINITY_DN10796_c0_g1_i13.p1	E2ASG4	42.647	68	34	2	57	124	4	66	6.14e-10	54.7
TRINITY_DN10796_c0_g1_i17.p1	Q7QH73	33.058	121	61	3	1	121	339	439	2.84e-09	56.6
TRINITY_DN10796_c0_g1_i2.p1	P41974	31.579	133	77	4	326	458	39	157	1.19e-09	62.4
TRINITY_DN10796_c0_g1_i4.p1	Q8QHL3	28.241	216	119	12	12	212	3	197	1.95e-08	60.5
TRINITY_DN10797_c0_g1_i1.p1	Q09575	30.909	165	99	5	4	161	893	1049	1.53e-08	59.3
TRINITY_DN108_c0_g1_i12.p1	P16620	37.295	1464	751	38	81	1470	80	1450	0	878
TRINITY_DN108_c0_g1_i12.p2	O00429	64.163	759	227	8	1	737	1	736	0	955
TRINITY_DN108_c0_g1_i12.p3	Q4ZIN3	69.141	256	79	0	52	307	184	439	1.32e-131	390
TRINITY_DN108_c0_g1_i12.p4	P83088	47.594	187	83	4	14	197	239	413	3.48e-52	176
TRINITY_DN108_c0_g1_i12.p5	P08836	48.538	342	168	4	8	345	28	365	5.03e-112	333
TRINITY_DN108_c0_g1_i12.p6	P18101	98.438	128	2	0	1	128	1	128	1.14e-90	261
TRINITY_DN108_c0_g1_i12.p7	A0A291PQF1	29.811	530	351	10	1	516	1	523	2.47e-72	242
TRINITY_DN108_c0_g1_i14.p1	Q08D64	54.293	827	349	6	5	819	7	816	0	877
TRINITY_DN108_c0_g1_i14.p2	O00429	64.163	759	227	8	1	737	1	736	0	955
TRINITY_DN108_c0_g1_i14.p3	Q8CIV2	73.222	239	64	0	70	308	192	430	5.41e-132	390
TRINITY_DN108_c0_g1_i14.p4	P08836	48.538	342	168	4	8	345	28	365	5.03e-112	333
TRINITY_DN108_c0_g1_i14.p5	Q9CTG6	32.033	359	234	6	14	369	812	1163	3.73e-46	176
TRINITY_DN108_c0_g1_i14.p6	P18101	98.438	128	2	0	1	128	1	128	1.14e-90	261
TRINITY_DN108_c0_g1_i14.p7	A0A291PQF1	29.811	530	351	10	1	516	1	523	2.47e-72	242
TRINITY_DN108_c0_g1_i15.p1	Q08D64	54.293	827	349	6	5	819	7	816	0	877
TRINITY_DN108_c0_g1_i15.p2	O00429	64.163	759	227	8	1	737	1	736	0	955
TRINITY_DN108_c0_g1_i15.p3	Q4ZIN3	69.141	256	79	0	52	307	184	439	1.32e-131	390
TRINITY_DN108_c0_g1_i15.p4	Q9VA27	38.534	532	296	13	8	530	25	534	5.58e-125	379
TRINITY_DN108_c0_g1_i15.p5	Q9CTG6	32.033	359	234	6	14	369	812	1163	3.47e-46	176
TRINITY_DN108_c0_g1_i15.p6	P18101	98.438	128	2	0	1	128	1	128	1.14e-90	261
TRINITY_DN108_c0_g1_i15.p7	A0A291PQF1	29.811	530	351	10	1	516	1	523	2.47e-72	242
TRINITY_DN108_c0_g1_i19.p1	Q08D64	54.293	827	349	6	5	819	7	816	0	877
TRINITY_DN108_c0_g1_i19.p2	Q3UU96	51.836	953	407	9	22	950	4	928	0	955
TRINITY_DN108_c0_g1_i19.p3	Q8R3N6	41.23	553	279	13	3	536	7	532	1.76e-127	390
TRINITY_DN108_c0_g1_i19.p4	P08836	48.538	342	168	4	8	345	28	365	5.03e-112	333
TRINITY_DN108_c0_g1_i19.p5	Q28BQ6	39.394	231	121	4	18	247	7	219	4.99e-54	176
TRINITY_DN108_c0_g1_i19.p6	P18101	98.438	128	2	0	1	128	1	128	1.14e-90	261
TRINITY_DN108_c0_g1_i19.p7	A0A291PQF1	29.811	530	351	10	1	516	1	523	2.47e-72	242
TRINITY_DN108_c0_g1_i2.p1	Q08D64	54.293	827	349	6	5	819	7	816	0	877
TRINITY_DN108_c0_g1_i2.p2	P18824	73.383	665	123	9	1	635	202	842	0	953
TRINITY_DN108_c0_g1_i2.p3	Q7SXR3	52.329	365	165	4	4	367	14	370	5.12e-133	390
TRINITY_DN108_c0_g1_i2.p4	Q6XMH7	52.711	332	143	5	14	336	32	358	3.49e-112	333
TRINITY_DN108_c0_g1_i2.p5	Q28BQ6	39.394	231	121	4	18	247	7	219	4.99e-54	176
TRINITY_DN108_c0_g1_i2.p6	P18101	98.438	128	2	0	1	128	1	128	1.14e-90	261
TRINITY_DN108_c0_g1_i2.p7	O76878	39.651	401	188	6	20	380	15	401	3.86e-75	242
TRINITY_DN108_c0_g1_i24.p1	Q08D64	54.293	827	349	6	5	819	7	816	0	877
TRINITY_DN108_c0_g1_i24.p2	Q8BHB4	49.213	953	443	10	1	939	1	926	0	952
TRINITY_DN108_c0_g1_i24.p3	Q7SXR3	52.329	365	165	4	4	367	14	370	5.12e-133	390
TRINITY_DN108_c0_g1_i24.p4	Q28BQ6	39.394	231	121	4	18	247	7	219	4.99e-54	176
TRINITY_DN108_c0_g1_i24.p5	P16444	54.392	296	127	3	39	334	23	310	1.73e-111	333
TRINITY_DN108_c0_g1_i24.p6	P18101	98.438	128	2	0	1	128	1	128	1.14e-90	261
TRINITY_DN108_c0_g1_i24.p7	M9PBE2	76.296	135	32	0	84	218	131	265	3.55e-75	242
TRINITY_DN108_c0_g1_i26.p1	Q08D64	54.293	827	349	6	5	819	7	816	0	877
TRINITY_DN108_c0_g1_i26.p2	P27619	73.507	653	152	8	1	647	192	829	0	951
TRINITY_DN108_c0_g1_i26.p3	Q28623	37.8	791	390	22	42	761	6	765	3.53e-123	390
TRINITY_DN108_c0_g1_i26.p4	Q9VA27	38.534	532	296	13	8	530	25	534	5.58e-125	379
TRINITY_DN108_c0_g1_i26.p5	A1L259	49.704	169	85	0	5	173	1	169	1.39e-55	176
TRINITY_DN108_c0_g1_i26.p6	Q99MS0	34.961	389	236	7	51	429	11	392	3.64e-82	261
TRINITY_DN108_c0_g1_i26.p7	M9PBE2	76.296	135	32	0	84	218	131	265	3.55e-75	242
TRINITY_DN108_c0_g1_i27.p1	Q08D64	54.293	827	349	6	5	819	7	816	0	877
TRINITY_DN108_c0_g1_i27.p2	O46470	42.082	461	237	7	57	502	3	448	8.15e-126	390
TRINITY_DN108_c0_g1_i27.p3	A1L259	49.704	169	85	0	5	173	1	169	1.39e-55	176
TRINITY_DN108_c0_g1_i27.p4	P16383	27.746	692	407	20	1	660	139	769	1.45e-68	241
TRINITY_DN108_c0_g1_i28.p1	P79403	54.521	752	333	6	9	751	193	944	0	879
TRINITY_DN108_c0_g1_i28.p2	O46470	42.082	461	237	7	57	502	3	448	8.15e-126	390
TRINITY_DN108_c0_g1_i28.p3	Q4KMM3	37.714	350	157	7	103	425	550	865	1.75e-70	241
TRINITY_DN108_c0_g1_i4.p1	Q5ZJY3	53.436	844	352	16	132	948	20	849	0	877
TRINITY_DN108_c0_g1_i4.p2	Q1HGK7	49.751	402	179	5	70	455	97	491	3.7e-131	390
TRINITY_DN108_c0_g1_i4.p3	A1L259	49.704	169	85	0	5	173	1	169	1.39e-55	176
TRINITY_DN108_c0_g1_i4.p4	Q4KMM3	37.714	350	157	7	103	425	550	865	1.75e-70	241
TRINITY_DN108_c0_g1_i8.p1	Q2KHX4	90.546	476	45	0	1	476	1	476	0	879
TRINITY_DN108_c0_g1_i8.p2	Q0V8F1	41.352	503	267	7	557	1058	440	915	6.34e-119	390
TRINITY_DN108_c0_g1_i8.p3	Q99JD4	36.565	361	178	5	22	373	646	964	1.91e-69	241
TRINITY_DN108_c0_g1_i9.p1	A6QLT2	67.174	591	190	3	23	613	35	621	0	877
TRINITY_DN108_c0_g1_i9.p2	Q5ZIP4	56.471	850	336	9	1	846	1	820	0	951
TRINITY_DN108_c0_g1_i9.p3	Q0V8F1	41.352	503	267	7	557	1058	440	915	6.34e-119	390
TRINITY_DN108_c0_g1_i9.p4	O60216	48.62	471	157	12	1	463	1	394	8.16e-124	379
TRINITY_DN108_c0_g1_i9.p5	A1L259	49.704	169	85	0	5	173	1	169	1.39e-55	176
TRINITY_DN108_c0_g1_i9.p6	Q8CGF6	43.094	362	181	7	10	354	7	360	2.44e-77	261
TRINITY_DN108_c0_g1_i9.p7	Q8N6D5	44.695	311	154	4	1	311	4	296	3.93e-77	241
TRINITY_DN1080_c0_g1_i2.p1	Q86UD0	36.364	176	103	3	296	469	212	380	2.45e-23	105
TRINITY_DN1080_c0_g1_i4.p1	Q8BZA9	28.839	267	141	4	9	235	4	261	6.3e-29	112
TRINITY_DN10805_c0_g1_i1.p1	Q8N6D5	44.695	311	154	4	1	311	4	296	3.93e-77	241
TRINITY_DN1081_c0_g1_i2.p1	A4FUB8	48.58	317	158	4	7	323	1	312	5.09e-99	300
TRINITY_DN1081_c0_g1_i2.p2	O02695	48.376	585	270	11	382	943	438	1013	2.29e-166	515
TRINITY_DN1081_c0_g1_i2.p5	Q7SZM9	30.726	358	220	7	491	848	180	509	1.11e-47	181
TRINITY_DN1081_c0_g1_i20.p1	Q7SZM9	30.726	358	220	7	491	848	180	509	1.11e-47	181
TRINITY_DN1081_c0_g1_i27.p1	A4FUB8	48.58	317	158	4	7	323	1	312	5.09e-99	300
TRINITY_DN1081_c0_g1_i27.p2	O02695	48.376	585	270	11	378	939	438	1013	2.9e-166	515
TRINITY_DN1081_c0_g1_i27.p5	Q7SZM9	30.726	358	220	7	491	848	180	509	1.11e-47	181
TRINITY_DN1081_c0_g1_i29.p1	B5FYQ0	77.222	180	41	0	1	180	1	180	1e-104	300
TRINITY_DN1081_c0_g1_i29.p2	P33198	74.608	319	80	1	1	318	100	418	0	515
TRINITY_DN1081_c0_g1_i29.p5	Q7SZM9	30.726	358	220	7	491	848	180	509	1.11e-47	181
TRINITY_DN1081_c0_g1_i3.p1	Q8BWQ6	34.433	485	302	7	12	484	474	954	1.41e-90	299
TRINITY_DN1081_c0_g1_i3.p2	P33198	74.608	319	80	1	1	318	100	418	0	515
TRINITY_DN1081_c0_g1_i3.p4	Q7SZM9	30.726	358	220	7	491	848	180	509	1.11e-47	181
TRINITY_DN1081_c0_g1_i4.p1	Q8BWQ6	34.433	485	302	7	12	484	474	954	1.41e-90	299
TRINITY_DN1081_c0_g1_i4.p2	P60027	56.044	455	191	5	8	460	14	461	5.95e-180	514
TRINITY_DN1081_c0_g1_i4.p5	Q5SRI9	53.846	143	66	0	82	224	104	246	1.94e-53	181
TRINITY_DN1081_c0_g1_i5.p1	Q9NPB8	44.353	363	177	8	1	352	298	646	7.6e-95	299
TRINITY_DN1081_c0_g1_i5.p2	P60027	56.044	455	191	5	8	460	14	461	5.95e-180	514
TRINITY_DN1081_c0_g1_i5.p5	O95164	73.913	115	30	0	4	118	2	116	1.56e-59	181
TRINITY_DN1081_c0_g1_i6.p1	Q8TCD6	38.983	236	140	3	44	277	2	235	5.51e-55	181
TRINITY_DN1081_c0_g1_i8.p1	Q9NPB8	44.353	363	177	8	1	352	298	646	7.6e-95	299
TRINITY_DN1081_c0_g1_i8.p2	Q8BX90	35.9	883	469	19	583	1431	173	992	1.39e-158	514
TRINITY_DN1081_c0_g1_i8.p4	Q8TCD6	39.056	233	138	3	12	242	2	232	1.86e-55	181
TRINITY_DN1081_c0_g1_i9.p1	Q8TCD6	39.056	233	138	3	12	242	2	232	1.86e-55	181
TRINITY_DN1081_c1_g1_i3.p1	Q8TD84	31.356	118	71	4	189	305	278	386	1.95e-06	53.5
TRINITY_DN1081_c1_g1_i3.p3	Q54PF1	31.313	198	123	4	2	188	10	205	2.15e-26	104
TRINITY_DN1081_c1_g1_i5.p1	A8XWX5	39.655	58	35	0	181	238	29	86	3.73e-07	53.5
TRINITY_DN1081_c1_g1_i5.p3	Q99P47	31.217	189	122	4	136	321	606	789	2.57e-22	104
TRINITY_DN1081_c2_g1_i2.p1	Q9VDW6	46.94	1340	575	21	3106	4357	2157	3448	0	1206
TRINITY_DN10816_c0_g1_i1.p1	Q96JP0	55.556	54	24	0	124	177	20	73	3.09e-13	70.5
TRINITY_DN1082_c0_g1_i10.p1	O60669	23.934	422	297	6	408	819	15	422	3.31e-25	114
TRINITY_DN1082_c0_g1_i11.p1	B5X186	36.842	228	126	7	9	232	6	219	3.91e-38	138
TRINITY_DN1082_c0_g1_i2.p1	P56873	62.637	91	34	0	15	105	13	103	8.48e-39	135
TRINITY_DN1082_c0_g1_i3.p1	Q1W694	29.057	265	152	10	27	275	31	275	4.15e-19	88.6
TRINITY_DN1082_c0_g1_i4.p1	Q9N2W7	48.529	136	69	1	9	143	9	144	1.46e-40	135
TRINITY_DN1082_c0_g1_i5.p1	Q8SWU7	77.108	83	19	0	1	83	1	83	2.56e-40	139
TRINITY_DN1082_c0_g1_i6.p1	B5X186	36.842	228	126	7	9	232	6	219	3.91e-38	138
TRINITY_DN1082_c0_g1_i7.p1	Q06466	25.074	339	189	12	16	326	60	361	3.34e-17	87
TRINITY_DN1082_c0_g2_i1.p1	P10978	25.577	520	330	18	8	511	27	505	5.84e-34	140
TRINITY_DN1082_c0_g3_i1.p1	Q58DF3	46.181	288	155	0	343	630	60	347	1.09e-79	260
TRINITY_DN1082_c0_g3_i2.p1	Q9NDJ2	46.23	305	143	7	1	301	2036	2323	2.61e-74	271
TRINITY_DN1082_c1_g1_i2.p2	Q6AY64	36.612	183	102	4	5	181	11	185	7.31e-31	113
TRINITY_DN1082_c1_g2_i1.p1	Q3MHW0	33.333	234	123	6	3	210	17	243	9.12e-28	113
TRINITY_DN1083_c0_g1_i10.p1	Q6DFB8	30.741	1350	805	38	4	1298	5	1279	3.37e-145	484
TRINITY_DN1083_c0_g1_i10.p2	Q6IQ16	37.719	114	63	4	127	238	186	293	9.11e-14	77
TRINITY_DN1083_c0_g1_i9.p1	P79926	57.243	428	143	10	120	528	29	435	1.58e-166	484
TRINITY_DN10842_c0_g1_i1.p1	Q13442	49.275	138	63	4	13	145	14	149	5.65e-27	103
TRINITY_DN10844_c0_g1_i1.p1	Q5F4A9	51.562	64	28	2	117	177	144	207	2.59e-12	66.2
TRINITY_DN10844_c0_g1_i2.p1	A7SLZ2	28.758	153	89	2	71	203	65	217	3.11e-13	70.5
TRINITY_DN10848_c0_g1_i1.p1	Q95NT6	23.488	281	194	7	578	854	239	502	7.6e-18	91.7
TRINITY_DN1085_c0_g1_i1.p1	G5EG78	31.35	622	346	20	156	718	655	1254	1.79e-76	281
TRINITY_DN1085_c0_g1_i1.p2	Q5I0H5	51.961	102	49	0	1	102	221	322	2.68e-28	117
TRINITY_DN1085_c0_g1_i11.p1	Q91WT9	75.568	176	42	1	1	176	170	344	6.37e-92	281
TRINITY_DN1085_c0_g1_i11.p2	Q5I0H5	51.961	102	49	0	1	102	221	322	2.68e-28	117
TRINITY_DN1085_c0_g1_i13.p1	P61923	66.292	178	59	1	1	178	1	177	1.23e-88	259
[truncated: 54,308 more rows]

## Sheet: pfam
						--- full sequence ---			--- this domain ---						hmm	coord	ali	coord	env	coord
TrinityID	Target name	Accession	tlen	accession	qlen	E-value	score	bias	#	of	c-evalue	i-evalue	score	bias	from	to	from	to	from	to	acc	description of target
TRINITY_DN15711_c0_g1_i2.p1	Nckap1	PF09735.12	1119	-	1121	0	1672.7	17	1	1	0	0	1672.5	17	2	1118	9	1114	8	1115	0.99	Nck-associated protein 1
TRINITY_DN15711_c0_g1_i9.p1	Nckap1	PF09735.12	1119	-	1121	0	1672.7	17	1	1	0	0	1672.5	17	2	1118	9	1114	8	1115	0.99	Nck-associated protein 1
TRINITY_DN15711_c0_g1_i8.p1	Nckap1	PF09735.12	1119	-	1144	0	1651.5	21.3	1	1	0	0	1649.3	21.3	2	1118	9	1137	8	1138	0.97	Nck-associated protein 1
TRINITY_DN721_c0_g2_i2.p2	INTS2	PF14750.9	1052	-	1265	0	1582.6	7.7	1	1	0	0	1582.4	7.7	1	1052	29	1114	29	1114	0.99	Integrator complex subunit 2
TRINITY_DN181_c0_g2_i2.p1	Tra1_ring	PF20206.1	1691	-	3885	0	1498.6	11	2	2	0	0	1498.6	11	1	1691	919	2686	919	2686	0.93	Tra1 HEAT repeat ring region
TRINITY_DN1225_c0_g1_i21.p1	Strumpellin	PF10266.12	1085	-	1130	0	1481.4	22.3	1	1	0	0	1481.1	22.3	19	1084	10	1069	4	1070	0.99	Hereditary spastic paraplegia protein strumpellin
TRINITY_DN15174_c0_g1_i1.p1	Med23	PF11573.11	1304	-	1392	0	1962.3	0.9	2	2	0	0	1342.3	0	446	1304	491	1360	482	1360	0.98	Mediator complex subunit 23
TRINITY_DN1225_c0_g1_i7.p1	Strumpellin	PF10266.12	1085	-	1026	0	1334.9	16.7	1	1	0	0	1334.7	16.7	114	1084	1	965	1	966	0.99	Hereditary spastic paraplegia protein strumpellin
TRINITY_DN1225_c0_g1_i6.p1	Strumpellin	PF10266.12	1085	-	1026	0	1334.9	16.7	1	1	0	0	1334.7	16.7	114	1084	1	965	1	966	0.99	Hereditary spastic paraplegia protein strumpellin
TRINITY_DN1225_c0_g1_i9.p1	Strumpellin	PF10266.12	1085	-	1026	0	1334.9	16.7	1	1	0	0	1334.7	16.7	114	1084	1	965	1	966	0.99	Hereditary spastic paraplegia protein strumpellin
TRINITY_DN1225_c0_g1_i19.p1	Strumpellin	PF10266.12	1085	-	1026	0	1334.9	16.7	1	1	0	0	1334.7	16.7	114	1084	1	965	1	966	0.99	Hereditary spastic paraplegia protein strumpellin
TRINITY_DN788_c5_g1_i1.p1	Myosin_tail_1	PF01576.22	1081	-	1988	0	1310.8	289.3	1	1	0	0	1310.5	289.3	1	1081	852	1932	852	1932	1	Myosin tail
TRINITY_DN738_c0_g1_i17.p1	FragX_IP	PF05994.14	842	-	974	0	1305.9	0.2	1	1	0	0	1305.7	0.2	1	842	74	908	74	908	0.99	Cytoplasmic Fragile-X interacting family
TRINITY_DN738_c0_g1_i14.p1	FragX_IP	PF05994.14	842	-	1287	0	1304.4	0.2	2	2	0	0	1304.4	0.2	1	842	387	1221	387	1221	0.99	Cytoplasmic Fragile-X interacting family
TRINITY_DN738_c0_g1_i18.p1	FragX_IP	PF05994.14	842	-	1287	0	1304.4	0.2	2	2	0	0	1304.4	0.2	1	842	387	1221	387	1221	0.99	Cytoplasmic Fragile-X interacting family
TRINITY_DN738_c0_g1_i5.p1	FragX_IP	PF05994.14	842	-	1287	0	1304.4	0.2	2	2	0	0	1304.4	0.2	1	842	387	1221	387	1221	0.99	Cytoplasmic Fragile-X interacting family
TRINITY_DN2177_c0_g1_i2.p1	UNC80_C	PF20262.1	1079	-	3791	0	1303.6	0	1	1	0	0	1302.1	0	2	1079	2119	3251	2118	3251	0.92	Protein UNC80 C-terminal region
TRINITY_DN2177_c0_g1_i3.p1	UNC80_C	PF20262.1	1079	-	3845	0	1303.5	0	1	1	0	0	1302.1	0	2	1079	2119	3251	2118	3251	0.92	Protein UNC80 C-terminal region
TRINITY_DN738_c0_g1_i9.p1	FragX_IP	PF05994.14	842	-	1310	0	1294.8	0.7	2	2	0	0	1294.8	0.7	1	842	387	1244	387	1244	0.99	Cytoplasmic Fragile-X interacting family
TRINITY_DN5090_c0_g1_i2.p1	Vinculin	PF01044.22	969	-	952	0	1294.1	15	1	1	0	0	1293.9	15	1	969	3	951	3	951	0.98	Vinculin family
TRINITY_DN5090_c0_g1_i1.p1	Vinculin	PF01044.22	969	-	952	0	1294.1	15	1	1	0	0	1293.9	15	1	969	3	951	3	951	0.98	Vinculin family
TRINITY_DN5090_c0_g1_i3.p1	Vinculin	PF01044.22	969	-	917	0	1240.8	13.8	1	1	0	0	1240.6	13.8	35	969	1	916	1	916	0.98	Vinculin family
TRINITY_DN1225_c0_g1_i18.p1	Strumpellin	PF10266.12	1085	-	770	0	1164.7	17.5	1	1	0	0	1164.4	17.5	114	870	1	754	1	761	0.99	Hereditary spastic paraplegia protein strumpellin
TRINITY_DN1225_c0_g1_i15.p1	Strumpellin	PF10266.12	1085	-	770	0	1164.7	17.5	1	1	0	0	1164.4	17.5	114	870	1	754	1	761	0.99	Hereditary spastic paraplegia protein strumpellin
TRINITY_DN1420_c0_g1_i2.p1	Phosphorylase	PF00343.23	713	-	847	0	1143.8	0	1	1	0	0	1143.4	0	2	713	113	828	112	828	0.99	Carbohydrate phosphorylase
TRINITY_DN5670_c0_g1_i1.p1	RME-8_N	PF19432.2	815	-	2236	0	1134.2	0.1	1	3	0	0	1129.3	0	1	814	13	846	13	847	0.96	DNAJ protein RME-8 N-terminal
TRINITY_DN5726_c0_g1_i4.p1	Glycogen_syn	PF05693.16	638	-	700	0	1116.4	0	1	1	0	0	1116.1	0	1	634	36	679	36	685	0.97	Glycogen synthase
TRINITY_DN5726_c0_g1_i1.p1	Glycogen_syn	PF05693.16	638	-	700	0	1116.4	0	1	1	0	0	1116.1	0	1	634	36	679	36	685	0.97	Glycogen synthase
TRINITY_DN5726_c0_g1_i3.p1	Glycogen_syn	PF05693.16	638	-	700	0	1116.4	0	1	1	0	0	1116.1	0	1	634	36	679	36	685	0.97	Glycogen synthase
TRINITY_DN10155_c0_g1_i1.p1	E3_UbLigase_R4	PF13764.9	813	-	5117	0	1087.8	0	1	1	0	0	1086.8	0	1	813	4273	5096	4273	5096	0.99	E3 ubiquitin-protein ligase UBR4
TRINITY_DN42_c0_g1_i1.p1	V_ATPase_I	PF01496.22	816	-	862	0	1084.9	0	1	1	0	0	1084.7	0	2	816	27	850	26	850	0.91	V-type ATPase 116kDa subunit family
TRINITY_DN42_c0_g1_i4.p1	V_ATPase_I	PF01496.22	816	-	837	0	1083	0.2	1	1	0	0	1082.8	0.2	2	816	27	825	26	825	0.92	V-type ATPase 116kDa subunit family
TRINITY_DN1741_c6_g1_i1.p1	Aquarius_N	PF16399.8	798	-	1459	0	1061	2.9	1	1	0	0	1056	2.9	2	798	27	797	26	797	0.97	Intron-binding protein aquarius N-terminus
TRINITY_DN112_c0_g1_i1.p1	Glyco_transf_41	PF13844.9	543	-	664	0	1017.4	0	1	1	0	0	1017.2	0	1	543	95	636	95	636	0.97	Glycosyl transferase family 41
TRINITY_DN112_c0_g1_i18.p1	Glyco_transf_41	PF13844.9	543	-	781	0	1016.7	0	1	1	0	0	1016.4	0	1	543	212	753	212	753	0.97	Glycosyl transferase family 41
TRINITY_DN112_c0_g1_i8.p1	Glyco_transf_41	PF13844.9	543	-	849	0	1016.4	0	1	1	0	0	1016.1	0	1	543	280	821	280	821	0.97	Glycosyl transferase family 41
TRINITY_DN112_c0_g1_i7.p1	Glyco_transf_41	PF13844.9	543	-	849	0	1016.4	0	1	1	0	0	1016.1	0	1	543	280	821	280	821	0.97	Glycosyl transferase family 41
TRINITY_DN3434_c0_g1_i10.p1	Nup192	PF11894.11	1695	-	1875	1.2e-303	1010.8	21.7	1	1	7.2e-308	1.4e-303	1010.5	21.7	7	1694	6	1620	2	1621	0.91	Nuclear pore complex scaffold nucleoporins 186/192/205
TRINITY_DN3434_c0_g1_i16.p1	Nup192	PF11894.11	1695	-	1875	1.2e-303	1010.8	21.7	1	1	7.2e-308	1.4e-303	1010.5	21.7	7	1694	6	1620	2	1621	0.91	Nuclear pore complex scaffold nucleoporins 186/192/205
TRINITY_DN3434_c0_g1_i27.p1	Nup192	PF11894.11	1695	-	1875	1.2e-303	1010.8	21.7	1	1	7.2e-308	1.4e-303	1010.5	21.7	7	1694	6	1620	2	1621	0.91	Nuclear pore complex scaffold nucleoporins 186/192/205
TRINITY_DN125_c0_g1_i1.p2	TH1	PF04858.16	580	-	585	1.6e-302	1004.6	0.1	1	1	2.7e-306	1.8e-302	1004.4	0.1	1	579	2	580	2	581	1	TH1 protein
TRINITY_DN125_c0_g1_i6.p2	TH1	PF04858.16	580	-	585	1.6e-302	1004.6	0.1	1	1	2.7e-306	1.8e-302	1004.4	0.1	1	579	2	580	2	581	1	TH1 protein
TRINITY_DN125_c0_g1_i3.p2	TH1	PF04858.16	580	-	585	1.6e-302	1004.6	0.1	1	1	2.7e-306	1.8e-302	1004.4	0.1	1	579	2	580	2	581	1	TH1 protein
TRINITY_DN125_c0_g1_i7.p2	TH1	PF04858.16	580	-	585	1.6e-302	1004.6	0.1	1	1	2.7e-306	1.8e-302	1004.4	0.1	1	579	2	580	2	581	1	TH1 protein
TRINITY_DN125_c0_g1_i2.p2	TH1	PF04858.16	580	-	585	1.6e-302	1004.6	0.1	1	1	2.7e-306	1.8e-302	1004.4	0.1	1	579	2	580	2	581	1	TH1 protein
TRINITY_DN112_c0_g1_i12.p1	Glyco_transf_41	PF13844.9	543	-	560	2.8e-298	989.8	0	1	1	1.6e-302	3.2e-298	989.6	0	11	543	1	532	1	532	0.97	Glycosyl transferase family 41
TRINITY_DN4169_c0_g1_i1.p1	V_ATPase_I	PF01496.22	816	-	980	7.3e-297	986.9	0	1	1	1.4e-300	9.4e-297	986.5	0	1	816	103	969	103	969	0.89	V-type ATPase 116kDa subunit family
TRINITY_DN370_c0_g1_i6.p2	PDS5	PF20168.1	1055	-	1366	1.1e-293	977.2	14.6	1	1	1.3e-297	1.2e-293	977	14.6	1	1055	26	1116	26	1116	0.96	Sister chromatid cohesion protein PDS5 protein
TRINITY_DN370_c0_g1_i13.p2	PDS5	PF20168.1	1055	-	1366	1.1e-293	977.2	14.6	1	1	1.3e-297	1.2e-293	977	14.6	1	1055	26	1116	26	1116	0.96	Sister chromatid cohesion protein PDS5 protein
TRINITY_DN370_c0_g1_i9.p2	PDS5	PF20168.1	1055	-	1366	1.1e-293	977.2	14.6	1	1	1.3e-297	1.2e-293	977	14.6	1	1055	26	1116	26	1116	0.96	Sister chromatid cohesion protein PDS5 protein
TRINITY_DN370_c0_g1_i2.p2	PDS5	PF20168.1	1055	-	1366	1.1e-293	977.2	14.6	1	1	1.3e-297	1.2e-293	977	14.6	1	1055	26	1116	26	1116	0.96	Sister chromatid cohesion protein PDS5 protein
TRINITY_DN1420_c0_g1_i3.p1	Phosphorylase	PF00343.23	713	-	606	2e-282	938.9	2.3	1	1	2.3e-286	2.3e-282	938.7	2.3	134	713	1	587	1	587	0.99	Carbohydrate phosphorylase
TRINITY_DN1420_c0_g1_i6.p1	Phosphorylase	PF00343.23	713	-	606	2e-282	938.9	2.3	1	1	2.3e-286	2.3e-282	938.7	2.3	134	713	1	587	1	587	0.99	Carbohydrate phosphorylase
TRINITY_DN1466_c0_g1_i11.p2	AMP_deaminase	PF19326.2	633	-	511	8.8e-277	919.7	5.5	1	1	1.5e-280	1e-276	919.5	5.5	137	631	2	498	1	500	0.99	AMP deaminase
TRINITY_DN1466_c0_g1_i15.p2	AMP_deaminase	PF19326.2	633	-	511	8.8e-277	919.7	5.5	1	1	1.5e-280	1e-276	919.5	5.5	137	631	2	498	1	500	0.99	AMP deaminase
TRINITY_DN1466_c0_g1_i6.p2	AMP_deaminase	PF19326.2	633	-	511	8.8e-277	919.7	5.5	1	1	1.5e-280	1e-276	919.5	5.5	137	631	2	498	1	500	0.99	AMP deaminase
TRINITY_DN42_c0_g1_i6.p1	V_ATPase_I	PF01496.22	816	-	650	2.6e-274	912.3	8.6	1	1	1.5e-278	3e-274	912.1	8.6	177	816	1	638	1	638	0.94	V-type ATPase 116kDa subunit family
TRINITY_DN738_c0_g1_i16.p1	FragX_IP	PF05994.14	842	-	723	1.6e-273	909.9	0.6	1	1	3e-277	2e-273	909.6	0.6	244	842	65	657	36	657	0.99	Cytoplasmic Fragile-X interacting family
TRINITY_DN738_c0_g1_i8.p1	FragX_IP	PF05994.14	842	-	723	1.6e-273	909.9	0.6	1	1	3e-277	2e-273	909.6	0.6	244	842	65	657	36	657	0.99	Cytoplasmic Fragile-X interacting family
TRINITY_DN738_c0_g1_i11.p1	FragX_IP	PF05994.14	842	-	723	1.6e-273	909.9	0.6	1	1	3e-277	2e-273	909.6	0.6	244	842	65	657	36	657	0.99	Cytoplasmic Fragile-X interacting family
TRINITY_DN738_c0_g1_i2.p1	FragX_IP	PF05994.14	842	-	723	1.6e-273	909.9	0.6	1	1	3e-277	2e-273	909.6	0.6	244	842	65	657	36	657	0.99	Cytoplasmic Fragile-X interacting family
TRINITY_DN352_c1_g1_i43.p3	ST7	PF04184.15	532	-	507	2e-273	907.8	0	1	1	9.3e-277	2.3e-273	907.7	0	36	532	3	505	1	505	0.99	ST7 protein
TRINITY_DN352_c1_g1_i43.p4	ST7	PF04184.15	532	-	507	2e-273	907.8	0	1	1	9.3e-277	2.3e-273	907.7	0	36	532	3	505	1	505	0.99	ST7 protein
TRINITY_DN352_c1_g1_i10.p2	ST7	PF04184.15	532	-	507	2e-273	907.8	0	1	1	9.3e-277	2.3e-273	907.7	0	36	532	3	505	1	505	0.99	ST7 protein
TRINITY_DN352_c1_g1_i21.p3	ST7	PF04184.15	532	-	507	2e-273	907.8	0	1	1	9.3e-277	2.3e-273	907.7	0	36	532	3	505	1	505	0.99	ST7 protein
TRINITY_DN352_c1_g1_i21.p4	ST7	PF04184.15	532	-	507	2e-273	907.8	0	1	1	9.3e-277	2.3e-273	907.7	0	36	532	3	505	1	505	0.99	ST7 protein
TRINITY_DN352_c1_g1_i6.p2	ST7	PF04184.15	532	-	507	2e-273	907.8	0	1	1	9.3e-277	2.3e-273	907.7	0	36	532	3	505	1	505	0.99	ST7 protein
TRINITY_DN352_c1_g1_i37.p3	ST7	PF04184.15	532	-	507	2e-273	907.8	0	1	1	9.3e-277	2.3e-273	907.7	0	36	532	3	505	1	505	0.99	ST7 protein
TRINITY_DN352_c1_g1_i24.p2	ST7	PF04184.15	532	-	507	2e-273	907.8	0	1	1	9.3e-277	2.3e-273	907.7	0	36	532	3	505	1	505	0.99	ST7 protein
TRINITY_DN352_c1_g1_i11.p2	ST7	PF04184.15	532	-	507	2e-273	907.8	0	1	1	9.3e-277	2.3e-273	907.7	0	36	532	3	505	1	505	0.99	ST7 protein
TRINITY_DN352_c1_g1_i5.p3	ST7	PF04184.15	532	-	507	2e-273	907.8	0	1	1	9.3e-277	2.3e-273	907.7	0	36	532	3	505	1	505	0.99	ST7 protein
TRINITY_DN352_c1_g1_i5.p4	ST7	PF04184.15	532	-	507	2e-273	907.8	0	1	1	9.3e-277	2.3e-273	907.7	0	36	532	3	505	1	505	0.99	ST7 protein
TRINITY_DN352_c1_g1_i8.p3	ST7	PF04184.15	532	-	507	2e-273	907.8	0	1	1	9.3e-277	2.3e-273	907.7	0	36	532	3	505	1	505	0.99	ST7 protein
TRINITY_DN352_c1_g1_i38.p3	ST7	PF04184.15	532	-	507	2e-273	907.8	0	1	1	9.3e-277	2.3e-273	907.7	0	36	532	3	505	1	505	0.99	ST7 protein
TRINITY_DN352_c1_g1_i38.p4	ST7	PF04184.15	532	-	507	2e-273	907.8	0	1	1	9.3e-277	2.3e-273	907.7	0	36	532	3	505	1	505	0.99	ST7 protein
TRINITY_DN352_c1_g1_i26.p2	ST7	PF04184.15	532	-	507	2e-273	907.8	0	1	1	9.3e-277	2.3e-273	907.7	0	36	532	3	505	1	505	0.99	ST7 protein
TRINITY_DN352_c1_g1_i2.p3	ST7	PF04184.15	532	-	507	2e-273	907.8	0	1	1	9.3e-277	2.3e-273	907.7	0	36	532	3	505	1	505	0.99	ST7 protein
TRINITY_DN352_c1_g1_i2.p4	ST7	PF04184.15	532	-	507	2e-273	907.8	0	1	1	9.3e-277	2.3e-273	907.7	0	36	532	3	505	1	505	0.99	ST7 protein
TRINITY_DN352_c1_g1_i19.p3	ST7	PF04184.15	532	-	507	2e-273	907.8	0	1	1	9.3e-277	2.3e-273	907.7	0	36	532	3	505	1	505	0.99	ST7 protein
TRINITY_DN352_c1_g1_i19.p4	ST7	PF04184.15	532	-	507	2e-273	907.8	0	1	1	9.3e-277	2.3e-273	907.7	0	36	532	3	505	1	505	0.99	ST7 protein
TRINITY_DN352_c1_g1_i30.p2	ST7	PF04184.15	532	-	507	2e-273	907.8	0	1	1	9.3e-277	2.3e-273	907.7	0	36	532	3	505	1	505	0.99	ST7 protein
TRINITY_DN7885_c0_g1_i1.p1	Vps35	PF03635.20	728	-	815	4.5e-272	905	9.8	1	1	5.2e-276	5.1e-272	904.8	9.8	1	727	22	766	22	767	0.96	Vacuolar protein sorting-associated protein 35
TRINITY_DN127_c0_g1_i5.p3	Peptidase_M2	PF01401.21	581	-	654	4e-271	900.9	1.9	1	1	4.8e-275	4.7e-271	900.6	1.9	2	581	33	623	32	623	0.98	Angiotensin-converting enzyme
TRINITY_DN127_c0_g1_i7.p2	Peptidase_M2	PF01401.21	581	-	654	4e-271	900.9	1.9	1	1	4.8e-275	4.7e-271	900.6	1.9	2	581	33	623	32	623	0.98	Angiotensin-converting enzyme
TRINITY_DN127_c0_g1_i2.p2	Peptidase_M2	PF01401.21	581	-	654	4e-271	900.9	1.9	1	1	4.8e-275	4.7e-271	900.6	1.9	2	581	33	623	32	623	0.98	Angiotensin-converting enzyme
TRINITY_DN127_c0_g1_i4.p2	Peptidase_M2	PF01401.21	581	-	654	4e-271	900.9	1.9	1	1	4.8e-275	4.7e-271	900.6	1.9	2	581	33	623	32	623	0.98	Angiotensin-converting enzyme
TRINITY_DN127_c0_g1_i3.p2	Peptidase_M2	PF01401.21	581	-	654	4e-271	900.9	1.9	1	1	4.8e-275	4.7e-271	900.6	1.9	2	581	33	623	32	623	0.98	Angiotensin-converting enzyme
TRINITY_DN6201_c0_g1_i6.p2	HSP70	PF00012.23	599	-	673	1.3e-268	892.3	13.9	1	1	3.9e-272	1.5e-268	892.1	13.9	1	598	43	640	43	641	0.99	Hsp70 protein
TRINITY_DN6201_c0_g1_i4.p1	HSP70	PF00012.23	599	-	674	1.3e-268	892.3	13.9	1	1	3.9e-272	1.5e-268	892.1	13.9	1	598	44	641	44	642	0.99	Hsp70 protein
TRINITY_DN6422_c0_g1_i4.p1	Peptidase_M2	PF01401.21	581	-	691	1.3e-265	882.7	5.5	1	1	1.5e-269	1.5e-265	882.4	5.5	2	581	48	634	47	634	0.99	Angiotensin-converting enzyme
TRINITY_DN1287_c0_g1_i1.p1	ACC_central	PF08326.15	726	-	2304	9.6e-265	880.5	5.5	1	1	6.7e-268	1.2e-264	880.2	5.5	1	726	733	1494	733	1494	0.95	Acetyl-CoA carboxylase central region
TRINITY_DN1287_c0_g1_i8.p1	ACC_central	PF08326.15	726	-	2434	1.1e-264	880.3	5.5	1	1	7.4e-268	1.3e-264	880	5.5	1	726	863	1624	863	1624	0.95	Acetyl-CoA carboxylase central region
TRINITY_DN284_c1_g1_i8.p1	HSP70	PF00012.23	599	-	660	2.8e-263	874.7	14.8	1	1	1.3e-266	3.2e-263	874.5	14.8	1	599	33	638	33	638	0.98	Hsp70 protein
TRINITY_DN284_c1_g1_i7.p2	HSP70	PF00012.23	599	-	660	2.8e-263	874.7	14.8	1	1	1.3e-266	3.2e-263	874.5	14.8	1	599	33	638	33	638	0.98	Hsp70 protein
TRINITY_DN284_c1_g1_i10.p1	HSP70	PF00012.23	599	-	660	2.8e-263	874.7	14.8	1	1	1.3e-266	3.2e-263	874.5	14.8	1	599	33	638	33	638	0.98	Hsp70 protein
TRINITY_DN284_c1_g1_i1.p1	HSP70	PF00012.23	599	-	660	2.8e-263	874.7	14.8	1	1	1.3e-266	3.2e-263	874.5	14.8	1	599	33	638	33	638	0.98	Hsp70 protein
TRINITY_DN1071_c0_g1_i6.p2	HSP70	PF00012.23	599	-	648	7.5e-263	873.3	6.6	1	1	3.5e-266	8.5e-263	873.1	6.6	2	598	8	612	7	613	0.98	Hsp70 protein
TRINITY_DN1071_c0_g1_i8.p3	HSP70	PF00012.23	599	-	648	7.5e-263	873.3	6.6	1	1	3.5e-266	8.5e-263	873.1	6.6	2	598	8	612	7	613	0.98	Hsp70 protein
TRINITY_DN78_c0_g1_i5.p1	Myosin_head	PF00063.24	677	-	1847	4.5e-258	858.1	0.1	1	2	1.4e-261	4.5e-258	858.1	0.1	2	677	69	769	68	769	0.95	Myosin head (motor domain)
TRINITY_DN1125_c0_g2_i1.p1	HSP70	PF00012.23	599	-	610	4.1e-258	857.7	10.6	1	1	1.6e-261	4.6e-258	857.5	10.6	1	593	7	608	7	609	0.97	Hsp70 protein
TRINITY_DN1125_c0_g2_i4.p1	HSP70	PF00012.23	599	-	610	4.1e-258	857.7	10.6	1	1	1.6e-261	4.6e-258	857.5	10.6	1	593	7	608	7	609	0.97	Hsp70 protein
TRINITY_DN450_c0_g1_i7.p1	FTHFS	PF01268.22	556	-	937	1.1e-256	852.6	0	1	1	3e-260	1.5e-256	852.1	0	2	556	319	936	318	936	0.99	Formate--tetrahydrofolate ligase
TRINITY_DN450_c0_g1_i8.p1	FTHFS	PF01268.22	556	-	937	1.1e-256	852.6	0	1	1	3e-260	1.5e-256	852.1	0	2	556	319	936	318	936	0.99	Formate--tetrahydrofolate ligase
TRINITY_DN5309_c0_g1_i1.p1	Peptidase_M2	PF01401.21	581	-	631	3.1e-256	851.7	8.9	1	1	1.9e-260	3.7e-256	851.4	8.9	4	581	43	629	40	629	0.98	Angiotensin-converting enzyme
TRINITY_DN491_c0_g1_i2.p1	Peptidase_M2	PF01401.21	581	-	1304	0	1605	22.4	1	2	5e-260	9.8e-256	850	4.2	2	581	31	643	30	643	0.98	Angiotensin-converting enzyme
TRINITY_DN8212_c0_g1_i1.p1	Peptidase_M2	PF01401.21	581	-	624	9.7e-255	846.8	10	1	1	1.1e-258	1.1e-254	846.6	10	3	581	32	621	30	621	0.98	Angiotensin-converting enzyme
TRINITY_DN2707_c0_g1_i3.p1	Kiaa1109_N	PF20413.1	965	-	5027	6e-253	841.9	0.5	1	2	1.8e-256	1.7e-252	840.4	0	1	956	77	1090	77	1112	0.93	Kiaa1109 N-terminal region
TRINITY_DN1466_c0_g1_i12.p2	AMP_deaminase	PF19326.2	633	-	694	1.2e-249	830.1	4.8	1	1	2.9e-253	1.4e-249	829.8	4.8	2	546	141	694	140	694	0.95	AMP deaminase
TRINITY_DN15156_c0_g1_i5.p1	Myosin_head	PF00063.24	677	-	1029	7.7e-248	824.3	0.9	1	1	5.1e-251	1e-247	823.9	0.9	2	677	14	679	13	679	0.96	Myosin head (motor domain)
TRINITY_DN5571_c1_g1_i1.p1	PGI	PF00342.22	486	-	597	4.7e-247	820.4	0	1	1	2.8e-251	5.4e-247	820.2	0	1	486	98	589	98	589	1	Phosphoglucose isomerase
TRINITY_DN3274_c1_g1_i3.p1	Myosin_head	PF00063.24	677	-	1645	1.1e-244	813.9	2.7	1	1	9.8e-248	1.6e-244	813.3	2.7	1	677	73	729	73	729	0.97	Myosin head (motor domain)
TRINITY_DN3805_c0_g1_i2.p1	FancD2	PF14631.9	1417	-	1477	1.8e-244	814.4	25.6	1	1	5.3e-248	1e-243	812	25.6	27	1415	31	1432	6	1434	0.88	Fanconi anaemia protein FancD2 nuclease
TRINITY_DN1574_c0_g1_i3.p2	Peptidase_M2	PF01401.21	581	-	621	1.3e-243	810	7.2	1	1	1.6e-247	1.6e-243	809.8	7.2	3	581	32	619	30	619	0.98	Angiotensin-converting enzyme
TRINITY_DN1574_c0_g1_i4.p2	Peptidase_M2	PF01401.21	581	-	621	1.3e-243	810	7.2	1	1	1.6e-247	1.6e-243	809.8	7.2	3	581	32	619	30	619	0.98	Angiotensin-converting enzyme
TRINITY_DN2311_c0_g2_i3.p1	Myosin_head	PF00063.24	677	-	1018	7.2e-243	807.9	0.2	1	1	3.1e-246	8.8e-243	807.6	0.2	3	677	11	681	9	681	0.96	Myosin head (motor domain)
TRINITY_DN849_c0_g1_i3.p1	Myosin_head	PF00063.24	677	-	1247	1.6e-240	800.1	1	1	2	5.7e-244	1.6e-240	800.1	1	1	677	58	758	58	758	0.95	Myosin head (motor domain)
TRINITY_DN849_c0_g1_i5.p1	Myosin_head	PF00063.24	677	-	1272	1.7e-240	800	1	1	2	6e-244	1.7e-240	800	1	1	677	83	783	83	783	0.95	Myosin head (motor domain)
TRINITY_DN1466_c0_g1_i3.p2	AMP_deaminase	PF19326.2	633	-	492	2.6e-240	799.3	6.7	1	1	6.3e-244	3.1e-240	799	6.7	85	546	29	492	4	492	0.96	AMP deaminase
TRINITY_DN1466_c0_g1_i4.p2	AMP_deaminase	PF19326.2	633	-	492	2.6e-240	799.3	6.7	1	1	6.3e-244	3.1e-240	799	6.7	85	546	29	492	4	492	0.96	AMP deaminase
TRINITY_DN8_c0_g1_i6.p1	Hid1	PF12722.10	811	-	735	1.9e-239	797.2	0.3	1	1	2.4e-243	2.4e-239	796.9	0.3	1	680	1	682	1	698	0.92	High-temperature-induced dauer-formation protein
TRINITY_DN1942_c0_g1_i3.p1	Peptidase_M2	PF01401.21	581	-	623	8.3e-238	790.9	0.8	1	1	1.9e-241	9.5e-238	790.7	0.8	2	581	33	606	32	606	0.99	Angiotensin-converting enzyme
TRINITY_DN1942_c0_g1_i4.p1	Peptidase_M2	PF01401.21	581	-	624	8.4e-238	790.8	0.8	1	1	2e-241	9.6e-238	790.6	0.8	2	581	33	606	32	606	0.99	Angiotensin-converting enzyme
TRINITY_DN5075_c0_g2_i1.p1	HSP70	PF00012.23	599	-	648	8e-238	790.6	8.9	1	1	1.8e-241	9e-238	790.5	8.9	1	598	22	625	22	626	0.97	Hsp70 protein
TRINITY_DN8_c0_g1_i2.p1	Hid1	PF12722.10	811	-	779	4.3e-236	786.1	0	1	1	1.2e-239	1.2e-235	784.6	0	120	811	39	775	36	775	0.95	High-temperature-induced dauer-formation protein
TRINITY_DN8_c0_g1_i1.p1	Hid1	PF12722.10	811	-	741	5.8e-236	785.7	0	1	1	1.5e-239	1.5e-235	784.3	0	120	811	1	737	1	737	0.95	High-temperature-induced dauer-formation protein
TRINITY_DN854_c0_g1_i2.p1	Peptidase_M2	PF01401.21	581	-	674	1.2e-235	783.7	0.4	1	1	1.4e-239	1.4e-235	783.5	0.4	2	581	44	622	43	622	0.99	Angiotensin-converting enzyme
TRINITY_DN5634_c1_g1_i5.p1	MM_CoA_mutase	PF01642.25	514	-	746	9.3e-235	780.1	0.2	1	1	1.1e-238	1.1e-234	779.9	0.2	2	514	56	567	55	567	0.98	Methylmalonyl-CoA mutase
TRINITY_DN5634_c1_g1_i1.p1	MM_CoA_mutase	PF01642.25	514	-	746	9.3e-235	780.1	0.2	1	1	1.1e-238	1.1e-234	779.9	0.2	2	514	56	567	55	567	0.98	Methylmalonyl-CoA mutase
TRINITY_DN367_c1_g2_i2.p1	tRNA-synt_1	PF00133.25	602	-	720	2.5e-234	779.2	0	1	1	4.4e-238	2.9e-234	779	0	1	601	17	641	17	642	0.98	tRNA synthetases class I (I L M and V)
TRINITY_DN367_c1_g2_i7.p1	tRNA-synt_1	PF00133.25	602	-	1278	1.3e-233	776.8	0	1	1	4.1e-237	1.6e-233	776.5	0	1	601	17	641	17	642	0.98	tRNA synthetases class I (I L M and V)
TRINITY_DN20379_c0_g1_i4.p1	GDI	PF00996.21	436	-	444	1.5e-232	771.9	0.2	1	1	8.5e-237	1.7e-232	771.7	0.2	1	434	1	434	1	436	0.99	GDP dissociation inhibitor
TRINITY_DN5237_c0_g1_i12.p1	PROCN	PF08083.14	407	-	2371	1.7e-232	771.5	7.8	1	2	6.9e-236	1.7e-232	771.5	7.8	2	407	464	869	463	869	1	PROCN (NUC071) domain
TRINITY_DN7769_c0_g1_i4.p1	SID-1_RNA_chan	PF13965.9	601	-	830	2.1e-231	769.7	14.3	1	1	4.9e-235	3.2e-231	769.1	14.3	1	601	207	829	207	829	0.94	dsRNA-gated channel SID-1
TRINITY_DN1466_c0_g1_i2.p2	AMP_deaminase	PF19326.2	633	-	415	1.2e-229	764	6.5	1	1	2e-233	1.3e-229	763.9	6.5	137	546	2	413	1	414	0.99	AMP deaminase
TRINITY_DN1466_c0_g1_i10.p2	AMP_deaminase	PF19326.2	633	-	415	1.2e-229	764	6.5	1	1	2e-233	1.3e-229	763.9	6.5	137	546	2	413	1	414	0.99	AMP deaminase
TRINITY_DN1466_c0_g1_i9.p2	AMP_deaminase	PF19326.2	633	-	415	1.2e-229	764	6.5	1	1	2e-233	1.3e-229	763.9	6.5	137	546	2	413	1	414	0.99	AMP deaminase
TRINITY_DN1466_c0_g1_i5.p2	AMP_deaminase	PF19326.2	633	-	413	1.5e-229	763.7	6.4	1	1	2.5e-233	1.6e-229	763.6	6.4	137	546	2	413	1	413	0.99	AMP deaminase
TRINITY_DN1466_c0_g1_i7.p2	AMP_deaminase	PF19326.2	633	-	413	1.5e-229	763.7	6.4	1	1	2.5e-233	1.6e-229	763.6	6.4	137	546	2	413	1	413	0.99	AMP deaminase
TRINITY_DN2373_c0_g2_i7.p1	Myosin_head	PF00063.24	677	-	3040	1.9e-228	760.2	0	1	1	1.7e-231	2.8e-228	759.7	0	1	677	73	759	73	759	0.95	Myosin head (motor domain)
TRINITY_DN2373_c0_g2_i12.p1	Myosin_head	PF00063.24	677	-	3045	2e-228	760.2	0	1	1	1.7e-231	2.8e-228	759.7	0	1	677	73	759	73	759	0.95	Myosin head (motor domain)
TRINITY_DN2373_c0_g2_i8.p1	Myosin_head	PF00063.24	677	-	3051	2e-228	760.2	0	1	1	1.7e-231	2.8e-228	759.7	0	1	677	73	759	73	759	0.95	Myosin head (motor domain)
TRINITY_DN2373_c0_g2_i4.p1	Myosin_head	PF00063.24	677	-	3102	2e-228	760.1	0	1	1	1.7e-231	2.8e-228	759.6	0	1	677	73	759	73	759	0.95	Myosin head (motor domain)
TRINITY_DN2373_c0_g2_i6.p1	Myosin_head	PF00063.24	677	-	3209	2.1e-228	760.1	0	1	1	1.5e-231	3e-228	759.5	0	1	677	288	974	288	974	0.95	Myosin head (motor domain)
TRINITY_DN2373_c0_g2_i14.p1	Myosin_head	PF00063.24	677	-	3204	2.1e-228	760.1	0	1	1	1.7e-231	3e-228	759.5	0	1	677	288	974	288	974	0.95	Myosin head (motor domain)
TRINITY_DN2373_c0_g2_i3.p1	Myosin_head	PF00063.24	677	-	3198	2.1e-228	760.1	0	1	1	1.5e-231	3e-228	759.5	0	1	677	288	974	288	974	0.95	Myosin head (motor domain)
TRINITY_DN2373_c0_g2_i2.p1	Myosin_head	PF00063.24	677	-	3255	2.1e-228	760	0	1	1	1.7e-231	3.1e-228	759.5	0	1	677	288	974	288	974	0.95	Myosin head (motor domain)
TRINITY_DN2373_c0_g2_i13.p1	Myosin_head	PF00063.24	677	-	3266	2.1e-228	760	0	1	1	1.7e-231	3.1e-228	759.5	0	1	677	288	974	288	974	0.95	Myosin head (motor domain)
TRINITY_DN2373_c0_g2_i10.p1	Myosin_head	PF00063.24	677	-	3317	2.2e-228	760	0	1	1	1.8e-231	3.2e-228	759.5	0	1	677	288	974	288	974	0.95	Myosin head (motor domain)
TRINITY_DN2373_c0_g2_i9.p1	Myosin_head	PF00063.24	677	-	3260	2.1e-228	760	0	1	1	1.7e-231	3.1e-228	759.5	0	1	677	288	974	288	974	0.95	Myosin head (motor domain)
TRINITY_DN3735_c0_g1_i7.p2	HSP90	PF00183.21	518	-	720	7.7e-228	757.8	32.6	1	1	2.5e-231	9.8e-228	757.5	32.6	1	509	190	701	190	713	0.95	Hsp90 protein
TRINITY_DN3735_c0_g1_i12.p2	HSP90	PF00183.21	518	-	720	7.7e-228	757.8	32.6	1	1	2.5e-231	9.8e-228	757.5	32.6	1	509	190	701	190	713	0.95	Hsp90 protein
TRINITY_DN15955_c0_g1_i1.p1	SNF	PF00209.21	523	-	658	1.6e-226	753.2	32.5	1	1	3.2e-230	3.2e-226	752.2	32.5	1	521	48	600	48	602	0.98	Sodium:neurotransmitter symporter family
TRINITY_DN31_c0_g1_i2.p1	Ceramidase_alk	PF04734.16	509	-	704	5.6e-226	751.2	0.1	1	1	6.8e-230	6.7e-226	750.9	0.1	1	508	26	536	26	537	0.97	Neutral/alkaline non-lysosomal ceramidase N-terminal
TRINITY_DN4169_c0_g1_i15.p1	V_ATPase_I	PF01496.22	816	-	825	7.8e-225	748.6	0	1	1	1.7e-228	1.1e-224	748.1	0	1	655	103	803	103	814	0.9	V-type ATPase 116kDa subunit family
TRINITY_DN4720_c0_g1_i6.p1	Cullin	PF00888.25	620	-	682	3.6e-223	742.9	10.9	1	1	2.1e-227	4.1e-223	742.7	10.9	1	620	34	669	34	669	0.97	Cullin family
TRINITY_DN4720_c0_g1_i5.p1	Cullin	PF00888.25	620	-	682	3.6e-223	742.9	10.9	1	1	2.1e-227	4.1e-223	742.7	10.9	1	620	34	669	34	669	0.97	Cullin family
TRINITY_DN4720_c0_g1_i4.p1	Cullin	PF00888.25	620	-	772	5.4e-223	742.3	10.9	1	1	1.3e-226	6.4e-223	742	10.9	1	620	34	669	34	669	0.97	Cullin family
TRINITY_DN4720_c0_g1_i3.p1	Cullin	PF00888.25	620	-	772	5.4e-223	742.3	10.9	1	1	1.3e-226	6.4e-223	742	10.9	1	620	34	669	34	669	0.97	Cullin family
TRINITY_DN9919_c0_g1_i3.p1	IKI3	PF04762.15	935	-	1269	7.1e-223	742.6	0.5	1	1	2.3e-226	1.1e-222	741.9	0.5	24	934	17	884	1	885	0.87	IKI3 family
TRINITY_DN928_c0_g1_i23.p2	Med24_N	PF11277.11	998	-	987	8.2e-222	739.3	0	1	1	1e-225	1e-221	739	0	4	979	7	959	4	980	0.9	Mediator complex subunit 24 N-terminal
TRINITY_DN928_c0_g1_i29.p1	Med24_N	PF11277.11	998	-	987	8.2e-222	739.3	0	1	1	1e-225	1e-221	739	0	4	979	7	959	4	980	0.9	Mediator complex subunit 24 N-terminal
TRINITY_DN928_c0_g1_i16.p2	Med24_N	PF11277.11	998	-	987	8.2e-222	739.3	0	1	1	1e-225	1e-221	739	0	4	979	7	959	4	980	0.9	Mediator complex subunit 24 N-terminal
TRINITY_DN928_c0_g1_i35.p2	Med24_N	PF11277.11	998	-	987	8.2e-222	739.3	0	1	1	1e-225	1e-221	739	0	4	979	7	959	4	980	0.9	Mediator complex subunit 24 N-terminal
TRINITY_DN928_c0_g1_i4.p1	Med24_N	PF11277.11	998	-	987	8.2e-222	739.3	0	1	1	1e-225	1e-221	739	0	4	979	7	959	4	980	0.9	Mediator complex subunit 24 N-terminal
TRINITY_DN928_c0_g1_i8.p1	Med24_N	PF11277.11	998	-	987	8.2e-222	739.3	0	1	1	1e-225	1e-221	739	0	4	979	7	959	4	980	0.9	Mediator complex subunit 24 N-terminal
TRINITY_DN928_c0_g1_i19.p2	Med24_N	PF11277.11	998	-	987	8.2e-222	739.3	0	1	1	1e-225	1e-221	739	0	4	979	7	959	4	980	0.9	Mediator complex subunit 24 N-terminal
TRINITY_DN928_c0_g1_i22.p1	Med24_N	PF11277.11	998	-	987	8.2e-222	739.3	0	1	1	1e-225	1e-221	739	0	4	979	7	959	4	980	0.9	Mediator complex subunit 24 N-terminal
TRINITY_DN928_c0_g1_i34.p1	Med24_N	PF11277.11	998	-	987	8.2e-222	739.3	0	1	1	1e-225	1e-221	739	0	4	979	7	959	4	980	0.9	Mediator complex subunit 24 N-terminal
TRINITY_DN928_c0_g1_i21.p2	Med24_N	PF11277.11	998	-	987	8.2e-222	739.3	0	1	1	1e-225	1e-221	739	0	4	979	7	959	4	980	0.9	Mediator complex subunit 24 N-terminal
TRINITY_DN928_c0_g1_i41.p1	Med24_N	PF11277.11	998	-	987	8.2e-222	739.3	0	1	1	1e-225	1e-221	739	0	4	979	7	959	4	980	0.9	Mediator complex subunit 24 N-terminal
TRINITY_DN928_c0_g1_i14.p2	Med24_N	PF11277.11	998	-	987	8.2e-222	739.3	0	1	1	1e-225	1e-221	739	0	4	979	7	959	4	980	0.9	Mediator complex subunit 24 N-terminal
TRINITY_DN928_c0_g1_i18.p2	Med24_N	PF11277.11	998	-	987	8.2e-222	739.3	0	1	1	1e-225	1e-221	739	0	4	979	7	959	4	980	0.9	Mediator complex subunit 24 N-terminal
TRINITY_DN928_c0_g1_i39.p1	Med24_N	PF11277.11	998	-	987	8.2e-222	739.3	0	1	1	1e-225	1e-221	739	0	4	979	7	959	4	980	0.9	Mediator complex subunit 24 N-terminal
TRINITY_DN928_c0_g1_i20.p1	Med24_N	PF11277.11	998	-	987	8.2e-222	739.3	0	1	1	1e-225	1e-221	739	0	4	979	7	959	4	980	0.9	Mediator complex subunit 24 N-terminal
TRINITY_DN928_c0_g1_i25.p1	Med24_N	PF11277.11	998	-	987	8.2e-222	739.3	0	1	1	1e-225	1e-221	739	0	4	979	7	959	4	980	0.9	Mediator complex subunit 24 N-terminal
TRINITY_DN928_c0_g1_i15.p1	Med24_N	PF11277.11	998	-	987	8.2e-222	739.3	0	1	1	1e-225	1e-221	739	0	4	979	7	959	4	980	0.9	Mediator complex subunit 24 N-terminal
TRINITY_DN928_c0_g1_i38.p2	Med24_N	PF11277.11	998	-	987	8.2e-222	739.3	0	1	1	1e-225	1e-221	739	0	4	979	7	959	4	980	0.9	Mediator complex subunit 24 N-terminal
TRINITY_DN928_c0_g1_i7.p1	Med24_N	PF11277.11	998	-	987	8.2e-222	739.3	0	1	1	1e-225	1e-221	739	0	4	979	7	959	4	980	0.9	Mediator complex subunit 24 N-terminal
TRINITY_DN928_c0_g1_i36.p2	Med24_N	PF11277.11	998	-	987	8.2e-222	739.3	0	1	1	1e-225	1e-221	739	0	4	979	7	959	4	980	0.9	Mediator complex subunit 24 N-terminal
TRINITY_DN928_c0_g1_i3.p2	Med24_N	PF11277.11	998	-	987	8.2e-222	739.3	0	1	1	1e-225	1e-221	739	0	4	979	7	959	4	980	0.9	Mediator complex subunit 24 N-terminal
TRINITY_DN928_c0_g1_i27.p2	Med24_N	PF11277.11	998	-	987	8.2e-222	739.3	0	1	1	1e-225	1e-221	739	0	4	979	7	959	4	980	0.9	Mediator complex subunit 24 N-terminal
TRINITY_DN928_c0_g1_i40.p2	Med24_N	PF11277.11	998	-	987	8.2e-222	739.3	0	1	1	1e-225	1e-221	739	0	4	979	7	959	4	980	0.9	Mediator complex subunit 24 N-terminal
TRINITY_DN928_c0_g1_i24.p2	Med24_N	PF11277.11	998	-	987	8.2e-222	739.3	0	1	1	1e-225	1e-221	739	0	4	979	7	959	4	980	0.9	Mediator complex subunit 24 N-terminal
TRINITY_DN928_c0_g1_i33.p1	Med24_N	PF11277.11	998	-	987	8.2e-222	739.3	0	1	1	1e-225	1e-221	739	0	4	979	7	959	4	980	0.9	Mediator complex subunit 24 N-terminal
TRINITY_DN928_c0_g1_i13.p1	Med24_N	PF11277.11	998	-	987	8.2e-222	739.3	0	1	1	1e-225	1e-221	739	0	4	979	7	959	4	980	0.9	Mediator complex subunit 24 N-terminal
TRINITY_DN928_c0_g1_i12.p1	Med24_N	PF11277.11	998	-	987	8.2e-222	739.3	0	1	1	1e-225	1e-221	739	0	4	979	7	959	4	980	0.9	Mediator complex subunit 24 N-terminal
TRINITY_DN928_c0_g1_i6.p2	Med24_N	PF11277.11	998	-	987	8.2e-222	739.3	0	1	1	1e-225	1e-221	739	0	4	979	7	959	4	980	0.9	Mediator complex subunit 24 N-terminal
TRINITY_DN3002_c0_g1_i12.p1	HCO3_cotransp	PF00955.24	498	-	650	3.5e-222	738.7	8.2	1	1	4.3e-226	4.2e-222	738.5	8.2	1	498	90	584	90	584	0.97	HCO3- transporter family
TRINITY_DN3002_c0_g1_i17.p1	HCO3_cotransp	PF00955.24	498	-	848	7.4e-222	737.7	8.2	1	1	9.6e-226	9.4e-222	737.3	8.2	1	498	192	686	192	686	0.97	HCO3- transporter family
TRINITY_DN3002_c0_g1_i16.p1	HCO3_cotransp	PF00955.24	498	-	881	8e-222	737.5	8.2	1	1	1.1e-225	1e-221	737.2	8.2	1	498	225	719	225	719	0.97	HCO3- transporter family
TRINITY_DN3002_c0_g1_i5.p1	HCO3_cotransp	PF00955.24	498	-	881	8e-222	737.5	8.2	1	1	1.1e-225	1e-221	737.2	8.2	1	498	225	719	225	719	0.97	HCO3- transporter family
TRINITY_DN3002_c0_g1_i14.p1	HCO3_cotransp	PF00955.24	498	-	893	8.6e-222	737.4	8.2	1	1	1.1e-225	1.1e-221	737.1	8.2	1	498	333	827	333	827	0.97	HCO3- transporter family
TRINITY_DN3002_c0_g1_i8.p1	HCO3_cotransp	PF00955.24	498	-	922	9.2e-222	737.4	8.2	1	1	1.2e-225	1.2e-221	737	8.2	1	498	266	760	266	760	0.97	HCO3- transporter family
TRINITY_DN3002_c0_g1_i13.p1	HCO3_cotransp	PF00955.24	498	-	1010	1.2e-221	737	8.2	1	1	1.5e-225	1.5e-221	736.7	8.2	1	498	450	944	450	944	0.97	HCO3- transporter family
TRINITY_DN3002_c0_g1_i18.p1	HCO3_cotransp	PF00955.24	498	-	1086	1.4e-221	736.8	8.2	1	1	1.8e-225	1.8e-221	736.4	8.2	1	498	509	1003	509	1003	0.97	HCO3- transporter family
TRINITY_DN8627_c0_g1_i3.p1	Nop14	PF04147.15	873	-	843	6.1e-221	736.2	28.2	1	1	1.5e-224	7.3e-221	736	28.2	6	873	47	832	42	832	0.86	Nop14-like family
TRINITY_DN8627_c0_g1_i10.p1	Nop14	PF04147.15	873	-	843	6.1e-221	736.2	28.2	1	1	1.5e-224	7.3e-221	736	28.2	6	873	47	832	42	832	0.86	Nop14-like family
TRINITY_DN8627_c0_g1_i5.p1	Nop14	PF04147.15	873	-	843	6.1e-221	736.2	28.2	1	1	1.5e-224	7.3e-221	736	28.2	6	873	47	832	42	832	0.86	Nop14-like family
TRINITY_DN8627_c0_g1_i7.p1	Nop14	PF04147.15	873	-	843	6.1e-221	736.2	28.2	1	1	1.5e-224	7.3e-221	736	28.2	6	873	47	832	42	832	0.86	Nop14-like family
TRINITY_DN3428_c0_g1_i9.p1	Cas1_AcylT	PF07779.15	480	-	876	2.5e-221	735.7	22.1	1	1	1.8e-225	3.5e-221	735.3	22.1	1	480	338	859	338	859	0.92	10 TM Acyl Transferase domain found in Cas1p
TRINITY_DN3428_c0_g1_i5.p1	Cas1_AcylT	PF07779.15	480	-	876	2.6e-221	735.7	22.2	1	1	3.6e-225	3.5e-221	735.2	22.2	1	480	338	859	338	859	0.92	10 TM Acyl Transferase domain found in Cas1p
TRINITY_DN3428_c0_g1_i3.p1	Cas1_AcylT	PF07779.15	480	-	876	2.6e-221	735.7	22.2	1	1	3.6e-225	3.5e-221	735.2	22.2	1	480	338	859	338	859	0.92	10 TM Acyl Transferase domain found in Cas1p
TRINITY_DN5384_c0_g1_i4.p1	SNF	PF00209.21	523	-	624	4e-221	735.4	40.4	1	1	4.7e-225	4.6e-221	735.2	40.4	1	521	64	597	64	599	0.98	Sodium:neurotransmitter symporter family
TRINITY_DN5384_c0_g1_i7.p1	SNF	PF00209.21	523	-	642	4.4e-221	735.2	40.4	1	1	5.2e-225	5.1e-221	735	40.4	1	521	64	597	64	599	0.98	Sodium:neurotransmitter symporter family
TRINITY_DN5384_c0_g1_i6.p1	SNF	PF00209.21	523	-	642	4.4e-221	735.2	40.4	1	1	5.2e-225	5.1e-221	735	40.4	1	521	64	597	64	599	0.98	Sodium:neurotransmitter symporter family
TRINITY_DN5384_c0_g1_i3.p1	SNF	PF00209.21	523	-	642	4.4e-221	735.2	40.4	1	1	5.2e-225	5.1e-221	735	40.4	1	521	64	597	64	599	0.98	Sodium:neurotransmitter symporter family
TRINITY_DN31_c0_g1_i13.p1	Ceramidase_alk	PF04734.16	509	-	704	5.1e-221	734.8	0	1	1	6.3e-225	6.1e-221	734.5	0	1	508	26	536	26	537	0.97	Neutral/alkaline non-lysosomal ceramidase N-terminal
TRINITY_DN4365_c0_g1_i4.p1	Dpy19	PF10034.12	655	-	679	1.3e-220	734.1	8	1	1	7.5e-225	1.5e-220	733.9	8	14	655	1	662	1	662	0.93	Q-cell neuroblast polarisation
TRINITY_DN4062_c0_g1_i3.p1	tRNA-synt_2c	PF01411.22	552	-	990	1e-220	734.1	0	1	1	2.8e-224	1.4e-220	733.7	0	1	551	9	597	9	598	0.97	tRNA synthetases class II (A)
TRINITY_DN4062_c0_g1_i6.p1	tRNA-synt_2c	PF01411.22	552	-	1179	1.6e-220	733.4	0	1	1	7.9e-224	2.2e-220	733	0	1	551	9	597	9	598	0.97	tRNA synthetases class II (A)
TRINITY_DN440_c0_g1_i6.p1	eIF-3c_N	PF05470.15	593	-	926	7.1e-221	734.8	35.6	1	1	5.3e-224	3.5e-220	732.5	35.6	9	593	33	687	28	687	0.91	Eukaryotic translation initiation factor 3 subunit 8 N-terminus
TRINITY_DN440_c0_g1_i13.p1	eIF-3c_N	PF05470.15	593	-	926	7.1e-221	734.8	35.6	1	1	5.3e-224	3.5e-220	732.5	35.6	9	593	33	687	28	687	0.91	Eukaryotic translation initiation factor 3 subunit 8 N-terminus
TRINITY_DN440_c0_g1_i5.p1	eIF-3c_N	PF05470.15	593	-	926	7.1e-221	734.8	35.6	1	1	5.3e-224	3.5e-220	732.5	35.6	9	593	33	687	28	687	0.91	Eukaryotic translation initiation factor 3 subunit 8 N-terminus
TRINITY_DN31_c0_g1_i3.p1	Ceramidase_alk	PF04734.16	509	-	702	3.2e-220	732.2	0.1	1	1	3.8e-224	3.8e-220	731.9	0.1	1	508	24	534	24	535	0.97	Neutral/alkaline non-lysosomal ceramidase N-terminal
TRINITY_DN31_c0_g1_i5.p1	Ceramidase_alk	PF04734.16	509	-	702	3.2e-220	732.2	0.1	1	1	3.8e-224	3.8e-220	731.9	0.1	1	508	24	534	24	535	0.97	Neutral/alkaline non-lysosomal ceramidase N-terminal
TRINITY_DN7769_c0_g1_i2.p1	SID-1_RNA_chan	PF13965.9	601	-	596	1.8e-219	730.3	13.9	1	1	3.1e-223	2.1e-219	730.1	13.9	29	601	1	595	1	595	0.94	dsRNA-gated channel SID-1
TRINITY_DN167_c0_g1_i8.p1	Menin	PF05053.16	680	-	651	3.6e-235	782.6	0.4	1	2	7.3e-223	7.1e-219	728.7	0	6	527	15	557	7	568	0.9	Menin
TRINITY_DN167_c0_g1_i12.p1	Menin	PF05053.16	680	-	651	3.6e-235	782.6	0.4	1	2	7.3e-223	7.1e-219	728.7	0	6	527	15	557	7	568	0.9	Menin
TRINITY_DN167_c0_g1_i10.p1	Menin	PF05053.16	680	-	632	2e-234	780.1	0.4	1	2	3.1e-222	3.1e-218	726.6	0	6	517	15	547	7	554	0.9	Menin
TRINITY_DN167_c0_g1_i2.p1	Menin	PF05053.16	680	-	632	2e-234	780.1	0.4	1	2	3.1e-222	3.1e-218	726.6	0	6	517	15	547	7	554	0.9	Menin
TRINITY_DN1087_c0_g1_i11.p1	HSP90	PF00183.21	518	-	789	3.4e-217	722.7	17.3	1	1	1.1e-220	5.4e-217	722.1	17.3	1	516	258	771	258	779	0.94	Hsp90 protein
TRINITY_DN1087_c0_g1_i14.p1	HSP90	PF00183.21	518	-	789	3.4e-217	722.7	17.3	1	1	1.1e-220	5.4e-217	722.1	17.3	1	516	258	771	258	779	0.94	Hsp90 protein
TRINITY_DN1087_c0_g1_i12.p1	HSP90	PF00183.21	518	-	789	3.4e-217	722.7	17.3	1	1	1.1e-220	5.4e-217	722.1	17.3	1	516	258	771	258	779	0.94	Hsp90 protein
TRINITY_DN1087_c0_g1_i4.p1	HSP90	PF00183.21	518	-	789	3.4e-217	722.7	17.3	1	1	1.1e-220	5.4e-217	722.1	17.3	1	516	258	771	258	779	0.94	Hsp90 protein
TRINITY_DN1087_c0_g1_i7.p1	HSP90	PF00183.21	518	-	789	3.4e-217	722.7	17.3	1	1	1.1e-220	5.4e-217	722.1	17.3	1	516	258	771	258	779	0.94	Hsp90 protein
TRINITY_DN1087_c0_g1_i13.p1	HSP90	PF00183.21	518	-	789	3.4e-217	722.7	17.3	1	1	1.1e-220	5.4e-217	722.1	17.3	1	516	258	771	258	779	0.94	Hsp90 protein
TRINITY_DN187_c0_g1_i5.p1	Myosin_head	PF00063.24	677	-	926	9e-217	721.6	4.2	1	1	2.8e-220	1.1e-216	721.3	4.2	2	677	16	693	15	693	0.95	Myosin head (motor domain)
TRINITY_DN187_c0_g1_i8.p1	Myosin_head	PF00063.24	677	-	936	9.3e-217	721.6	4.2	1	1	2.9e-220	1.1e-216	721.3	4.2	2	677	26	703	25	703	0.95	Myosin head (motor domain)
TRINITY_DN187_c0_g1_i10.p1	Myosin_head	PF00063.24	677	-	926	9e-217	721.6	4.2	1	1	2.8e-220	1.1e-216	721.3	4.2	2	677	16	693	15	693	0.95	Myosin head (motor domain)
TRINITY_DN10416_c0_g1_i2.p1	Ribophorin_II	PF05817.17	633	-	666	1e-216	721.5	9.9	1	1	6.1e-221	1.2e-216	721.2	9.9	5	632	39	656	35	657	0.98	Oligosaccharyltransferase subunit Ribophorin II
TRINITY_DN10416_c0_g1_i1.p1	Ribophorin_II	PF05817.17	633	-	666	1e-216	721.5	9.9	1	1	6.1e-221	1.2e-216	721.2	9.9	5	632	39	656	35	657	0.98	Oligosaccharyltransferase subunit Ribophorin II
TRINITY_DN187_c0_g1_i1.p1	Myosin_head	PF00063.24	677	-	2060	5.9e-216	718.9	4.2	1	1	3.4e-219	8.3e-216	718.4	4.2	2	677	26	703	25	703	0.95	Myosin head (motor domain)
TRINITY_DN187_c0_g1_i2.p1	Myosin_head	PF00063.24	677	-	2050	5.8e-216	718.9	4.2	1	1	3.3e-219	8.2e-216	718.4	4.2	2	677	16	693	15	693	0.95	Myosin head (motor domain)
TRINITY_DN1087_c0_g1_i3.p1	HSP90	PF00183.21	518	-	789	5.1e-216	718.8	18.1	1	1	1.6e-219	7.9e-216	718.2	18.1	1	516	258	771	258	779	0.94	Hsp90 protein
TRINITY_DN7497_c0_g1_i1.p1	SCAI	PF12070.11	538	-	568	2.6e-215	716.5	0.1	1	1	1.7e-219	3.2e-215	716.2	0.1	2	538	18	517	17	517	0.96	Protein SCAI
TRINITY_DN57_c0_g2_i9.p1	Mat89Bb	PF10221.12	691	-	666	7.4e-222	738.9	0	1	2	6.8e-219	6.6e-215	716	0	3	564	5	568	3	572	0.95	Cell cycle and development regulator Mat89Bb
TRINITY_DN57_c0_g2_i2.p1	Mat89Bb	PF10221.12	691	-	666	7.4e-222	738.9	0	1	2	6.8e-219	6.6e-215	716	0	3	564	5	568	3	572	0.95	Cell cycle and development regulator Mat89Bb
TRINITY_DN167_c0_g1_i7.p1	Menin	PF05053.16	680	-	558	3.4e-230	766.1	0.9	1	2	4.6e-218	4.5e-214	712.9	0	6	452	15	471	7	486	0.93	Menin
TRINITY_DN167_c0_g1_i1.p1	Menin	PF05053.16	680	-	478	4.3e-214	712.9	0	1	1	2.8e-218	5.4e-214	712.6	0	6	449	15	468	7	476	0.93	Menin
TRINITY_DN167_c0_g1_i5.p1	Menin	PF05053.16	680	-	478	4.3e-214	712.9	0	1	1	2.8e-218	5.4e-214	712.6	0	6	449	15	468	7	476	0.93	Menin
TRINITY_DN167_c0_g1_i4.p1	Menin	PF05053.16	680	-	478	4.3e-214	712.9	0	1	1	2.8e-218	5.4e-214	712.6	0	6	449	15	468	7	476	0.93	Menin
TRINITY_DN491_c0_g1_i3.p1	Peptidase_M2	PF01401.21	581	-	546	2.5e-212	706.7	5.4	1	1	1.4e-216	2.8e-212	706.6	5.4	2	487	31	545	30	545	0.98	Angiotensin-converting enzyme
TRINITY_DN3428_c0_g1_i12.p1	Cas1_AcylT	PF07779.15	480	-	513	2.2e-212	706.2	23.4	1	1	1.4e-216	2.7e-212	705.9	23.4	60	480	75	496	44	496	0.97	10 TM Acyl Transferase domain found in Cas1p
TRINITY_DN7769_c0_g1_i3.p1	SID-1_RNA_chan	PF13965.9	601	-	582	9.7e-212	704.8	12.5	1	1	1.7e-215	1.1e-211	704.6	12.5	43	601	1	581	1	581	0.94	dsRNA-gated channel SID-1
TRINITY_DN8250_c0_g3_i5.p1	SNF	PF00209.21	523	-	688	1.5e-210	700.5	29.2	1	1	9.2e-215	1.8e-210	700.2	29.2	1	520	119	633	119	636	0.98	Sodium:neurotransmitter symporter family
TRINITY_DN4031_c0_g1_i12.p1	HSNSD	PF12062.11	430	-	576	1e-209	696.9	0	1	1	6.3e-214	1.2e-209	696.7	0	2	430	130	557	129	557	0.98	heparan sulfate-N-deacetylase
TRINITY_DN4580_c0_g1_i5.p1	HCO3_cotransp	PF00955.24	498	-	703	1.9e-209	696.7	0.6	1	1	3.4e-213	2.2e-209	696.5	0.6	1	498	175	675	175	675	0.96	HCO3- transporter family
TRINITY_DN3942_c0_g1_i8.p1	Hydantoinase_B	PF02538.17	517	-	1287	2e-209	696.5	0.1	1	1	6.8e-213	2.7e-209	696	0.1	1	515	735	1252	735	1254	0.97	Hydantoinase B/oxoprolinase
TRINITY_DN4580_c0_g1_i1.p1	HCO3_cotransp	PF00955.24	498	-	799	2.3e-209	696.5	0.6	1	1	5e-213	3.3e-209	696	0.6	1	498	185	685	185	685	0.96	HCO3- transporter family
TRINITY_DN4031_c0_g1_i1.p1	HSNSD	PF12062.11	430	-	828	7.8e-210	697.3	0	1	2	5.4e-213	3.5e-209	695.2	0	2	430	130	557	129	557	0.98	heparan sulfate-N-deacetylase
TRINITY_DN4580_c0_g1_i4.p1	HCO3_cotransp	PF00955.24	498	-	1053	4.5e-209	695.5	0.6	1	1	1.4e-212	6.8e-209	694.9	0.6	1	498	393	893	393	893	0.96	HCO3- transporter family
TRINITY_DN4031_c0_g1_i10.p1	HSNSD	PF12062.11	430	-	937	1.1e-209	696.8	0	1	2	7.3e-213	4.8e-209	694.7	0	2	430	130	557	129	557	0.98	heparan sulfate-N-deacetylase
TRINITY_DN4031_c0_g1_i7.p1	HSNSD	PF12062.11	430	-	937	1.1e-209	696.8	0	1	2	7.3e-213	4.8e-209	694.7	0	2	430	130	557	129	557	0.98	heparan sulfate-N-deacetylase
TRINITY_DN1410_c0_g1_i4.p1	Vinculin	PF01044.22	969	-	887	1.8e-295	983.2	32.6	2	2	1.2e-211	3.5e-208	694.3	18	404	969	310	846	304	846	0.98	Vinculin family
TRINITY_DN1410_c0_g1_i8.p1	Vinculin	PF01044.22	969	-	919	6.7e-302	1004.5	33.1	2	2	1.2e-211	3.8e-208	694.2	17.9	404	969	342	878	337	878	0.98	Vinculin family
TRINITY_DN1410_c0_g1_i2.p1	Vinculin	PF01044.22	969	-	928	7.2e-302	1004.4	32.9	2	2	1.4e-211	3.9e-208	694.2	17.9	404	969	351	887	346	887	0.98	Vinculin family
TRINITY_DN1410_c0_g1_i6.p1	Vinculin	PF01044.22	969	-	928	7.2e-302	1004.4	32.9	2	2	1.4e-211	3.9e-208	694.2	17.9	404	969	351	887	346	887	0.98	Vinculin family
TRINITY_DN12847_c0_g1_i5.p1	EMP70	PF02990.19	521	-	633	1.8e-208	693.5	18.7	1	1	1.3e-212	2.5e-208	693.1	18.7	1	521	60	589	60	589	0.94	Endomembrane protein 70
TRINITY_DN12847_c0_g1_i2.p1	EMP70	PF02990.19	521	-	633	1.8e-208	693.5	18.7	1	1	1.3e-212	2.5e-208	693.1	18.7	1	521	60	589	60	589	0.94	Endomembrane protein 70
TRINITY_DN12847_c0_g1_i10.p1	EMP70	PF02990.19	521	-	633	1.8e-208	693.5	18.7	1	1	1.3e-212	2.5e-208	693.1	18.7	1	521	60	589	60	589	0.94	Endomembrane protein 70
TRINITY_DN12847_c0_g1_i7.p1	EMP70	PF02990.19	521	-	633	1.8e-208	693.5	18.7	1	1	1.3e-212	2.5e-208	693.1	18.7	1	521	60	589	60	589	0.94	Endomembrane protein 70
TRINITY_DN21484_c0_g1_i5.p1	EMP70	PF02990.19	521	-	651	2.8e-207	689.6	3.1	1	1	2.8e-211	2.8e-207	689.6	3.1	1	520	59	606	59	608	0.94	Endomembrane protein 70
TRINITY_DN21484_c0_g1_i4.p1	EMP70	PF02990.19	521	-	651	2.8e-207	689.6	3.1	1	1	2.8e-211	2.8e-207	689.6	3.1	1	520	59	606	59	608	0.94	Endomembrane protein 70
TRINITY_DN21484_c0_g1_i1.p1	EMP70	PF02990.19	521	-	651	2.8e-207	689.6	3.1	1	1	2.8e-211	2.8e-207	689.6	3.1	1	520	59	606	59	608	0.94	Endomembrane protein 70
TRINITY_DN21484_c0_g1_i2.p1	EMP70	PF02990.19	521	-	651	2.8e-207	689.6	3.1	1	1	2.8e-211	2.8e-207	689.6	3.1	1	520	59	606	59	608	0.94	Endomembrane protein 70
TRINITY_DN21484_c0_g1_i6.p1	EMP70	PF02990.19	521	-	651	2.8e-207	689.6	3.1	1	1	2.8e-211	2.8e-207	689.6	3.1	1	520	59	606	59	608	0.94	Endomembrane protein 70
TRINITY_DN4879_c0_g1_i3.p1	NatA_aux_su	PF12569.11	515	-	896	1.7e-206	687.3	20.7	2	2	1.5e-209	1.7e-206	687.3	20.7	1	515	186	715	186	715	0.94	N-terminal acetyltransferase A auxiliary subunit
TRINITY_DN2311_c0_g2_i2.p1	Myosin_head	PF00063.24	677	-	589	3.2e-205	683.5	0.7	1	1	1.1e-208	3.8e-205	683.2	0.7	3	534	11	552	9	586	0.94	Myosin head (motor domain)
TRINITY_DN143_c0_g1_i4.p1	tRNA-synt_1	PF00133.25	602	-	1051	1.2e-204	681.2	0.1	1	1	1.5e-206	4.8e-203	675.9	0.1	2	602	97	724	96	724	0.96	tRNA synthetases class I (I L M and V)
TRINITY_DN143_c0_g1_i1.p1	tRNA-synt_1	PF00133.25	602	-	1126	1.5e-204	680.9	0.1	1	1	1.8e-206	5.8e-203	675.6	0.1	2	602	97	724	96	724	0.96	tRNA synthetases class I (I L M and V)
TRINITY_DN143_c0_g1_i3.p1	tRNA-synt_1	PF00133.25	602	-	1126	1.5e-204	680.9	0.1	1	1	1.8e-206	5.8e-203	675.6	0.1	2	602	97	724	96	724	0.96	tRNA synthetases class I (I L M and V)
TRINITY_DN3336_c0_g1_i7.p1	Cullin	PF00888.25	620	-	782	2.7e-202	673.9	10.6	1	1	7e-206	3.4e-202	673.6	10.6	1	620	83	682	83	682	0.97	Cullin family
TRINITY_DN670_c3_g2_i1.p1	Myosin_head	PF00063.24	677	-	541	1.5e-201	671.3	5.9	1	1	3.5e-205	1.7e-201	671.1	5.9	2	452	88	541	87	541	0.99	Myosin head (motor domain)
TRINITY_DN4888_c0_g1_i15.p1	SHMT	PF00464.22	399	-	442	6.2e-202	670.6	0	1	1	3.6e-206	7.1e-202	670.4	0	1	398	32	429	32	430	0.99	Serine hydroxymethyltransferase
TRINITY_DN3117_c0_g1_i7.p2	FUT8_N_cat	PF19745.2	499	-	608	1.6e-201	670.6	0	1	1	5e-205	2e-201	670.3	0	8	499	34	528	26	528	0.95	Alpha-(1 6)-fucosyltransferase N- and catalytic domains
TRINITY_DN3117_c0_g1_i10.p1	FUT8_N_cat	PF19745.2	499	-	610	1.6e-201	670.6	0	1	1	5e-205	2e-201	670.2	0	8	499	36	530	28	530	0.95	Alpha-(1 6)-fucosyltransferase N- and catalytic domains
TRINITY_DN2890_c0_g1_i5.p1	Glyco_hydro_63	PF03200.19	491	-	847	2.1e-201	670.1	0.2	1	1	3.9e-205	2.6e-201	669.8	0.2	3	491	360	843	358	843	0.97	Glycosyl hydrolase family 63 C-terminal domain
TRINITY_DN4888_c0_g1_i14.p1	SHMT	PF00464.22	399	-	487	1.1e-201	669.8	0	1	1	1.4e-205	1.4e-201	669.4	0	1	398	32	429	32	430	0.99	Serine hydroxymethyltransferase
TRINITY_DN4888_c0_g1_i1.p1	SHMT	PF00464.22	399	-	487	1.1e-201	669.8	0	1	1	1.4e-205	1.4e-201	669.4	0	1	398	32	429	32	430	0.99	Serine hydroxymethyltransferase
TRINITY_DN299_c1_g1_i5.p1	Strabismus	PF06638.14	504	-	707	4.4e-200	665.8	10.2	2	2	1.4e-203	6.8e-200	665.1	4.5	4	504	166	706	140	706	0.91	Strabismus protein
TRINITY_DN299_c1_g1_i3.p1	Strabismus	PF06638.14	504	-	707	4.4e-200	665.8	10.2	2	2	1.4e-203	6.8e-200	665.1	4.5	4	504	166	706	140	706	0.91	Strabismus protein
TRINITY_DN1632_c0_g1_i4.p1	eIF-3_zeta	PF05091.15	526	-	532	7.8e-198	658.8	0	1	1	9e-202	8.9e-198	658.6	0	3	526	7	511	5	511	0.85	Eukaryotic translation initiation factor 3 subunit 7 (eIF-3)
TRINITY_DN1632_c0_g1_i1.p2	eIF-3_zeta	PF05091.15	526	-	532	7.8e-198	658.8	0	1	1	9e-202	8.9e-198	658.6	0	3	526	7	511	5	511	0.85	Eukaryotic translation initiation factor 3 subunit 7 (eIF-3)
TRINITY_DN1632_c0_g1_i6.p2	eIF-3_zeta	PF05091.15	526	-	532	7.8e-198	658.8	0	1	1	9e-202	8.9e-198	658.6	0	3	526	7	511	5	511	0.85	Eukaryotic translation initiation factor 3 subunit 7 (eIF-3)
TRINITY_DN1632_c0_g1_i15.p2	eIF-3_zeta	PF05091.15	526	-	533	7.9e-198	658.8	0	1	1	9.1e-202	8.9e-198	658.6	0	3	526	7	511	5	511	0.85	Eukaryotic translation initiation factor 3 subunit 7 (eIF-3)
TRINITY_DN1632_c0_g1_i14.p2	eIF-3_zeta	PF05091.15	526	-	533	7.9e-198	658.8	0	1	1	9.1e-202	8.9e-198	658.6	0	3	526	7	511	5	511	0.85	Eukaryotic translation initiation factor 3 subunit 7 (eIF-3)
TRINITY_DN1632_c0_g1_i8.p2	eIF-3_zeta	PF05091.15	526	-	532	7.8e-198	658.8	0	1	1	9e-202	8.9e-198	658.6	0	3	526	7	511	5	511	0.85	Eukaryotic translation initiation factor 3 subunit 7 (eIF-3)
TRINITY_DN1632_c0_g1_i12.p2	eIF-3_zeta	PF05091.15	526	-	532	7.8e-198	658.8	0	1	1	9e-202	8.9e-198	658.6	0	3	526	7	511	5	511	0.85	Eukaryotic translation initiation factor 3 subunit 7 (eIF-3)
TRINITY_DN5963_c0_g1_i6.p1	An_peroxidase	PF03098.18	529	-	852	6.7e-198	658.7	0	1	1	4.1e-202	8.1e-198	658.4	0	1	529	304	845	304	845	0.94	Animal haem peroxidase
TRINITY_DN5963_c0_g1_i16.p2	An_peroxidase	PF03098.18	529	-	852	6.7e-198	658.7	0	1	1	4.1e-202	8.1e-198	658.4	0	1	529	304	845	304	845	0.94	Animal haem peroxidase
TRINITY_DN891_c0_g1_i12.p1	SNF	PF00209.21	523	-	607	7.3e-198	658.6	32.5	1	1	8.5e-202	8.4e-198	658.4	32.5	1	522	27	551	27	552	0.97	Sodium:neurotransmitter symporter family
TRINITY_DN891_c0_g1_i5.p1	SNF	PF00209.21	523	-	607	7.3e-198	658.6	32.5	1	1	8.5e-202	8.4e-198	658.4	32.5	1	522	27	551	27	552	0.97	Sodium:neurotransmitter symporter family
TRINITY_DN891_c0_g1_i9.p1	SNF	PF00209.21	523	-	607	7.3e-198	658.6	32.5	1	1	8.5e-202	8.4e-198	658.4	32.5	1	522	27	551	27	552	0.97	Sodium:neurotransmitter symporter family
TRINITY_DN891_c0_g1_i2.p1	SNF	PF00209.21	523	-	607	7.3e-198	658.6	32.5	1	1	8.5e-202	8.4e-198	658.4	32.5	1	522	27	551	27	552	0.97	Sodium:neurotransmitter symporter family
TRINITY_DN891_c0_g1_i6.p1	SNF	PF00209.21	523	-	607	7.3e-198	658.6	32.5	1	1	8.5e-202	8.4e-198	658.4	32.5	1	522	27	551	27	552	0.97	Sodium:neurotransmitter symporter family
TRINITY_DN891_c0_g1_i3.p1	SNF	PF00209.21	523	-	607	7.3e-198	658.6	32.5	1	1	8.5e-202	8.4e-198	658.4	32.5	1	522	27	551	27	552	0.97	Sodium:neurotransmitter symporter family
TRINITY_DN5963_c0_g1_i18.p2	An_peroxidase	PF03098.18	529	-	874	7.2e-198	658.6	0	1	1	4.4e-202	8.7e-198	658.3	0	1	529	304	845	304	845	0.94	Animal haem peroxidase
TRINITY_DN5963_c0_g1_i11.p2	An_peroxidase	PF03098.18	529	-	874	7.2e-198	658.6	0	1	1	4.4e-202	8.7e-198	658.3	0	1	529	304	845	304	845	0.94	Animal haem peroxidase
TRINITY_DN5963_c0_g1_i3.p2	An_peroxidase	PF03098.18	529	-	874	7.2e-198	658.6	0	1	1	4.4e-202	8.7e-198	658.3	0	1	529	304	845	304	845	0.94	Animal haem peroxidase
TRINITY_DN5963_c0_g1_i5.p2	An_peroxidase	PF03098.18	529	-	874	7.2e-198	658.6	0	1	1	4.4e-202	8.7e-198	658.3	0	1	529	304	845	304	845	0.94	Animal haem peroxidase
TRINITY_DN891_c0_g1_i1.p1	SNF	PF00209.21	523	-	672	9.9e-198	658.2	32.5	1	1	1.2e-201	1.2e-197	657.9	32.5	1	522	92	616	92	617	0.97	Sodium:neurotransmitter symporter family
TRINITY_DN891_c0_g1_i8.p1	SNF	PF00209.21	523	-	672	9.9e-198	658.2	32.5	1	1	1.2e-201	1.2e-197	657.9	32.5	1	522	92	616	92	617	0.97	Sodium:neurotransmitter symporter family
TRINITY_DN1485_c2_g1_i3.p1	Plexin_cytopl	PF08337.15	441	-	742	1.3e-197	657.2	0.2	1	1	2.6e-201	1.7e-197	656.8	0.2	1	441	114	708	114	708	0.9	Plexin cytoplasmic RasGAP domain
TRINITY_DN4851_c0_g3_i2.p1	An_peroxidase	PF03098.18	529	-	768	7.4e-197	655.2	0	1	1	4.8e-201	9.4e-197	654.9	0	1	526	185	733	185	736	0.94	Animal haem peroxidase
TRINITY_DN22_c0_g2_i1.p1	An_peroxidase	PF03098.18	529	-	1021	1.4e-196	654.3	0	1	1	9.1e-201	1.8e-196	654	0	1	529	426	980	426	980	0.95	Animal haem peroxidase
TRINITY_DN6603_c0_g1_i2.p1	Catalase	PF00199.22	383	-	505	7.4e-195	647.6	0	1	1	9.2e-199	9e-195	647.3	0	1	382	27	409	27	410	0.99	Catalase
TRINITY_DN16227_c0_g1_i1.p1	An_peroxidase	PF03098.18	529	-	737	4.1e-194	646.2	0.1	1	1	4.8e-198	4.8e-194	646	0.1	1	529	141	682	141	682	0.95	Animal haem peroxidase
TRINITY_DN150_c2_g1_i2.p1	SHMT	PF00464.22	399	-	469	1.6e-194	646.1	0	1	1	3.9e-198	1.9e-194	645.9	0	2	399	19	412	18	412	0.99	Serine hydroxymethyltransferase
TRINITY_DN150_c2_g1_i8.p1	SHMT	PF00464.22	399	-	469	1.6e-194	646.1	0	1	1	3.9e-198	1.9e-194	645.9	0	2	399	19	412	18	412	0.99	Serine hydroxymethyltransferase
TRINITY_DN150_c2_g1_i6.p1	SHMT	PF00464.22	399	-	469	1.6e-194	646.1	0	1	1	3.9e-198	1.9e-194	645.9	0	2	399	19	412	18	412	0.99	Serine hydroxymethyltransferase
TRINITY_DN150_c2_g1_i3.p1	SHMT	PF00464.22	399	-	469	1.6e-194	646.1	0	1	1	3.9e-198	1.9e-194	645.9	0	2	399	19	412	18	412	0.99	Serine hydroxymethyltransferase
TRINITY_DN150_c2_g1_i5.p1	SHMT	PF00464.22	399	-	469	1.6e-194	646.1	0	1	1	3.9e-198	1.9e-194	645.9	0	2	399	19	412	18	412	0.99	Serine hydroxymethyltransferase
TRINITY_DN3783_c0_g1_i15.p1	An_peroxidase	PF03098.18	529	-	874	1.2e-194	648	0	1	2	2.7e-198	5.3e-194	645.8	0	1	529	210	756	210	756	0.95	Animal haem peroxidase
TRINITY_DN243_c0_g3_i1.p2	An_peroxidase	PF03098.18	529	-	772	5.4e-194	645.8	0	1	1	3.4e-198	6.8e-194	645.5	0	1	529	205	744	205	744	0.95	Animal haem peroxidase
TRINITY_DN947_c1_g1_i6.p1	Carn_acyltransf	PF00755.23	568	-	766	1.2e-193	645	0	1	1	1.4e-197	1.3e-193	644.8	0	1	567	174	753	174	754	0.91	Choline/Carnitine o-acyltransferase
TRINITY_DN947_c1_g1_i5.p1	Carn_acyltransf	PF00755.23	568	-	767	1.2e-193	645	0	1	1	1.4e-197	1.4e-193	644.8	0	1	567	174	754	174	755	0.92	Choline/Carnitine o-acyltransferase
TRINITY_DN3435_c0_g1_i2.p1	Cullin	PF00888.25	620	-	778	5.7e-193	643.1	22.3	1	2	1.7e-196	5.7e-193	643.1	22.3	1	615	22	671	22	675	0.95	Cullin family
TRINITY_DN3268_c0_g1_i7.p1	Glyco_hydro_7	PF00840.23	434	-	466	2.4e-193	642.9	10.3	1	1	1.4e-197	2.7e-193	642.7	10.3	1	433	23	464	23	465	0.99	Glycosyl hydrolase family 7
TRINITY_DN25015_c0_g1_i1.p1	An_peroxidase	PF03098.18	529	-	689	7.2e-193	642.1	0	1	1	8.5e-197	8.4e-193	641.9	0	1	529	34	576	34	576	0.94	Animal haem peroxidase
TRINITY_DN25015_c0_g1_i4.p2	An_peroxidase	PF03098.18	529	-	689	7.2e-193	642.1	0	1	1	8.5e-197	8.4e-193	641.9	0	1	529	34	576	34	576	0.94	Animal haem peroxidase
TRINITY_DN25015_c0_g1_i5.p2	An_peroxidase	PF03098.18	529	-	689	7.2e-193	642.1	0	1	1	8.5e-197	8.4e-193	641.9	0	1	529	34	576	34	576	0.94	Animal haem peroxidase
TRINITY_DN2458_c0_g2_i13.p1	An_peroxidase	PF03098.18	529	-	659	7.8e-193	642	0	1	1	4.7e-197	9.2e-193	641.7	0	1	529	91	631	91	631	0.95	Animal haem peroxidase
TRINITY_DN2458_c0_g2_i3.p1	An_peroxidase	PF03098.18	529	-	645	1.1e-192	641.4	0	1	1	6.6e-197	1.3e-192	641.2	0	1	529	77	617	77	617	0.95	Animal haem peroxidase
TRINITY_DN2458_c0_g2_i10.p1	An_peroxidase	PF03098.18	529	-	645	1.1e-192	641.4	0	1	1	6.6e-197	1.3e-192	641.2	0	1	529	77	617	77	617	0.95	Animal haem peroxidase
TRINITY_DN2458_c0_g2_i11.p1	An_peroxidase	PF03098.18	529	-	773	1.1e-192	641.5	0	1	1	7.5e-197	1.5e-192	641.1	0	1	529	205	745	205	745	0.95	Animal haem peroxidase
TRINITY_DN5142_c0_g1_i1.p1	DUF4704	PF15787.8	496	-	1476	9.7e-193	641.5	9.9	1	1	2.8e-196	1.4e-192	641	9.9	2	496	426	921	425	921	0.99	Neurobeachin/BDCP DUF4704 alpha solenoid region
TRINITY_DN4851_c0_g2_i1.p1	An_peroxidase	PF03098.18	529	-	881	1.1e-192	641.4	0	1	1	3.1e-196	1.5e-192	641	0	1	527	206	762	206	764	0.94	Animal haem peroxidase
TRINITY_DN25015_c0_g1_i7.p1	An_peroxidase	PF03098.18	529	-	872	1.4e-192	641.1	0	1	1	2.7e-196	1.7e-192	640.8	0	1	529	217	759	217	759	0.94	Animal haem peroxidase
TRINITY_DN2458_c0_g2_i1.p1	An_peroxidase	PF03098.18	529	-	773	1.7e-192	640.8	0	1	1	1.2e-196	2.4e-192	640.4	0	1	529	205	745	205	745	0.95	Animal haem peroxidase
TRINITY_DN2458_c0_g2_i8.p1	An_peroxidase	PF03098.18	529	-	773	1.7e-192	640.8	0	1	1	1.2e-196	2.4e-192	640.4	0	1	529	205	745	205	745	0.95	Animal haem peroxidase
TRINITY_DN6329_c0_g1_i3.p2	API5	PF05918.14	534	-	535	2.4e-192	640.6	3	1	1	9e-196	2.9e-192	640.3	3	1	534	4	528	4	532	0.98	Apoptosis inhibitory protein 5 (API5)
TRINITY_DN4551_c0_g1_i3.p1	An_peroxidase	PF03098.18	529	-	666	2.3e-192	640.4	0	1	1	1.4e-196	2.7e-192	640.2	0	1	529	70	611	70	611	0.95	Animal haem peroxidase
TRINITY_DN4551_c0_g1_i1.p1	An_peroxidase	PF03098.18	529	-	733	3.2e-192	640	0	1	1	1.9e-196	3.7e-192	639.7	0	1	529	137	678	137	678	0.95	Animal haem peroxidase
TRINITY_DN781_c0_g1_i7.p2	Tmemb_161AB	PF10268.12	481	-	504	3.4e-192	639.5	3	1	1	3.9e-196	3.8e-192	639.3	3	1	480	2	499	2	500	0.96	Predicted transmembrane protein 161AB
TRINITY_DN781_c0_g1_i1.p2	Tmemb_161AB	PF10268.12	481	-	504	3.4e-192	639.5	3	1	1	3.9e-196	3.8e-192	639.3	3	1	480	2	499	2	500	0.96	Predicted transmembrane protein 161AB
TRINITY_DN781_c0_g1_i9.p1	Tmemb_161AB	PF10268.12	481	-	504	3.4e-192	639.5	3	1	1	3.9e-196	3.8e-192	639.3	3	1	480	2	499	2	500	0.96	Predicted transmembrane protein 161AB
TRINITY_DN781_c0_g1_i6.p2	Tmemb_161AB	PF10268.12	481	-	504	3.4e-192	639.5	3	1	1	3.9e-196	3.8e-192	639.3	3	1	480	2	499	2	500	0.96	Predicted transmembrane protein 161AB
TRINITY_DN781_c0_g1_i15.p2	Tmemb_161AB	PF10268.12	481	-	504	3.4e-192	639.5	3	1	1	3.9e-196	3.8e-192	639.3	3	1	480	2	499	2	500	0.96	Predicted transmembrane protein 161AB
TRINITY_DN781_c0_g1_i22.p2	Tmemb_161AB	PF10268.12	481	-	504	3.4e-192	639.5	3	1	1	3.9e-196	3.8e-192	639.3	3	1	480	2	499	2	500	0.96	Predicted transmembrane protein 161AB
TRINITY_DN781_c0_g1_i18.p2	Tmemb_161AB	PF10268.12	481	-	504	3.4e-192	639.5	3	1	1	3.9e-196	3.8e-192	639.3	3	1	480	2	499	2	500	0.96	Predicted transmembrane protein 161AB
TRINITY_DN781_c0_g1_i3.p2	Tmemb_161AB	PF10268.12	481	-	504	3.4e-192	639.5	3	1	1	3.9e-196	3.8e-192	639.3	3	1	480	2	499	2	500	0.96	Predicted transmembrane protein 161AB
TRINITY_DN781_c0_g1_i12.p2	Tmemb_161AB	PF10268.12	481	-	504	3.4e-192	639.5	3	1	1	3.9e-196	3.8e-192	639.3	3	1	480	2	499	2	500	0.96	Predicted transmembrane protein 161AB
TRINITY_DN781_c0_g1_i10.p2	Tmemb_161AB	PF10268.12	481	-	504	3.4e-192	639.5	3	1	1	3.9e-196	3.8e-192	639.3	3	1	480	2	499	2	500	0.96	Predicted transmembrane protein 161AB
TRINITY_DN66970_c0_g1_i1.p1	Chitin_synth_2	PF03142.18	527	-	798	1.2e-192	641.4	10.6	1	1	1.9e-195	6.2e-192	639	10.6	25	524	284	782	257	785	0.91	Chitin synthase
TRINITY_DN4409_c0_g1_i5.p1	SNF	PF00209.21	523	-	779	5.6e-192	639.2	27.5	1	1	3.3e-196	6.6e-192	639	27.5	1	520	144	713	144	716	0.94	Sodium:neurotransmitter symporter family
TRINITY_DN25015_c0_g1_i3.p1	An_peroxidase	PF03098.18	529	-	1553	0	1248.6	0	2	2	7.2e-196	7.1e-192	638.8	0	1	529	898	1440	898	1440	0.94	Animal haem peroxidase
TRINITY_DN25015_c0_g1_i8.p1	An_peroxidase	PF03098.18	529	-	1726	0	1248	0	2	2	1.3e-195	8.8e-192	638.5	0	1	529	1071	1613	1071	1613	0.94	Animal haem peroxidase
TRINITY_DN3268_c0_g1_i1.p1	Glyco_hydro_7	PF00840.23	434	-	466	4.5e-192	638.7	9.5	1	1	2.6e-196	5.1e-192	638.5	9.5	1	433	23	464	23	465	0.99	Glycosyl hydrolase family 7
TRINITY_DN4405_c0_g1_i6.p1	An_peroxidase	PF03098.18	529	-	1540	0	1119.2	0	2	2	1.9e-195	1.9e-191	637.4	0	1	529	857	1398	857	1398	0.94	Animal haem peroxidase
TRINITY_DN2681_c0_g1_i2.p1	Phospholip_B	PF04916.16	490	-	569	2.1e-191	637	3.3	1	1	1.2e-195	2.5e-191	636.8	3.3	1	489	59	563	59	564	0.96	Phospholipase B
TRINITY_DN2681_c0_g1_i6.p1	Phospholip_B	PF04916.16	490	-	569	2.1e-191	637	3.3	1	1	1.2e-195	2.5e-191	636.8	3.3	1	489	59	563	59	564	0.96	Phospholipase B
TRINITY_DN233_c3_g1_i4.p1	Plexin_cytopl	PF08337.15	441	-	2059	3.7e-191	635.9	3.5	1	1	1.7e-194	4.7e-191	635.6	3.5	1	440	1447	2023	1447	2024	0.95	Plexin cytoplasmic RasGAP domain
TRINITY_DN233_c3_g1_i5.p1	Plexin_cytopl	PF08337.15	441	-	2038	3.6e-191	635.9	3.5	1	1	1.6e-194	4.6e-191	635.6	3.5	1	440	1426	2002	1426	2003	0.95	Plexin cytoplasmic RasGAP domain
TRINITY_DN10704_c0_g1_i7.p1	An_peroxidase	PF03098.18	529	-	833	1.1e-190	634.9	0	1	1	1.3e-194	1.3e-190	634.6	0	1	529	255	806	255	806	0.94	Animal haem peroxidase
TRINITY_DN8_c0_g1_i10.p2	Hid1	PF12722.10	811	-	493	2.8e-190	634.6	1	1	1	3.5e-194	3.5e-190	634.3	1	1	493	1	489	1	490	0.97	High-temperature-induced dauer-formation protein
TRINITY_DN10704_c0_g1_i6.p1	An_peroxidase	PF03098.18	529	-	821	3.8e-190	633.1	0	1	1	2.3e-194	4.6e-190	632.8	0	1	529	233	794	233	794	0.93	Animal haem peroxidase
TRINITY_DN3225_c0_g1_i11.p1	Smg8_Smg9	PF10220.12	882	-	853	4.4e-250	832.8	0.7	2	2	1.8e-193	3.5e-189	631.3	0	288	881	267	842	264	843	0.87	Smg8_Smg9
TRINITY_DN3225_c0_g1_i26.p1	Smg8_Smg9	PF10220.12	882	-	853	4.4e-250	832.8	0.7	2	2	1.8e-193	3.5e-189	631.3	0	288	881	267	842	264	843	0.87	Smg8_Smg9
TRINITY_DN3225_c0_g1_i20.p1	Smg8_Smg9	PF10220.12	882	-	853	4.4e-250	832.8	0.7	2	2	1.8e-193	3.5e-189	631.3	0	288	881	267	842	264	843	0.87	Smg8_Smg9
TRINITY_DN346_c0_g1_i13.p1	An_peroxidase	PF03098.18	529	-	1551	9e-190	631.9	0	1	1	1.2e-192	1.3e-189	631.3	0	1	529	782	1330	782	1330	0.94	Animal haem peroxidase
TRINITY_DN346_c0_g1_i16.p1	An_peroxidase	PF03098.18	529	-	1551	9e-190	631.9	0	1	1	1.2e-192	1.3e-189	631.3	0	1	529	782	1330	782	1330	0.94	Animal haem peroxidase
TRINITY_DN3319_c1_g1_i8.p1	SNF	PF00209.21	523	-	654	2.3e-189	630.6	46.4	1	1	2.8e-193	2.7e-189	630.3	46.4	1	521	88	612	88	614	0.98	Sodium:neurotransmitter symporter family
TRINITY_DN3319_c1_g1_i1.p1	SNF	PF00209.21	523	-	654	2.3e-189	630.6	46.4	1	1	2.8e-193	2.7e-189	630.3	46.4	1	521	88	612	88	614	0.98	Sodium:neurotransmitter symporter family
TRINITY_DN315_c2_g1_i4.p1	Lyase_aromatic	PF00221.22	463	-	703	4.1e-189	629.2	0.3	1	1	5e-193	4.9e-189	628.9	0.3	1	463	143	607	143	607	0.98	Aromatic amino acid lyase
TRINITY_DN315_c2_g1_i5.p1	Lyase_aromatic	PF00221.22	463	-	703	4.1e-189	629.2	0.3	1	1	5e-193	4.9e-189	628.9	0.3	1	463	143	607	143	607	0.98	Aromatic amino acid lyase
TRINITY_DN2138_c0_g2_i1.p1	SNF	PF00209.21	523	-	708	6.3e-189	629.1	45.2	1	1	3.8e-193	7.4e-189	628.9	45.2	1	522	113	633	113	634	0.97	Sodium:neurotransmitter symporter family
TRINITY_DN12671_c0_g1_i3.p1	Ribonuc_red_lgC	PF02867.18	527	-	807	1.3e-188	627.9	0	1	1	2.7e-192	1.8e-188	627.5	0	1	527	224	746	224	746	0.98	Ribonucleotide reductase barrel domain
TRINITY_DN187_c0_g1_i6.p1	Cullin	PF00888.25	620	-	783	4.1e-188	627.1	11.8	1	2	4.2e-192	4.1e-188	627.1	11.8	1	620	18	674	18	674	0.94	Cullin family
TRINITY_DN5250_c0_g2_i1.p1	UDPGP	PF01704.21	412	-	514	1.1e-188	627.1	0.1	1	1	6.7e-193	1.3e-188	626.9	0.1	3	412	61	478	59	478	0.98	UTP--glucose-1-phosphate uridylyltransferase
TRINITY_DN4396_c0_g1_i1.p1	Carboxyl_trans	PF01039.25	494	-	539	2.6e-188	626.8	0	1	1	3e-192	3e-188	626.6	0	2	494	59	536	58	536	0.98	Carboxyl transferase domain
TRINITY_DN4396_c0_g1_i5.p1	Carboxyl_trans	PF01039.25	494	-	539	2.6e-188	626.8	0	1	1	3e-192	3e-188	626.6	0	2	494	59	536	58	536	0.98	Carboxyl transferase domain
TRINITY_DN4396_c0_g1_i14.p1	Carboxyl_trans	PF01039.25	494	-	539	2.6e-188	626.8	0	1	1	3e-192	3e-188	626.6	0	2	494	59	536	58	536	0.98	Carboxyl transferase domain
TRINITY_DN5476_c0_g1_i3.p1	SNF	PF00209.21	523	-	776	3.3e-188	626.8	46.8	1	1	8.3e-192	4.1e-188	626.5	46.8	1	521	198	717	198	719	0.97	Sodium:neurotransmitter symporter family
TRINITY_DN187_c0_g1_i11.p2	Cullin	PF00888.25	620	-	783	1e-187	625.8	13.3	1	2	1e-191	1e-187	625.8	13.3	1	620	18	674	18	674	0.94	Cullin family
TRINITY_DN2088_c1_g2_i1.p1	UNC-79	PF14776.9	524	-	2477	2e-187	624.2	8.3	1	3	4.1e-191	2.7e-187	623.7	3.1	1	524	65	611	65	611	0.94	Cation-channel complex subunit UNC-79
TRINITY_DN711_c0_g1_i21.p1	Myosin_head	PF00063.24	677	-	1099	1.9e-187	624.7	0	1	1	2.7e-190	4.5e-187	623.5	0	2	677	143	874	142	874	0.91	Myosin head (motor domain)
TRINITY_DN711_c0_g1_i3.p1	Myosin_head	PF00063.24	677	-	1243	2.9e-187	624.1	0	1	1	4.6e-190	6.4e-187	623	0	2	677	362	1093	361	1093	0.91	Myosin head (motor domain)
TRINITY_DN711_c0_g1_i10.p1	Myosin_head	PF00063.24	677	-	1275	3.2e-187	624	0	1	1	4.9e-190	6.9e-187	622.9	0	2	677	344	1075	343	1075	0.91	Myosin head (motor domain)
TRINITY_DN711_c0_g1_i17.p1	Myosin_head	PF00063.24	677	-	1275	3.2e-187	624	0	1	1	4.9e-190	6.9e-187	622.9	0	2	677	344	1075	343	1075	0.91	Myosin head (motor domain)
TRINITY_DN711_c0_g1_i5.p1	Myosin_head	PF00063.24	677	-	1275	3.2e-187	624	0	1	1	4.9e-190	6.9e-187	622.9	0	2	677	344	1075	343	1075	0.91	Myosin head (motor domain)
TRINITY_DN1203_c0_g1_i8.p1	Ints3_N	PF10189.12	409	-	1079	1.6e-187	623.6	5.2	1	1	2.7e-191	2.6e-187	622.8	5.2	2	408	60	464	59	465	0.99	Integrator complex subunit 3 N-terminal
TRINITY_DN1203_c0_g1_i1.p1	Ints3_N	PF10189.12	409	-	1079	1.6e-187	623.6	5.2	1	1	2.7e-191	2.6e-187	622.8	5.2	2	408	60	464	59	465	0.99	Integrator complex subunit 3 N-terminal
TRINITY_DN1203_c0_g1_i14.p1	Ints3_N	PF10189.12	409	-	1079	1.6e-187	623.6	5.2	1	1	2.7e-191	2.6e-187	622.8	5.2	2	408	60	464	59	465	0.99	Integrator complex subunit 3 N-terminal
TRINITY_DN711_c0_g1_i4.p1	Myosin_head	PF00063.24	677	-	1313	3.3e-187	623.9	0	1	1	4.2e-190	7.4e-187	622.7	0	2	677	143	874	142	874	0.91	Myosin head (motor domain)
TRINITY_DN711_c0_g1_i1.p1	Myosin_head	PF00063.24	677	-	1348	3.7e-187	623.7	0	1	1	6.5e-190	8e-187	622.6	0	2	677	344	1075	343	1075	0.91	Myosin head (motor domain)
TRINITY_DN711_c0_g1_i18.p1	Myosin_head	PF00063.24	677	-	1489	5e-187	623.3	0	1	1	7.3e-190	1e-186	622.3	0	2	677	344	1075	343	1075	0.91	Myosin head (motor domain)
TRINITY_DN711_c0_g1_i11.p1	Myosin_head	PF00063.24	677	-	1514	5.1e-187	623.3	0	1	1	7.7e-190	1.1e-186	622.2	0	2	677	344	1075	343	1075	0.91	Myosin head (motor domain)
TRINITY_DN1238_c0_g1_i17.p1	Nup84_Nup100	PF04121.16	730	-	917	1.6e-186	621.8	23.3	1	1	9.9e-191	1.9e-186	621.5	23.3	2	729	177	905	176	906	0.92	Nuclear pore protein 84 / 107
TRINITY_DN1238_c0_g1_i6.p1	Nup84_Nup100	PF04121.16	730	-	917	1.6e-186	621.8	23.3	1	1	9.9e-191	1.9e-186	621.5	23.3	2	729	177	905	176	906	0.92	Nuclear pore protein 84 / 107
TRINITY_DN1238_c0_g1_i24.p1	Nup84_Nup100	PF04121.16	730	-	917	1.6e-186	621.8	23.3	1	1	9.9e-191	1.9e-186	621.5	23.3	2	729	177	905	176	906	0.92	Nuclear pore protein 84 / 107
TRINITY_DN1238_c0_g1_i11.p1	Nup84_Nup100	PF04121.16	730	-	917	1.6e-186	621.8	23.3	1	1	9.9e-191	1.9e-186	621.5	23.3	2	729	177	905	176	906	0.92	Nuclear pore protein 84 / 107
TRINITY_DN1238_c0_g1_i9.p1	Nup84_Nup100	PF04121.16	730	-	917	1.6e-186	621.8	23.3	1	1	9.9e-191	1.9e-186	621.5	23.3	2	729	177	905	176	906	0.92	Nuclear pore protein 84 / 107
TRINITY_DN1238_c0_g1_i4.p1	Nup84_Nup100	PF04121.16	730	-	917	1.6e-186	621.8	23.3	1	1	9.9e-191	1.9e-186	621.5	23.3	2	729	177	905	176	906	0.92	Nuclear pore protein 84 / 107
TRINITY_DN1238_c0_g1_i19.p1	Nup84_Nup100	PF04121.16	730	-	917	1.6e-186	621.8	23.3	1	1	9.9e-191	1.9e-186	621.5	23.3	2	729	177	905	176	906	0.92	Nuclear pore protein 84 / 107
TRINITY_DN1238_c0_g1_i27.p1	Nup84_Nup100	PF04121.16	730	-	917	1.6e-186	621.8	23.3	1	1	9.9e-191	1.9e-186	621.5	23.3	2	729	177	905	176	906	0.92	Nuclear pore protein 84 / 107
TRINITY_DN4832_c0_g1_i9.p2	Adenylsucc_synt	PF00709.24	415	-	457	8.4e-187	621.1	0	1	1	9.7e-191	9.5e-187	620.9	0	1	415	38	453	38	453	0.99	Adenylosuccinate synthetase
TRINITY_DN4832_c0_g1_i5.p2	Adenylsucc_synt	PF00709.24	415	-	457	8.4e-187	621.1	0	1	1	9.7e-191	9.5e-187	620.9	0	1	415	38	453	38	453	0.99	Adenylosuccinate synthetase
TRINITY_DN4832_c0_g1_i11.p1	Adenylsucc_synt	PF00709.24	415	-	457	8.4e-187	621.1	0	1	1	9.7e-191	9.5e-187	620.9	0	1	415	38	453	38	453	0.99	Adenylosuccinate synthetase
TRINITY_DN4832_c0_g1_i1.p1	Adenylsucc_synt	PF00709.24	415	-	457	8.4e-187	621.1	0	1	1	9.7e-191	9.5e-187	620.9	0	1	415	38	453	38	453	0.99	Adenylosuccinate synthetase
TRINITY_DN4832_c0_g1_i10.p2	Adenylsucc_synt	PF00709.24	415	-	457	8.4e-187	621.1	0	1	1	9.7e-191	9.5e-187	620.9	0	1	415	38	453	38	453	0.99	Adenylosuccinate synthetase
TRINITY_DN103_c0_g2_i14.p1	DUF2828	PF11443.11	640	-	634	1.8e-186	621.2	5.2	1	1	2.4e-190	2.4e-186	620.8	5.2	1	606	27	613	27	625	0.93	Domain of unknown function (DUF2828)
TRINITY_DN103_c0_g2_i8.p1	DUF2828	PF11443.11	640	-	634	1.8e-186	621.2	5.2	1	1	2.4e-190	2.4e-186	620.8	5.2	1	606	27	613	27	625	0.93	Domain of unknown function (DUF2828)
TRINITY_DN103_c0_g2_i17.p1	DUF2828	PF11443.11	640	-	634	1.8e-186	621.2	5.2	1	1	2.4e-190	2.4e-186	620.8	5.2	1	606	27	613	27	625	0.93	Domain of unknown function (DUF2828)
TRINITY_DN103_c0_g2_i6.p1	DUF2828	PF11443.11	640	-	634	1.8e-186	621.2	5.2	1	1	2.4e-190	2.4e-186	620.8	5.2	1	606	27	613	27	625	0.93	Domain of unknown function (DUF2828)
TRINITY_DN103_c0_g2_i10.p1	DUF2828	PF11443.11	640	-	634	1.8e-186	621.2	5.2	1	1	2.4e-190	2.4e-186	620.8	5.2	1	606	27	613	27	625	0.93	Domain of unknown function (DUF2828)
TRINITY_DN103_c0_g2_i16.p1	DUF2828	PF11443.11	640	-	634	1.8e-186	621.2	5.2	1	1	2.4e-190	2.4e-186	620.8	5.2	1	606	27	613	27	625	0.93	Domain of unknown function (DUF2828)
TRINITY_DN103_c0_g2_i11.p1	DUF2828	PF11443.11	640	-	634	1.8e-186	621.2	5.2	1	1	2.4e-190	2.4e-186	620.8	5.2	1	606	27	613	27	625	0.93	Domain of unknown function (DUF2828)
TRINITY_DN103_c0_g2_i2.p1	DUF2828	PF11443.11	640	-	634	1.8e-186	621.2	5.2	1	1	2.4e-190	2.4e-186	620.8	5.2	1	606	27	613	27	625	0.93	Domain of unknown function (DUF2828)
TRINITY_DN103_c0_g2_i7.p1	DUF2828	PF11443.11	640	-	634	1.8e-186	621.2	5.2	1	1	2.4e-190	2.4e-186	620.8	5.2	1	606	27	613	27	625	0.93	Domain of unknown function (DUF2828)
TRINITY_DN103_c0_g2_i15.p1	DUF2828	PF11443.11	640	-	634	1.8e-186	621.2	5.2	1	1	2.4e-190	2.4e-186	620.8	5.2	1	606	27	613	27	625	0.93	Domain of unknown function (DUF2828)
TRINITY_DN16898_c0_g1_i1.p1	An_peroxidase	PF03098.18	529	-	725	1.7e-186	621	0	1	1	1.1e-190	2.1e-186	620.7	0	1	527	149	695	149	697	0.93	Animal haem peroxidase
TRINITY_DN1840_c0_g1_i1.p1	An_peroxidase	PF03098.18	529	-	764	3.9e-186	619.9	0	1	1	2.5e-190	4.9e-186	619.5	0	1	526	174	714	174	717	0.93	Animal haem peroxidase
TRINITY_DN1840_c0_g1_i12.p1	An_peroxidase	PF03098.18	529	-	764	3.9e-186	619.9	0	1	1	2.5e-190	4.9e-186	619.5	0	1	526	174	714	174	717	0.93	Animal haem peroxidase
TRINITY_DN1840_c0_g1_i7.p1	An_peroxidase	PF03098.18	529	-	768	4.2e-186	619.8	0	1	1	2.5e-190	5e-186	619.5	0	1	526	40	580	40	583	0.93	Animal haem peroxidase
TRINITY_DN1840_c0_g1_i4.p1	An_peroxidase	PF03098.18	529	-	768	4.2e-186	619.8	0	1	1	2.5e-190	5e-186	619.5	0	1	526	40	580	40	583	0.93	Animal haem peroxidase
TRINITY_DN1840_c0_g1_i5.p1	An_peroxidase	PF03098.18	529	-	775	4.3e-186	619.7	0	1	1	2.6e-190	5.1e-186	619.5	0	1	526	40	580	40	583	0.93	Animal haem peroxidase
TRINITY_DN1840_c0_g1_i9.p1	An_peroxidase	PF03098.18	529	-	775	4.3e-186	619.7	0	1	1	2.6e-190	5.1e-186	619.5	0	1	526	40	580	40	583	0.93	Animal haem peroxidase
TRINITY_DN447_c0_g5_i3.p1	Myosin_head	PF00063.24	677	-	2207	1.2e-218	727.8	7.9	1	2	1.7e-188	2.2e-185	617.9	4.1	3	528	182	711	180	724	0.96	Myosin head (motor domain)
TRINITY_DN447_c0_g5_i4.p1	Myosin_head	PF00063.24	677	-	2207	1.2e-218	727.8	7.9	1	2	1.7e-188	2.2e-185	617.9	4.1	3	528	182	711	180	724	0.96	Myosin head (motor domain)
TRINITY_DN3997_c0_g1_i6.p1	An_peroxidase	PF03098.18	529	-	881	1.4e-185	618	0	1	1	9.9e-190	1.9e-185	617.6	0	1	525	267	806	267	810	0.94	Animal haem peroxidase
TRINITY_DN1346_c1_g1_i11.p1	Aldedh	PF00171.25	462	-	526	1.1e-185	617.7	0	1	1	6.5e-190	1.3e-185	617.5	0	1	462	53	516	53	516	0.98	Aldehyde dehydrogenase family
TRINITY_DN1346_c1_g1_i15.p1	Aldedh	PF00171.25	462	-	526	1.1e-185	617.7	0	1	1	6.5e-190	1.3e-185	617.5	0	1	462	53	516	53	516	0.98	Aldehyde dehydrogenase family
TRINITY_DN711_c0_g1_i19.p1	Myosin_head	PF00063.24	677	-	1310	3.3e-185	617.3	0	1	1	5.8e-188	7.2e-185	616.2	0	2	677	344	1085	343	1085	0.9	Myosin head (motor domain)
TRINITY_DN1033_c0_g2_i2.p1	An_peroxidase	PF03098.18	529	-	704	4.5e-185	616.3	0.1	1	1	2.7e-189	5.3e-185	616.1	0.1	1	528	132	674	132	675	0.94	Animal haem peroxidase
TRINITY_DN3910_c0_g1_i9.p1	An_peroxidase	PF03098.18	529	-	833	4.6e-185	616.3	0	1	1	5.7e-189	5.6e-185	616	0	1	526	205	745	205	748	0.94	Animal haem peroxidase
TRINITY_DN1574_c0_g1_i6.p3	Peptidase_M2	PF01401.21	581	-	502	5.9e-185	616.3	9.1	1	1	3.7e-189	7.4e-185	616	9.1	3	455	32	487	30	492	0.98	Angiotensin-converting enzyme
TRINITY_DN22_c1_g1_i3.p1	An_peroxidase	PF03098.18	529	-	946	5.6e-185	616	0	1	1	7e-189	6.9e-185	615.7	0	1	527	274	831	274	833	0.93	Animal haem peroxidase
TRINITY_DN6036_c0_g1_i1.p1	DUF2828	PF11443.11	640	-	635	7.4e-185	615.9	5.6	1	1	1.4e-188	9.4e-185	615.5	5.6	1	608	27	616	27	630	0.95	Domain of unknown function (DUF2828)
TRINITY_DN6036_c0_g1_i4.p1	DUF2828	PF11443.11	640	-	635	7.4e-185	615.9	5.6	1	1	1.4e-188	9.4e-185	615.5	5.6	1	608	27	616	27	630	0.95	Domain of unknown function (DUF2828)
TRINITY_DN777_c0_g1_i49.p1	PNTB	PF02233.19	460	-	1064	7.2e-185	615.4	20.4	2	2	2.9e-188	7.2e-185	615.4	20.4	2	459	597	1054	596	1055	0.96	NAD(P) transhydrogenase beta subunit
TRINITY_DN777_c0_g1_i15.p1	PNTB	PF02233.19	460	-	1064	7.2e-185	615.4	20.4	2	2	2.9e-188	7.2e-185	615.4	20.4	2	459	597	1054	596	1055	0.96	NAD(P) transhydrogenase beta subunit
TRINITY_DN777_c0_g1_i4.p1	PNTB	PF02233.19	460	-	1064	7.2e-185	615.4	20.4	2	2	2.9e-188	7.2e-185	615.4	20.4	2	459	597	1054	596	1055	0.96	NAD(P) transhydrogenase beta subunit
TRINITY_DN777_c0_g1_i13.p1	PNTB	PF02233.19	460	-	1064	7.2e-185	615.4	20.4	2	2	2.9e-188	7.2e-185	615.4	20.4	2	459	597	1054	596	1055	0.96	NAD(P) transhydrogenase beta subunit
TRINITY_DN777_c0_g1_i35.p1	PNTB	PF02233.19	460	-	1064	7.2e-185	615.4	20.4	2	2	2.9e-188	7.2e-185	615.4	20.4	2	459	597	1054	596	1055	0.96	NAD(P) transhydrogenase beta subunit
TRINITY_DN777_c0_g1_i60.p1	PNTB	PF02233.19	460	-	1064	7.2e-185	615.4	20.4	2	2	2.9e-188	7.2e-185	615.4	20.4	2	459	597	1054	596	1055	0.96	NAD(P) transhydrogenase beta subunit
TRINITY_DN777_c0_g1_i43.p1	PNTB	PF02233.19	460	-	1064	7.2e-185	615.4	20.4	2	2	2.9e-188	7.2e-185	615.4	20.4	2	459	597	1054	596	1055	0.96	NAD(P) transhydrogenase beta subunit
TRINITY_DN777_c0_g1_i1.p1	PNTB	PF02233.19	460	-	1064	7.2e-185	615.4	20.4	2	2	2.9e-188	7.2e-185	615.4	20.4	2	459	597	1054	596	1055	0.96	NAD(P) transhydrogenase beta subunit
TRINITY_DN777_c0_g1_i32.p1	PNTB	PF02233.19	460	-	1064	7.2e-185	615.4	20.4	2	2	2.9e-188	7.2e-185	615.4	20.4	2	459	597	1054	596	1055	0.96	NAD(P) transhydrogenase beta subunit
TRINITY_DN777_c0_g1_i41.p1	PNTB	PF02233.19	460	-	1064	7.2e-185	615.4	20.4	2	2	2.9e-188	7.2e-185	615.4	20.4	2	459	597	1054	596	1055	0.96	NAD(P) transhydrogenase beta subunit
TRINITY_DN777_c0_g1_i37.p1	PNTB	PF02233.19	460	-	1064	7.2e-185	615.4	20.4	2	2	2.9e-188	7.2e-185	615.4	20.4	2	459	597	1054	596	1055	0.96	NAD(P) transhydrogenase beta subunit
TRINITY_DN777_c0_g1_i50.p1	PNTB	PF02233.19	460	-	1064	7.2e-185	615.4	20.4	2	2	2.9e-188	7.2e-185	615.4	20.4	2	459	597	1054	596	1055	0.96	NAD(P) transhydrogenase beta subunit
TRINITY_DN777_c0_g1_i29.p1	PNTB	PF02233.19	460	-	1064	7.2e-185	615.4	20.4	2	2	2.9e-188	7.2e-185	615.4	20.4	2	459	597	1054	596	1055	0.96	NAD(P) transhydrogenase beta subunit
TRINITY_DN777_c0_g1_i55.p1	PNTB	PF02233.19	460	-	1064	7.2e-185	615.4	20.4	2	2	2.9e-188	7.2e-185	615.4	20.4	2	459	597	1054	596	1055	0.96	NAD(P) transhydrogenase beta subunit
TRINITY_DN777_c0_g1_i54.p1	PNTB	PF02233.19	460	-	1064	7.2e-185	615.4	20.4	2	2	2.9e-188	7.2e-185	615.4	20.4	2	459	597	1054	596	1055	0.96	NAD(P) transhydrogenase beta subunit
TRINITY_DN777_c0_g1_i31.p1	PNTB	PF02233.19	460	-	1064	7.2e-185	615.4	20.4	2	2	2.9e-188	7.2e-185	615.4	20.4	2	459	597	1054	596	1055	0.96	NAD(P) transhydrogenase beta subunit
TRINITY_DN777_c0_g1_i51.p1	PNTB	PF02233.19	460	-	1064	7.2e-185	615.4	20.4	2	2	2.9e-188	7.2e-185	615.4	20.4	2	459	597	1054	596	1055	0.96	NAD(P) transhydrogenase beta subunit
TRINITY_DN777_c0_g1_i33.p1	PNTB	PF02233.19	460	-	1064	7.2e-185	615.4	20.4	2	2	2.9e-188	7.2e-185	615.4	20.4	2	459	597	1054	596	1055	0.96	NAD(P) transhydrogenase beta subunit
TRINITY_DN777_c0_g1_i26.p1	PNTB	PF02233.19	460	-	1064	7.2e-185	615.4	20.4	2	2	2.9e-188	7.2e-185	615.4	20.4	2	459	597	1054	596	1055	0.96	NAD(P) transhydrogenase beta subunit
TRINITY_DN777_c0_g1_i19.p1	PNTB	PF02233.19	460	-	1064	7.2e-185	615.4	20.4	2	2	2.9e-188	7.2e-185	615.4	20.4	2	459	597	1054	596	1055	0.96	NAD(P) transhydrogenase beta subunit
TRINITY_DN777_c0_g1_i24.p1	PNTB	PF02233.19	460	-	1064	7.2e-185	615.4	20.4	2	2	2.9e-188	7.2e-185	615.4	20.4	2	459	597	1054	596	1055	0.96	NAD(P) transhydrogenase beta subunit
TRINITY_DN777_c0_g1_i7.p1	PNTB	PF02233.19	460	-	1064	7.2e-185	615.4	20.4	2	2	2.9e-188	7.2e-185	615.4	20.4	2	459	597	1054	596	1055	0.96	NAD(P) transhydrogenase beta subunit
TRINITY_DN777_c0_g1_i25.p1	PNTB	PF02233.19	460	-	1064	7.2e-185	615.4	20.4	2	2	2.9e-188	7.2e-185	615.4	20.4	2	459	597	1054	596	1055	0.96	NAD(P) transhydrogenase beta subunit
TRINITY_DN777_c0_g1_i36.p1	PNTB	PF02233.19	460	-	1064	7.2e-185	615.4	20.4	2	2	2.9e-188	7.2e-185	615.4	20.4	2	459	597	1054	596	1055	0.96	NAD(P) transhydrogenase beta subunit
TRINITY_DN7188_c0_g1_i1.p1	tRNA-synt_1	PF00133.25	602	-	1147	7.3e-186	619.1	6.1	1	1	3.3e-188	1.6e-184	614.7	6.1	2	601	9	694	8	695	0.9	tRNA synthetases class I (I L M and V)
TRINITY_DN5460_c0_g1_i1.p1	Nic96	PF04097.17	605	-	826	1.3e-184	615.1	0	2	2	2.4e-188	2.4e-184	614.2	0	2	604	220	815	219	816	0.95	Nup93/Nic96
TRINITY_DN5279_c0_g1_i2.p1	Det1	PF09737.12	412	-	552	2.1e-184	613.5	0.1	1	1	5.1e-188	2.5e-184	613.2	0.1	1	412	149	550	149	550	0.98	De-etiolated protein 1 Det1
TRINITY_DN929_c0_g1_i8.p1	B56	PF01603.23	413	-	477	2.1e-184	613.4	1	1	1	4.1e-188	2.7e-184	613.1	1	1	411	41	445	41	446	0.98	Protein phosphatase 2A regulatory B subunit (B56 family)
TRINITY_DN8074_c0_g1_i1.p1	MCM_bind	PF09739.12	582	-	598	1e-183	612.1	0	1	1	6.2e-188	1.2e-183	611.8	0	1	582	36	592	36	592	0.91	Mini-chromosome maintenance replisome factor
TRINITY_DN25015_c0_g1_i1.p2	An_peroxidase	PF03098.18	529	-	654	1.3e-183	611.6	0	1	1	7.4e-188	1.5e-183	611.4	0	1	529	39	577	39	577	0.95	Animal haem peroxidase
TRINITY_DN4960_c0_g1_i7.p1	G_glu_transpept	PF01019.24	512	-	593	1.3e-183	611.6	0.5	1	1	7.4e-188	1.5e-183	611.4	0.5	1	510	70	581	70	583	0.98	Gamma-glutamyltranspeptidase
TRINITY_DN3116_c0_g1_i3.p1	GDC-P	PF02347.19	430	-	877	9.4e-193	641	0.2	1	3	2.7e-187	1.3e-183	610.8	0	2	430	48	470	47	470	0.98	Glycine cleavage system P-protein
TRINITY_DN1701_c0_g1_i4.p1	Aldedh	PF00171.25	462	-	490	1.4e-183	610.9	0.5	1	1	7.8e-188	1.5e-183	610.7	0.5	1	462	18	480	18	480	0.98	Aldehyde dehydrogenase family
TRINITY_DN1701_c0_g1_i8.p1	Aldedh	PF00171.25	462	-	490	1.4e-183	610.9	0.5	1	1	7.8e-188	1.5e-183	610.7	0.5	1	462	18	480	18	480	0.98	Aldehyde dehydrogenase family
TRINITY_DN3116_c0_g1_i2.p1	GDC-P	PF02347.19	430	-	1007	1.5e-192	640.3	0.1	1	3	3.8e-187	1.8e-183	610.4	0	2	430	48	470	47	470	0.98	Glycine cleavage system P-protein
TRINITY_DN25015_c0_g1_i7.p2	An_peroxidase	PF03098.18	529	-	811	2.4e-183	610.6	0	1	1	1.5e-187	2.9e-183	610.4	0	1	529	196	734	196	734	0.95	Animal haem peroxidase
TRINITY_DN25015_c0_g1_i5.p1	An_peroxidase	PF03098.18	529	-	810	2.4e-183	610.6	0	1	1	1.5e-187	2.9e-183	610.4	0	1	529	25	563	25	563	0.95	Animal haem peroxidase
TRINITY_DN1840_c0_g1_i3.p1	An_peroxidase	PF03098.18	529	-	585	3.7e-183	610	0	1	1	2.2e-187	4.3e-183	609.8	0	8	526	2	535	1	538	0.93	Animal haem peroxidase
TRINITY_DN1840_c0_g1_i10.p1	An_peroxidase	PF03098.18	529	-	585	3.7e-183	610	0	1	1	2.2e-187	4.3e-183	609.8	0	8	526	2	535	1	538	0.93	Animal haem peroxidase
TRINITY_DN25015_c0_g1_i4.p1	An_peroxidase	PF03098.18	529	-	981	4e-183	609.9	0	1	1	2.5e-187	5e-183	609.6	0	1	529	196	734	196	734	0.95	Animal haem peroxidase
TRINITY_DN1669_c1_g4_i1.p2	An_peroxidase	PF03098.18	529	-	802	5.7e-183	609.4	0	1	1	3.5e-187	6.8e-183	609.2	0	1	529	237	775	237	775	0.94	Animal haem peroxidase
TRINITY_DN779_c0_g1_i4.p1	Glycolytic	PF00274.22	349	-	365	6.3e-183	607.4	0	1	1	3.6e-187	7.1e-183	607.2	0	1	349	15	364	15	364	0.99	Fructose-bisphosphate aldolase class-I
TRINITY_DN9570_c0_g1_i1.p1	Peptidase_M2	PF01401.21	581	-	616	3.3e-182	607.3	0.2	1	1	3.9e-186	3.8e-182	607.1	0.2	5	581	36	614	32	614	0.96	Angiotensin-converting enzyme
TRINITY_DN20852_c0_g1_i3.p1	CHGN	PF05679.19	516	-	781	2.7e-182	607.3	0	1	1	1.2e-185	3.3e-182	607	0	1	516	246	767	246	767	0.95	Chondroitin N-acetylgalactosaminyltransferase
TRINITY_DN779_c0_g1_i3.p1	Glycolytic	PF00274.22	349	-	365	9e-183	606.9	0	1	1	5.2e-187	1e-182	606.7	0	1	349	15	364	15	364	0.99	Fructose-bisphosphate aldolase class-I
TRINITY_DN779_c0_g1_i8.p1	Glycolytic	PF00274.22	349	-	365	9e-183	606.9	0	1	1	5.2e-187	1e-182	606.7	0	1	349	15	364	15	364	0.99	Fructose-bisphosphate aldolase class-I
TRINITY_DN1577_c0_g1_i3.p1	SNF	PF00209.21	523	-	727	6.9e-182	605.9	25.8	1	1	9.3e-186	9.2e-182	605.5	25.8	1	521	94	660	94	662	0.96	Sodium:neurotransmitter symporter family
TRINITY_DN1577_c0_g1_i8.p1	SNF	PF00209.21	523	-	727	6.9e-182	605.9	25.8	1	1	9.3e-186	9.2e-182	605.5	25.8	1	521	94	660	94	662	0.96	Sodium:neurotransmitter symporter family
TRINITY_DN1577_c0_g1_i12.p1	SNF	PF00209.21	523	-	727	6.9e-182	605.9	25.8	1	1	9.3e-186	9.2e-182	605.5	25.8	1	521	94	660	94	662	0.96	Sodium:neurotransmitter symporter family
TRINITY_DN1577_c0_g1_i2.p1	SNF	PF00209.21	523	-	727	6.9e-182	605.9	25.8	1	1	9.3e-186	9.2e-182	605.5	25.8	1	521	94	660	94	662	0.96	Sodium:neurotransmitter symporter family
TRINITY_DN1577_c0_g1_i14.p1	SNF	PF00209.21	523	-	727	6.9e-182	605.9	25.8	1	1	9.3e-186	9.2e-182	605.5	25.8	1	521	94	660	94	662	0.96	Sodium:neurotransmitter symporter family
TRINITY_DN50_c11_g1_i2.p1	B56	PF01603.23	413	-	514	6.5e-182	605.2	9.2	1	1	2e-185	7.8e-182	605	9.2	9	413	4	406	1	406	0.97	Protein phosphatase 2A regulatory B subunit (B56 family)
TRINITY_DN2046_c0_g1_i4.p1	An_peroxidase	PF03098.18	529	-	726	3.2e-181	603.7	0	1	1	1.9e-185	3.8e-181	603.4	0	1	528	153	698	153	699	0.92	Animal haem peroxidase
TRINITY_DN2046_c0_g1_i3.p1	An_peroxidase	PF03098.18	529	-	748	3.5e-181	603.5	0	1	1	2.1e-185	4.2e-181	603.3	0	1	528	153	698	153	699	0.92	Animal haem peroxidase
TRINITY_DN22_c1_g1_i1.p1	An_peroxidase	PF03098.18	529	-	773	4.7e-181	603.1	0	1	1	2.8e-185	5.5e-181	602.9	0	1	529	180	739	180	739	0.94	Animal haem peroxidase
TRINITY_DN1071_c0_g1_i6.p3	Carn_acyltransf	PF00755.23	568	-	634	7.9e-181	602.6	0	1	1	4.6e-185	9e-181	602.4	0	1	567	50	615	50	616	0.93	Choline/Carnitine o-acyltransferase
TRINITY_DN1071_c0_g1_i8.p2	Carn_acyltransf	PF00755.23	568	-	662	9e-181	602.4	0	1	1	5.4e-185	1.1e-180	602.2	0	1	567	50	615	50	616	0.93	Choline/Carnitine o-acyltransferase
TRINITY_DN233_c3_g1_i1.p2	Plexin_cytopl	PF08337.15	441	-	590	6.4e-181	602.1	4.2	1	1	8e-185	7.9e-181	601.9	4.2	34	440	10	554	3	555	0.95	Plexin cytoplasmic RasGAP domain
TRINITY_DN3295_c0_g2_i1.p2	Peptidase_C1_2	PF03051.18	438	-	461	7.1e-181	601.9	0.1	1	1	1.2e-184	8.1e-181	601.7	0.1	2	438	5	449	4	449	0.99	Peptidase C1-like family
TRINITY_DN3295_c0_g2_i2.p2	Peptidase_C1_2	PF03051.18	438	-	461	7.1e-181	601.9	0.1	1	1	1.2e-184	8.1e-181	601.7	0.1	2	438	5	449	4	449	0.99	Peptidase C1-like family
TRINITY_DN22_c1_g1_i5.p1	An_peroxidase	PF03098.18	529	-	720	1.5e-180	601.4	0	1	1	9.1e-185	1.8e-180	601.2	0	1	507	180	719	180	720	0.94	Animal haem peroxidase
TRINITY_DN820_c0_g1_i11.p2	DLIC	PF05783.14	471	-	535	2.6e-180	600.4	0	1	1	2.1e-183	3.8e-180	599.9	0	1	464	22	516	22	522	0.86	Dynein light intermediate chain (DLIC)
TRINITY_DN820_c0_g1_i14.p2	DLIC	PF05783.14	471	-	535	2.6e-180	600.4	0	1	1	2.1e-183	3.8e-180	599.9	0	1	464	22	516	22	522	0.86	Dynein light intermediate chain (DLIC)
TRINITY_DN820_c0_g1_i2.p2	DLIC	PF05783.14	471	-	535	2.6e-180	600.4	0	1	1	2.1e-183	3.8e-180	599.9	0	1	464	22	516	22	522	0.86	Dynein light intermediate chain (DLIC)
TRINITY_DN820_c0_g1_i3.p2	DLIC	PF05783.14	471	-	535	2.6e-180	600.4	0	1	1	2.1e-183	3.8e-180	599.9	0	1	464	22	516	22	522	0.86	Dynein light intermediate chain (DLIC)
TRINITY_DN8250_c0_g3_i1.p1	SNF	PF00209.21	523	-	525	8e-180	599.1	23.1	1	1	9.5e-184	9.3e-180	598.9	23.1	46	521	1	471	1	473	0.97	Sodium:neurotransmitter symporter family
TRINITY_DN7522_c0_g1_i1.p1	Aldedh	PF00171.25	462	-	485	6.2e-180	598.8	0.3	1	1	3.6e-184	7e-180	598.6	0.3	1	462	16	477	16	477	0.99	Aldehyde dehydrogenase family
TRINITY_DN22_c1_g1_i8.p1	An_peroxidase	PF03098.18	529	-	867	1.3e-179	598.4	0	1	1	7.9e-184	1.6e-179	598.1	0	1	529	274	833	274	833	0.94	Animal haem peroxidase
TRINITY_DN4383_c0_g1_i1.p1	GCS	PF03074.19	372	-	642	7e-180	598.3	0.1	1	1	4.4e-184	8.7e-180	598	0.1	1	372	239	605	239	605	0.98	Glutamate-cysteine ligase
TRINITY_DN4383_c0_g1_i10.p1	GCS	PF03074.19	372	-	642	7e-180	598.3	0.1	1	1	4.4e-184	8.7e-180	598	0.1	1	372	239	605	239	605	0.98	Glutamate-cysteine ligase
TRINITY_DN8972_c0_g1_i3.p1	tRNA-synt_1	PF00133.25	602	-	659	9e-181	602.3	0	1	1	3.7e-183	2.4e-179	597.6	0	1	595	42	647	42	653	0.96	tRNA synthetases class I (I L M and V)
TRINITY_DN5161_c0_g1_i1.p1	LMBR1	PF04791.19	513	-	693	2.7e-179	597.5	15	1	1	3.8e-183	3.8e-179	597	15	4	513	5	549	2	549	0.97	LMBR1-like membrane protein
TRINITY_DN8972_c0_g1_i4.p1	tRNA-synt_1	PF00133.25	602	-	861	2.2e-180	601	0	1	1	9.8e-183	4.8e-179	596.6	0	1	594	42	646	42	655	0.95	tRNA synthetases class I (I L M and V)
TRINITY_DN8972_c0_g1_i1.p1	tRNA-synt_1	PF00133.25	602	-	991	3.5e-180	600.4	0	1	1	2.2e-182	7.3e-179	596	0	1	594	42	646	42	655	0.95	tRNA synthetases class I (I L M and V)
TRINITY_DN2946_c2_g2_i1.p1	HCO3_cotransp	PF00955.24	498	-	814	6.1e-179	596.1	3.1	1	1	2e-182	7.8e-179	595.7	3.1	2	498	269	758	268	758	0.94	HCO3- transporter family
TRINITY_DN2946_c2_g2_i2.p1	HCO3_cotransp	PF00955.24	498	-	1132	1.3e-178	595.1	3.1	1	1	3.7e-182	1.8e-178	594.5	3.1	2	498	587	1076	586	1076	0.94	HCO3- transporter family
TRINITY_DN4888_c0_g1_i8.p1	SHMT	PF00464.22	399	-	416	1.1e-178	594.1	0	1	1	6.7e-183	1.3e-178	593.8	0	1	350	32	381	32	391	0.99	Serine hydroxymethyltransferase
TRINITY_DN1024_c0_g1_i5.p1	G_glu_transpept	PF01019.24	512	-	594	5.6e-178	593	0	1	1	6.5e-182	6.3e-178	592.8	0	1	512	70	584	70	584	0.98	Gamma-glutamyltranspeptidase
TRINITY_DN1024_c0_g1_i10.p1	G_glu_transpept	PF01019.24	512	-	611	6.1e-178	592.9	0	1	1	7.2e-182	7e-178	592.7	0	1	512	87	601	87	601	0.98	Gamma-glutamyltranspeptidase
TRINITY_DN2905_c1_g3_i7.p2	COBRA1	PF06209.16	346	-	603	3.4e-178	592	4.8	1	1	2.3e-182	4.6e-178	591.6	4.8	1	345	131	476	131	477	0.99	Cofactor of BRCA1 (COBRA1)
TRINITY_DN2905_c1_g3_i4.p2	COBRA1	PF06209.16	346	-	603	3.4e-178	592	4.8	1	1	2.3e-182	4.6e-178	591.6	4.8	1	345	131	476	131	477	0.99	Cofactor of BRCA1 (COBRA1)
TRINITY_DN15482_c0_g2_i2.p1	An_peroxidase	PF03098.18	529	-	1170	2.8e-177	590.6	0	1	1	7.9e-181	3.9e-177	590.2	0	1	526	189	733	189	736	0.94	Animal haem peroxidase
TRINITY_DN15482_c0_g2_i1.p1	An_peroxidase	PF03098.18	529	-	1170	2.8e-177	590.6	0	1	1	7.9e-181	3.9e-177	590.2	0	1	526	189	733	189	736	0.94	Animal haem peroxidase
TRINITY_DN6157_c0_g1_i6.p1	G_glu_transpept	PF01019.24	512	-	568	3.7e-177	590.3	0	1	1	2.2e-181	4.3e-177	590.1	0	1	512	42	562	42	562	0.97	Gamma-glutamyltranspeptidase
TRINITY_DN3173_c0_g1_i6.p2	Pellino	PF04710.17	411	-	436	1.6e-177	590.4	0	1	1	6.6e-181	2.2e-177	590	0	9	411	20	434	12	434	0.96	Pellino
TRINITY_DN3173_c0_g1_i4.p2	Pellino	PF04710.17	411	-	436	1.6e-177	590.4	0	1	1	6.6e-181	2.2e-177	590	0	9	411	20	434	12	434	0.96	Pellino
TRINITY_DN3173_c0_g1_i10.p2	Pellino	PF04710.17	411	-	436	1.6e-177	590.4	0	1	1	6.6e-181	2.2e-177	590	0	9	411	20	434	12	434	0.96	Pellino
TRINITY_DN928_c0_g1_i23.p1	MMS1_N	PF10433.12	491	-	1216	3.9e-178	593.2	0	1	3	3.9e-181	3.8e-177	589.9	0	1	491	76	592	76	592	0.96	Mono-functional DNA-alkylating methyl methanesulfonate N-term
TRINITY_DN928_c0_g1_i16.p1	MMS1_N	PF10433.12	491	-	1216	3.9e-178	593.2	0	1	3	3.9e-181	3.8e-177	589.9	0	1	491	76	592	76	592	0.96	Mono-functional DNA-alkylating methyl methanesulfonate N-term
TRINITY_DN928_c0_g1_i35.p1	MMS1_N	PF10433.12	491	-	1216	3.9e-178	593.2	0	1	3	3.9e-181	3.8e-177	589.9	0	1	491	76	592	76	592	0.96	Mono-functional DNA-alkylating methyl methanesulfonate N-term
TRINITY_DN928_c0_g1_i19.p1	MMS1_N	PF10433.12	491	-	1216	3.9e-178	593.2	0	1	3	3.9e-181	3.8e-177	589.9	0	1	491	76	592	76	592	0.96	Mono-functional DNA-alkylating methyl methanesulfonate N-term
TRINITY_DN928_c0_g1_i21.p1	MMS1_N	PF10433.12	491	-	1216	3.9e-178	593.2	0	1	3	3.9e-181	3.8e-177	589.9	0	1	491	76	592	76	592	0.96	Mono-functional DNA-alkylating methyl methanesulfonate N-term
TRINITY_DN928_c0_g1_i14.p1	MMS1_N	PF10433.12	491	-	1216	3.9e-178	593.2	0	1	3	3.9e-181	3.8e-177	589.9	0	1	491	76	592	76	592	0.96	Mono-functional DNA-alkylating methyl methanesulfonate N-term
TRINITY_DN928_c0_g1_i18.p1	MMS1_N	PF10433.12	491	-	1216	3.9e-178	593.2	0	1	3	3.9e-181	3.8e-177	589.9	0	1	491	76	592	76	592	0.96	Mono-functional DNA-alkylating methyl methanesulfonate N-term
TRINITY_DN928_c0_g1_i38.p1	MMS1_N	PF10433.12	491	-	1216	3.9e-178	593.2	0	1	3	3.9e-181	3.8e-177	589.9	0	1	491	76	592	76	592	0.96	Mono-functional DNA-alkylating methyl methanesulfonate N-term
TRINITY_DN928_c0_g1_i36.p1	MMS1_N	PF10433.12	491	-	1216	3.9e-178	593.2	0	1	3	3.9e-181	3.8e-177	589.9	0	1	491	76	592	76	592	0.96	Mono-functional DNA-alkylating methyl methanesulfonate N-term
TRINITY_DN928_c0_g1_i3.p1	MMS1_N	PF10433.12	491	-	1216	3.9e-178	593.2	0	1	3	3.9e-181	3.8e-177	589.9	0	1	491	76	592	76	592	0.96	Mono-functional DNA-alkylating methyl methanesulfonate N-term
TRINITY_DN928_c0_g1_i27.p1	MMS1_N	PF10433.12	491	-	1216	3.9e-178	593.2	0	1	3	3.9e-181	3.8e-177	589.9	0	1	491	76	592	76	592	0.96	Mono-functional DNA-alkylating methyl methanesulfonate N-term
TRINITY_DN928_c0_g1_i40.p1	MMS1_N	PF10433.12	491	-	1216	3.9e-178	593.2	0	1	3	3.9e-181	3.8e-177	589.9	0	1	491	76	592	76	592	0.96	Mono-functional DNA-alkylating methyl methanesulfonate N-term
TRINITY_DN928_c0_g1_i24.p1	MMS1_N	PF10433.12	491	-	1216	3.9e-178	593.2	0	1	3	3.9e-181	3.8e-177	589.9	0	1	491	76	592	76	592	0.96	Mono-functional DNA-alkylating methyl methanesulfonate N-term
TRINITY_DN928_c0_g1_i6.p1	MMS1_N	PF10433.12	491	-	1216	3.9e-178	593.2	0	1	3	3.9e-181	3.8e-177	589.9	0	1	491	76	592	76	592	0.96	Mono-functional DNA-alkylating methyl methanesulfonate N-term
TRINITY_DN6701_c0_g1_i3.p1	Carn_acyltransf	PF00755.23	568	-	670	5e-177	590.1	0	1	1	5.9e-181	5.8e-177	589.9	0	1	567	60	655	60	656	0.93	Choline/Carnitine o-acyltransferase
TRINITY_DN6701_c0_g1_i1.p1	Carn_acyltransf	PF00755.23	568	-	670	5e-177	590.1	0	1	1	5.9e-181	5.8e-177	589.9	0	1	567	60	655	60	656	0.93	Choline/Carnitine o-acyltransferase
TRINITY_DN6701_c0_g1_i5.p1	Carn_acyltransf	PF00755.23	568	-	670	5e-177	590.1	0	1	1	5.9e-181	5.8e-177	589.9	0	1	567	60	655	60	656	0.93	Choline/Carnitine o-acyltransferase
TRINITY_DN6701_c0_g1_i2.p1	Carn_acyltransf	PF00755.23	568	-	670	5e-177	590.1	0	1	1	5.9e-181	5.8e-177	589.9	0	1	567	60	655	60	656	0.93	Choline/Carnitine o-acyltransferase
TRINITY_DN10172_c0_g1_i2.p1	An_peroxidase	PF03098.18	529	-	780	4.4e-177	590	0	1	1	2.8e-181	5.4e-177	589.7	0	1	526	201	741	201	744	0.94	Animal haem peroxidase
TRINITY_DN3319_c1_g1_i7.p1	SNF	PF00209.21	523	-	574	1.2e-176	588.6	37.8	1	1	1.4e-180	1.4e-176	588.4	37.8	1	474	88	564	88	573	0.97	Sodium:neurotransmitter symporter family
TRINITY_DN7660_c0_g1_i2.p1	CTNNBL	PF08216.14	475	-	557	7.8e-177	588.6	17.2	1	1	2e-180	9.9e-177	588.2	17.2	3	475	67	527	63	527	0.97	Catenin-beta-like Arm-motif containing nuclear
TRINITY_DN7660_c0_g1_i1.p1	CTNNBL	PF08216.14	475	-	557	7.8e-177	588.6	17.2	1	1	2e-180	9.9e-177	588.2	17.2	3	475	67	527	63	527	0.97	Catenin-beta-like Arm-motif containing nuclear
TRINITY_DN3375_c0_g1_i10.p1	HSP70	PF00012.23	599	-	636	1.2e-176	588.5	0	1	1	4e-180	1.6e-176	588.2	0	2	500	87	594	86	612	0.95	Hsp70 protein
TRINITY_DN1024_c0_g1_i2.p1	G_glu_transpept	PF01019.24	512	-	597	1.9e-176	587.9	0	1	1	2.2e-180	2.2e-176	587.7	0	3	512	75	587	73	587	0.98	Gamma-glutamyltranspeptidase
TRINITY_DN3743_c1_g1_i6.p1	An_peroxidase	PF03098.18	529	-	791	2.2e-176	587.7	0	1	1	1.4e-180	2.8e-176	587.3	0	1	526	217	760	217	763	0.93	Animal haem peroxidase
TRINITY_DN3743_c1_g1_i7.p1	An_peroxidase	PF03098.18	529	-	791	2.2e-176	587.7	0	1	1	1.4e-180	2.8e-176	587.3	0	1	526	217	760	217	763	0.93	Animal haem peroxidase
TRINITY_DN1024_c0_g1_i17.p1	G_glu_transpept	PF01019.24	512	-	597	2.6e-176	587.5	0	1	1	3e-180	2.9e-176	587.3	0	3	510	75	585	73	587	0.97	Gamma-glutamyltranspeptidase
TRINITY_DN495_c2_g1_i4.p3	COPI_C	PF06957.14	401	-	567	1.5e-176	587.1	0	1	1	5.5e-180	2.1e-176	586.6	0	1	401	158	566	158	566	0.97	Coatomer (COPI) alpha subunit C-terminus
TRINITY_DN495_c2_g1_i5.p1	COPI_C	PF06957.14	401	-	567	1.5e-176	587.1	0	1	1	5.5e-180	2.1e-176	586.6	0	1	401	158	566	158	566	0.97	Coatomer (COPI) alpha subunit C-terminus
TRINITY_DN495_c2_g1_i1.p2	COPI_C	PF06957.14	401	-	567	1.5e-176	587.1	0	1	1	5.5e-180	2.1e-176	586.6	0	1	401	158	566	158	566	0.97	Coatomer (COPI) alpha subunit C-terminus
TRINITY_DN6157_c0_g1_i5.p1	G_glu_transpept	PF01019.24	512	-	706	5.3e-176	586.5	0	1	1	9.4e-180	6.1e-176	586.3	0	2	512	178	692	177	692	0.97	Gamma-glutamyltranspeptidase
TRINITY_DN3230_c0_g1_i1.p1	Biopterin_H	PF00351.24	331	-	427	1.7e-176	586.2	0	1	1	3.1e-180	2e-176	586	0	1	330	93	422	93	423	1	Biopterin-dependent aromatic amino acid hydroxylase
TRINITY_DN66638_c0_g1_i1.p1	Ribonuc_red_lgC	PF02867.18	527	-	774	3e-176	587.2	0.2	2	2	1.1e-179	7.1e-176	585.9	0	1	527	192	721	192	721	0.97	Ribonucleotide reductase barrel domain
TRINITY_DN3281_c0_g1_i16.p1	Serinc	PF03348.18	435	-	465	5.1e-176	586.1	16.5	1	1	5.9e-180	5.8e-176	585.9	16.5	1	435	14	461	14	461	0.94	Serine incorporator (Serinc)
TRINITY_DN3281_c0_g1_i3.p1	Serinc	PF03348.18	435	-	465	5.1e-176	586.1	16.5	1	1	5.9e-180	5.8e-176	585.9	16.5	1	435	14	461	14	461	0.94	Serine incorporator (Serinc)
TRINITY_DN3281_c0_g1_i6.p1	Serinc	PF03348.18	435	-	465	5.1e-176	586.1	16.5	1	1	5.9e-180	5.8e-176	585.9	16.5	1	435	14	461	14	461	0.94	Serine incorporator (Serinc)
TRINITY_DN3281_c0_g1_i4.p1	Serinc	PF03348.18	435	-	465	5.1e-176	586.1	16.5	1	1	5.9e-180	5.8e-176	585.9	16.5	1	435	14	461	14	461	0.94	Serine incorporator (Serinc)
TRINITY_DN3281_c0_g1_i18.p1	Serinc	PF03348.18	435	-	465	5.1e-176	586.1	16.5	1	1	5.9e-180	5.8e-176	585.9	16.5	1	435	14	461	14	461	0.94	Serine incorporator (Serinc)
TRINITY_DN3281_c0_g1_i19.p1	Serinc	PF03348.18	435	-	465	5.1e-176	586.1	16.5	1	1	5.9e-180	5.8e-176	585.9	16.5	1	435	14	461	14	461	0.94	Serine incorporator (Serinc)
TRINITY_DN3281_c0_g1_i14.p1	Serinc	PF03348.18	435	-	465	5.1e-176	586.1	16.5	1	1	5.9e-180	5.8e-176	585.9	16.5	1	435	14	461	14	461	0.94	Serine incorporator (Serinc)
TRINITY_DN3281_c0_g1_i2.p1	Serinc	PF03348.18	435	-	465	5.1e-176	586.1	16.5	1	1	5.9e-180	5.8e-176	585.9	16.5	1	435	14	461	14	461	0.94	Serine incorporator (Serinc)
TRINITY_DN3281_c0_g1_i7.p1	Serinc	PF03348.18	435	-	465	5.1e-176	586.1	16.5	1	1	5.9e-180	5.8e-176	585.9	16.5	1	435	14	461	14	461	0.94	Serine incorporator (Serinc)
TRINITY_DN3281_c0_g1_i15.p1	Serinc	PF03348.18	435	-	465	5.1e-176	586.1	16.5	1	1	5.9e-180	5.8e-176	585.9	16.5	1	435	14	461	14	461	0.94	Serine incorporator (Serinc)
TRINITY_DN3281_c0_g1_i20.p1	Serinc	PF03348.18	435	-	465	5.1e-176	586.1	16.5	1	1	5.9e-180	5.8e-176	585.9	16.5	1	435	14	461	14	461	0.94	Serine incorporator (Serinc)
TRINITY_DN3281_c0_g1_i23.p1	Serinc	PF03348.18	435	-	465	5.1e-176	586.1	16.5	1	1	5.9e-180	5.8e-176	585.9	16.5	1	435	14	461	14	461	0.94	Serine incorporator (Serinc)
TRINITY_DN3230_c0_g1_i4.p1	Biopterin_H	PF00351.24	331	-	444	1.9e-176	586.1	0	1	1	3.5e-180	2.3e-176	585.8	0	1	330	110	439	110	440	1	Biopterin-dependent aromatic amino acid hydroxylase
TRINITY_DN1024_c0_g1_i16.p1	G_glu_transpept	PF01019.24	512	-	611	9.4e-176	585.7	0	1	1	1.1e-179	1.1e-175	585.5	0	1	510	87	599	87	601	0.97	Gamma-glutamyltranspeptidase
TRINITY_DN1024_c0_g1_i8.p1	G_glu_transpept	PF01019.24	512	-	594	9.3e-176	585.7	0	1	1	1.1e-179	1.1e-175	585.5	0	1	510	70	582	70	584	0.97	Gamma-glutamyltranspeptidase
TRINITY_DN1024_c0_g1_i11.p1	G_glu_transpept	PF01019.24	512	-	599	1e-175	585.5	0	1	1	6.1e-180	1.2e-175	585.3	0	3	512	75	589	73	589	0.97	Gamma-glutamyltranspeptidase
TRINITY_DN1719_c0_g1_i1.p1	PA26	PF04636.16	443	-	673	5.9e-176	585.9	0	1	1	5.5e-180	1.1e-175	585	0	8	443	159	671	153	671	0.85	PA26 p53-induced protein (sestrin)
TRINITY_DN1719_c0_g1_i10.p1	PA26	PF04636.16	443	-	518	1.1e-175	585	0	1	1	9.5e-180	1.9e-175	584.2	0	30	443	26	516	13	516	0.86	PA26 p53-induced protein (sestrin)
TRINITY_DN1024_c0_g1_i18.p1	G_glu_transpept	PF01019.24	512	-	596	3.8e-175	583.7	0	1	1	2.2e-179	4.3e-175	583.5	0	1	512	70	586	70	586	0.97	Gamma-glutamyltranspeptidase
TRINITY_DN1024_c0_g1_i3.p1	G_glu_transpept	PF01019.24	512	-	613	4.2e-175	583.5	0	1	1	2.4e-179	4.8e-175	583.3	0	1	512	87	603	87	603	0.97	Gamma-glutamyltranspeptidase
TRINITY_DN187_c0_g1_i4.p1	Cullin	PF00888.25	620	-	776	1e-174	582.8	10.7	1	2	1.1e-178	1e-174	582.8	10.7	1	620	23	667	23	667	0.94	Cullin family
TRINITY_DN867_c0_g1_i2.p1	An_peroxidase	PF03098.18	529	-	753	8.6e-175	582.4	0	1	1	1e-178	1e-174	582.2	0	1	529	186	725	186	725	0.92	Animal haem peroxidase
TRINITY_DN187_c0_g1_i3.p2	Cullin	PF00888.25	620	-	776	2.6e-174	581.5	12.2	1	2	2.6e-178	2.6e-174	581.5	12.2	1	620	23	667	23	667	0.94	Cullin family
TRINITY_DN187_c0_g1_i1.p2	Cullin	PF00888.25	620	-	776	2.6e-174	581.5	12.2	1	2	2.6e-178	2.6e-174	581.5	12.2	1	620	23	667	23	667	0.94	Cullin family
TRINITY_DN187_c0_g1_i2.p2	Cullin	PF00888.25	620	-	776	2.6e-174	581.5	12.2	1	2	2.6e-178	2.6e-174	581.5	12.2	1	620	23	667	23	667	0.94	Cullin family
TRINITY_DN561_c0_g1_i2.p2	SWIRM-assoc_2	PF16496.8	412	-	1117	1.5e-174	581	0.3	1	3	5.3e-178	1.5e-174	581	0.3	1	412	25	451	25	451	0.94	SWIRM-associated domain at the N-terminal
TRINITY_DN8778_c0_g1_i2.p1	Ufd2P_core	PF10408.12	627	-	1070	3.5e-174	581	14.2	1	1	4.6e-178	4.5e-174	580.7	14.2	1	627	361	983	361	983	0.95	Ubiquitin elongating factor core
TRINITY_DN1741_c1_g2_i3.p1	Carn_acyltransf	PF00755.23	568	-	747	5.5e-174	580	0.7	1	1	1e-177	9.9e-174	579.2	0.7	1	567	73	726	73	727	0.9	Choline/Carnitine o-acyltransferase
TRINITY_DN5661_c0_g1_i18.p1	NO_synthase	PF02898.18	362	-	861	6.2e-174	578.2	0.1	1	1	2.6e-177	8.4e-174	577.8	0.1	2	362	84	447	83	447	0.98	Nitric oxide synthase oxygenase domain
TRINITY_DN5661_c0_g1_i13.p1	NO_synthase	PF02898.18	362	-	861	6.2e-174	578.2	0.1	1	1	2.6e-177	8.4e-174	577.8	0.1	2	362	84	447	83	447	0.98	Nitric oxide synthase oxygenase domain
TRINITY_DN5661_c0_g1_i14.p1	NO_synthase	PF02898.18	362	-	861	6.2e-174	578.2	0.1	1	1	2.6e-177	8.4e-174	577.8	0.1	2	362	84	447	83	447	0.98	Nitric oxide synthase oxygenase domain
TRINITY_DN1033_c0_g2_i1.p1	An_peroxidase	PF03098.18	529	-	654	1.8e-173	578	0	1	1	1.1e-177	2.2e-173	577.8	0	1	501	132	647	132	652	0.94	Animal haem peroxidase
TRINITY_DN5661_c0_g1_i6.p1	NO_synthase	PF02898.18	362	-	1181	1.2e-173	577.3	0.1	1	1	6.6e-177	1.6e-173	576.8	0.1	2	362	84	447	83	447	0.98	Nitric oxide synthase oxygenase domain
TRINITY_DN5661_c0_g1_i25.p1	NO_synthase	PF02898.18	362	-	1181	1.2e-173	577.3	0.1	1	1	6.6e-177	1.6e-173	576.8	0.1	2	362	84	447	83	447	0.98	Nitric oxide synthase oxygenase domain
TRINITY_DN5661_c0_g1_i9.p1	NO_synthase	PF02898.18	362	-	1181	1.2e-173	577.3	0.1	1	1	6.6e-177	1.6e-173	576.8	0.1	2	362	84	447	83	447	0.98	Nitric oxide synthase oxygenase domain
TRINITY_DN5661_c0_g1_i23.p1	NO_synthase	PF02898.18	362	-	1181	1.2e-173	577.3	0.1	1	1	6.6e-177	1.6e-173	576.8	0.1	2	362	84	447	83	447	0.98	Nitric oxide synthase oxygenase domain
TRINITY_DN2127_c0_g1_i8.p1	ATG9	PF04109.19	480	-	556	4.4e-173	576.8	16	1	1	2.6e-177	5.1e-173	576.6	16	2	480	34	516	33	516	0.99	Autophagy protein ATG9
TRINITY_DN2127_c0_g1_i15.p1	ATG9	PF04109.19	480	-	673	7.1e-173	576.1	16	1	1	4.9e-177	9.7e-173	575.6	16	2	480	34	516	33	516	0.99	Autophagy protein ATG9
TRINITY_DN22_c1_g1_i10.p1	An_peroxidase	PF03098.18	529	-	807	9.3e-173	575.7	0	1	1	5.5e-177	1.1e-172	575.5	0	1	507	268	806	268	807	0.94	Animal haem peroxidase
TRINITY_DN49_c2_g1_i19.p1	An_peroxidase	PF03098.18	529	-	723	9.7e-173	575.7	0	1	1	5.9e-177	1.2e-172	575.4	0	1	529	140	691	140	691	0.9	Animal haem peroxidase
TRINITY_DN1415_c2_g2_i1.p3	CDK5RAP3	PF05600.15	507	-	502	1.5e-172	575	8.8	1	1	9.8e-176	1.7e-172	574.8	8.8	1	507	3	496	3	496	0.92	CDK5 regulatory subunit-associated protein 3
TRINITY_DN1415_c2_g2_i2.p3	CDK5RAP3	PF05600.15	507	-	502	1.5e-172	575	8.8	1	1	9.8e-176	1.7e-172	574.8	8.8	1	507	3	496	3	496	0.92	CDK5 regulatory subunit-associated protein 3
TRINITY_DN1415_c2_g2_i5.p2	CDK5RAP3	PF05600.15	507	-	502	1.5e-172	575	8.8	1	1	9.8e-176	1.7e-172	574.8	8.8	1	507	3	496	3	496	0.92	CDK5 regulatory subunit-associated protein 3
TRINITY_DN1415_c2_g2_i4.p2	CDK5RAP3	PF05600.15	507	-	502	1.5e-172	575	8.8	1	1	9.8e-176	1.7e-172	574.8	8.8	1	507	3	496	3	496	0.92	CDK5 regulatory subunit-associated protein 3
TRINITY_DN3384_c0_g1_i14.p1	KAP	PF05804.15	708	-	743	3.1e-172	574.5	5.5	1	1	8.1e-176	4e-172	574.2	5.5	2	679	3	684	2	715	0.91	Kinesin-associated protein (KAP)
TRINITY_DN3384_c0_g1_i5.p1	KAP	PF05804.15	708	-	755	3.3e-172	574.4	5.5	1	1	8.6e-176	4.2e-172	574.1	5.5	2	679	15	696	14	727	0.91	Kinesin-associated protein (KAP)
TRINITY_DN8778_c0_g1_i1.p1	Ufd2P_core	PF10408.12	627	-	986	9.5e-172	573	14.1	1	1	7e-176	1.4e-171	572.5	14.1	1	612	361	968	361	974	0.95	Ubiquitin elongating factor core
TRINITY_DN6971_c0_g1_i1.p1	OATP	PF03137.23	545	-	691	1.1e-171	572	22.6	1	1	2.3e-175	1.5e-171	571.5	22.6	2	545	37	611	36	611	0.9	Organic Anion Transporter Polypeptide (OATP) family
TRINITY_DN2611_c0_g1_i4.p1	MOR2-PAG1_N	PF14222.9	555	-	2596	3.8e-171	570.9	0.7	1	1	1.4e-174	5.7e-171	570.4	0.7	1	554	239	770	239	771	0.98	Cell morphogenesis N-terminal
TRINITY_DN2611_c0_g1_i10.p1	MOR2-PAG1_N	PF14222.9	555	-	2596	3.8e-171	570.9	0.7	1	1	1.4e-174	5.7e-171	570.4	0.7	1	554	239	770	239	771	0.98	Cell morphogenesis N-terminal
TRINITY_DN2611_c0_g1_i3.p1	MOR2-PAG1_N	PF14222.9	555	-	3144	5.2e-171	570.5	0.7	1	1	2e-174	7.7e-171	570	0.7	1	554	239	770	239	771	0.98	Cell morphogenesis N-terminal
TRINITY_DN2611_c0_g1_i18.p1	MOR2-PAG1_N	PF14222.9	555	-	3155	5.3e-171	570.5	0.7	1	1	2e-174	7.7e-171	569.9	0.7	1	554	239	770	239	771	0.98	Cell morphogenesis N-terminal
TRINITY_DN964_c0_g1_i8.p3	Paf67	PF10255.12	402	-	541	8.4e-171	568.6	0.7	1	1	2.1e-174	1e-170	568.3	0.7	1	402	129	528	129	528	0.99	RNA polymerase I-associated factor PAF67
TRINITY_DN964_c0_g1_i18.p2	Paf67	PF10255.12	402	-	541	8.4e-171	568.6	0.7	1	1	2.1e-174	1e-170	568.3	0.7	1	402	129	528	129	528	0.99	RNA polymerase I-associated factor PAF67
TRINITY_DN964_c0_g1_i9.p2	Paf67	PF10255.12	402	-	541	8.4e-171	568.6	0.7	1	1	2.1e-174	1e-170	568.3	0.7	1	402	129	528	129	528	0.99	RNA polymerase I-associated factor PAF67
TRINITY_DN964_c0_g1_i12.p3	Paf67	PF10255.12	402	-	541	8.4e-171	568.6	0.7	1	1	2.1e-174	1e-170	568.3	0.7	1	402	129	528	129	528	0.99	RNA polymerase I-associated factor PAF67
TRINITY_DN964_c0_g1_i7.p2	Paf67	PF10255.12	402	-	541	8.4e-171	568.6	0.7	1	1	2.1e-174	1e-170	568.3	0.7	1	402	129	528	129	528	0.99	RNA polymerase I-associated factor PAF67
TRINITY_DN964_c0_g1_i5.p2	Paf67	PF10255.12	402	-	541	8.4e-171	568.6	0.7	1	1	2.1e-174	1e-170	568.3	0.7	1	402	129	528	129	528	0.99	RNA polymerase I-associated factor PAF67
TRINITY_DN964_c0_g1_i16.p2	Paf67	PF10255.12	402	-	541	8.4e-171	568.6	0.7	1	1	2.1e-174	1e-170	568.3	0.7	1	402	129	528	129	528	0.99	RNA polymerase I-associated factor PAF67
TRINITY_DN964_c0_g1_i4.p2	Paf67	PF10255.12	402	-	541	8.4e-171	568.6	0.7	1	1	2.1e-174	1e-170	568.3	0.7	1	402	129	528	129	528	0.99	RNA polymerase I-associated factor PAF67
TRINITY_DN964_c0_g1_i10.p2	Paf67	PF10255.12	402	-	541	8.4e-171	568.6	0.7	1	1	2.1e-174	1e-170	568.3	0.7	1	402	129	528	129	528	0.99	RNA polymerase I-associated factor PAF67
TRINITY_DN12239_c0_g1_i1.p1	SNF	PF00209.21	523	-	740	2.2e-170	568	39.9	1	1	2.7e-174	2.6e-170	567.7	39.9	1	520	119	635	119	638	0.96	Sodium:neurotransmitter symporter family
TRINITY_DN2156_c1_g1_i1.p1	Glypican	PF01153.22	555	-	662	2.4e-170	568.1	0	1	1	3.5e-174	3.4e-170	567.6	0	14	536	33	573	21	584	0.87	Glypican
TRINITY_DN5334_c1_g1_i12.p1	RAB3GAP2_C	PF14656.9	594	-	1303	3.1e-170	567.6	6.7	1	1	3.8e-174	3.8e-170	567.3	6.7	1	594	681	1278	681	1278	0.97	Rab3 GTPase-activating protein regulatory subunit C-terminus
TRINITY_DN5334_c1_g1_i11.p1	RAB3GAP2_C	PF14656.9	594	-	1360	3.3e-170	567.4	6.7	1	1	6.3e-174	4.2e-170	567.1	6.7	1	594	738	1335	738	1335	0.97	Rab3 GTPase-activating protein regulatory subunit C-terminus
TRINITY_DN5334_c1_g1_i16.p1	RAB3GAP2_C	PF14656.9	594	-	1360	3.3e-170	567.4	6.7	1	1	6.3e-174	4.2e-170	567.1	6.7	1	594	738	1335	738	1335	0.97	Rab3 GTPase-activating protein regulatory subunit C-terminus
TRINITY_DN5334_c1_g1_i17.p1	RAB3GAP2_C	PF14656.9	594	-	1360	3.3e-170	567.4	6.7	1	1	6.3e-174	4.2e-170	567.1	6.7	1	594	738	1335	738	1335	0.97	Rab3 GTPase-activating protein regulatory subunit C-terminus
TRINITY_DN5334_c1_g1_i14.p1	RAB3GAP2_C	PF14656.9	594	-	1360	3.3e-170	567.4	6.7	1	1	6.3e-174	4.2e-170	567.1	6.7	1	594	738	1335	738	1335	0.97	Rab3 GTPase-activating protein regulatory subunit C-terminus
TRINITY_DN5334_c1_g1_i5.p1	RAB3GAP2_C	PF14656.9	594	-	1360	3.3e-170	567.4	6.7	1	1	6.3e-174	4.2e-170	567.1	6.7	1	594	738	1335	738	1335	0.97	Rab3 GTPase-activating protein regulatory subunit C-terminus
TRINITY_DN1669_c1_g4_i1.p1	An_peroxidase	PF03098.18	529	-	820	4.2e-170	567	0	1	1	2.6e-174	5.1e-170	566.7	0	1	529	250	790	250	790	0.94	Animal haem peroxidase
TRINITY_DN6637_c0_g1_i16.p2	Aldedh	PF00171.25	462	-	606	5.4e-170	566	0	1	1	9.6e-174	6.3e-170	565.8	0	3	462	135	601	133	601	0.98	Aldehyde dehydrogenase family
TRINITY_DN6637_c0_g1_i10.p2	Aldedh	PF00171.25	462	-	606	5.4e-170	566	0	1	1	9.6e-174	6.3e-170	565.8	0	3	462	135	601	133	601	0.98	Aldehyde dehydrogenase family
TRINITY_DN1006_c0_g1_i3.p1	HCO3_cotransp	PF00955.24	498	-	874	9.2e-170	565.8	2.2	1	1	1.9e-173	1.2e-169	565.4	2.2	3	498	325	818	323	818	0.92	HCO3- transporter family
TRINITY_DN1006_c0_g1_i1.p1	HCO3_cotransp	PF00955.24	498	-	874	9.2e-170	565.8	2.2	1	1	1.9e-173	1.2e-169	565.4	2.2	3	498	325	818	323	818	0.92	HCO3- transporter family
TRINITY_DN22_c1_g1_i12.p1	An_peroxidase	PF03098.18	529	-	861	1.3e-169	565.4	0	1	1	1.5e-173	1.5e-169	565.1	0	1	529	268	827	268	827	0.94	Animal haem peroxidase
TRINITY_DN6637_c0_g1_i19.p1	Aldedh	PF00171.25	462	-	823	1.2e-169	564.8	0	1	1	4e-173	1.6e-169	564.5	0	3	462	352	818	350	818	0.98	Aldehyde dehydrogenase family
TRINITY_DN4702_c0_g1_i1.p3	V-ATPase_C	PF03223.18	370	-	386	1.3e-169	564.6	4.7	1	1	7.4e-174	1.4e-169	564.4	4.7	1	370	4	370	4	370	0.99	V-ATPase subunit C
TRINITY_DN4702_c0_g1_i16.p3	V-ATPase_C	PF03223.18	370	-	386	1.3e-169	564.6	4.7	1	1	7.4e-174	1.4e-169	564.4	4.7	1	370	4	370	4	370	0.99	V-ATPase subunit C
TRINITY_DN4702_c0_g1_i12.p3	V-ATPase_C	PF03223.18	370	-	386	1.3e-169	564.6	4.7	1	1	7.4e-174	1.4e-169	564.4	4.7	1	370	4	370	4	370	0.99	V-ATPase subunit C
TRINITY_DN4702_c0_g1_i15.p3	V-ATPase_C	PF03223.18	370	-	386	1.3e-169	564.6	4.7	1	1	7.4e-174	1.4e-169	564.4	4.7	1	370	4	370	4	370	0.99	V-ATPase subunit C
TRINITY_DN4702_c0_g1_i14.p3	V-ATPase_C	PF03223.18	370	-	386	1.3e-169	564.6	4.7	1	1	7.4e-174	1.4e-169	564.4	4.7	1	370	4	370	4	370	0.99	V-ATPase subunit C
TRINITY_DN4702_c0_g1_i3.p3	V-ATPase_C	PF03223.18	370	-	386	1.3e-169	564.6	4.7	1	1	7.4e-174	1.4e-169	564.4	4.7	1	370	4	370	4	370	0.99	V-ATPase subunit C
TRINITY_DN4702_c0_g1_i6.p3	V-ATPase_C	PF03223.18	370	-	386	1.3e-169	564.6	4.7	1	1	7.4e-174	1.4e-169	564.4	4.7	1	370	4	370	4	370	0.99	V-ATPase subunit C
TRINITY_DN8024_c0_g1_i1.p1	Cpn60_TCP1	PF00118.27	491	-	548	6.6e-169	562.8	6.4	1	1	7.8e-173	7.7e-169	562.6	6.4	1	488	31	522	31	525	0.98	TCP-1/cpn60 chaperonin family
TRINITY_DN23617_c0_g1_i5.p1	An_peroxidase	PF03098.18	529	-	854	9.7e-169	562.5	0	2	2	1.5e-172	9.7e-169	562.5	0	1	529	273	822	273	822	0.92	Animal haem peroxidase
TRINITY_DN227_c1_g1_i8.p1	Myosin_tail_1	PF01576.22	1081	-	1173	5.7e-168	561	261.6	1	1	2e-171	6.6e-168	560.8	261.6	1	1080	68	1148	68	1149	0.99	Myosin tail
TRINITY_DN2443_c0_g1_i11.p1	Prominin	PF05478.14	799	-	883	5.8e-168	560.6	6.6	1	1	5.2e-171	7.2e-168	560.3	6.6	25	799	92	870	78	870	0.94	Prominin
TRINITY_DN362_c0_g1_i10.p1	PEPCK_GTP	PF00821.21	358	-	644	1.2e-168	560.6	0	1	1	1.5e-172	1.5e-168	560.3	0	1	358	281	639	281	639	0.98	Phosphoenolpyruvate carboxykinase C-terminal P-loop domain
TRINITY_DN2443_c0_g1_i3.p1	Prominin	PF05478.14	799	-	902	6.3e-168	560.5	6.6	1	1	5.6e-171	7.8e-168	560.2	6.6	25	799	92	870	78	870	0.94	Prominin
TRINITY_DN2443_c0_g1_i21.p1	Prominin	PF05478.14	799	-	1023	9.7e-168	559.9	6.6	1	1	9.2e-171	1.2e-167	559.5	6.6	25	799	92	870	78	870	0.94	Prominin
TRINITY_DN14018_c0_g1_i5.p1	Coatomer_WDAD	PF04053.17	445	-	997	4.5e-168	560.1	0	1	1	3.4e-171	8.5e-168	559.1	0	1	444	364	808	364	809	0.99	Coatomer WD associated region
TRINITY_DN90_c1_g1_i2.p1	GATase_2	PF00310.24	420	-	2068	4.5e-168	559.4	0	1	1	7.5e-171	6.1e-168	559	0	1	420	29	452	29	452	0.97	Glutamine amidotransferases class-II
TRINITY_DN602_c0_g1_i2.p1	An_peroxidase	PF03098.18	529	-	623	9.1e-168	559.3	0	1	1	5.4e-172	1.1e-167	559	0	1	529	40	575	40	575	0.92	Animal haem peroxidase
TRINITY_DN6157_c0_g1_i3.p1	G_glu_transpept	PF01019.24	512	-	524	1.1e-167	559.1	0	1	1	6.5e-172	1.3e-167	558.8	0	1	467	42	515	42	520	0.98	Gamma-glutamyltranspeptidase
TRINITY_DN2133_c0_g2_i2.p1	SNF	PF00209.21	523	-	681	1.3e-167	558.8	35	1	1	7.9e-172	1.6e-167	558.5	35	1	520	67	589	67	592	0.97	Sodium:neurotransmitter symporter family
TRINITY_DN399_c0_g1_i6.p1	OATP	PF03137.23	545	-	814	1.5e-167	558.3	15.2	1	1	6.7e-171	1.9e-167	558	15.2	1	545	142	754	142	754	0.89	Organic Anion Transporter Polypeptide (OATP) family
TRINITY_DN6025_c0_g1_i7.p1	Aldedh	PF00171.25	462	-	490	1.4e-167	558.1	0	1	1	1.6e-171	1.6e-167	557.9	0	3	461	22	483	20	484	0.97	Aldehyde dehydrogenase family
TRINITY_DN399_c0_g1_i2.p2	OATP	PF03137.23	545	-	801	3.1e-167	557.3	15.2	1	1	1.5e-170	4.1e-167	556.9	15.2	1	545	130	741	130	741	0.89	Organic Anion Transporter Polypeptide (OATP) family
TRINITY_DN399_c0_g1_i14.p2	OATP	PF03137.23	545	-	801	3.1e-167	557.3	15.2	1	1	1.5e-170	4.1e-167	556.9	15.2	1	545	130	741	130	741	0.89	Organic Anion Transporter Polypeptide (OATP) family
TRINITY_DN399_c0_g1_i15.p2	OATP	PF03137.23	545	-	801	3.1e-167	557.3	15.2	1	1	1.5e-170	4.1e-167	556.9	15.2	1	545	130	741	130	741	0.89	Organic Anion Transporter Polypeptide (OATP) family
TRINITY_DN399_c0_g1_i1.p2	OATP	PF03137.23	545	-	801	3.1e-167	557.3	15.2	1	1	1.5e-170	4.1e-167	556.9	15.2	1	545	130	741	130	741	0.89	Organic Anion Transporter Polypeptide (OATP) family
TRINITY_DN399_c0_g1_i4.p2	OATP	PF03137.23	545	-	801	3.1e-167	557.3	15.2	1	1	1.5e-170	4.1e-167	556.9	15.2	1	545	130	741	130	741	0.89	Organic Anion Transporter Polypeptide (OATP) family
TRINITY_DN493_c0_g3_i1.p1	DUF3591	PF12157.11	450	-	1644	3e-167	556.9	0	1	4	6.2e-171	3e-167	556.9	0	1	449	355	818	355	819	0.97	Protein of unknown function (DUF3591)
TRINITY_DN399_c0_g1_i9.p1	OATP	PF03137.23	545	-	813	3.2e-167	557.2	15.2	1	1	1.5e-170	4.3e-167	556.8	15.2	1	545	142	753	142	753	0.89	Organic Anion Transporter Polypeptide (OATP) family
TRINITY_DN939_c0_g1_i2.p1	FIBP	PF05427.14	360	-	373	4e-167	556.2	6.7	1	1	6.9e-171	4.5e-167	556	6.7	2	360	4	371	3	371	0.97	Acidic fibroblast growth factor binding (FIBP)
TRINITY_DN602_c0_g1_i10.p1	An_peroxidase	PF03098.18	529	-	620	1e-166	555.8	0	1	1	6.2e-171	1.2e-166	555.5	0	1	529	45	572	45	572	0.92	Animal haem peroxidase
TRINITY_DN1925_c2_g3_i2.p1	UTP25	PF06862.15	473	-	785	1.1e-166	555.4	0.2	1	1	7.9e-171	1.5e-166	555	0.2	2	473	303	779	302	779	0.96	Utp25 U3 small nucleolar RNA-associated SSU processome protein 25
TRINITY_DN3116_c0_g1_i8.p1	GDC-P	PF02347.19	430	-	909	8.4e-176	585.1	0.2	1	3	2.6e-170	1.3e-166	554.9	0	55	430	3	372	1	372	0.97	Glycine cleavage system P-protein
TRINITY_DN1250_c0_g1_i3.p2	COG6	PF06419.14	626	-	624	3.2e-166	554.4	0.7	1	1	5.6e-170	3.7e-166	554.2	0.7	1	626	32	622	32	622	0.96	Conserved oligomeric complex COG6
TRINITY_DN227_c1_g1_i10.p1	Myosin_tail_1	PF01576.22	1081	-	1173	6.7e-166	554.2	263.4	1	1	2.4e-169	7.7e-166	554	263.4	1	1080	68	1148	68	1149	0.99	Myosin tail
TRINITY_DN227_c1_g1_i12.p1	Myosin_tail_1	PF01576.22	1081	-	1173	6.7e-166	554.2	263.4	1	1	2.4e-169	7.7e-166	554	263.4	1	1080	68	1148	68	1149	0.99	Myosin tail
TRINITY_DN5275_c0_g1_i2.p1	Cullin	PF00888.25	620	-	694	5.4e-166	554	19.5	1	1	9.6e-170	6.3e-166	553.8	19.5	1	620	14	649	14	649	0.95	Cullin family
TRINITY_DN5275_c0_g1_i1.p1	Cullin	PF00888.25	620	-	751	6.6e-166	553.7	19.5	1	1	1.7e-169	8.4e-166	553.4	19.5	1	620	14	649	14	649	0.95	Cullin family
TRINITY_DN227_c1_g1_i2.p1	Myosin_tail_1	PF01576.22	1081	-	1472	1.4e-165	553.1	263.4	1	1	6.9e-169	1.7e-165	552.8	263.4	1	1080	367	1447	367	1448	0.99	Myosin tail
TRINITY_DN1087_c0_g1_i6.p2	HSP90	PF00183.21	518	-	635	7.2e-166	553.4	17.1	1	1	2.9e-169	1.2e-165	552.7	17.1	1	376	258	631	258	633	0.96	Hsp90 protein
TRINITY_DN535_c0_g1_i4.p3	Calreticulin	PF00262.21	370	-	487	4.9e-166	552.3	10	1	1	2.9e-170	5.8e-166	552.1	10	1	370	57	428	57	428	0.99	Calreticulin family
TRINITY_DN535_c0_g1_i10.p2	Calreticulin	PF00262.21	370	-	487	4.9e-166	552.3	10	1	1	2.9e-170	5.8e-166	552.1	10	1	370	57	428	57	428	0.99	Calreticulin family
TRINITY_DN535_c0_g1_i8.p2	Calreticulin	PF00262.21	370	-	487	4.9e-166	552.3	10	1	1	2.9e-170	5.8e-166	552.1	10	1	370	57	428	57	428	0.99	Calreticulin family
TRINITY_DN535_c0_g1_i14.p2	Calreticulin	PF00262.21	370	-	517	5.8e-166	552.1	10	1	1	3.6e-170	7e-166	551.8	10	1	370	57	428	57	428	0.99	Calreticulin family
TRINITY_DN535_c0_g1_i1.p2	Calreticulin	PF00262.21	370	-	517	5.8e-166	552.1	10	1	1	3.6e-170	7e-166	551.8	10	1	370	57	428	57	428	0.99	Calreticulin family
TRINITY_DN535_c0_g1_i2.p1	Calreticulin	PF00262.21	370	-	578	9.8e-166	551.3	10	1	2	3.5e-169	9.8e-166	551.3	10	1	370	57	428	57	428	0.99	Calreticulin family
TRINITY_DN535_c0_g1_i12.p1	Calreticulin	PF00262.21	370	-	578	9.8e-166	551.3	10	1	2	3.5e-169	9.8e-166	551.3	10	1	370	57	428	57	428	0.99	Calreticulin family
TRINITY_DN535_c0_g1_i6.p2	Calreticulin	PF00262.21	370	-	579	9.9e-166	551.3	10	1	2	5e-170	9.9e-166	551.3	10	1	370	57	428	57	428	0.99	Calreticulin family
TRINITY_DN535_c0_g1_i5.p2	Calreticulin	PF00262.21	370	-	578	9.8e-166	551.3	10	1	2	3.5e-169	9.8e-166	551.3	10	1	370	57	428	57	428	0.99	Calreticulin family
TRINITY_DN1648_c0_g1_i1.p1	Pyridoxal_deC	PF00282.22	375	-	709	8.8e-166	551.4	0	1	1	1.7e-169	1.1e-165	551.1	0	1	375	35	413	35	413	0.99	Pyridoxal-dependent decarboxylase conserved domain
TRINITY_DN57_c8_g1_i1.p1	VKG_Carbox	PF05090.17	435	-	631	1.9e-165	551.1	16.2	1	1	3.6e-169	2.4e-165	550.7	16.2	1	435	33	468	33	468	0.98	Vitamin K-dependent gamma-carboxylase
TRINITY_DN4031_c0_g1_i3.p1	HSNSD	PF12062.11	430	-	722	5.5e-166	552.8	0	1	2	4.3e-169	2.8e-165	550.5	0	89	430	2	342	1	342	0.97	heparan sulfate-N-deacetylase
TRINITY_DN867_c0_g2_i4.p1	An_peroxidase	PF03098.18	529	-	741	3.3e-165	550.8	0	1	1	4.1e-169	4.1e-165	550.5	0	1	529	168	713	168	713	0.91	Animal haem peroxidase
TRINITY_DN1087_c0_g1_i5.p1	HSP90	PF00183.21	518	-	629	3.8e-165	551	17	1	1	1.5e-168	5.8e-165	550.4	17	1	372	258	627	258	629	0.96	Hsp90 protein
TRINITY_DN3596_c0_g1_i1.p1	Trehalase	PF01204.21	512	-	570	5.1e-165	550.3	0.8	1	1	8.8e-169	5.8e-165	550.1	0.8	1	512	47	558	47	558	0.96	Trehalase
TRINITY_DN2443_c0_g1_i15.p1	Prominin	PF05478.14	799	-	891	9e-165	550	6.6	1	1	7.9e-168	1.1e-164	549.7	6.6	25	799	92	878	78	878	0.94	Prominin
TRINITY_DN1129_c0_g1_i16.p1	Dymeclin	PF09742.12	688	-	654	1.3e-164	549.4	19.9	1	1	2.2e-168	1.4e-164	549.2	19.9	1	688	1	630	1	630	0.95	Dyggve-Melchior-Clausen syndrome protein
TRINITY_DN1129_c0_g1_i15.p1	Dymeclin	PF09742.12	688	-	654	1.3e-164	549.4	19.9	1	1	2.2e-168	1.4e-164	549.2	19.9	1	688	1	630	1	630	0.95	Dyggve-Melchior-Clausen syndrome protein
TRINITY_DN1129_c0_g1_i21.p1	Dymeclin	PF09742.12	688	-	654	1.3e-164	549.4	19.9	1	1	2.2e-168	1.4e-164	549.2	19.9	1	688	1	630	1	630	0.95	Dyggve-Melchior-Clausen syndrome protein
TRINITY_DN1129_c0_g1_i23.p1	Dymeclin	PF09742.12	688	-	654	1.3e-164	549.4	19.9	1	1	2.2e-168	1.4e-164	549.2	19.9	1	688	1	630	1	630	0.95	Dyggve-Melchior-Clausen syndrome protein
TRINITY_DN1129_c0_g1_i10.p1	Dymeclin	PF09742.12	688	-	654	1.3e-164	549.4	19.9	1	1	2.2e-168	1.4e-164	549.2	19.9	1	688	1	630	1	630	0.95	Dyggve-Melchior-Clausen syndrome protein
TRINITY_DN1129_c0_g1_i11.p1	Dymeclin	PF09742.12	688	-	654	1.3e-164	549.4	19.9	1	1	2.2e-168	1.4e-164	549.2	19.9	1	688	1	630	1	630	0.95	Dyggve-Melchior-Clausen syndrome protein
TRINITY_DN1129_c0_g1_i12.p1	Dymeclin	PF09742.12	688	-	654	1.3e-164	549.4	19.9	1	1	2.2e-168	1.4e-164	549.2	19.9	1	688	1	630	1	630	0.95	Dyggve-Melchior-Clausen syndrome protein
TRINITY_DN1129_c0_g1_i24.p1	Dymeclin	PF09742.12	688	-	654	1.3e-164	549.4	19.9	1	1	2.2e-168	1.4e-164	549.2	19.9	1	688	1	630	1	630	0.95	Dyggve-Melchior-Clausen syndrome protein
TRINITY_DN505_c1_g2_i1.p1	Glyco_hydro_1	PF00232.21	453	-	504	5.7e-165	549.3	5.9	1	1	3.3e-169	6.5e-165	549.1	5.9	3	453	29	491	27	491	0.97	Glycosyl hydrolase family 1
TRINITY_DN2443_c0_g1_i20.p1	Prominin	PF05478.14	799	-	1031	1.5e-164	549.3	6.6	1	1	1.3e-167	1.9e-164	549	6.6	25	799	92	878	78	878	0.94	Prominin
TRINITY_DN41977_c0_g1_i1.p1	HSP90	PF00183.21	518	-	338	3.1e-164	548	13.6	1	1	5.3e-168	3.5e-164	547.8	13.6	88	428	1	337	1	337	0.99	Hsp90 protein
TRINITY_DN1357_c0_g1_i21.p1	MAP3K_TRAF_bd	PF13281.9	369	-	950	1.9e-164	547.3	0	1	1	1.1e-167	2.5e-164	546.9	0	1	369	101	478	101	478	0.95	MAP3K TRAFs-binding domain
TRINITY_DN7075_c0_g1_i3.p1	SNF	PF00209.21	523	-	595	7.2e-164	546.4	42	1	1	4.3e-168	8.5e-164	546.2	42	1	521	12	529	12	531	0.97	Sodium:neurotransmitter symporter family
TRINITY_DN1357_c0_g1_i5.p1	MAP3K_TRAF_bd	PF13281.9	369	-	1219	2.7e-164	546.8	0	1	1	1.9e-167	4.2e-164	546.1	0	1	369	101	478	101	478	0.95	MAP3K TRAFs-binding domain
TRINITY_DN1357_c0_g1_i2.p1	MAP3K_TRAF_bd	PF13281.9	369	-	1222	2.7e-164	546.8	0	1	1	1.9e-167	4.2e-164	546.1	0	1	369	104	481	104	481	0.95	MAP3K TRAFs-binding domain
TRINITY_DN3840_c0_g1_i2.p1	SNF	PF00209.21	523	-	672	7.5e-164	546.4	38.7	1	1	1.4e-167	9.1e-164	546.1	38.7	1	519	65	580	65	584	0.97	Sodium:neurotransmitter symporter family
TRINITY_DN1357_c0_g1_i22.p1	MAP3K_TRAF_bd	PF13281.9	369	-	1354	2.2e-164	547.1	0.2	1	2	2.6e-167	5.1e-164	545.9	0	1	369	101	478	101	478	0.95	MAP3K TRAFs-binding domain
TRINITY_DN1357_c0_g1_i14.p1	MAP3K_TRAF_bd	PF13281.9	369	-	1354	2.2e-164	547.1	0.2	1	2	2.6e-167	5.1e-164	545.9	0	1	369	101	478	101	478	0.95	MAP3K TRAFs-binding domain
TRINITY_DN1357_c0_g1_i23.p1	MAP3K_TRAF_bd	PF13281.9	369	-	1354	2.2e-164	547.1	0.2	1	2	2.6e-167	5.1e-164	545.9	0	1	369	101	478	101	478	0.95	MAP3K TRAFs-binding domain
TRINITY_DN1357_c0_g1_i10.p1	MAP3K_TRAF_bd	PF13281.9	369	-	1354	2.2e-164	547.1	0.2	1	2	2.6e-167	5.1e-164	545.9	0	1	369	101	478	101	478	0.95	MAP3K TRAFs-binding domain
TRINITY_DN1357_c0_g1_i30.p1	MAP3K_TRAF_bd	PF13281.9	369	-	1354	2.2e-164	547.1	0.2	1	2	2.6e-167	5.1e-164	545.9	0	1	369	101	478	101	478	0.95	MAP3K TRAFs-binding domain
TRINITY_DN1357_c0_g1_i3.p1	MAP3K_TRAF_bd	PF13281.9	369	-	1357	2.2e-164	547.1	0.2	1	2	2.6e-167	5.1e-164	545.9	0	1	369	104	481	104	481	0.95	MAP3K TRAFs-binding domain
TRINITY_DN1357_c0_g1_i1.p1	MAP3K_TRAF_bd	PF13281.9	369	-	1354	2.2e-164	547.1	0.2	1	2	2.6e-167	5.1e-164	545.9	0	1	369	101	478	101	478	0.95	MAP3K TRAFs-binding domain
TRINITY_DN8526_c0_g1_i1.p2	Biopterin_H	PF00351.24	331	-	496	1.7e-164	546.8	0.2	2	2	1e-167	3.4e-164	545.8	0	2	331	141	471	140	471	0.99	Biopterin-dependent aromatic amino acid hydroxylase
TRINITY_DN8526_c0_g1_i4.p1	Biopterin_H	PF00351.24	331	-	496	1.7e-164	546.8	0.2	2	2	1e-167	3.4e-164	545.8	0	2	331	141	471	140	471	0.99	Biopterin-dependent aromatic amino acid hydroxylase
TRINITY_DN51218_c0_g1_i1.p1	Biopterin_H	PF00351.24	331	-	520	2.8e-164	546.1	0.1	1	1	1.8e-168	3.5e-164	545.8	0.1	2	330	186	515	185	516	0.99	Biopterin-dependent aromatic amino acid hydroxylase
TRINITY_DN7075_c0_g1_i2.p1	SNF	PF00209.21	523	-	653	9.9e-164	546	42	1	1	6e-168	1.2e-163	545.7	42	1	521	70	587	70	589	0.97	Sodium:neurotransmitter symporter family
TRINITY_DN2133_c0_g1_i1.p1	SNF	PF00209.21	523	-	627	1.7e-163	545.2	33.8	1	1	1e-167	2e-163	545	33.8	1	518	53	566	53	571	0.95	Sodium:neurotransmitter symporter family
TRINITY_DN4960_c0_g1_i4.p1	G_glu_transpept	PF01019.24	512	-	525	1.9e-163	545.1	0.8	1	1	1.2e-167	2.4e-163	544.8	0.8	1	430	70	503	70	506	0.97	Gamma-glutamyltranspeptidase
TRINITY_DN352_c1_g1_i18.p2	ST7	PF04184.15	532	-	314	2.2e-163	544.7	0.1	1	1	1e-166	2.5e-163	544.5	0.1	36	340	3	313	1	313	0.98	ST7 protein
TRINITY_DN352_c1_g1_i37.p4	ST7	PF04184.15	532	-	314	2.2e-163	544.7	0.1	1	1	1e-166	2.5e-163	544.5	0.1	36	340	3	313	1	313	0.98	ST7 protein
TRINITY_DN352_c1_g1_i22.p3	ST7	PF04184.15	532	-	314	2.2e-163	544.7	0.1	1	1	1e-166	2.5e-163	544.5	0.1	36	340	3	313	1	313	0.98	ST7 protein
TRINITY_DN352_c1_g1_i8.p4	ST7	PF04184.15	532	-	314	2.2e-163	544.7	0.1	1	1	1e-166	2.5e-163	544.5	0.1	36	340	3	313	1	313	0.98	ST7 protein
TRINITY_DN272_c0_g1_i9.p2	Aldedh	PF00171.25	462	-	520	1.6e-163	544.6	0	1	1	2e-167	2e-163	544.4	0	9	462	51	504	45	504	0.99	Aldehyde dehydrogenase family
TRINITY_DN272_c0_g1_i4.p2	Aldedh	PF00171.25	462	-	520	1.7e-163	544.6	0	1	1	2e-167	2e-163	544.4	0	9	462	51	504	45	504	0.99	Aldehyde dehydrogenase family
TRINITY_DN272_c0_g1_i3.p2	Aldedh	PF00171.25	462	-	520	1.7e-163	544.6	0	1	1	2e-167	2e-163	544.4	0	9	462	51	504	45	504	0.99	Aldehyde dehydrogenase family
TRINITY_DN272_c0_g1_i11.p2	Aldedh	PF00171.25	462	-	520	1.6e-163	544.6	0	1	1	2e-167	2e-163	544.4	0	9	462	51	504	45	504	0.99	Aldehyde dehydrogenase family
TRINITY_DN1400_c0_g1_i4.p1	Trehalase	PF01204.21	512	-	560	3.7e-163	544.1	3.4	1	1	2.2e-167	4.2e-163	544	3.4	2	512	44	553	43	553	0.97	Trehalase
TRINITY_DN503_c0_g1_i8.p1	Otopetrin	PF03189.16	447	-	1118	3.5e-163	543.7	11.2	2	2	4.4e-167	4.3e-163	543.4	4.8	1	447	611	1079	611	1079	0.91	Otopetrin
TRINITY_DN1974_c0_g1_i8.p1	Neurochondrin	PF05536.14	605	-	731	7.3e-163	543.3	5.9	1	2	8.7e-167	8.6e-163	543.1	5.4	2	605	6	634	5	634	0.94	Neurochondrin
TRINITY_DN1974_c0_g1_i1.p1	Neurochondrin	PF05536.14	605	-	731	7.3e-163	543.3	5.9	1	2	8.7e-167	8.6e-163	543.1	5.4	2	605	6	634	5	634	0.94	Neurochondrin
TRINITY_DN4008_c0_g1_i4.p1	Ufd2P_core	PF10408.12	627	-	989	9e-163	543.3	0	1	1	1.3e-166	1.3e-162	542.8	0	1	610	252	873	252	888	0.92	Ubiquitin elongating factor core
TRINITY_DN4008_c0_g1_i1.p1	Ufd2P_core	PF10408.12	627	-	989	9e-163	543.3	0	1	1	1.3e-166	1.3e-162	542.8	0	1	610	252	873	252	888	0.92	Ubiquitin elongating factor core
TRINITY_DN503_c0_g1_i3.p1	Otopetrin	PF03189.16	447	-	1109	5.9e-163	542.9	11.6	2	2	7.1e-167	6.9e-163	542.7	5.1	1	447	611	1076	611	1076	0.91	Otopetrin
TRINITY_DN592_c0_g1_i4.p1	Adaptin_N	PF01602.23	524	-	618	7.7e-163	542.9	13.7	1	1	2.7e-166	8.8e-163	542.7	13.7	4	522	41	583	38	585	0.98	Adaptin N terminal region
TRINITY_DN3744_c0_g1_i1.p1	Cpn60_TCP1	PF00118.27	491	-	531	9.6e-163	542.5	4.1	1	1	5.9e-167	1.2e-162	542.2	4.1	1	489	30	524	30	525	0.99	TCP-1/cpn60 chaperonin family
TRINITY_DN3744_c0_g1_i7.p1	Cpn60_TCP1	PF00118.27	491	-	533	9.7e-163	542.4	4.1	1	1	6e-167	1.2e-162	542.2	4.1	1	489	32	526	32	527	0.99	TCP-1/cpn60 chaperonin family
TRINITY_DN4409_c0_g1_i8.p1	SNF	PF00209.21	523	-	591	3.1e-162	541	24.3	1	1	1.9e-166	3.6e-162	540.8	24.3	46	520	1	525	1	528	0.93	Sodium:neurotransmitter symporter family
TRINITY_DN592_c0_g1_i7.p1	Adaptin_N	PF01602.23	524	-	1072	3.8e-162	540.6	13.7	1	1	1.9e-165	4.7e-162	540.3	13.7	4	522	41	583	38	585	0.98	Adaptin N terminal region
TRINITY_DN503_c0_g1_i10.p1	Otopetrin	PF03189.16	447	-	1096	5.2e-162	539.8	3.9	2	2	1.1e-165	5.2e-162	539.8	3.9	1	447	585	1057	585	1057	0.89	Otopetrin
TRINITY_DN503_c0_g1_i5.p1	Otopetrin	PF03189.16	447	-	1090	5.2e-162	539.8	3.9	2	2	1.1e-165	5.2e-162	539.8	3.9	1	447	585	1057	585	1057	0.89	Otopetrin
TRINITY_DN503_c0_g1_i7.p1	Otopetrin	PF03189.16	447	-	1123	5.4e-162	539.8	10.4	2	2	8.5e-166	5.5e-162	539.7	3.9	1	447	612	1084	612	1084	0.89	Otopetrin
TRINITY_DN1286_c0_g1_i3.p2	Adaptin_N	PF01602.23	524	-	930	6.1e-162	540	13.3	1	1	7e-165	7.7e-162	539.6	13.3	5	522	14	533	10	535	0.96	Adaptin N terminal region
TRINITY_DN1286_c0_g1_i9.p2	Adaptin_N	PF01602.23	524	-	930	6.1e-162	540	13.3	1	1	7e-165	7.7e-162	539.6	13.3	5	522	14	533	10	535	0.96	Adaptin N terminal region
TRINITY_DN779_c0_g1_i6.p1	Glycolytic	PF00274.22	349	-	321	2.5e-162	539.6	0	1	1	1.5e-166	3e-162	539.4	0	1	294	15	308	15	312	0.99	Fructose-bisphosphate aldolase class-I
TRINITY_DN891_c0_g1_i11.p2	SNF	PF00209.21	523	-	525	1.1e-161	539.2	24	1	1	2e-165	1.3e-161	539	24	57	522	1	469	1	470	0.97	Sodium:neurotransmitter symporter family
TRINITY_DN891_c0_g1_i7.p2	SNF	PF00209.21	523	-	525	1.1e-161	539.2	24	1	1	2e-165	1.3e-161	539	24	57	522	1	469	1	470	0.97	Sodium:neurotransmitter symporter family
TRINITY_DN891_c0_g1_i10.p2	SNF	PF00209.21	523	-	525	1.1e-161	539.2	24	1	1	2e-165	1.3e-161	539	24	57	522	1	469	1	470	0.97	Sodium:neurotransmitter symporter family
TRINITY_DN1414_c0_g1_i9.p3	PEPCK_GTP	PF00821.21	358	-	623	4.9e-162	538.9	0	1	1	6e-166	5.9e-162	538.6	0	1	358	257	618	257	618	0.98	Phosphoenolpyruvate carboxykinase C-terminal P-loop domain
TRINITY_DN1604_c0_g1_i16.p1	Glyco_hydro_15	PF00723.24	448	-	1215	1.7e-161	538.1	0	1	1	2.1e-165	2e-161	537.9	0	1	448	18	927	18	927	0.99	Glycosyl hydrolases family 15
TRINITY_DN1604_c0_g1_i17.p1	Glyco_hydro_15	PF00723.24	448	-	1215	1.7e-161	538.1	0	1	1	2.1e-165	2e-161	537.9	0	1	448	18	927	18	927	0.99	Glycosyl hydrolases family 15
TRINITY_DN1604_c0_g1_i6.p1	Glyco_hydro_15	PF00723.24	448	-	1215	1.7e-161	538.1	0	1	1	2.1e-165	2e-161	537.9	0	1	448	18	927	18	927	0.99	Glycosyl hydrolases family 15
TRINITY_DN1604_c0_g1_i5.p1	Glyco_hydro_15	PF00723.24	448	-	1215	1.7e-161	538.1	0	1	1	2.1e-165	2e-161	537.9	0	1	448	18	927	18	927	0.99	Glycosyl hydrolases family 15
TRINITY_DN1604_c0_g1_i14.p1	Glyco_hydro_15	PF00723.24	448	-	1215	1.7e-161	538.1	0	1	1	2.1e-165	2e-161	537.9	0	1	448	18	927	18	927	0.99	Glycosyl hydrolases family 15
TRINITY_DN1604_c0_g1_i15.p1	Glyco_hydro_15	PF00723.24	448	-	1215	1.7e-161	538.1	0	1	1	2.1e-165	2e-161	537.9	0	1	448	18	927	18	927	0.99	Glycosyl hydrolases family 15
TRINITY_DN1604_c0_g1_i1.p1	Glyco_hydro_15	PF00723.24	448	-	1215	1.7e-161	538.1	0	1	1	2.1e-165	2e-161	537.9	0	1	448	18	927	18	927	0.99	Glycosyl hydrolases family 15
TRINITY_DN1604_c0_g1_i10.p1	Glyco_hydro_15	PF00723.24	448	-	1215	1.7e-161	538.1	0	1	1	2.1e-165	2e-161	537.9	0	1	448	18	927	18	927	0.99	Glycosyl hydrolases family 15
TRINITY_DN1604_c0_g1_i8.p1	Glyco_hydro_15	PF00723.24	448	-	1215	1.7e-161	538.1	0	1	1	2.1e-165	2e-161	537.9	0	1	448	18	927	18	927	0.99	Glycosyl hydrolases family 15
TRINITY_DN1604_c0_g1_i3.p1	Glyco_hydro_15	PF00723.24	448	-	1215	1.7e-161	538.1	0	1	1	2.1e-165	2e-161	537.9	0	1	448	18	927	18	927	0.99	Glycosyl hydrolases family 15
TRINITY_DN1604_c0_g1_i22.p1	Glyco_hydro_15	PF00723.24	448	-	1215	1.7e-161	538.1	0	1	1	2.1e-165	2e-161	537.9	0	1	448	18	927	18	927	0.99	Glycosyl hydrolases family 15
TRINITY_DN1604_c0_g1_i13.p1	Glyco_hydro_15	PF00723.24	448	-	1215	1.7e-161	538.1	0	1	1	2.1e-165	2e-161	537.9	0	1	448	18	927	18	927	0.99	Glycosyl hydrolases family 15
TRINITY_DN6558_c0_g1_i2.p1	NO_synthase	PF02898.18	362	-	935	1e-161	538	0	1	1	3.4e-165	1.4e-161	537.6	0	2	361	58	419	57	420	0.99	Nitric oxide synthase oxygenase domain
TRINITY_DN11612_c0_g1_i7.p1	Membralin	PF09746.12	389	-	474	1.8e-161	537.7	6.9	1	1	1.1e-165	2.2e-161	537.5	6.9	1	389	46	432	46	432	0.96	Tumour-associated protein
TRINITY_DN11612_c0_g1_i21.p1	Membralin	PF09746.12	389	-	474	1.8e-161	537.7	6.9	1	1	1.1e-165	2.2e-161	537.5	6.9	1	389	46	432	46	432	0.96	Tumour-associated protein
TRINITY_DN6558_c0_g1_i1.p1	NO_synthase	PF02898.18	362	-	1090	1.3e-161	537.7	0	1	1	4.7e-165	1.9e-161	537.2	0	2	361	58	419	57	420	0.99	Nitric oxide synthase oxygenase domain
TRINITY_DN6310_c0_g2_i1.p1	TIP49	PF06068.16	351	-	467	1.8e-161	537.3	1.8	1	1	3.4e-164	2.5e-161	536.9	1.8	1	350	20	363	20	364	0.99	TIP49 P-loop domain
TRINITY_DN11612_c0_g1_i25.p1	Membralin	PF09746.12	389	-	623	4.1e-161	536.6	6.9	1	1	2.6e-165	5.1e-161	536.2	6.9	1	389	46	432	46	432	0.96	Tumour-associated protein
TRINITY_DN2206_c1_g1_i3.p1	An_peroxidase	PF03098.18	529	-	796	9e-161	536.2	0	1	1	5.8e-165	1.1e-160	535.8	0	1	528	219	757	219	758	0.94	Animal haem peroxidase
TRINITY_DN879_c6_g1_i5.p1	SLC12	PF03522.18	418	-	1100	1e-160	535.5	0	1	1	2.7e-164	1.3e-160	535.1	0	1	418	651	1099	651	1099	0.89	Solute carrier family 12
TRINITY_DN1558_c0_g2_i1.p1	Glyco_hydro_1	PF00232.21	453	-	510	1e-160	535.2	1.3	1	1	6.1e-165	1.2e-160	535	1.3	3	453	34	496	32	496	0.98	Glycosyl hydrolase family 1
TRINITY_DN364_c0_g1_i33.p1	SNF	PF00209.21	523	-	908	3e-160	534.5	27.8	1	1	1.9e-164	3.7e-160	534.2	27.8	2	520	242	781	241	784	0.94	Sodium:neurotransmitter symporter family
TRINITY_DN364_c0_g1_i20.p1	SNF	PF00209.21	523	-	908	3e-160	534.5	27.8	1	1	1.9e-164	3.7e-160	534.2	27.8	2	520	242	781	241	784	0.94	Sodium:neurotransmitter symporter family
TRINITY_DN364_c0_g1_i34.p1	SNF	PF00209.21	523	-	908	3e-160	534.5	27.8	1	1	1.9e-164	3.7e-160	534.2	27.8	2	520	242	781	241	784	0.94	Sodium:neurotransmitter symporter family
TRINITY_DN364_c0_g1_i2.p1	SNF	PF00209.21	523	-	908	3e-160	534.5	27.8	1	1	1.9e-164	3.7e-160	534.2	27.8	2	520	242	781	241	784	0.94	Sodium:neurotransmitter symporter family
TRINITY_DN364_c0_g1_i7.p1	SNF	PF00209.21	523	-	908	3e-160	534.5	27.8	1	1	1.9e-164	3.7e-160	534.2	27.8	2	520	242	781	241	784	0.94	Sodium:neurotransmitter symporter family
TRINITY_DN364_c0_g1_i28.p1	SNF	PF00209.21	523	-	908	3e-160	534.5	27.8	1	1	1.9e-164	3.7e-160	534.2	27.8	2	520	242	781	241	784	0.94	Sodium:neurotransmitter symporter family
TRINITY_DN364_c0_g1_i4.p1	SNF	PF00209.21	523	-	908	3e-160	534.5	27.8	1	1	1.9e-164	3.7e-160	534.2	27.8	2	520	242	781	241	784	0.94	Sodium:neurotransmitter symporter family
TRINITY_DN364_c0_g1_i9.p1	SNF	PF00209.21	523	-	908	3e-160	534.5	27.8	1	1	1.9e-164	3.7e-160	534.2	27.8	2	520	242	781	241	784	0.94	Sodium:neurotransmitter symporter family
TRINITY_DN364_c0_g1_i16.p1	SNF	PF00209.21	523	-	908	3e-160	534.5	27.8	1	1	1.9e-164	3.7e-160	534.2	27.8	2	520	242	781	241	784	0.94	Sodium:neurotransmitter symporter family
TRINITY_DN364_c0_g1_i36.p1	SNF	PF00209.21	523	-	908	3e-160	534.5	27.8	1	1	1.9e-164	3.7e-160	534.2	27.8	2	520	242	781	241	784	0.94	Sodium:neurotransmitter symporter family
TRINITY_DN867_c0_g1_i1.p1	An_peroxidase	PF03098.18	529	-	761	5.3e-160	533.6	0	1	1	6.5e-164	6.4e-160	533.4	0	1	529	186	731	186	731	0.89	Animal haem peroxidase
TRINITY_DN7791_c0_g1_i2.p1	SGT1	PF07093.14	584	-	639	6.8e-160	533.5	0	1	1	4e-164	7.8e-160	533.3	0	1	584	15	595	15	595	0.92	SGT1 protein
TRINITY_DN3384_c0_g1_i8.p1	KAP	PF05804.15	708	-	710	8.5e-160	533.4	5.6	1	1	2.2e-163	1.1e-159	533	5.6	33	679	1	651	1	682	0.91	Kinesin-associated protein (KAP)
TRINITY_DN745_c0_g1_i4.p1	EMP70	PF02990.19	521	-	581	7.4e-160	533.2	19.3	1	1	9.5e-164	9.3e-160	532.8	19.3	1	520	49	536	49	537	0.94	Endomembrane protein 70
TRINITY_DN745_c0_g1_i3.p1	EMP70	PF02990.19	521	-	581	7.4e-160	533.2	19.3	1	1	9.5e-164	9.3e-160	532.8	19.3	1	520	49	536	49	537	0.94	Endomembrane protein 70
TRINITY_DN223_c0_g1_i9.p2	Glyco_hydro_47	PF01532.23	458	-	614	1e-159	532.5	0	1	1	6.2e-164	1.2e-159	532.2	0	1	457	174	608	174	609	0.95	Glycosyl hydrolase family 47
TRINITY_DN223_c0_g1_i11.p1	Glyco_hydro_47	PF01532.23	458	-	614	1e-159	532.5	0	1	1	6.2e-164	1.2e-159	532.2	0	1	457	174	608	174	609	0.95	Glycosyl hydrolase family 47
TRINITY_DN5822_c0_g1_i6.p1	HSP70	PF00012.23	599	-	819	1.1e-161	539.2	4.9	1	1	5.6e-163	2.8e-159	531.3	4.9	1	594	6	684	6	689	0.93	Hsp70 protein
TRINITY_DN5822_c0_g1_i1.p1	HSP70	PF00012.23	599	-	819	1.1e-161	539.2	4.9	1	1	5.6e-163	2.8e-159	531.3	4.9	1	594	6	684	6	689	0.93	Hsp70 protein
TRINITY_DN2754_c0_g1_i1.p1	Glyco_hydro_1	PF00232.21	453	-	505	3.2e-159	530.3	9.5	1	1	1.9e-163	3.7e-159	530.1	9.5	3	453	32	493	30	493	0.98	Glycosyl hydrolase family 1
TRINITY_DN732_c0_g1_i9.p3	Aldedh	PF00171.25	462	-	503	3.8e-159	530.3	0.8	1	1	4.4e-163	4.3e-159	530.1	0.8	1	462	31	495	31	495	0.97	Aldehyde dehydrogenase family
TRINITY_DN732_c0_g1_i1.p2	Aldedh	PF00171.25	462	-	503	3.8e-159	530.3	0.8	1	1	4.4e-163	4.3e-159	530.1	0.8	1	462	31	495	31	495	0.97	Aldehyde dehydrogenase family
TRINITY_DN732_c0_g1_i10.p3	Aldedh	PF00171.25	462	-	503	3.8e-159	530.3	0.8	1	1	4.4e-163	4.3e-159	530.1	0.8	1	462	31	495	31	495	0.97	Aldehyde dehydrogenase family
TRINITY_DN905_c0_g2_i2.p2	INTS5_C	PF14838.9	691	-	907	1.2e-158	530	13.1	1	1	2.3e-162	1.5e-158	529.6	13.1	1	690	232	892	232	893	0.92	Integrator complex subunit 5 C-terminus
TRINITY_DN2127_c0_g1_i10.p1	ATG9	PF04109.19	480	-	696	3e-158	527.8	12.7	1	1	2.1e-162	4.1e-158	527.4	12.7	28	480	1	457	1	457	0.99	Autophagy protein ATG9
TRINITY_DN7682_c0_g1_i13.p1	PK	PF00224.24	348	-	534	2.3e-158	526.8	1.9	1	1	4.4e-162	2.9e-158	526.4	1.9	3	347	44	394	42	395	0.98	Pyruvate kinase barrel domain
TRINITY_DN7682_c0_g1_i1.p1	PK	PF00224.24	348	-	534	2.3e-158	526.8	1.9	1	1	4.4e-162	2.9e-158	526.4	1.9	3	347	44	394	42	395	0.98	Pyruvate kinase barrel domain
TRINITY_DN7682_c0_g1_i12.p1	PK	PF00224.24	348	-	534	2.3e-158	526.8	1.9	1	1	4.4e-162	2.9e-158	526.4	1.9	3	347	44	394	42	395	0.98	Pyruvate kinase barrel domain
TRINITY_DN7682_c0_g1_i2.p1	PK	PF00224.24	348	-	533	2.3e-158	526.8	1.9	1	1	4.3e-162	2.8e-158	526.4	1.9	3	347	50	400	48	401	0.98	Pyruvate kinase barrel domain
TRINITY_DN7682_c0_g1_i10.p1	PK	PF00224.24	348	-	533	2.3e-158	526.8	1.9	1	1	4.3e-162	2.8e-158	526.4	1.9	3	347	50	400	48	401	0.98	Pyruvate kinase barrel domain
TRINITY_DN7682_c0_g1_i8.p1	PK	PF00224.24	348	-	534	2.3e-158	526.8	1.9	1	1	4.4e-162	2.9e-158	526.4	1.9	3	347	44	394	42	395	0.98	Pyruvate kinase barrel domain
TRINITY_DN7682_c0_g1_i6.p1	PK	PF00224.24	348	-	539	2.3e-158	526.7	1.9	1	1	4.5e-162	2.9e-158	526.4	1.9	3	347	44	394	42	395	0.98	Pyruvate kinase barrel domain
TRINITY_DN7682_c0_g1_i5.p1	PK	PF00224.24	348	-	579	2.9e-158	526.4	1.9	1	1	5.5e-162	3.6e-158	526.1	1.9	3	347	89	439	87	440	0.98	Pyruvate kinase barrel domain
TRINITY_DN7682_c0_g1_i14.p1	PK	PF00224.24	348	-	579	2.9e-158	526.4	1.9	1	1	5.5e-162	3.6e-158	526.1	1.9	3	347	89	439	87	440	0.98	Pyruvate kinase barrel domain
TRINITY_DN1719_c0_g1_i4.p1	PA26	PF04636.16	443	-	503	4.6e-158	526.9	0	1	1	8.9e-162	8.8e-158	526	0	31	418	13	476	3	481	0.85	PA26 p53-induced protein (sestrin)
TRINITY_DN6642_c0_g2_i1.p1	Cpn60_TCP1	PF00118.27	491	-	537	1.5e-157	525.3	6.8	1	1	8.7e-162	1.7e-157	525.1	6.8	2	489	32	521	31	523	0.98	TCP-1/cpn60 chaperonin family
TRINITY_DN6642_c0_g2_i2.p1	Cpn60_TCP1	PF00118.27	491	-	537	1.5e-157	525.3	6.8	1	1	8.7e-162	1.7e-157	525.1	6.8	2	489	32	521	31	523	0.98	TCP-1/cpn60 chaperonin family
TRINITY_DN3397_c0_g1_i20.p2	Nucleopor_Nup85	PF07575.16	568	-	646	2.8e-157	524.9	3.7	1	1	3.2e-161	3.2e-157	524.7	3.7	1	568	53	599	53	599	0.96	Nup85 Nucleoporin
TRINITY_DN3397_c0_g1_i17.p1	Nucleopor_Nup85	PF07575.16	568	-	646	2.8e-157	524.9	3.7	1	1	3.2e-161	3.2e-157	524.7	3.7	1	568	53	599	53	599	0.96	Nup85 Nucleoporin
TRINITY_DN3397_c0_g1_i14.p1	Nucleopor_Nup85	PF07575.16	568	-	646	2.8e-157	524.9	3.7	1	1	3.2e-161	3.2e-157	524.7	3.7	1	568	53	599	53	599	0.96	Nup85 Nucleoporin
TRINITY_DN3397_c0_g1_i11.p1	Nucleopor_Nup85	PF07575.16	568	-	646	2.8e-157	524.9	3.7	1	1	3.2e-161	3.2e-157	524.7	3.7	1	568	53	599	53	599	0.96	Nup85 Nucleoporin
TRINITY_DN3397_c0_g1_i5.p2	Nucleopor_Nup85	PF07575.16	568	-	646	2.8e-157	524.9	3.7	1	1	3.2e-161	3.2e-157	524.7	3.7	1	568	53	599	53	599	0.96	Nup85 Nucleoporin
TRINITY_DN3397_c0_g1_i15.p2	Nucleopor_Nup85	PF07575.16	568	-	646	2.8e-157	524.9	3.7	1	1	3.2e-161	3.2e-157	524.7	3.7	1	568	53	599	53	599	0.96	Nup85 Nucleoporin
TRINITY_DN3397_c0_g1_i10.p1	Nucleopor_Nup85	PF07575.16	568	-	646	2.8e-157	524.9	3.7	1	1	3.2e-161	3.2e-157	524.7	3.7	1	568	53	599	53	599	0.96	Nup85 Nucleoporin
TRINITY_DN3397_c0_g1_i8.p1	Nucleopor_Nup85	PF07575.16	568	-	646	2.8e-157	524.9	3.7	1	1	3.2e-161	3.2e-157	524.7	3.7	1	568	53	599	53	599	0.96	Nup85 Nucleoporin
TRINITY_DN3397_c0_g1_i6.p1	Nucleopor_Nup85	PF07575.16	568	-	646	2.8e-157	524.9	3.7	1	1	3.2e-161	3.2e-157	524.7	3.7	1	568	53	599	53	599	0.96	Nup85 Nucleoporin
TRINITY_DN2246_c0_g1_i3.p1	GDP_Man_Dehyd	PF16363.8	332	-	358	1.2e-157	524.7	0	1	1	3.4e-161	1.3e-157	524.6	0	1	332	12	343	12	343	1	GDP-mannose 4 6 dehydratase
TRINITY_DN154_c0_g1_i7.p1	SID-1_RNA_chan	PF13965.9	601	-	843	2.9e-157	524.9	21.6	1	1	6.1e-161	4e-157	524.4	21.6	1	581	227	843	227	843	0.91	dsRNA-gated channel SID-1
TRINITY_DN1533_c0_g1_i5.p1	tRNA-synt_1	PF00133.25	602	-	959	2.6e-157	524.8	0	1	1	1.4e-160	3.4e-157	524.4	0	9	595	43	652	35	661	0.91	tRNA synthetases class I (I L M and V)
TRINITY_DN4027_c0_g1_i3.p1	Cpn60_TCP1	PF00118.27	491	-	556	3.2e-157	524.2	18.9	1	1	7.5e-161	3.7e-157	524	18.9	1	488	29	533	29	536	0.96	TCP-1/cpn60 chaperonin family
TRINITY_DN1211_c0_g1_i2.p1	FAM91_C	PF14648.9	429	-	608	2.2e-157	524.4	0	1	1	3.8e-161	3.7e-157	523.7	0	1	428	157	601	157	602	0.92	FAM91 C-terminus
TRINITY_DN1211_c0_g1_i8.p2	FAM91_C	PF14648.9	429	-	826	5.6e-157	523.1	0	1	1	9.2e-161	9e-157	522.4	0	1	428	375	819	375	820	0.92	FAM91 C-terminus
TRINITY_DN1211_c0_g1_i9.p2	FAM91_C	PF14648.9	429	-	826	5.6e-157	523.1	0	1	1	9.2e-161	9e-157	522.4	0	1	428	375	819	375	820	0.92	FAM91 C-terminus
TRINITY_DN1211_c0_g1_i6.p2	FAM91_C	PF14648.9	429	-	826	5.6e-157	523.1	0	1	1	9.2e-161	9e-157	522.4	0	1	428	375	819	375	820	0.92	FAM91 C-terminus
TRINITY_DN4017_c0_g1_i3.p1	MT	PF12777.10	344	-	4573	2.7e-157	523.3	3.7	1	1	8.8e-160	5.6e-157	522.3	3.7	2	344	3146	3488	3145	3488	1	Microtubule-binding stalk of dynein motor
TRINITY_DN4017_c0_g1_i4.p1	MT	PF12777.10	344	-	4573	2.7e-157	523.3	3.7	1	1	8.8e-160	5.6e-157	522.3	3.7	2	344	3146	3488	3145	3488	1	Microtubule-binding stalk of dynein motor
TRINITY_DN9313_c0_g1_i1.p1	Glyco_hydro_31	PF01055.29	444	-	966	1.2e-156	522.4	1.8	1	1	3.3e-160	1.6e-156	522	1.8	1	444	366	837	366	837	0.96	Glycosyl hydrolases family 31
TRINITY_DN5309_c0_g1_i2.p2	Peptidase_M2	PF01401.21	581	-	311	4e-156	521.2	0.3	1	1	4.5e-160	4.4e-156	521	0.3	280	581	1	309	1	309	0.98	Angiotensin-converting enzyme
TRINITY_DN3699_c0_g1_i7.p2	Otopetrin	PF03189.16	447	-	485	2.6e-156	521	8.6	1	1	6.1e-160	3e-156	520.9	8.6	1	447	36	463	36	463	0.93	Otopetrin
TRINITY_DN3699_c0_g1_i3.p2	Otopetrin	PF03189.16	447	-	485	2.6e-156	521	8.6	1	1	6.1e-160	3e-156	520.9	8.6	1	447	36	463	36	463	0.93	Otopetrin
TRINITY_DN5571_c0_g1_i18.p1	GIDA	PF01134.25	392	-	639	2.3e-156	520.9	0	1	1	1.3e-159	2.9e-156	520.6	0	1	391	39	432	39	433	0.98	Glucose inhibited division protein A
TRINITY_DN5571_c0_g1_i11.p1	GIDA	PF01134.25	392	-	639	2.3e-156	520.9	0	1	1	1.3e-159	2.9e-156	520.6	0	1	391	39	432	39	433	0.98	Glucose inhibited division protein A
TRINITY_DN5571_c0_g1_i8.p1	GIDA	PF01134.25	392	-	660	2.5e-156	520.8	0	1	1	1.4e-159	3.2e-156	520.5	0	1	391	39	432	39	433	0.98	Glucose inhibited division protein A
TRINITY_DN5571_c0_g1_i14.p1	GIDA	PF01134.25	392	-	660	2.5e-156	520.8	0	1	1	1.4e-159	3.2e-156	520.5	0	1	391	39	432	39	433	0.98	Glucose inhibited division protein A
TRINITY_DN5571_c0_g1_i2.p1	GIDA	PF01134.25	392	-	674	2.7e-156	520.7	0	1	1	1.5e-159	3.3e-156	520.4	0	1	391	39	432	39	433	0.98	Glucose inhibited division protein A
TRINITY_DN5571_c0_g1_i16.p1	GIDA	PF01134.25	392	-	674	2.7e-156	520.7	0	1	1	1.5e-159	3.3e-156	520.4	0	1	391	39	432	39	433	0.98	Glucose inhibited division protein A
TRINITY_DN5571_c0_g1_i7.p1	GIDA	PF01134.25	392	-	674	2.7e-156	520.7	0	1	1	1.5e-159	3.3e-156	520.4	0	1	391	39	432	39	433	0.98	Glucose inhibited division protein A
TRINITY_DN5571_c0_g1_i6.p1	GIDA	PF01134.25	392	-	674	2.7e-156	520.7	0	1	1	1.5e-159	3.3e-156	520.4	0	1	391	39	432	39	433	0.98	Glucose inhibited division protein A
TRINITY_DN3699_c0_g1_i8.p2	Otopetrin	PF03189.16	447	-	545	4.5e-156	520.3	8.6	2	2	1.1e-159	4.5e-156	520.3	8.6	1	447	96	523	96	523	0.93	Otopetrin
TRINITY_DN74629_c0_g1_i1.p1	Ribosomal_L3	PF00297.25	369	-	390	5.6e-156	519.3	7.8	1	1	3.3e-160	6.4e-156	519.1	7.8	1	369	1	370	1	370	0.97	Ribosomal protein L3
TRINITY_DN4396_c0_g1_i3.p2	Carboxyl_trans	PF01039.25	494	-	396	1.2e-155	519.1	0	1	1	1.4e-159	1.4e-155	518.9	0	86	494	1	393	1	393	0.98	Carboxyl transferase domain
TRINITY_DN3699_c0_g1_i1.p2	Otopetrin	PF03189.16	447	-	760	1.2e-155	518.8	8.6	2	2	2.5e-159	1.2e-155	518.8	8.6	1	447	311	738	311	738	0.93	Otopetrin
TRINITY_DN3699_c0_g1_i17.p2	Otopetrin	PF03189.16	447	-	760	1.2e-155	518.8	8.6	2	2	2.5e-159	1.2e-155	518.8	8.6	1	447	311	738	311	738	0.93	Otopetrin
TRINITY_DN3699_c0_g1_i10.p3	Otopetrin	PF03189.16	447	-	760	1.2e-155	518.8	8.6	2	2	2.5e-159	1.2e-155	518.8	8.6	1	447	311	738	311	738	0.93	Otopetrin
TRINITY_DN5865_c0_g1_i3.p1	Myosin_head	PF00063.24	677	-	900	2e-155	518.9	0.1	1	1	6.2e-159	2.4e-155	518.6	0.1	2	675	6	694	5	696	0.9	Myosin head (motor domain)
TRINITY_DN4689_c1_g1_i14.p2	Aconitase	PF00330.23	461	-	754	1.7e-155	518.7	0	1	1	1.1e-159	2.2e-155	518.3	0	53	461	165	606	152	606	0.93	Aconitase family (aconitate hydratase)
TRINITY_DN4689_c1_g1_i11.p2	Aconitase	PF00330.23	461	-	931	2.8e-155	518	0	1	1	3.9e-159	3.8e-155	517.5	0	53	461	165	606	152	606	0.93	Aconitase family (aconitate hydratase)
TRINITY_DN362_c0_g1_i7.p1	PHAF1	PF03676.17	392	-	421	2.7e-155	517.6	0.1	1	1	1.6e-159	3.1e-155	517.5	0.1	1	392	15	409	15	409	0.97	Phagosome assembly factor 1
TRINITY_DN362_c0_g1_i11.p1	PHAF1	PF03676.17	392	-	421	2.7e-155	517.6	0.1	1	1	1.6e-159	3.1e-155	517.5	0.1	1	392	15	409	15	409	0.97	Phagosome assembly factor 1
TRINITY_DN362_c0_g1_i10.p2	PHAF1	PF03676.17	392	-	421	2.7e-155	517.6	0.1	1	1	1.6e-159	3.1e-155	517.5	0.1	1	392	15	409	15	409	0.97	Phagosome assembly factor 1
TRINITY_DN362_c0_g1_i9.p1	PHAF1	PF03676.17	392	-	421	2.7e-155	517.6	0.1	1	1	1.6e-159	3.1e-155	517.5	0.1	1	392	15	409	15	409	0.97	Phagosome assembly factor 1
TRINITY_DN362_c0_g1_i13.p1	PHAF1	PF03676.17	392	-	421	2.7e-155	517.6	0.1	1	1	1.6e-159	3.1e-155	517.5	0.1	1	392	15	409	15	409	0.97	Phagosome assembly factor 1
TRINITY_DN8342_c0_g1_i7.p1	Cse1	PF08506.13	370	-	972	1.5e-155	517.7	0.5	1	1	9.3e-159	2.3e-155	517.2	0.5	1	370	157	527	157	527	1	Cse1
TRINITY_DN3061_c0_g2_i2.p2	Vps52	PF04129.15	508	-	702	6e-155	517	2	1	2	1.8e-158	6e-155	517	2	4	508	49	579	46	579	0.95	Vps52 / Sac2 family
TRINITY_DN3061_c0_g2_i4.p2	Vps52	PF04129.15	508	-	702	6e-155	517	2	1	2	1.8e-158	6e-155	517	2	4	508	49	579	46	579	0.95	Vps52 / Sac2 family
TRINITY_DN62_c0_g2_i4.p2	SLC12	PF03522.18	418	-	1096	5e-155	516.8	0.1	2	2	1e-158	5e-155	516.8	0.1	1	417	677	1094	677	1095	0.88	Solute carrier family 12
TRINITY_DN2246_c0_g1_i2.p1	GDP_Man_Dehyd	PF16363.8	332	-	354	5.7e-155	515.9	0	1	1	2e-158	6.4e-155	515.7	0	1	332	8	339	8	339	1	GDP-mannose 4 6 dehydratase
TRINITY_DN9433_c0_g1_i6.p1	Pyridoxal_deC	PF00282.22	375	-	476	5.6e-155	515.8	0	1	1	1.3e-158	6.6e-155	515.6	0	1	375	35	412	35	412	0.99	Pyridoxal-dependent decarboxylase conserved domain
TRINITY_DN394_c1_g1_i14.p2	NOA36	PF06524.15	307	-	421	3.9e-155	515.9	48.4	1	1	1.3e-158	5.1e-155	515.5	48.4	1	302	98	402	98	408	0.88	NOA36 protein
TRINITY_DN394_c1_g1_i1.p3	NOA36	PF06524.15	307	-	421	3.9e-155	515.9	48.4	1	1	1.3e-158	5.1e-155	515.5	48.4	1	302	98	402	98	408	0.88	NOA36 protein
TRINITY_DN394_c1_g1_i13.p3	NOA36	PF06524.15	307	-	421	3.9e-155	515.9	48.4	1	1	1.3e-158	5.1e-155	515.5	48.4	1	302	98	402	98	408	0.88	NOA36 protein
TRINITY_DN394_c1_g1_i3.p3	NOA36	PF06524.15	307	-	421	3.9e-155	515.9	48.4	1	1	1.3e-158	5.1e-155	515.5	48.4	1	302	98	402	98	408	0.88	NOA36 protein
TRINITY_DN40413_c0_g1_i1.p1	tRNA-synt_2c	PF01411.22	552	-	898	7.9e-155	516.6	8.3	1	1	2.9e-158	2.8e-154	514.8	8.3	2	539	3	560	2	569	0.93	tRNA synthetases class II (A)
TRINITY_DN2124_c0_g1_i1.p1	An_peroxidase	PF03098.18	529	-	1556	2.1e-154	515.1	0	1	1	1.5e-157	2.9e-154	514.7	0	3	529	94	614	92	614	0.91	Animal haem peroxidase
TRINITY_DN4008_c0_g1_i4.p2	Cpn60_TCP1	PF00118.27	491	-	547	2.1e-154	514.9	5.7	1	1	1.2e-158	2.4e-154	514.7	5.7	1	490	39	528	39	529	0.97	TCP-1/cpn60 chaperonin family
TRINITY_DN4008_c0_g1_i1.p2	Cpn60_TCP1	PF00118.27	491	-	547	2.1e-154	514.9	5.7	1	1	1.2e-158	2.4e-154	514.7	5.7	1	490	39	528	39	529	0.97	TCP-1/cpn60 chaperonin family
TRINITY_DN4689_c1_g1_i8.p2	Aconitase	PF00330.23	461	-	574	3.5e-154	514.4	0	1	1	2.1e-158	4e-154	514.2	0	73	461	2	426	1	426	0.95	Aconitase family (aconitate hydratase)
TRINITY_DN4689_c1_g1_i2.p2	Aconitase	PF00330.23	461	-	574	3.5e-154	514.4	0	1	1	2.1e-158	4e-154	514.2	0	73	461	2	426	1	426	0.95	Aconitase family (aconitate hydratase)
TRINITY_DN2532_c1_g1_i1.p1	Peptidase_M2	PF01401.21	581	-	408	6.4e-154	513.9	6.3	1	1	7.5e-158	7.4e-154	513.7	6.3	2	366	44	408	43	408	0.99	Angiotensin-converting enzyme
TRINITY_DN3947_c0_g1_i15.p1	Anoctamin	PF04547.15	458	-	786	4.6e-154	513.8	17.2	1	1	8.2e-158	5.4e-154	513.6	17.2	1	457	221	763	221	764	0.94	Calcium-activated chloride channel
TRINITY_DN2337_c1_g1_i6.p1	hDGE_amylase	PF14701.9	439	-	1591	5.7e-154	513.6	0	1	1	2.3e-157	7.5e-154	513.2	0	2	439	155	589	154	589	0.94	Glycogen debranching enzyme glucanotransferase domain
TRINITY_DN2337_c1_g1_i9.p1	hDGE_amylase	PF14701.9	439	-	1591	5.7e-154	513.6	0	1	1	2.3e-157	7.5e-154	513.2	0	2	439	155	589	154	589	0.94	Glycogen debranching enzyme glucanotransferase domain
TRINITY_DN2337_c1_g1_i4.p1	hDGE_amylase	PF14701.9	439	-	1591	5.7e-154	513.6	0	1	1	2.3e-157	7.5e-154	513.2	0	2	439	155	589	154	589	0.94	Glycogen debranching enzyme glucanotransferase domain
TRINITY_DN2337_c1_g1_i19.p1	hDGE_amylase	PF14701.9	439	-	1591	5.7e-154	513.6	0	1	1	2.3e-157	7.5e-154	513.2	0	2	439	155	589	154	589	0.94	Glycogen debranching enzyme glucanotransferase domain
TRINITY_DN2337_c1_g1_i5.p1	hDGE_amylase	PF14701.9	439	-	1591	5.7e-154	513.6	0	1	1	2.3e-157	7.5e-154	513.2	0	2	439	155	589	154	589	0.94	Glycogen debranching enzyme glucanotransferase domain
TRINITY_DN2337_c1_g1_i17.p1	hDGE_amylase	PF14701.9	439	-	1591	5.7e-154	513.6	0	1	1	2.3e-157	7.5e-154	513.2	0	2	439	155	589	154	589	0.94	Glycogen debranching enzyme glucanotransferase domain
TRINITY_DN2337_c1_g1_i16.p1	hDGE_amylase	PF14701.9	439	-	1623	5.9e-154	513.5	0	1	1	2.4e-157	7.8e-154	513.1	0	2	439	187	621	186	621	0.94	Glycogen debranching enzyme glucanotransferase domain
TRINITY_DN729_c0_g1_i2.p1	NTP_transf_7	PF07984.15	321	-	492	2.3e-154	513.5	0	1	1	1e-157	3.4e-154	513	0	1	321	131	454	131	454	0.98	Nucleotidyltransferase
TRINITY_DN115_c3_g1_i1.p1	COesterase	PF00135.31	515	-	713	8.8e-154	513.3	0	1	1	1.8e-157	1.1e-153	513	0	4	515	124	648	121	648	0.94	Carboxylesterase family
TRINITY_DN4689_c1_g1_i3.p2	Aconitase	PF00330.23	461	-	751	7.4e-154	513.3	0	1	1	9.1e-158	8.9e-154	513	0	73	461	2	426	1	426	0.95	Aconitase family (aconitate hydratase)
TRINITY_DN4689_c1_g1_i1.p2	Aconitase	PF00330.23	461	-	751	7.4e-154	513.3	0	1	1	9.1e-158	8.9e-154	513	0	73	461	2	426	1	426	0.95	Aconitase family (aconitate hydratase)
TRINITY_DN16757_c0_g1_i1.p1	XRN_M	PF17846.4	443	-	1006	3.9e-154	514	0	1	1	1.2e-157	8.1e-154	512.9	0	2	441	327	811	326	813	0.92	Xrn1 helical domain
TRINITY_DN3947_c0_g1_i25.p1	Anoctamin	PF04547.15	458	-	946	7.5e-154	513.1	17.2	1	1	2.3e-157	9.2e-154	512.8	17.2	1	457	381	923	381	924	0.94	Calcium-activated chloride channel
TRINITY_DN729_c0_g1_i1.p1	NTP_transf_7	PF07984.15	321	-	528	2.9e-154	513.2	0	1	1	1.3e-157	4.2e-154	512.7	0	1	321	167	490	167	490	0.98	Nucleotidyltransferase
TRINITY_DN187_c0_g1_i9.p1	Myosin_head	PF00063.24	677	-	760	1.4e-153	512.7	1.5	1	1	2.7e-157	1.8e-153	512.4	1.5	156	677	1	527	1	527	0.94	Myosin head (motor domain)
TRINITY_DN1798_c0_g1_i3.p1	DUF2046	PF09755.12	304	-	473	3.6e-154	512.5	49.2	1	1	7.2e-158	4.7e-154	512.1	49.2	2	304	15	321	12	321	0.97	Uncharacterized conserved protein H4 (DUF2046)
TRINITY_DN1798_c0_g1_i1.p1	DUF2046	PF09755.12	304	-	473	3.6e-154	512.5	49.2	1	1	7.2e-158	4.7e-154	512.1	49.2	2	304	15	321	12	321	0.97	Uncharacterized conserved protein H4 (DUF2046)
TRINITY_DN4645_c1_g1_i1.p1	Glyco_hydro_1	PF00232.21	453	-	505	1.1e-153	512.1	5.4	1	1	6.1e-158	1.2e-153	511.9	5.4	3	452	29	490	27	491	0.98	Glycosyl hydrolase family 1
TRINITY_DN9219_c0_g1_i14.p1	Sec3_C	PF09763.12	707	-	886	2.9e-153	512	20.8	1	1	1.2e-156	1.2e-152	510	20.8	2	707	193	862	192	862	0.92	Exocyst complex component Sec3
TRINITY_DN187_c0_g1_i11.p1	Myosin_head	PF00063.24	677	-	1881	1.1e-152	509.9	1.5	1	1	5.5e-156	1.5e-152	509.4	1.5	156	677	1	527	1	527	0.94	Myosin head (motor domain)
TRINITY_DN187_c0_g1_i3.p1	Myosin_head	PF00063.24	677	-	1884	1.1e-152	509.8	1.5	1	1	4.7e-156	1.5e-152	509.3	1.5	156	677	1	527	1	527	0.94	Myosin head (motor domain)
TRINITY_DN62_c0_g2_i1.p2	SLC12	PF03522.18	418	-	1077	7.5e-153	509.6	0.9	2	2	2.5e-156	1.2e-152	508.9	0	1	417	677	1075	677	1076	0.89	Solute carrier family 12
TRINITY_DN3628_c0_g1_i5.p1	Sec5	PF15469.9	825	-	879	2.4e-152	509	2.2	1	1	4.4e-156	2.9e-152	508.8	2.2	2	825	126	875	125	875	0.89	Exocyst complex component Sec5
TRINITY_DN4702_c1_g1_i11.p1	Rft-1	PF04506.16	514	-	546	1.6e-152	509	26	1	1	9.4e-157	1.8e-152	508.8	26	2	512	10	534	9	536	0.96	Rft protein
TRINITY_DN4702_c1_g1_i1.p1	Rft-1	PF04506.16	514	-	546	1.6e-152	509	26	1	1	9.4e-157	1.8e-152	508.8	26	2	512	10	534	9	536	0.96	Rft protein
TRINITY_DN1474_c2_g2_i1.p1	EIF4E-T	PF10477.12	659	-	670	3.6e-152	508.7	76.4	1	1	7e-156	4.6e-152	508.3	76.4	1	634	43	661	43	669	0.89	Nucleocytoplasmic shuttling protein for mRNA cap-binding EIF4E
TRINITY_DN353_c4_g1_i6.p1	Pyridoxal_deC	PF00282.22	375	-	501	9.9e-153	508.4	0	1	1	6e-157	1.2e-152	508.2	0	1	375	47	426	47	426	0.99	Pyridoxal-dependent decarboxylase conserved domain
TRINITY_DN16757_c0_g1_i6.p1	XRN_M	PF17846.4	443	-	803	1.1e-152	509.2	0	1	1	3.7e-156	2.4e-152	508.1	0	2	431	327	801	326	802	0.92	Xrn1 helical domain
TRINITY_DN16757_c0_g1_i3.p1	XRN_M	PF17846.4	443	-	803	1.1e-152	509.2	0	1	1	3.7e-156	2.4e-152	508.1	0	2	431	327	801	326	802	0.92	Xrn1 helical domain
TRINITY_DN2593_c0_g2_i1.p2	Glyco_hydro_31	PF01055.29	444	-	934	2.1e-152	508.5	2.2	1	1	8.4e-156	2.8e-152	508.1	2.2	1	444	314	800	314	800	0.95	Glycosyl hydrolases family 31
TRINITY_DN2593_c0_g2_i2.p2	Glyco_hydro_31	PF01055.29	444	-	934	2.1e-152	508.5	2.2	1	1	8.4e-156	2.8e-152	508.1	2.2	1	444	314	800	314	800	0.95	Glycosyl hydrolases family 31
TRINITY_DN353_c4_g1_i2.p1	Pyridoxal_deC	PF00282.22	375	-	503	1e-152	508.4	0	1	1	6.1e-157	1.2e-152	508.1	0	1	375	47	426	47	426	0.99	Pyridoxal-dependent decarboxylase conserved domain
TRINITY_DN2593_c0_g2_i4.p1	Glyco_hydro_31	PF01055.29	444	-	937	2.2e-152	508.4	3.6	1	1	7.6e-156	3e-152	508	3.6	1	444	314	799	314	799	0.94	Glycosyl hydrolases family 31
TRINITY_DN3168_c0_g1_i5.p3	Carboxyl_trans	PF01039.25	494	-	571	2.1e-152	508.4	0	1	1	2.9e-156	2.8e-152	507.9	0	2	484	82	560	81	568	0.95	Carboxyl transferase domain
TRINITY_DN3168_c0_g1_i3.p3	Carboxyl_trans	PF01039.25	494	-	571	2.1e-152	508.4	0	1	1	2.9e-156	2.8e-152	507.9	0	2	484	82	560	81	568	0.95	Carboxyl transferase domain
TRINITY_DN3168_c0_g1_i4.p3	Carboxyl_trans	PF01039.25	494	-	571	2.1e-152	508.4	0	1	1	2.9e-156	2.8e-152	507.9	0	2	484	82	560	81	568	0.95	Carboxyl transferase domain
TRINITY_DN6490_c0_g1_i1.p1	Glyco_hydro_47	PF01532.23	458	-	653	2.3e-152	508.2	0	1	1	4.4e-156	2.9e-152	507.9	0	1	458	202	642	202	642	0.94	Glycosyl hydrolase family 47
TRINITY_DN3168_c0_g1_i2.p3	Carboxyl_trans	PF01039.25	494	-	571	2.7e-152	508	0.1	1	1	3.6e-156	3.6e-152	507.6	0.1	2	484	82	560	81	568	0.95	Carboxyl transferase domain
TRINITY_DN5543_c1_g1_i4.p1	SLC12	PF03522.18	418	-	1025	2.5e-152	507.9	0.6	1	1	5.1e-156	3.3e-152	507.5	0.6	1	418	615	1024	615	1024	0.9	Solute carrier family 12
TRINITY_DN142_c0_g1_i6.p1	Not1	PF04054.18	369	-	2469	2.6e-152	507.2	2.4	2	2	7.8e-156	2.6e-152	507.2	2.4	1	369	2081	2450	2081	2450	0.97	CCR4-Not complex component Not1
TRINITY_DN142_c0_g1_i21.p1	Not1	PF04054.18	369	-	2469	2.6e-152	507.2	2.4	2	2	7.8e-156	2.6e-152	507.2	2.4	1	369	2081	2450	2081	2450	0.97	CCR4-Not complex component Not1
TRINITY_DN142_c0_g1_i15.p1	Not1	PF04054.18	369	-	2469	2.6e-152	507.2	2.4	2	2	7.8e-156	2.6e-152	507.2	2.4	1	369	2081	2450	2081	2450	0.97	CCR4-Not complex component Not1
TRINITY_DN142_c0_g1_i23.p1	Not1	PF04054.18	369	-	2469	2.6e-152	507.2	2.4	2	2	7.8e-156	2.6e-152	507.2	2.4	1	369	2081	2450	2081	2450	0.97	CCR4-Not complex component Not1
TRINITY_DN142_c0_g1_i25.p1	Not1	PF04054.18	369	-	2469	2.6e-152	507.2	2.4	2	2	7.8e-156	2.6e-152	507.2	2.4	1	369	2081	2450	2081	2450	0.97	CCR4-Not complex component Not1
TRINITY_DN1898_c0_g1_i4.p1	OPA1_C	PF19434.2	345	-	996	3.6e-152	506.7	29.7	2	2	2e-155	3.6e-152	506.7	29.8	1	345	650	995	650	995	0.99	Dynamin-like GTPase OPA1 C-terminal
TRINITY_DN1898_c0_g1_i3.p1	OPA1_C	PF19434.2	345	-	996	3.6e-152	506.7	29.7	2	2	2e-155	3.6e-152	506.7	29.8	1	345	650	995	650	995	0.99	Dynamin-like GTPase OPA1 C-terminal
TRINITY_DN6940_c0_g1_i3.p1	GNT-I	PF03071.18	434	-	452	6.3e-152	506.5	0.1	1	1	1.5e-155	7.4e-152	506.2	0.1	6	434	14	450	8	450	0.88	GNT-I family
TRINITY_DN403_c0_g1_i4.p1	RNA_pol	PF00940.22	426	-	1187	1.7e-152	508.3	0	1	1	1.2e-155	7.9e-152	506.1	0	1	426	792	1186	792	1186	0.93	DNA-dependent RNA polymerase
TRINITY_DN652_c0_g1_i37.p2	5_nucleotid	PF05761.17	461	-	513	2e-151	505.1	3.4	1	1	4.7e-155	2.3e-151	504.9	3.4	1	460	64	507	64	508	0.98	5' nucleotidase family
TRINITY_DN652_c0_g1_i10.p2	5_nucleotid	PF05761.17	461	-	513	2e-151	505.1	3.4	1	1	4.7e-155	2.3e-151	504.9	3.4	1	460	64	507	64	508	0.98	5' nucleotidase family
TRINITY_DN652_c0_g1_i30.p2	5_nucleotid	PF05761.17	461	-	513	2e-151	505.1	3.4	1	1	4.7e-155	2.3e-151	504.9	3.4	1	460	64	507	64	508	0.98	5' nucleotidase family
TRINITY_DN652_c0_g1_i14.p2	5_nucleotid	PF05761.17	461	-	513	2e-151	505.1	3.4	1	1	4.7e-155	2.3e-151	504.9	3.4	1	460	64	507	64	508	0.98	5' nucleotidase family
TRINITY_DN652_c0_g1_i53.p2	5_nucleotid	PF05761.17	461	-	513	2e-151	505.1	3.4	1	1	4.7e-155	2.3e-151	504.9	3.4	1	460	64	507	64	508	0.98	5' nucleotidase family
TRINITY_DN652_c0_g1_i21.p2	5_nucleotid	PF05761.17	461	-	513	2e-151	505.1	3.4	1	1	4.7e-155	2.3e-151	504.9	3.4	1	460	64	507	64	508	0.98	5' nucleotidase family
TRINITY_DN652_c0_g1_i51.p2	5_nucleotid	PF05761.17	461	-	513	2e-151	505.1	3.4	1	1	4.7e-155	2.3e-151	504.9	3.4	1	460	64	507	64	508	0.98	5' nucleotidase family
TRINITY_DN652_c0_g1_i18.p1	5_nucleotid	PF05761.17	461	-	513	2e-151	505.1	3.4	1	1	4.7e-155	2.3e-151	504.9	3.4	1	460	64	507	64	508	0.98	5' nucleotidase family
TRINITY_DN652_c0_g1_i24.p2	5_nucleotid	PF05761.17	461	-	513	2e-151	505.1	3.4	1	1	4.7e-155	2.3e-151	504.9	3.4	1	460	64	507	64	508	0.98	5' nucleotidase family
TRINITY_DN652_c0_g1_i50.p2	5_nucleotid	PF05761.17	461	-	513	2e-151	505.1	3.4	1	1	4.7e-155	2.3e-151	504.9	3.4	1	460	64	507	64	508	0.98	5' nucleotidase family
TRINITY_DN652_c0_g1_i29.p2	5_nucleotid	PF05761.17	461	-	513	2e-151	505.1	3.4	1	1	4.7e-155	2.3e-151	504.9	3.4	1	460	64	507	64	508	0.98	5' nucleotidase family
TRINITY_DN652_c0_g1_i12.p1	5_nucleotid	PF05761.17	461	-	513	2e-151	505.1	3.4	1	1	4.7e-155	2.3e-151	504.9	3.4	1	460	64	507	64	508	0.98	5' nucleotidase family
TRINITY_DN3699_c0_g1_i4.p2	Otopetrin	PF03189.16	447	-	448	2.1e-151	504.8	8.2	1	1	6.6e-155	2.6e-151	504.6	8.2	8	447	6	426	4	426	0.92	Otopetrin
TRINITY_DN526_c0_g1_i3.p2	COesterase	PF00135.31	515	-	767	3.6e-151	504.7	0	1	1	8.1e-155	5.3e-151	504.2	0	2	515	186	710	185	710	0.95	Carboxylesterase family
TRINITY_DN526_c0_g1_i6.p2	COesterase	PF00135.31	515	-	767	3.6e-151	504.7	0	1	1	8.1e-155	5.3e-151	504.2	0	2	515	186	710	185	710	0.95	Carboxylesterase family
TRINITY_DN3628_c0_g1_i4.p1	Sec5	PF15469.9	825	-	856	6.6e-151	504.3	0.8	1	1	8.3e-155	8.1e-151	504	0.8	2	772	126	828	125	853	0.89	Exocyst complex component Sec5
TRINITY_DN4867_c0_g2_i1.p1	EMP70	PF02990.19	521	-	588	5.1e-151	504	18	1	1	4e-155	7.8e-151	503.4	18	1	521	50	544	50	544	0.93	Endomembrane protein 70
TRINITY_DN3225_c0_g1_i30.p1	Smg8_Smg9	PF10220.12	882	-	761	2.3e-211	704.7	1.2	2	2	9e-155	1.8e-150	503.2	0	288	793	267	750	264	758	0.85	Smg8_Smg9
TRINITY_DN3225_c0_g1_i9.p1	Smg8_Smg9	PF10220.12	882	-	761	2.3e-211	704.7	1.2	2	2	9e-155	1.8e-150	503.2	0	288	793	267	750	264	758	0.85	Smg8_Smg9
TRINITY_DN1394_c0_g1_i2.p2	OATP	PF03137.23	545	-	719	8.4e-151	503	15.6	1	1	2.6e-154	1e-150	502.7	15.6	1	545	46	654	46	654	0.89	Organic Anion Transporter Polypeptide (OATP) family
TRINITY_DN112_c0_g1_i11.p2	Glyco_transf_41	PF13844.9	543	-	327	9.4e-151	502.9	0.1	1	1	1.1e-153	1.1e-150	502.6	0.1	1	231	95	324	95	326	1	Glycosyl transferase family 41
TRINITY_DN4500_c1_g1_i7.p1	CD36	PF01130.24	469	-	522	1.1e-150	502.4	0.5	1	1	7e-155	1.4e-150	502.1	0.5	3	468	16	472	13	473	0.93	CD36 family
TRINITY_DN5843_c0_g1_i3.p1	Aconitase	PF00330.23	461	-	788	1.8e-150	502.2	0	1	1	2.4e-154	2.3e-150	501.8	0	1	461	72	509	72	509	0.95	Aconitase family (aconitate hydratase)
TRINITY_DN5843_c0_g1_i4.p1	Aconitase	PF00330.23	461	-	788	1.8e-150	502.2	0	1	1	2.4e-154	2.3e-150	501.8	0	1	461	72	509	72	509	0.95	Aconitase family (aconitate hydratase)
TRINITY_DN5843_c0_g1_i2.p1	Aconitase	PF00330.23	461	-	788	1.8e-150	502.2	0	1	1	2.4e-154	2.3e-150	501.8	0	1	461	72	509	72	509	0.95	Aconitase family (aconitate hydratase)
TRINITY_DN5843_c0_g1_i7.p1	Aconitase	PF00330.23	461	-	788	1.8e-150	502.2	0	1	1	2.4e-154	2.3e-150	501.8	0	1	461	72	509	72	509	0.95	Aconitase family (aconitate hydratase)
TRINITY_DN4500_c1_g1_i3.p1	CD36	PF01130.24	469	-	570	1.5e-150	502	0.5	1	1	2.8e-154	1.9e-150	501.6	0.5	3	468	64	520	61	521	0.93	CD36 family
TRINITY_DN4500_c1_g1_i4.p1	CD36	PF01130.24	469	-	570	1.5e-150	502	0.5	1	1	2.8e-154	1.9e-150	501.6	0.5	3	468	64	520	61	521	0.93	CD36 family
TRINITY_DN2169_c0_g1_i1.p1	Actin	PF00022.22	385	-	377	1.1e-150	501.7	0	1	1	6.3e-155	1.2e-150	501.6	0	2	385	4	376	3	376	0.98	Actin
TRINITY_DN2259_c0_g1_i1.p1	Pyridoxal_deC	PF00282.22	375	-	554	1.1e-150	501.7	0	1	1	1.3e-154	1.3e-150	501.5	0	1	375	35	413	35	413	0.99	Pyridoxal-dependent decarboxylase conserved domain
TRINITY_DN2169_c0_g1_i8.p1	Actin	PF00022.22	385	-	377	1.4e-150	501.4	0	1	1	8.1e-155	1.6e-150	501.2	0	2	385	4	376	3	376	0.98	Actin
TRINITY_DN112_c0_g1_i2.p1	Glyco_transf_41	PF13844.9	543	-	512	2.9e-150	501.2	0.1	1	1	6.3e-153	3.7e-150	500.9	0.1	1	231	280	509	280	511	1	Glycosyl transferase family 41
TRINITY_DN1250_c0_g1_i3.p1	tRNA-synt_1g	PF09334.14	391	-	880	1.6e-150	501.3	0.5	1	1	1.8e-153	2.7e-150	500.6	0.5	1	390	219	608	219	609	0.99	tRNA synthetases class I (M)
TRINITY_DN3363_c0_g1_i11.p2	Cpn60_TCP1	PF00118.27	491	-	529	3.7e-150	500.9	10.7	1	1	2.4e-154	4.6e-150	500.6	10.7	1	489	32	526	32	527	0.98	TCP-1/cpn60 chaperonin family
TRINITY_DN3363_c0_g1_i8.p2	Cpn60_TCP1	PF00118.27	491	-	529	3.7e-150	500.9	10.7	1	1	2.4e-154	4.6e-150	500.6	10.7	1	489	32	526	32	527	0.98	TCP-1/cpn60 chaperonin family
TRINITY_DN3363_c0_g1_i6.p2	Cpn60_TCP1	PF00118.27	491	-	529	3.7e-150	500.9	10.7	1	1	2.4e-154	4.6e-150	500.6	10.7	1	489	32	526	32	527	0.98	TCP-1/cpn60 chaperonin family
TRINITY_DN3373_c0_g1_i3.p2	Arginosuc_synth	PF00764.22	388	-	412	3.3e-150	500.8	0	1	1	5.9e-154	3.9e-150	500.6	0	1	387	9	403	9	404	0.98	Arginosuccinate synthase
TRINITY_DN3373_c0_g1_i8.p2	Arginosuc_synth	PF00764.22	388	-	412	3.3e-150	500.8	0	1	1	5.9e-154	3.9e-150	500.6	0	1	387	9	403	9	404	0.98	Arginosuccinate synthase
TRINITY_DN57_c0_g2_i9.p3	RtcB	PF01139.20	413	-	506	4.4e-150	500.6	0	1	1	2.6e-154	5e-150	500.4	0	1	413	68	505	68	505	0.99	tRNA-splicing ligase RtcB
TRINITY_DN57_c0_g2_i2.p3	RtcB	PF01139.20	413	-	506	4.4e-150	500.6	0	1	1	2.6e-154	5e-150	500.4	0	1	413	68	505	68	505	0.99	tRNA-splicing ligase RtcB
TRINITY_DN3628_c0_g1_i6.p1	Sec5	PF15469.9	825	-	747	1.1e-149	500.2	2.9	1	1	1.5e-153	1.4e-149	499.8	2.9	8	825	5	743	2	743	0.89	Exocyst complex component Sec5
TRINITY_DN3384_c0_g1_i3.p1	KAP	PF05804.15	708	-	629	1.3e-149	499.7	5.9	1	1	3.5e-153	1.7e-149	499.3	5.9	2	618	3	622	2	627	0.93	Kinesin-associated protein (KAP)
TRINITY_DN2462_c0_g1_i1.p1	Anoctamin	PF04547.15	458	-	984	1e-149	499.5	17.5	1	1	2.6e-153	1.3e-149	499.2	17.5	1	458	325	909	325	909	0.94	Calcium-activated chloride channel
TRINITY_DN2462_c0_g1_i11.p1	Anoctamin	PF04547.15	458	-	984	1e-149	499.5	17.5	1	1	2.6e-153	1.3e-149	499.2	17.5	1	458	325	909	325	909	0.94	Calcium-activated chloride channel
TRINITY_DN3699_c0_g1_i1.p3	Otopetrin	PF03189.16	447	-	559	1.9e-149	498.4	7.7	1	1	3.4e-153	2.2e-149	498.2	7.7	1	447	56	526	56	526	0.89	Otopetrin
TRINITY_DN2016_c0_g1_i9.p1	Glyco_hydro_31	PF01055.29	444	-	753	2.3e-149	498.4	6.7	1	1	4.4e-153	2.9e-149	498.1	6.7	1	444	177	622	177	622	0.93	Glycosyl hydrolases family 31
TRINITY_DN3056_c0_g1_i1.p1	PGK	PF00162.22	382	-	453	1.4e-149	498.3	0.5	1	1	8.4e-154	1.6e-149	498.1	0.5	2	382	46	441	45	441	0.95	Phosphoglycerate kinase
TRINITY_DN458_c1_g1_i3.p2	5_nucleotid	PF05761.17	461	-	477	3e-149	497.9	0	1	1	1.8e-153	3.5e-149	497.7	0	34	460	1	420	1	421	0.97	5' nucleotidase family
TRINITY_DN458_c1_g1_i8.p2	5_nucleotid	PF05761.17	461	-	497	3.5e-149	497.7	0	1	1	2.1e-153	4.1e-149	497.5	0	34	460	1	420	1	421	0.97	5' nucleotidase family
TRINITY_DN458_c1_g1_i1.p1	5_nucleotid	PF05761.17	461	-	497	3.5e-149	497.7	0	1	1	2.1e-153	4.1e-149	497.5	0	34	460	1	420	1	421	0.97	5' nucleotidase family
TRINITY_DN458_c1_g1_i5.p2	5_nucleotid	PF05761.17	461	-	497	3.5e-149	497.7	0	1	1	2.1e-153	4.1e-149	497.5	0	34	460	1	420	1	421	0.97	5' nucleotidase family
TRINITY_DN458_c1_g1_i10.p2	5_nucleotid	PF05761.17	461	-	497	3.5e-149	497.7	0	1	1	2.1e-153	4.1e-149	497.5	0	34	460	1	420	1	421	0.97	5' nucleotidase family
TRINITY_DN2016_c0_g1_i5.p1	Glyco_hydro_31	PF01055.29	444	-	929	3.9e-149	497.7	6.7	1	1	7.6e-153	5e-149	497.3	6.7	1	444	353	798	353	798	0.93	Glycosyl hydrolases family 31
TRINITY_DN2016_c0_g1_i7.p1	Glyco_hydro_31	PF01055.29	444	-	929	3.9e-149	497.7	6.7	1	1	7.6e-153	5e-149	497.3	6.7	1	444	353	798	353	798	0.93	Glycosyl hydrolases family 31
TRINITY_DN2016_c0_g1_i14.p1	Glyco_hydro_31	PF01055.29	444	-	929	3.9e-149	497.7	6.7	1	1	7.6e-153	5e-149	497.3	6.7	1	444	353	798	353	798	0.93	Glycosyl hydrolases family 31
TRINITY_DN2016_c0_g1_i2.p1	Glyco_hydro_31	PF01055.29	444	-	929	3.9e-149	497.7	6.7	1	1	7.6e-153	5e-149	497.3	6.7	1	444	353	798	353	798	0.93	Glycosyl hydrolases family 31
TRINITY_DN2016_c0_g1_i13.p1	Glyco_hydro_31	PF01055.29	444	-	929	3.9e-149	497.7	6.7	1	1	7.6e-153	5e-149	497.3	6.7	1	444	353	798	353	798	0.93	Glycosyl hydrolases family 31
TRINITY_DN2016_c0_g1_i10.p1	Glyco_hydro_31	PF01055.29	444	-	964	4.2e-149	497.6	6.7	1	1	8.3e-153	5.4e-149	497.2	6.7	1	444	388	833	388	833	0.93	Glycosyl hydrolases family 31
TRINITY_DN338_c0_g1_i11.p1	Pacs-1	PF10254.12	418	-	810	2.1e-149	498.2	0.1	1	1	8.7e-153	5.7e-149	496.7	0	1	417	274	806	274	807	0.9	PACS-1 cytosolic sorting protein
TRINITY_DN3699_c0_g1_i10.p2	Otopetrin	PF03189.16	447	-	820	5e-149	497	7.7	1	1	7.5e-153	7.4e-149	496.5	7.7	1	447	317	787	317	787	0.89	Otopetrin
TRINITY_DN338_c0_g1_i12.p1	Pacs-1	PF10254.12	418	-	892	2.2e-149	498.1	0	1	1	1.1e-152	7.5e-149	496.3	0	1	417	356	888	356	889	0.9	PACS-1 cytosolic sorting protein
TRINITY_DN677_c0_g2_i5.p1	SLC12	PF03522.18	418	-	1057	6.6e-149	496.6	0.1	1	1	8.2e-153	8e-149	496.3	0.1	1	418	620	1056	620	1056	0.89	Solute carrier family 12
TRINITY_DN677_c0_g2_i11.p1	SLC12	PF03522.18	418	-	1057	6.6e-149	496.6	0.1	1	1	8.2e-153	8e-149	496.3	0.1	1	418	620	1056	620	1056	0.89	Solute carrier family 12
TRINITY_DN677_c0_g2_i16.p1	SLC12	PF03522.18	418	-	879	6.8e-149	496.5	0.1	1	1	1.2e-152	8.1e-149	496.3	0.1	1	418	453	878	453	878	0.94	Solute carrier family 12
TRINITY_DN2559_c0_g1_i10.p3	Myotub-related	PF06602.17	357	-	641	4.4e-149	496.4	0.1	1	1	2.2e-152	6e-149	496	0.1	1	356	182	518	182	519	0.96	Myotubularin-like phosphatase domain
TRINITY_DN2559_c0_g1_i5.p3	Myotub-related	PF06602.17	357	-	641	4.4e-149	496.4	0.1	1	1	2.2e-152	6e-149	496	0.1	1	356	182	518	182	519	0.96	Myotubularin-like phosphatase domain
TRINITY_DN2559_c0_g1_i9.p3	Myotub-related	PF06602.17	357	-	641	4.4e-149	496.4	0.1	1	1	2.2e-152	6e-149	496	0.1	1	356	182	518	182	519	0.96	Myotubularin-like phosphatase domain
TRINITY_DN2559_c0_g1_i1.p1	Myotub-related	PF06602.17	357	-	641	4.4e-149	496.4	0.1	1	1	2.2e-152	6e-149	496	0.1	1	356	182	518	182	519	0.96	Myotubularin-like phosphatase domain
TRINITY_DN677_c0_g2_i9.p1	SLC12	PF03522.18	418	-	1220	8.3e-149	496.3	0.1	1	1	1.1e-152	1.1e-148	495.9	0.1	1	418	783	1219	783	1219	0.89	Solute carrier family 12
TRINITY_DN677_c0_g2_i6.p1	SLC12	PF03522.18	418	-	1220	8.3e-149	496.3	0.1	1	1	1.1e-152	1.1e-148	495.9	0.1	1	418	783	1219	783	1219	0.89	Solute carrier family 12
TRINITY_DN49_c2_g1_i2.p1	An_peroxidase	PF03098.18	529	-	513	1.4e-148	495.9	0	1	1	1.7e-152	1.6e-148	495.7	0	73	529	1	481	1	481	0.9	Animal haem peroxidase
TRINITY_DN677_c0_g1_i5.p1	SLC12	PF03522.18	418	-	1220	1.2e-148	495.7	0.2	1	1	1.7e-152	1.6e-148	495.3	0.2	1	418	783	1219	783	1219	0.89	Solute carrier family 12
TRINITY_DN677_c0_g1_i2.p1	SLC12	PF03522.18	418	-	1220	1.2e-148	495.7	0.2	1	1	1.7e-152	1.6e-148	495.3	0.2	1	418	783	1219	783	1219	0.89	Solute carrier family 12
TRINITY_DN5183_c0_g1_i9.p1	Glyco_hydro_47	PF01532.23	458	-	602	2.6e-148	494.9	0	1	1	1.6e-152	3.1e-148	494.6	0	1	457	136	579	136	580	0.94	Glycosyl hydrolase family 47
TRINITY_DN677_c0_g2_i1.p1	SLC12	PF03522.18	418	-	1046	2.2e-148	494.8	0	1	1	4.2e-152	2.7e-148	494.6	0	1	418	620	1045	620	1045	0.92	Solute carrier family 12
TRINITY_DN6921_c0_g1_i1.p1	DUF3480	PF11979.11	353	-	1185	1.1e-148	495.1	0	1	1	2.5e-152	1.6e-148	494.5	0	1	353	806	1162	806	1162	0.97	Domain of unknown function (DUF3480)
TRINITY_DN13293_c0_g1_i2.p1	Cys_Met_Meta_PP	PF01053.23	382	-	395	1.4e-148	494.7	0	1	1	4.8e-152	1.6e-148	494.5	0	2	381	15	389	14	390	0.99	Cys/Met metabolism PLP-dependent enzyme
TRINITY_DN8105_c0_g1_i1.p1	DNA_pol_B	PF00136.24	459	-	1091	1.7e-148	495.3	1	2	2	7.5e-152	3.7e-148	494.2	0.4	1	459	533	962	533	962	0.96	DNA polymerase family B
TRINITY_DN3616_c0_g1_i36.p2	Enolase_C	PF00113.25	296	-	434	9.9e-149	494.6	0	1	1	2.7e-152	1.3e-148	494.2	0	2	294	143	431	142	433	0.99	Enolase C-terminal TIM barrel domain
TRINITY_DN3616_c0_g1_i28.p2	Enolase_C	PF00113.25	296	-	434	9.9e-149	494.6	0	1	1	2.7e-152	1.3e-148	494.2	0	2	294	143	431	142	433	0.99	Enolase C-terminal TIM barrel domain
TRINITY_DN3616_c0_g1_i12.p2	Enolase_C	PF00113.25	296	-	434	9.9e-149	494.6	0	1	1	2.7e-152	1.3e-148	494.2	0	2	294	143	431	142	433	0.99	Enolase C-terminal TIM barrel domain
TRINITY_DN3616_c0_g1_i40.p2	Enolase_C	PF00113.25	296	-	434	9.9e-149	494.6	0	1	1	2.7e-152	1.3e-148	494.2	0	2	294	143	431	142	433	0.99	Enolase C-terminal TIM barrel domain
TRINITY_DN3616_c0_g1_i3.p2	Enolase_C	PF00113.25	296	-	434	9.9e-149	494.6	0	1	1	2.7e-152	1.3e-148	494.2	0	2	294	143	431	142	433	0.99	Enolase C-terminal TIM barrel domain
TRINITY_DN3616_c0_g1_i27.p2	Enolase_C	PF00113.25	296	-	434	9.9e-149	494.6	0	1	1	2.7e-152	1.3e-148	494.2	0	2	294	143	431	142	433	0.99	Enolase C-terminal TIM barrel domain
TRINITY_DN3616_c0_g1_i34.p2	Enolase_C	PF00113.25	296	-	434	9.9e-149	494.6	0	1	1	2.7e-152	1.3e-148	494.2	0	2	294	143	431	142	433	0.99	Enolase C-terminal TIM barrel domain
TRINITY_DN3616_c0_g1_i33.p2	Enolase_C	PF00113.25	296	-	434	9.9e-149	494.6	0	1	1	2.7e-152	1.3e-148	494.2	0	2	294	143	431	142	433	0.99	Enolase C-terminal TIM barrel domain
TRINITY_DN3616_c0_g1_i41.p2	Enolase_C	PF00113.25	296	-	434	9.9e-149	494.6	0	1	1	2.7e-152	1.3e-148	494.2	0	2	294	143	431	142	433	0.99	Enolase C-terminal TIM barrel domain
TRINITY_DN3616_c0_g1_i11.p2	Enolase_C	PF00113.25	296	-	434	9.9e-149	494.6	0	1	1	2.7e-152	1.3e-148	494.2	0	2	294	143	431	142	433	0.99	Enolase C-terminal TIM barrel domain
TRINITY_DN3616_c0_g1_i39.p2	Enolase_C	PF00113.25	296	-	434	9.9e-149	494.6	0	1	1	2.7e-152	1.3e-148	494.2	0	2	294	143	431	142	433	0.99	Enolase C-terminal TIM barrel domain
TRINITY_DN3616_c0_g1_i1.p2	Enolase_C	PF00113.25	296	-	434	9.9e-149	494.6	0	1	1	2.7e-152	1.3e-148	494.2	0	2	294	143	431	142	433	0.99	Enolase C-terminal TIM barrel domain
TRINITY_DN3616_c0_g1_i43.p2	Enolase_C	PF00113.25	296	-	434	9.9e-149	494.6	0	1	1	2.7e-152	1.3e-148	494.2	0	2	294	143	431	142	433	0.99	Enolase C-terminal TIM barrel domain
TRINITY_DN3616_c0_g1_i32.p2	Enolase_C	PF00113.25	296	-	434	9.9e-149	494.6	0	1	1	2.7e-152	1.3e-148	494.2	0	2	294	143	431	142	433	0.99	Enolase C-terminal TIM barrel domain
TRINITY_DN3616_c0_g1_i35.p2	Enolase_C	PF00113.25	296	-	434	9.9e-149	494.6	0	1	1	2.7e-152	1.3e-148	494.2	0	2	294	143	431	142	433	0.99	Enolase C-terminal TIM barrel domain
TRINITY_DN3616_c0_g1_i16.p2	Enolase_C	PF00113.25	296	-	434	9.9e-149	494.6	0	1	1	2.7e-152	1.3e-148	494.2	0	2	294	143	431	142	433	0.99	Enolase C-terminal TIM barrel domain
TRINITY_DN3616_c0_g1_i42.p2	Enolase_C	PF00113.25	296	-	434	9.9e-149	494.6	0	1	1	2.7e-152	1.3e-148	494.2	0	2	294	143	431	142	433	0.99	Enolase C-terminal TIM barrel domain
TRINITY_DN6678_c0_g1_i2.p1	SLC12	PF03522.18	418	-	1153	3.1e-148	494.4	0	1	1	8.5e-152	4.2e-148	493.9	0	1	418	758	1152	758	1152	0.85	Solute carrier family 12
TRINITY_DN677_c0_g1_i3.p1	SLC12	PF03522.18	418	-	1209	3.9e-148	494	0.1	1	1	7.9e-152	5.2e-148	493.6	0.1	1	418	783	1208	783	1208	0.92	Solute carrier family 12
TRINITY_DN1689_c1_g1_i9.p2	ABHD18	PF09752.12	352	-	463	4.3e-148	493.2	0	1	1	7.6e-152	5e-148	493	0	1	352	16	449	16	449	0.98	Alpha/beta hydrolase domain containing 18
TRINITY_DN9570_c0_g1_i3.p1	Peptidase_M2	PF01401.21	581	-	518	1.3e-147	493.1	0.2	1	1	1.6e-151	1.6e-147	492.8	0.2	5	488	36	515	32	516	0.96	Angiotensin-converting enzyme
TRINITY_DN450_c0_g1_i12.p1	FTHFS	PF01268.22	556	-	690	7.2e-148	493.4	0.2	1	1	2.5e-151	1.2e-147	492.6	0.2	2	307	319	678	318	685	0.99	Formate--tetrahydrofolate ligase
TRINITY_DN3509_c0_g1_i21.p1	Hamartin	PF04388.15	731	-	1195	2.9e-147	492.5	17.9	1	3	4.5e-151	2.9e-147	492.5	17.9	3	731	15	819	14	819	0.72	Hamartin protein
TRINITY_DN18334_c0_g3_i1.p1	H_PPase	PF03030.19	649	-	420	2.9e-147	492.2	5.7	1	1	8.4e-151	3.3e-147	492	5.7	240	633	2	419	1	420	0.95	Inorganic H+ pyrophosphatase
TRINITY_DN1603_c4_g1_i11.p1	Pyridoxal_deC	PF00282.22	375	-	615	8.9e-148	492.1	0	1	1	1.1e-151	1.1e-147	491.8	0	1	375	35	413	35	413	0.99	Pyridoxal-dependent decarboxylase conserved domain
TRINITY_DN1603_c4_g1_i7.p1	Pyridoxal_deC	PF00282.22	375	-	615	8.9e-148	492.1	0	1	1	1.1e-151	1.1e-147	491.8	0	1	375	35	413	35	413	0.99	Pyridoxal-dependent decarboxylase conserved domain
TRINITY_DN10300_c0_g1_i1.p1	Melibiase_2	PF16499.8	284	-	428	6e-148	491.7	2.4	1	1	2e-151	7.9e-148	491.3	2.4	1	284	26	309	26	309	1	Alpha galactosidase A
TRINITY_DN1770_c0_g1_i4.p1	Otopetrin	PF03189.16	447	-	766	2.1e-147	491.7	13.4	1	1	7e-151	3.4e-147	491	13.4	1	447	320	744	320	744	0.94	Otopetrin
TRINITY_DN1043_c1_g1_i10.p7	DDOST_48kD	PF03345.17	404	-	436	2.5e-147	491	0	1	1	4.4e-151	2.8e-147	490.8	0	1	403	21	424	21	425	0.98	Oligosaccharyltransferase 48 kDa subunit beta
TRINITY_DN1043_c1_g1_i13.p7	DDOST_48kD	PF03345.17	404	-	436	2.5e-147	491	0	1	1	4.4e-151	2.8e-147	490.8	0	1	403	21	424	21	425	0.98	Oligosaccharyltransferase 48 kDa subunit beta
TRINITY_DN1043_c1_g1_i3.p7	DDOST_48kD	PF03345.17	404	-	436	2.5e-147	491	0	1	1	4.4e-151	2.8e-147	490.8	0	1	403	21	424	21	425	0.98	Oligosaccharyltransferase 48 kDa subunit beta
TRINITY_DN1043_c1_g1_i4.p7	DDOST_48kD	PF03345.17	404	-	436	2.5e-147	491	0	1	1	4.4e-151	2.8e-147	490.8	0	1	403	21	424	21	425	0.98	Oligosaccharyltransferase 48 kDa subunit beta
TRINITY_DN1043_c1_g1_i12.p7	DDOST_48kD	PF03345.17	404	-	436	2.5e-147	491	0	1	1	4.4e-151	2.8e-147	490.8	0	1	403	21	424	21	425	0.98	Oligosaccharyltransferase 48 kDa subunit beta
TRINITY_DN1043_c1_g1_i8.p7	DDOST_48kD	PF03345.17	404	-	436	2.5e-147	491	0	1	1	4.4e-151	2.8e-147	490.8	0	1	403	21	424	21	425	0.98	Oligosaccharyltransferase 48 kDa subunit beta
TRINITY_DN1043_c1_g1_i14.p7	DDOST_48kD	PF03345.17	404	-	436	2.5e-147	491	0	1	1	4.4e-151	2.8e-147	490.8	0	1	403	21	424	21	425	0.98	Oligosaccharyltransferase 48 kDa subunit beta
TRINITY_DN1236_c0_g1_i5.p1	Gaa1	PF04114.17	497	-	622	6e-147	490.8	6.7	1	1	3.6e-151	7.1e-147	490.6	6.7	1	497	124	613	124	613	0.95	Gaa1-like GPI transamidase component
TRINITY_DN1236_c0_g1_i2.p1	Gaa1	PF04114.17	497	-	622	6e-147	490.8	6.7	1	1	3.6e-151	7.1e-147	490.6	6.7	1	497	124	613	124	613	0.95	Gaa1-like GPI transamidase component
TRINITY_DN6129_c0_g1_i4.p1	COesterase	PF00135.31	515	-	1238	6.6e-147	490.6	0	1	1	1.3e-150	8.4e-147	490.3	0	2	515	32	587	31	587	0.96	Carboxylesterase family
TRINITY_DN1832_c0_g1_i4.p1	CLPTM1	PF05602.15	435	-	628	6.8e-147	490.1	0.3	1	1	8.2e-151	8.1e-147	489.9	0.3	2	435	38	485	37	485	0.96	Cleft lip and palate transmembrane protein 1 (CLPTM1)
TRINITY_DN1832_c0_g1_i14.p1	CLPTM1	PF05602.15	435	-	628	6.8e-147	490.1	0.3	1	1	8.2e-151	8.1e-147	489.9	0.3	2	435	38	485	37	485	0.96	Cleft lip and palate transmembrane protein 1 (CLPTM1)
TRINITY_DN1832_c0_g1_i11.p1	CLPTM1	PF05602.15	435	-	628	6.8e-147	490.1	0.3	1	1	8.2e-151	8.1e-147	489.9	0.3	2	435	38	485	37	485	0.96	Cleft lip and palate transmembrane protein 1 (CLPTM1)
TRINITY_DN6267_c0_g1_i4.p1	Adaptin_N	PF01602.23	524	-	713	1e-146	489.8	9.1	1	1	3.6e-150	1.2e-146	489.5	9.1	3	520	30	586	28	590	0.97	Adaptin N terminal region
TRINITY_DN250_c0_g1_i20.p1	MUN	PF06292.20	417	-	1453	1.1e-146	489.2	6.2	2	2	1.1e-150	1.1e-146	489.2	6.2	2	417	928	1336	927	1336	0.97	MUN domain
TRINITY_DN892_c0_g1_i1.p1	Trp_dioxygenase	PF03301.16	346	-	422	1.1e-146	488.8	5.4	1	1	1.3e-150	1.3e-146	488.6	5.4	4	346	18	366	15	366	0.95	Tryptophan 2 3-dioxygenase
TRINITY_DN892_c0_g1_i3.p1	Trp_dioxygenase	PF03301.16	346	-	422	1.1e-146	488.8	5.4	1	1	1.3e-150	1.3e-146	488.6	5.4	4	346	18	366	15	366	0.95	Tryptophan 2 3-dioxygenase
TRINITY_DN892_c0_g1_i14.p1	Trp_dioxygenase	PF03301.16	346	-	422	1.1e-146	488.8	5.4	1	1	1.3e-150	1.3e-146	488.6	5.4	4	346	18	366	15	366	0.95	Tryptophan 2 3-dioxygenase
TRINITY_DN892_c0_g1_i9.p1	Trp_dioxygenase	PF03301.16	346	-	422	1.1e-146	488.8	5.4	1	1	1.3e-150	1.3e-146	488.6	5.4	4	346	18	366	15	366	0.95	Tryptophan 2 3-dioxygenase
TRINITY_DN892_c0_g1_i12.p1	Trp_dioxygenase	PF03301.16	346	-	422	1.1e-146	488.8	5.4	1	1	1.3e-150	1.3e-146	488.6	5.4	4	346	18	366	15	366	0.95	Tryptophan 2 3-dioxygenase
TRINITY_DN30_c0_g1_i1.p1	Mon2_C	PF16206.8	785	-	707	2.7e-244	813.1	7.4	2	2	1.9e-150	3.7e-146	488.5	0.9	283	785	215	695	210	695	0.9	C-terminal region of Mon2 protein
TRINITY_DN6267_c0_g1_i1.p1	Adaptin_N	PF01602.23	524	-	944	2.2e-146	488.6	9.1	1	1	1.1e-149	2.8e-146	488.3	9.1	3	520	30	586	28	590	0.97	Adaptin N terminal region
TRINITY_DN250_c0_g1_i23.p1	MUN	PF06292.20	417	-	1470	2.3e-146	488.2	5.8	2	2	2.4e-150	2.3e-146	488.2	5.8	2	417	939	1353	938	1353	0.97	MUN domain
TRINITY_DN338_c0_g1_i10.p2	Pacs-1	PF10254.12	418	-	529	8.7e-147	489.5	0.1	1	1	3.9e-150	2.6e-146	488	0.1	9	417	1	525	1	526	0.9	PACS-1 cytosolic sorting protein
TRINITY_DN338_c0_g1_i8.p1	Pacs-1	PF10254.12	418	-	529	8.7e-147	489.5	0.1	1	1	3.9e-150	2.6e-146	488	0.1	9	417	1	525	1	526	0.9	PACS-1 cytosolic sorting protein
TRINITY_DN338_c0_g1_i4.p1	Pacs-1	PF10254.12	418	-	529	8.7e-147	489.5	0.1	1	1	3.9e-150	2.6e-146	488	0.1	9	417	1	525	1	526	0.9	PACS-1 cytosolic sorting protein
TRINITY_DN338_c0_g1_i14.p1	Pacs-1	PF10254.12	418	-	529	8.7e-147	489.5	0.1	1	1	3.9e-150	2.6e-146	488	0.1	9	417	1	525	1	526	0.9	PACS-1 cytosolic sorting protein
TRINITY_DN5203_c0_g3_i2.p1	COesterase	PF00135.31	515	-	977	3.1e-147	491.7	0.1	1	2	1.4e-149	5.6e-146	487.6	0	2	515	44	610	43	610	0.94	Carboxylesterase family
TRINITY_DN250_c0_g1_i26.p1	MUN	PF06292.20	417	-	1446	3.6e-146	487.5	6.8	2	2	3.6e-150	3.6e-146	487.5	6.8	2	417	928	1329	927	1329	0.97	MUN domain
TRINITY_DN3350_c0_g1_i14.p1	Glyco_transf_24	PF18404.4	268	-	1222	1.3e-146	487.2	3.5	2	2	3.9e-150	1.3e-146	487.2	3.5	1	266	934	1199	934	1201	0.99	Glucosyltransferase 24
TRINITY_DN3350_c0_g1_i23.p1	Glyco_transf_24	PF18404.4	268	-	1222	1.3e-146	487.2	3.5	2	2	3.9e-150	1.3e-146	487.2	3.5	1	266	934	1199	934	1201	0.99	Glucosyltransferase 24
TRINITY_DN3350_c0_g1_i21.p1	Glyco_transf_24	PF18404.4	268	-	1510	1.8e-146	486.7	3.5	2	2	7.3e-150	1.8e-146	486.7	3.5	1	266	1222	1487	1222	1489	0.99	Glucosyltransferase 24
TRINITY_DN3350_c0_g1_i16.p1	Glyco_transf_24	PF18404.4	268	-	1510	1.8e-146	486.7	3.5	2	2	7.3e-150	1.8e-146	486.7	3.5	1	266	1222	1487	1222	1489	0.99	Glucosyltransferase 24
TRINITY_DN3350_c0_g1_i9.p1	Glyco_transf_24	PF18404.4	268	-	1510	1.8e-146	486.7	3.5	2	2	7.3e-150	1.8e-146	486.7	3.5	1	266	1222	1487	1222	1489	0.99	Glucosyltransferase 24
TRINITY_DN3350_c0_g1_i8.p1	Glyco_transf_24	PF18404.4	268	-	1510	1.8e-146	486.7	3.5	2	2	7.3e-150	1.8e-146	486.7	3.5	1	266	1222	1487	1222	1489	0.99	Glucosyltransferase 24
TRINITY_DN315_c0_g1_i6.p2	Folate_carrier	PF01770.21	412	-	445	5.2e-146	486.7	22.6	1	1	3e-150	6e-146	486.5	22.6	1	412	2	419	2	419	0.93	Reduced folate carrier
TRINITY_DN250_c0_g1_i12.p1	MUN	PF06292.20	417	-	1463	7.4e-146	486.5	6.4	2	2	7.6e-150	7.4e-146	486.5	6.4	2	417	939	1346	938	1346	0.97	MUN domain
TRINITY_DN6_c0_g2_i7.p2	Cpn60_TCP1	PF00118.27	491	-	535	1e-145	486.3	9.6	1	1	1.8e-149	1.2e-145	486.1	9.6	2	490	34	523	33	524	0.97	TCP-1/cpn60 chaperonin family
TRINITY_DN6_c0_g2_i3.p2	Cpn60_TCP1	PF00118.27	491	-	535	1e-145	486.3	9.6	1	1	1.8e-149	1.2e-145	486.1	9.6	2	490	34	523	33	524	0.97	TCP-1/cpn60 chaperonin family
TRINITY_DN6_c0_g2_i5.p2	Cpn60_TCP1	PF00118.27	491	-	535	1e-145	486.3	9.6	1	1	1.8e-149	1.2e-145	486.1	9.6	2	490	34	523	33	524	0.97	TCP-1/cpn60 chaperonin family
TRINITY_DN250_c0_g1_i4.p1	MUN	PF06292.20	417	-	1373	1.2e-145	485.9	4.9	2	2	1.2e-149	1.2e-145	485.9	4.9	2	416	928	1335	927	1336	0.97	MUN domain
TRINITY_DN294_c0_g1_i3.p4	Peptidase_S28	PF05577.15	434	-	494	1.1e-145	485.8	0.4	1	1	4e-149	1.3e-145	485.7	0.4	1	434	53	482	53	482	0.92	Serine carboxypeptidase S28
TRINITY_DN294_c0_g1_i1.p4	Peptidase_S28	PF05577.15	434	-	494	1.1e-145	485.8	0.4	1	1	4e-149	1.3e-145	485.7	0.4	1	434	53	482	53	482	0.92	Serine carboxypeptidase S28
TRINITY_DN294_c0_g1_i11.p3	Peptidase_S28	PF05577.15	434	-	494	1.1e-145	485.8	0.4	1	1	4e-149	1.3e-145	485.7	0.4	1	434	53	482	53	482	0.92	Serine carboxypeptidase S28
TRINITY_DN294_c0_g1_i4.p4	Peptidase_S28	PF05577.15	434	-	494	1.1e-145	485.8	0.4	1	1	4e-149	1.3e-145	485.7	0.4	1	434	53	482	53	482	0.92	Serine carboxypeptidase S28
TRINITY_DN294_c0_g1_i13.p4	Peptidase_S28	PF05577.15	434	-	494	1.1e-145	485.8	0.4	1	1	4e-149	1.3e-145	485.7	0.4	1	434	53	482	53	482	0.92	Serine carboxypeptidase S28
TRINITY_DN7314_c0_g1_i1.p1	STT3	PF02516.17	488	-	783	1.5e-147	492.6	41.3	1	2	1.2e-149	2.3e-145	485.4	36.3	2	488	31	522	30	522	0.96	Oligosaccharyl transferase STT3 subunit
TRINITY_DN7314_c0_g1_i2.p1	STT3	PF02516.17	488	-	783	1.5e-147	492.6	41.3	1	2	1.2e-149	2.3e-145	485.4	36.3	2	488	31	522	30	522	0.96	Oligosaccharyl transferase STT3 subunit
TRINITY_DN30_c0_g1_i7.p1	Mon2_C	PF16206.8	785	-	1214	3.1e-264	879	6.2	2	2	6.4e-149	4.2e-145	485	0.5	283	785	723	1202	717	1202	0.9	C-terminal region of Mon2 protein
TRINITY_DN3173_c0_g1_i8.p1	Pellino	PF04710.17	411	-	334	1.4e-145	485.2	0	1	1	6.8e-149	1.9e-145	484.8	0	92	411	1	332	1	332	0.96	Pellino
TRINITY_DN250_c0_g1_i6.p1	MUN	PF06292.20	417	-	1379	2.5e-145	484.8	4.5	2	2	2.5e-149	2.5e-145	484.8	4.5	2	416	928	1341	927	1342	0.97	MUN domain
TRINITY_DN250_c0_g1_i9.p1	MUN	PF06292.20	417	-	1379	2.5e-145	484.8	4.5	2	2	2.5e-149	2.5e-145	484.8	4.5	2	416	928	1341	927	1342	0.97	MUN domain
TRINITY_DN1246_c4_g1_i1.p1	CD36	PF01130.24	469	-	547	2.1e-145	485	0.7	1	1	1.3e-149	2.5e-145	484.7	0.7	3	468	72	520	69	521	0.96	CD36 family
TRINITY_DN250_c0_g1_i1.p1	MUN	PF06292.20	417	-	1390	2.5e-145	484.7	4.5	2	2	2.6e-149	2.5e-145	484.7	4.5	2	416	939	1352	938	1353	0.97	MUN domain
TRINITY_DN250_c0_g1_i17.p1	MUN	PF06292.20	417	-	1390	2.5e-145	484.7	4.5	2	2	2.6e-149	2.5e-145	484.7	4.5	2	416	939	1352	938	1353	0.97	MUN domain
TRINITY_DN1246_c4_g1_i8.p1	CD36	PF01130.24	469	-	558	2.2e-145	484.9	0.7	1	1	1.4e-149	2.7e-145	484.6	0.7	3	468	83	531	80	532	0.96	CD36 family
TRINITY_DN7392_c0_g1_i1.p1	TGT	PF01702.21	355	-	403	1.8e-145	484.7	0	1	1	1.1e-149	2.1e-145	484.5	0	2	353	18	370	14	372	0.98	Queuine tRNA-ribosyltransferase
TRINITY_DN1613_c0_g1_i15.p1	Nup88	PF10168.12	713	-	761	3.5e-145	484.7	1.8	1	1	1e-148	4.1e-145	484.5	1.8	6	711	36	757	31	759	0.86	Nuclear pore component
TRINITY_DN1613_c0_g1_i13.p1	Nup88	PF10168.12	713	-	761	3.5e-145	484.7	1.8	1	1	1e-148	4.1e-145	484.5	1.8	6	711	36	757	31	759	0.86	Nuclear pore component
TRINITY_DN1613_c0_g1_i21.p1	Nup88	PF10168.12	713	-	761	3.5e-145	484.7	1.8	1	1	1e-148	4.1e-145	484.5	1.8	6	711	36	757	31	759	0.86	Nuclear pore component
TRINITY_DN30_c0_g1_i6.p1	Mon2_C	PF16206.8	785	-	1690	5.3e-264	878.3	5.3	2	2	2.5e-148	7e-145	484.3	0.3	283	785	1199	1678	1193	1678	0.9	C-terminal region of Mon2 protein
TRINITY_DN250_c0_g1_i14.p1	MUN	PF06292.20	417	-	1366	3.7e-145	484.2	5.5	2	2	3.8e-149	3.7e-145	484.2	5.5	2	416	928	1328	927	1329	0.97	MUN domain
TRINITY_DN112_c0_g1_i11.p1	Glyco_transf_41	PF13844.9	543	-	336	5.8e-145	483.7	0.1	1	1	3.3e-149	6.6e-145	483.6	0.1	236	543	1	308	1	308	0.96	Glycosyl transferase family 41
TRINITY_DN112_c0_g1_i2.p2	Glyco_transf_41	PF13844.9	543	-	336	5.8e-145	483.7	0.1	1	1	3.3e-149	6.6e-145	483.6	0.1	236	543	1	308	1	308	0.96	Glycosyl transferase family 41
TRINITY_DN5358_c0_g1_i2.p1	Med12-LCEWAV	PF12145.11	481	-	1565	1.4e-147	492.6	2	2	2	1.3e-148	8.7e-145	483.3	0.3	67	481	330	757	322	757	0.9	Eukaryotic Mediator 12 subunit domain
TRINITY_DN4702_c0_g1_i8.p3	V-ATPase_C	PF03223.18	370	-	310	5.7e-145	483.5	5	1	1	3.2e-149	6.3e-145	483.3	5	1	306	4	309	4	309	1	V-ATPase subunit C
TRINITY_DN4702_c0_g1_i2.p3	V-ATPase_C	PF03223.18	370	-	310	5.7e-145	483.5	5	1	1	3.2e-149	6.3e-145	483.3	5	1	306	4	309	4	309	1	V-ATPase subunit C
TRINITY_DN250_c0_g1_i11.p1	MUN	PF06292.20	417	-	1383	7.8e-145	483.1	5.1	2	2	8e-149	7.8e-145	483.1	5.1	2	416	939	1345	938	1346	0.97	MUN domain
TRINITY_DN5358_c0_g1_i1.p1	Med12-LCEWAV	PF12145.11	481	-	2253	3e-147	491.5	2.1	2	2	3e-148	1.9e-144	482.2	0.3	67	481	330	757	327	757	0.9	Eukaryotic Mediator 12 subunit domain
TRINITY_DN403_c0_g1_i3.p1	RNA_pol	PF00940.22	426	-	1155	3.1e-145	484.4	0.1	1	1	2.4e-148	1.6e-144	482.1	0.1	1	376	792	1138	792	1148	0.95	DNA-dependent RNA polymerase
TRINITY_DN763_c1_g1_i2.p3	Gpi16	PF04113.17	559	-	604	4.5e-145	484.4	0	1	1	1.1e-148	2.2e-144	482.1	0	5	541	16	560	12	576	0.87	Gpi16 subunit GPI transamidase component
TRINITY_DN763_c1_g1_i1.p3	Gpi16	PF04113.17	559	-	604	4.5e-145	484.4	0	1	1	1.1e-148	2.2e-144	482.1	0	5	541	16	560	12	576	0.87	Gpi16 subunit GPI transamidase component
TRINITY_DN859_c0_g3_i1.p1	STT3	PF02516.17	488	-	712	8.9e-149	496.7	38.4	1	2	4e-148	2.6e-144	481.9	33.7	2	488	22	493	21	493	0.98	Oligosaccharyl transferase STT3 subunit
TRINITY_DN4500_c1_g1_i1.p1	CD36	PF01130.24	469	-	430	1.5e-144	482.1	1.6	1	1	9.1e-149	1.8e-144	481.9	1.6	3	424	16	427	13	429	0.95	CD36 family
TRINITY_DN2127_c0_g1_i7.p1	ATG9	PF04109.19	480	-	462	2.6e-144	481.9	15.5	1	1	1.5e-148	2.9e-144	481.7	15.5	2	419	34	455	33	461	0.98	Autophagy protein ATG9
TRINITY_DN764_c0_g1_i2.p1	SLC12	PF03522.18	418	-	1043	1.9e-144	481.9	0	1	1	4.8e-148	3.2e-144	481.2	0	1	418	649	1042	649	1042	0.86	Solute carrier family 12
TRINITY_DN4405_c0_g1_i7.p1	An_peroxidase	PF03098.18	529	-	1225	7.9e-257	853.2	0	1	2	8.6e-148	5.6e-144	480.7	0	1	529	174	687	174	687	0.9	Animal haem peroxidase
TRINITY_DN784_c1_g2_i1.p2	NAD_binding_5	PF07994.15	322	-	550	4.4e-144	479.9	0	1	1	7.9e-148	5.2e-144	479.7	0	1	322	57	490	57	490	1	Myo-inositol-1-phosphate synthase
TRINITY_DN2593_c0_g2_i1.p1	Glyco_hydro_31	PF01055.29	444	-	951	8.6e-144	480.1	2.1	1	1	3.2e-147	1.3e-143	479.5	2.1	1	444	307	812	307	812	0.92	Glycosyl hydrolases family 31
TRINITY_DN2593_c0_g2_i2.p1	Glyco_hydro_31	PF01055.29	444	-	951	8.6e-144	480.1	2.1	1	1	3.2e-147	1.3e-143	479.5	2.1	1	444	307	812	307	812	0.92	Glycosyl hydrolases family 31
TRINITY_DN880_c1_g1_i5.p1	Mo25	PF08569.14	332	-	339	7.3e-144	479.3	13.1	1	1	1.3e-147	8.4e-144	479.1	13.1	2	331	6	333	5	334	0.99	Mo25-like
TRINITY_DN880_c1_g1_i9.p2	Mo25	PF08569.14	332	-	339	7.3e-144	479.3	13.1	1	1	1.3e-147	8.4e-144	479.1	13.1	2	331	6	333	5	334	0.99	Mo25-like
TRINITY_DN880_c1_g1_i3.p2	Mo25	PF08569.14	332	-	339	7.3e-144	479.3	13.1	1	1	1.3e-147	8.4e-144	479.1	13.1	2	331	6	333	5	334	0.99	Mo25-like
TRINITY_DN880_c1_g1_i7.p2	Mo25	PF08569.14	332	-	339	7.3e-144	479.3	13.1	1	1	1.3e-147	8.4e-144	479.1	13.1	2	331	6	333	5	334	0.99	Mo25-like
TRINITY_DN880_c1_g1_i11.p2	Mo25	PF08569.14	332	-	339	7.3e-144	479.3	13.1	1	1	1.3e-147	8.4e-144	479.1	13.1	2	331	6	333	5	334	0.99	Mo25-like
TRINITY_DN880_c1_g1_i4.p1	Mo25	PF08569.14	332	-	339	7.3e-144	479.3	13.1	1	1	1.3e-147	8.4e-144	479.1	13.1	2	331	6	333	5	334	0.99	Mo25-like
TRINITY_DN4201_c0_g1_i9.p2	Ribophorin_I	PF04597.17	446	-	500	2.4e-143	478.6	3.8	1	1	4.4e-147	2.9e-143	478.4	3.8	2	445	72	489	71	490	0.96	Ribophorin I
TRINITY_DN4201_c0_g1_i12.p2	Ribophorin_I	PF04597.17	446	-	500	2.4e-143	478.6	3.8	1	1	4.4e-147	2.9e-143	478.4	3.8	2	445	72	489	71	490	0.96	Ribophorin I
TRINITY_DN1313_c0_g1_i6.p1	Melibiase_2	PF16499.8	284	-	419	7e-144	478.4	1.2	1	1	1.7e-147	8.3e-144	478.1	1.2	2	284	29	311	28	311	1	Alpha galactosidase A
TRINITY_DN194_c0_g1_i11.p1	COesterase	PF00135.31	515	-	528	3.9e-143	478.2	0	1	1	6.8e-147	4.4e-143	478	0	2	494	27	528	26	528	0.92	Carboxylesterase family
TRINITY_DN4812_c0_g1_i4.p1	SFXNs	PF03820.20	319	-	318	1.5e-143	477.6	0	1	1	8.5e-148	1.7e-143	477.4	0	2	319	6	317	5	317	0.99	Sideroflexins
TRINITY_DN4812_c0_g1_i1.p1	SFXNs	PF03820.20	319	-	318	1.5e-143	477.6	0	1	1	8.5e-148	1.7e-143	477.4	0	2	319	6	317	5	317	0.99	Sideroflexins
TRINITY_DN4812_c0_g1_i8.p1	SFXNs	PF03820.20	319	-	318	1.5e-143	477.6	0	1	1	8.5e-148	1.7e-143	477.4	0	2	319	6	317	5	317	0.99	Sideroflexins
TRINITY_DN4812_c0_g1_i9.p1	SFXNs	PF03820.20	319	-	318	1.5e-143	477.6	0	1	1	8.5e-148	1.7e-143	477.4	0	2	319	6	317	5	317	0.99	Sideroflexins
TRINITY_DN4812_c0_g1_i6.p1	SFXNs	PF03820.20	319	-	318	1.5e-143	477.6	0	1	1	8.5e-148	1.7e-143	477.4	0	2	319	6	317	5	317	0.99	Sideroflexins
TRINITY_DN4812_c0_g1_i2.p1	SFXNs	PF03820.20	319	-	318	1.5e-143	477.6	0	1	1	8.5e-148	1.7e-143	477.4	0	2	319	6	317	5	317	0.99	Sideroflexins
TRINITY_DN4201_c0_g1_i6.p2	Ribophorin_I	PF04597.17	446	-	638	4.4e-143	477.8	3.8	1	1	1.6e-146	6.3e-143	477.3	3.8	2	445	72	489	71	490	0.96	Ribophorin I
TRINITY_DN394_c1_g1_i15.p2	NOA36	PF06524.15	307	-	365	1.6e-143	477.7	44.3	1	1	1.1e-147	2.1e-143	477.3	44.3	1	255	98	352	98	359	0.97	NOA36 protein
TRINITY_DN8_c0_g1_i8.p2	Hid1	PF12722.10	811	-	377	1e-142	477.3	0.1	1	1	1.3e-146	1.2e-142	477	0.1	120	493	1	373	1	374	0.96	High-temperature-induced dauer-formation protein
TRINITY_DN2127_c0_g1_i16.p1	ATG9	PF04109.19	480	-	633	8.9e-143	476.8	8.3	1	1	6.3e-147	1.2e-142	476.3	8.3	85	480	2	394	1	394	0.99	Autophagy protein ATG9
TRINITY_DN2127_c0_g1_i12.p1	ATG9	PF04109.19	480	-	633	8.9e-143	476.8	8.3	1	1	6.3e-147	1.2e-142	476.3	8.3	85	480	2	394	1	394	0.99	Autophagy protein ATG9
TRINITY_DN915_c0_g1_i15.p3	HMG-CoA_red	PF00368.21	367	-	496	5.3e-143	476.6	0	1	1	3.5e-147	7e-143	476.2	0	2	367	100	481	99	481	0.98	Hydroxymethylglutaryl-coenzyme A reductase
TRINITY_DN915_c0_g1_i20.p3	HMG-CoA_red	PF00368.21	367	-	496	5.3e-143	476.6	0	1	1	3.5e-147	7e-143	476.2	0	2	367	100	481	99	481	0.98	Hydroxymethylglutaryl-coenzyme A reductase
TRINITY_DN194_c0_g1_i8.p1	COesterase	PF00135.31	515	-	528	1.5e-142	476.3	0	1	1	2.5e-146	1.7e-142	476.1	0	2	494	27	528	26	528	0.91	Carboxylesterase family
TRINITY_DN194_c0_g1_i19.p1	COesterase	PF00135.31	515	-	530	3.6e-142	475	0	1	1	8.3e-146	4.1e-142	474.8	0	2	494	29	530	28	530	0.91	Carboxylesterase family
TRINITY_DN939_c0_g1_i3.p1	FIBP	PF05427.14	360	-	325	2.4e-142	474.7	8.9	1	1	4.1e-146	2.7e-142	474.5	8.9	47	360	1	323	1	323	0.97	Acidic fibroblast growth factor binding (FIBP)
TRINITY_DN915_c0_g1_i39.p3	HMG-CoA_red	PF00368.21	367	-	869	2.4e-142	474.4	0	1	1	5.1e-146	3.3e-142	474	0	2	367	473	854	472	854	0.98	Hydroxymethylglutaryl-coenzyme A reductase
TRINITY_DN915_c0_g1_i31.p2	HMG-CoA_red	PF00368.21	367	-	869	2.4e-142	474.4	0	1	1	5.1e-146	3.3e-142	474	0	2	367	473	854	472	854	0.98	Hydroxymethylglutaryl-coenzyme A reductase
TRINITY_DN915_c0_g1_i33.p2	HMG-CoA_red	PF00368.21	367	-	869	2.4e-142	474.4	0	1	1	5.1e-146	3.3e-142	474	0	2	367	473	854	472	854	0.98	Hydroxymethylglutaryl-coenzyme A reductase
TRINITY_DN915_c0_g1_i22.p2	HMG-CoA_red	PF00368.21	367	-	869	2.4e-142	474.4	0	1	1	5.1e-146	3.3e-142	474	0	2	367	473	854	472	854	0.98	Hydroxymethylglutaryl-coenzyme A reductase
TRINITY_DN915_c0_g1_i7.p2	HMG-CoA_red	PF00368.21	367	-	869	2.4e-142	474.4	0	1	1	5.1e-146	3.3e-142	474	0	2	367	473	854	472	854	0.98	Hydroxymethylglutaryl-coenzyme A reductase
TRINITY_DN915_c0_g1_i9.p2	HMG-CoA_red	PF00368.21	367	-	869	2.4e-142	474.4	0	1	1	5.1e-146	3.3e-142	474	0	2	367	473	854	472	854	0.98	Hydroxymethylglutaryl-coenzyme A reductase
TRINITY_DN915_c0_g1_i23.p2	HMG-CoA_red	PF00368.21	367	-	869	2.4e-142	474.4	0	1	1	5.1e-146	3.3e-142	474	0	2	367	473	854	472	854	0.98	Hydroxymethylglutaryl-coenzyme A reductase
TRINITY_DN915_c0_g1_i30.p2	HMG-CoA_red	PF00368.21	367	-	869	2.4e-142	474.4	0	1	1	5.1e-146	3.3e-142	474	0	2	367	473	854	472	854	0.98	Hydroxymethylglutaryl-coenzyme A reductase
TRINITY_DN915_c0_g1_i8.p2	HMG-CoA_red	PF00368.21	367	-	922	2.7e-142	474.2	0	1	1	5.8e-146	3.8e-142	473.8	0	2	367	526	907	525	907	0.98	Hydroxymethylglutaryl-coenzyme A reductase
TRINITY_DN915_c0_g1_i12.p2	HMG-CoA_red	PF00368.21	367	-	922	2.7e-142	474.2	0	1	1	5.8e-146	3.8e-142	473.8	0	2	367	526	907	525	907	0.98	Hydroxymethylglutaryl-coenzyme A reductase
TRINITY_DN915_c0_g1_i28.p2	HMG-CoA_red	PF00368.21	367	-	922	2.7e-142	474.2	0	1	1	5.8e-146	3.8e-142	473.8	0	2	367	526	907	525	907	0.98	Hydroxymethylglutaryl-coenzyme A reductase
TRINITY_DN915_c0_g1_i27.p2	HMG-CoA_red	PF00368.21	367	-	922	2.7e-142	474.2	0	1	1	5.8e-146	3.8e-142	473.8	0	2	367	526	907	525	907	0.98	Hydroxymethylglutaryl-coenzyme A reductase
TRINITY_DN915_c0_g1_i17.p2	HMG-CoA_red	PF00368.21	367	-	922	2.7e-142	474.2	0	1	1	5.8e-146	3.8e-142	473.8	0	2	367	526	907	525	907	0.98	Hydroxymethylglutaryl-coenzyme A reductase
TRINITY_DN915_c0_g1_i35.p2	HMG-CoA_red	PF00368.21	367	-	922	2.7e-142	474.2	0	1	1	5.8e-146	3.8e-142	473.8	0	2	367	526	907	525	907	0.98	Hydroxymethylglutaryl-coenzyme A reductase
TRINITY_DN915_c0_g1_i34.p2	HMG-CoA_red	PF00368.21	367	-	922	2.7e-142	474.2	0	1	1	5.8e-146	3.8e-142	473.8	0	2	367	526	907	525	907	0.98	Hydroxymethylglutaryl-coenzyme A reductase
TRINITY_DN581_c0_g1_i7.p2	Paf1	PF03985.16	426	-	510	7.5e-142	473.4	19.8	1	2	7.7e-146	7.5e-142	473.4	19.8	1	423	33	452	33	457	0.9	Paf1
TRINITY_DN581_c0_g1_i5.p2	Paf1	PF03985.16	426	-	510	7.5e-142	473.4	19.8	1	2	7.7e-146	7.5e-142	473.4	19.8	1	423	33	452	33	457	0.9	Paf1
TRINITY_DN581_c0_g1_i1.p2	Paf1	PF03985.16	426	-	510	7.5e-142	473.4	19.8	1	2	7.7e-146	7.5e-142	473.4	19.8	1	423	33	452	33	457	0.9	Paf1
TRINITY_DN62_c0_g2_i6.p1	SLC12	PF03522.18	418	-	1091	8.9e-142	473.1	0.8	2	2	1.4e-145	8.9e-142	473.1	0.8	1	407	677	1091	677	1091	0.86	Solute carrier family 12
TRINITY_DN62_c0_g2_i3.p1	SLC12	PF03522.18	418	-	1091	8.9e-142	473.1	0.8	2	2	1.4e-145	8.9e-142	473.1	0.8	1	407	677	1091	677	1091	0.86	Solute carrier family 12
TRINITY_DN5740_c0_g1_i10.p1	DUF1744	PF08490.15	401	-	2244	4.6e-142	473.5	0	1	1	3.1e-145	8.6e-142	472.6	0	2	401	1518	1917	1517	1917	0.97	Domain of unknown function (DUF1744)
TRINITY_DN5740_c0_g1_i8.p1	DUF1744	PF08490.15	401	-	2244	4.6e-142	473.5	0	1	1	3.1e-145	8.6e-142	472.6	0	2	401	1518	1917	1517	1917	0.97	Domain of unknown function (DUF1744)
TRINITY_DN5740_c0_g1_i1.p1	DUF1744	PF08490.15	401	-	2244	4.6e-142	473.5	0	1	1	3.1e-145	8.6e-142	472.6	0	2	401	1518	1917	1517	1917	0.97	Domain of unknown function (DUF1744)
TRINITY_DN4949_c0_g1_i4.p2	SepSecS	PF05889.16	389	-	498	7.1e-142	472.8	0	1	1	8.4e-146	8.2e-142	472.6	0	2	389	62	457	61	457	0.98	O-phosphoseryl-tRNA(Sec) selenium transferase SepSecS
TRINITY_DN4949_c0_g1_i5.p2	SepSecS	PF05889.16	389	-	498	7.1e-142	472.8	0	1	1	8.4e-146	8.2e-142	472.6	0	2	389	62	457	61	457	0.98	O-phosphoseryl-tRNA(Sec) selenium transferase SepSecS
TRINITY_DN304_c0_g1_i4.p3	DUF2362	PF10154.12	501	-	467	1.9e-141	472.7	0	1	1	2.3e-145	2.3e-141	472.4	0	53	501	15	458	4	458	0.89	Uncharacterised conserved protein (DUF2362)
TRINITY_DN304_c0_g1_i8.p2	DUF2362	PF10154.12	501	-	467	1.9e-141	472.7	0	1	1	2.3e-145	2.3e-141	472.4	0	53	501	15	458	4	458	0.89	Uncharacterised conserved protein (DUF2362)
TRINITY_DN304_c0_g1_i12.p3	DUF2362	PF10154.12	501	-	467	1.9e-141	472.7	0	1	1	2.3e-145	2.3e-141	472.4	0	53	501	15	458	4	458	0.89	Uncharacterised conserved protein (DUF2362)
TRINITY_DN304_c0_g1_i13.p1	DUF2362	PF10154.12	501	-	467	1.9e-141	472.7	0	1	1	2.3e-145	2.3e-141	472.4	0	53	501	15	458	4	458	0.89	Uncharacterised conserved protein (DUF2362)
TRINITY_DN304_c0_g1_i10.p2	DUF2362	PF10154.12	501	-	467	1.9e-141	472.7	0	1	1	2.3e-145	2.3e-141	472.4	0	53	501	15	458	4	458	0.89	Uncharacterised conserved protein (DUF2362)
TRINITY_DN304_c0_g1_i6.p2	DUF2362	PF10154.12	501	-	467	1.9e-141	472.7	0	1	1	2.3e-145	2.3e-141	472.4	0	53	501	15	458	4	458	0.89	Uncharacterised conserved protein (DUF2362)
TRINITY_DN304_c0_g1_i2.p2	DUF2362	PF10154.12	501	-	467	1.9e-141	472.7	0	1	1	2.3e-145	2.3e-141	472.4	0	53	501	15	458	4	458	0.89	Uncharacterised conserved protein (DUF2362)
TRINITY_DN641_c0_g1_i5.p2	Folate_carrier	PF01770.21	412	-	483	1e-141	472.5	18.3	1	1	6.4e-146	1.3e-141	472.3	18.3	1	411	2	428	2	429	0.96	Reduced folate carrier
TRINITY_DN5199_c0_g1_i13.p3	ALG3	PF05208.16	358	-	431	1.1e-141	472.5	27.3	1	1	7.4e-146	1.5e-141	472.1	27.3	2	358	51	398	50	398	0.96	ALG3 protein
TRINITY_DN5199_c0_g1_i6.p3	ALG3	PF05208.16	358	-	431	1.1e-141	472.5	27.3	1	1	7.4e-146	1.5e-141	472.1	27.3	2	358	51	398	50	398	0.96	ALG3 protein
TRINITY_DN5199_c0_g1_i10.p3	ALG3	PF05208.16	358	-	431	1.1e-141	472.5	27.3	1	1	7.4e-146	1.5e-141	472.1	27.3	2	358	51	398	50	398	0.96	ALG3 protein
TRINITY_DN5199_c0_g1_i12.p3	ALG3	PF05208.16	358	-	431	1.1e-141	472.5	27.3	1	1	7.4e-146	1.5e-141	472.1	27.3	2	358	51	398	50	398	0.96	ALG3 protein
TRINITY_DN5199_c0_g1_i9.p3	ALG3	PF05208.16	358	-	431	1.1e-141	472.5	27.3	1	1	7.4e-146	1.5e-141	472.1	27.3	2	358	51	398	50	398	0.96	ALG3 protein
TRINITY_DN24593_c0_g1_i1.p1	CD36	PF01130.24	469	-	501	1.7e-141	472.1	4.7	1	1	2.2e-145	2.1e-141	471.8	4.7	5	466	14	461	9	464	0.92	CD36 family
TRINITY_DN1246_c4_g1_i8.p3	CD36	PF01130.24	469	-	507	2.2e-141	471.7	1.6	1	1	6.8e-145	2.7e-141	471.4	1.6	3	467	12	464	10	466	0.94	CD36 family
TRINITY_DN1246_c4_g1_i1.p3	CD36	PF01130.24	469	-	507	2.2e-141	471.7	1.6	1	1	6.8e-145	2.7e-141	471.4	1.6	3	467	12	464	10	466	0.94	CD36 family
TRINITY_DN8_c0_g1_i2.p3	Coprogen_oxidas	PF01218.21	303	-	390	6.9e-142	471.6	0.1	1	1	4.1e-146	8e-142	471.4	0.1	1	303	88	388	88	388	0.97	Coproporphyrinogen III oxidase
TRINITY_DN8_c0_g1_i6.p3	Coprogen_oxidas	PF01218.21	303	-	390	6.9e-142	471.6	0.1	1	1	4.1e-146	8e-142	471.4	0.1	1	303	88	388	88	388	0.97	Coproporphyrinogen III oxidase
TRINITY_DN467_c1_g1_i14.p6	SBP56	PF05694.14	453	-	340	5.3e-141	470.6	0.2	1	1	3.3e-145	6.5e-141	470.3	0.2	1	328	9	331	9	334	0.98	56kDa selenium binding protein (SBP56)
TRINITY_DN467_c1_g1_i5.p6	SBP56	PF05694.14	453	-	340	5.3e-141	470.6	0.2	1	1	3.3e-145	6.5e-141	470.3	0.2	1	328	9	331	9	334	0.98	56kDa selenium binding protein (SBP56)
TRINITY_DN467_c1_g1_i18.p5	SBP56	PF05694.14	453	-	340	5.3e-141	470.6	0.2	1	1	3.3e-145	6.5e-141	470.3	0.2	1	328	9	331	9	334	0.98	56kDa selenium binding protein (SBP56)
TRINITY_DN467_c1_g1_i2.p5	SBP56	PF05694.14	453	-	340	5.3e-141	470.6	0.2	1	1	3.3e-145	6.5e-141	470.3	0.2	1	328	9	331	9	334	0.98	56kDa selenium binding protein (SBP56)
TRINITY_DN467_c1_g1_i10.p5	SBP56	PF05694.14	453	-	340	5.3e-141	470.6	0.2	1	1	3.3e-145	6.5e-141	470.3	0.2	1	328	9	331	9	334	0.98	56kDa selenium binding protein (SBP56)
TRINITY_DN467_c1_g1_i9.p5	SBP56	PF05694.14	453	-	340	5.3e-141	470.6	0.2	1	1	3.3e-145	6.5e-141	470.3	0.2	1	328	9	331	9	334	0.98	56kDa selenium binding protein (SBP56)
TRINITY_DN467_c1_g1_i4.p6	SBP56	PF05694.14	453	-	340	5.3e-141	470.6	0.2	1	1	3.3e-145	6.5e-141	470.3	0.2	1	328	9	331	9	334	0.98	56kDa selenium binding protein (SBP56)
TRINITY_DN467_c1_g1_i11.p5	SBP56	PF05694.14	453	-	340	5.3e-141	470.6	0.2	1	1	3.3e-145	6.5e-141	470.3	0.2	1	328	9	331	9	334	0.98	56kDa selenium binding protein (SBP56)
TRINITY_DN641_c0_g1_i1.p2	Folate_carrier	PF01770.21	412	-	439	7.4e-141	469.7	18.3	1	1	4.3e-145	8.5e-141	469.5	18.3	1	409	2	426	2	429	0.96	Reduced folate carrier
TRINITY_DN5050_c0_g1_i7.p1	Miga	PF10265.12	539	-	518	2.7e-145	485.5	2.6	2	2	2.2e-144	4.4e-140	468.3	0.2	125	537	114	512	90	514	0.87	Mitoguardin
TRINITY_DN143_c0_g2_i4.p1	Alk_phosphatase	PF00245.23	418	-	528	2.1e-140	468.6	0.3	1	1	4.1e-144	2.7e-140	468.2	0.3	1	418	75	513	75	513	0.97	Alkaline phosphatase
TRINITY_DN10758_c0_g1_i3.p1	AAA_6	PF12774.10	327	-	4624	6.9e-141	469.1	0	1	1	2e-143	1.4e-140	468	0	1	327	1889	2216	1889	2216	0.99	Hydrolytic ATP binding site of dynein motor region
TRINITY_DN12787_c0_g1_i1.p1	Tuberin	PF03542.19	351	-	1650	1.2e-140	468.7	4.8	1	1	5.3e-144	2.1e-140	467.9	4.8	2	351	559	903	558	903	0.96	Tuberin
TRINITY_DN3910_c0_g1_i1.p1	An_peroxidase	PF03098.18	529	-	538	3.7e-140	468.1	0	1	1	4.6e-144	4.6e-140	467.8	0	138	527	57	451	24	453	0.92	Animal haem peroxidase
TRINITY_DN178_c5_g1_i9.p1	Glyco_transf_20	PF00982.24	474	-	805	8.2e-140	466.8	0	1	1	2.1e-143	1e-139	466.5	0	2	472	21	494	20	496	0.91	Glycosyltransferase family 20
TRINITY_DN178_c5_g1_i20.p1	Glyco_transf_20	PF00982.24	474	-	805	8.2e-140	466.8	0	1	1	2.1e-143	1e-139	466.5	0	2	472	21	494	20	496	0.91	Glycosyltransferase family 20
TRINITY_DN178_c5_g1_i7.p1	Glyco_transf_20	PF00982.24	474	-	805	8.2e-140	466.8	0	1	1	2.1e-143	1e-139	466.5	0	2	472	21	494	20	496	0.91	Glycosyltransferase family 20
TRINITY_DN178_c5_g1_i10.p1	Glyco_transf_20	PF00982.24	474	-	805	8.2e-140	466.8	0	1	1	2.1e-143	1e-139	466.5	0	2	472	21	494	20	496	0.91	Glycosyltransferase family 20
TRINITY_DN178_c5_g1_i17.p1	Glyco_transf_20	PF00982.24	474	-	805	8.2e-140	466.8	0	1	1	2.1e-143	1e-139	466.5	0	2	472	21	494	20	496	0.91	Glycosyltransferase family 20
TRINITY_DN178_c5_g1_i8.p1	Glyco_transf_20	PF00982.24	474	-	805	8.2e-140	466.8	0	1	1	2.1e-143	1e-139	466.5	0	2	472	21	494	20	496	0.91	Glycosyltransferase family 20
TRINITY_DN178_c5_g1_i23.p1	Glyco_transf_20	PF00982.24	474	-	805	8.2e-140	466.8	0	1	1	2.1e-143	1e-139	466.5	0	2	472	21	494	20	496	0.91	Glycosyltransferase family 20
TRINITY_DN178_c5_g1_i2.p1	Glyco_transf_20	PF00982.24	474	-	805	8.2e-140	466.8	0	1	1	2.1e-143	1e-139	466.5	0	2	472	21	494	20	496	0.91	Glycosyltransferase family 20
TRINITY_DN178_c5_g1_i1.p1	Glyco_transf_20	PF00982.24	474	-	805	8.2e-140	466.8	0	1	1	2.1e-143	1e-139	466.5	0	2	472	21	494	20	496	0.91	Glycosyltransferase family 20
TRINITY_DN178_c5_g1_i21.p1	Glyco_transf_20	PF00982.24	474	-	805	8.2e-140	466.8	0	1	1	2.1e-143	1e-139	466.5	0	2	472	21	494	20	496	0.91	Glycosyltransferase family 20
TRINITY_DN178_c5_g1_i6.p1	Glyco_transf_20	PF00982.24	474	-	805	8.2e-140	466.8	0	1	1	2.1e-143	1e-139	466.5	0	2	472	21	494	20	496	0.91	Glycosyltransferase family 20
TRINITY_DN31447_c0_g1_i1.p1	G_glu_transpept	PF01019.24	512	-	539	2e-139	465.8	0	1	1	3.5e-143	2.3e-139	465.6	0	2	512	23	533	22	533	0.96	Gamma-glutamyltranspeptidase
TRINITY_DN6994_c0_g1_i3.p1	COesterase	PF00135.31	515	-	568	2.7e-139	465.5	0	1	1	4.6e-143	3e-139	465.4	0	2	501	25	538	24	554	0.91	Carboxylesterase family
TRINITY_DN7246_c0_g1_i1.p1	Glyco_transf_20	PF00982.24	474	-	816	4.3e-139	464.4	0	1	1	1.1e-142	5.3e-139	464.1	0	3	472	20	493	18	495	0.93	Glycosyltransferase family 20
TRINITY_DN836_c0_g1_i11.p2	FAM76	PF16046.8	305	-	377	2.6e-139	464	30.8	1	2	5.3e-143	2.6e-139	464	30.8	1	304	4	306	4	307	0.95	FAM76 protein
TRINITY_DN836_c0_g1_i4.p2	FAM76	PF16046.8	305	-	377	2.6e-139	464	30.8	1	2	5.3e-143	2.6e-139	464	30.8	1	304	4	306	4	307	0.95	FAM76 protein
TRINITY_DN836_c0_g1_i17.p2	FAM76	PF16046.8	305	-	377	2.6e-139	464	30.8	1	2	5.3e-143	2.6e-139	464	30.8	1	304	4	306	4	307	0.95	FAM76 protein
TRINITY_DN836_c0_g1_i14.p1	FAM76	PF16046.8	305	-	377	2.6e-139	464	30.8	1	2	5.3e-143	2.6e-139	464	30.8	1	304	4	306	4	307	0.95	FAM76 protein
TRINITY_DN836_c0_g1_i3.p2	FAM76	PF16046.8	305	-	377	2.6e-139	464	30.8	1	2	5.3e-143	2.6e-139	464	30.8	1	304	4	306	4	307	0.95	FAM76 protein
TRINITY_DN836_c0_g1_i7.p2	FAM76	PF16046.8	305	-	377	2.6e-139	464	30.8	1	2	5.3e-143	2.6e-139	464	30.8	1	304	4	306	4	307	0.95	FAM76 protein
TRINITY_DN4365_c0_g1_i7.p1	Dpy19	PF10034.12	655	-	468	7.6e-139	463.9	20	1	1	4.3e-143	8.4e-139	463.8	20	40	469	1	457	1	467	0.9	Q-cell neuroblast polarisation
TRINITY_DN2065_c1_g1_i8.p1	LMF1	PF06762.17	446	-	559	5.4e-139	464.3	14.6	1	1	4.3e-143	8.4e-139	463.6	14.6	2	425	121	547	120	554	0.94	Lipase maturation factor
TRINITY_DN3492_c0_g1_i2.p1	Oxysterol_BP	PF01237.21	376	-	461	3.5e-139	463.9	0.6	1	1	2.2e-143	4.4e-139	463.6	0.6	1	376	23	453	23	453	0.89	Oxysterol-binding protein
TRINITY_DN3492_c0_g1_i4.p1	Oxysterol_BP	PF01237.21	376	-	461	3.5e-139	463.9	0.6	1	1	2.2e-143	4.4e-139	463.6	0.6	1	376	23	453	23	453	0.89	Oxysterol-binding protein
TRINITY_DN3910_c0_g1_i5.p1	An_peroxidase	PF03098.18	529	-	500	9.3e-139	463.5	0	1	1	1.1e-142	1.1e-138	463.3	0	1	415	42	471	42	491	0.91	Animal haem peroxidase
TRINITY_DN4505_c0_g1_i3.p1	Alk_phosphatase	PF00245.23	418	-	578	7.1e-139	463.5	0.1	1	1	8.5e-143	8.4e-139	463.3	0.1	1	418	84	522	84	522	0.96	Alkaline phosphatase
TRINITY_DN194_c0_g1_i12.p1	COesterase	PF00135.31	515	-	518	1.1e-138	463.5	0	1	1	2.2e-142	1.4e-138	463.2	0	2	479	27	513	26	517	0.93	Carboxylesterase family
TRINITY_DN8485_c0_g1_i1.p1	Actin	PF00022.22	385	-	430	4.9e-139	463.4	0	1	1	5.6e-143	5.5e-139	463.2	0	1	384	8	428	8	429	0.96	Actin
TRINITY_DN5_c0_g1_i15.p2	Glyco_hydro_47	PF01532.23	458	-	529	9.4e-139	463.4	0	1	1	1.6e-142	1.1e-138	463.2	0	1	458	70	514	70	514	0.92	Glycosyl hydrolase family 47
TRINITY_DN5_c0_g1_i14.p2	Glyco_hydro_47	PF01532.23	458	-	529	9.4e-139	463.4	0	1	1	1.6e-142	1.1e-138	463.2	0	1	458	70	514	70	514	0.92	Glycosyl hydrolase family 47
TRINITY_DN1608_c0_g1_i11.p1	Oxysterol_BP	PF01237.21	376	-	774	3.7e-139	463.8	0.2	1	1	2.7e-142	5.9e-139	463.1	0.2	1	375	389	761	389	762	0.94	Oxysterol-binding protein
TRINITY_DN6322_c0_g1_i10.p2	TFIIF_alpha	PF05793.15	528	-	553	1e-138	463.4	58.1	1	1	2e-142	1.3e-138	463	58.1	4	527	13	551	10	552	0.84	Transcription initiation factor IIF alpha subunit (TFIIF-alpha)
TRINITY_DN6322_c0_g1_i12.p2	TFIIF_alpha	PF05793.15	528	-	553	1e-138	463.4	58.1	1	1	2e-142	1.3e-138	463	58.1	4	527	13	551	10	552	0.84	Transcription initiation factor IIF alpha subunit (TFIIF-alpha)
TRINITY_DN6322_c0_g1_i9.p2	TFIIF_alpha	PF05793.15	528	-	553	1e-138	463.4	58.1	1	1	2e-142	1.3e-138	463	58.1	4	527	13	551	10	552	0.84	Transcription initiation factor IIF alpha subunit (TFIIF-alpha)
TRINITY_DN6322_c0_g1_i3.p2	TFIIF_alpha	PF05793.15	528	-	553	1e-138	463.4	58.1	1	1	2e-142	1.3e-138	463	58.1	4	527	13	551	10	552	0.84	Transcription initiation factor IIF alpha subunit (TFIIF-alpha)
TRINITY_DN6322_c0_g1_i1.p2	TFIIF_alpha	PF05793.15	528	-	553	1e-138	463.4	58.1	1	1	2e-142	1.3e-138	463	58.1	4	527	13	551	10	552	0.84	Transcription initiation factor IIF alpha subunit (TFIIF-alpha)
TRINITY_DN6322_c0_g1_i7.p2	TFIIF_alpha	PF05793.15	528	-	553	1e-138	463.4	58.1	1	1	2e-142	1.3e-138	463	58.1	4	527	13	551	10	552	0.84	Transcription initiation factor IIF alpha subunit (TFIIF-alpha)
TRINITY_DN6322_c0_g1_i6.p2	TFIIF_alpha	PF05793.15	528	-	553	1e-138	463.4	58.1	1	1	2e-142	1.3e-138	463	58.1	4	527	13	551	10	552	0.84	Transcription initiation factor IIF alpha subunit (TFIIF-alpha)
TRINITY_DN5334_c1_g1_i13.p1	RAB3GAP2_C	PF14656.9	594	-	1210	1.2e-138	463.3	4.2	1	1	2.3e-142	1.5e-138	462.9	4.2	1	461	738	1209	738	1209	0.97	Rab3 GTPase-activating protein regulatory subunit C-terminus
TRINITY_DN6517_c0_g1_i8.p1	Meckelin	PF09773.12	826	-	452	8.5e-139	464.2	29.4	1	1	1.7e-142	3.3e-138	462.2	29.4	350	825	3	450	1	451	0.95	Meckelin (Transmembrane protein 67)
TRINITY_DN6517_c0_g1_i6.p1	Meckelin	PF09773.12	826	-	452	8.5e-139	464.2	29.4	1	1	1.7e-142	3.3e-138	462.2	29.4	350	825	3	450	1	451	0.95	Meckelin (Transmembrane protein 67)
TRINITY_DN6517_c0_g1_i4.p1	Meckelin	PF09773.12	826	-	452	8.5e-139	464.2	29.4	1	1	1.7e-142	3.3e-138	462.2	29.4	350	825	3	450	1	451	0.95	Meckelin (Transmembrane protein 67)
TRINITY_DN6517_c0_g1_i1.p1	Meckelin	PF09773.12	826	-	452	8.5e-139	464.2	29.4	1	1	1.7e-142	3.3e-138	462.2	29.4	350	825	3	450	1	451	0.95	Meckelin (Transmembrane protein 67)
TRINITY_DN194_c0_g1_i21.p1	COesterase	PF00135.31	515	-	529	3.1e-138	462	0	1	1	7.5e-142	3.7e-138	461.8	0	1	487	25	523	25	527	0.92	Carboxylesterase family
TRINITY_DN8245_c0_g1_i12.p1	Aldedh	PF00171.25	462	-	526	3.2e-138	461.3	0.2	1	1	3.8e-142	3.8e-138	461	0.2	2	462	40	503	39	503	0.97	Aldehyde dehydrogenase family
TRINITY_DN3860_c0_g1_i2.p2	TMPIT	PF07851.16	324	-	399	1.7e-138	461.4	13.4	1	1	7.5e-142	2.5e-138	460.9	13.4	3	324	14	332	12	332	0.98	TMPIT-like protein
TRINITY_DN3860_c0_g1_i5.p2	TMPIT	PF07851.16	324	-	399	1.7e-138	461.4	13.4	1	1	7.5e-142	2.5e-138	460.9	13.4	3	324	14	332	12	332	0.98	TMPIT-like protein
TRINITY_DN3860_c0_g1_i1.p1	TMPIT	PF07851.16	324	-	399	1.7e-138	461.4	13.4	1	1	7.5e-142	2.5e-138	460.9	13.4	3	324	14	332	12	332	0.98	TMPIT-like protein
TRINITY_DN3860_c0_g1_i11.p2	TMPIT	PF07851.16	324	-	399	1.7e-138	461.4	13.4	1	1	7.5e-142	2.5e-138	460.9	13.4	3	324	14	332	12	332	0.98	TMPIT-like protein
TRINITY_DN3860_c0_g1_i16.p2	TMPIT	PF07851.16	324	-	399	1.7e-138	461.4	13.4	1	1	7.5e-142	2.5e-138	460.9	13.4	3	324	14	332	12	332	0.98	TMPIT-like protein
TRINITY_DN2731_c0_g1_i1.p1	Myotub-related	PF06602.17	357	-	686	2.4e-138	461.1	0.2	1	1	1.6e-141	3.2e-138	460.7	0.2	1	356	107	443	107	444	0.96	Myotubularin-like phosphatase domain
TRINITY_DN194_c0_g1_i18.p1	COesterase	PF00135.31	515	-	519	8.8e-138	460.5	0	1	1	2.2e-141	1.1e-137	460.2	0	1	479	26	514	26	518	0.92	Carboxylesterase family
TRINITY_DN2731_c0_g1_i5.p1	Myotub-related	PF06602.17	357	-	830	3.5e-138	460.6	0.2	1	1	2.5e-141	4.9e-138	460.1	0.2	1	356	251	587	251	588	0.96	Myotubularin-like phosphatase domain
TRINITY_DN2731_c0_g1_i3.p1	Myotub-related	PF06602.17	357	-	830	3.5e-138	460.6	0.2	1	1	2.5e-141	4.9e-138	460.1	0.2	1	356	251	587	251	588	0.96	Myotubularin-like phosphatase domain
TRINITY_DN2731_c0_g1_i6.p1	Myotub-related	PF06602.17	357	-	830	3.5e-138	460.6	0.2	1	1	2.5e-141	4.9e-138	460.1	0.2	1	356	251	587	251	588	0.96	Myotubularin-like phosphatase domain
TRINITY_DN2731_c0_g1_i4.p1	Myotub-related	PF06602.17	357	-	830	3.5e-138	460.6	0.2	1	1	2.5e-141	4.9e-138	460.1	0.2	1	356	251	587	251	588	0.96	Myotubularin-like phosphatase domain
TRINITY_DN2731_c0_g1_i13.p1	Myotub-related	PF06602.17	357	-	830	3.5e-138	460.6	0.2	1	1	2.5e-141	4.9e-138	460.1	0.2	1	356	251	587	251	588	0.96	Myotubularin-like phosphatase domain
TRINITY_DN2731_c0_g1_i10.p1	Myotub-related	PF06602.17	357	-	830	3.5e-138	460.6	0.2	1	1	2.5e-141	4.9e-138	460.1	0.2	1	356	251	587	251	588	0.96	Myotubularin-like phosphatase domain
TRINITY_DN2731_c0_g1_i11.p1	Myotub-related	PF06602.17	357	-	830	3.5e-138	460.6	0.2	1	1	2.5e-141	4.9e-138	460.1	0.2	1	356	251	587	251	588	0.96	Myotubularin-like phosphatase domain
TRINITY_DN3660_c0_g1_i13.p2	NAGLU	PF05089.15	333	-	800	2.8e-138	460.6	2	1	1	6.8e-142	4.5e-138	459.9	2	1	332	139	473	139	474	0.99	Alpha-N-acetylglucosaminidase (NAGLU) tim-barrel domain
TRINITY_DN3660_c0_g1_i2.p1	NAGLU	PF05089.15	333	-	800	2.8e-138	460.6	2	1	1	6.8e-142	4.5e-138	459.9	2	1	332	139	473	139	474	0.99	Alpha-N-acetylglucosaminidase (NAGLU) tim-barrel domain
TRINITY_DN3660_c0_g1_i7.p2	NAGLU	PF05089.15	333	-	876	3.4e-138	460.3	2	1	1	8.4e-142	5.5e-138	459.6	2	1	332	139	473	139	474	0.99	Alpha-N-acetylglucosaminidase (NAGLU) tim-barrel domain
TRINITY_DN3660_c0_g1_i5.p1	NAGLU	PF05089.15	333	-	876	3.4e-138	460.3	2	1	1	8.4e-142	5.5e-138	459.6	2	1	332	139	473	139	474	0.99	Alpha-N-acetylglucosaminidase (NAGLU) tim-barrel domain
TRINITY_DN3284_c0_g1_i5.p1	SSF	PF00474.20	406	-	692	7.1e-138	460	27	1	1	4.8e-142	9.5e-138	459.6	27	1	406	50	488	50	488	0.98	Sodium:solute symporter family
TRINITY_DN2621_c0_g1_i10.p1	Glyco_hydro_99	PF16317.8	341	-	434	7.2e-138	459.5	9.2	2	2	7.4e-142	7.2e-138	459.5	9.2	2	340	77	426	76	427	0.97	Glycosyl hydrolase family 99
TRINITY_DN3284_c0_g1_i2.p1	SSF	PF00474.20	406	-	718	5.9e-138	460.3	27	1	1	5.4e-142	1.1e-137	459.4	27	1	406	50	488	50	488	0.98	Sodium:solute symporter family
TRINITY_DN5109_c0_g1_i1.p1	Adaptin_N	PF01602.23	524	-	1212	2.6e-137	458.7	11.1	1	1	2e-140	4e-137	458.1	11.1	3	520	34	584	32	588	0.94	Adaptin N terminal region
TRINITY_DN121_c6_g1_i4.p2	LIX1	PF14954.9	249	-	267	7.9e-138	457.9	0.1	1	1	9.8e-142	9.6e-138	457.6	0.1	17	249	25	257	20	257	0.99	Limb expression 1
TRINITY_DN121_c6_g1_i2.p2	LIX1	PF14954.9	249	-	267	7.9e-138	457.9	0.1	1	1	9.8e-142	9.6e-138	457.6	0.1	17	249	25	257	20	257	0.99	Limb expression 1
TRINITY_DN914_c0_g1_i1.p3	DUF4507	PF14964.9	364	-	430	2.6e-137	457.6	3.5	1	1	1.5e-141	3e-137	457.4	3.5	2	364	10	417	9	417	0.96	Domain of unknown function (DUF4507)
TRINITY_DN914_c0_g1_i3.p3	DUF4507	PF14964.9	364	-	430	2.6e-137	457.6	3.5	1	1	1.5e-141	3e-137	457.4	3.5	2	364	10	417	9	417	0.96	Domain of unknown function (DUF4507)
TRINITY_DN914_c0_g1_i5.p3	DUF4507	PF14964.9	364	-	430	2.6e-137	457.6	3.5	1	1	1.5e-141	3e-137	457.4	3.5	2	364	10	417	9	417	0.96	Domain of unknown function (DUF4507)
TRINITY_DN2601_c0_g1_i10.p1	Adaptin_N	PF01602.23	524	-	909	7.3e-137	457.2	0.2	1	1	2.6e-140	1e-136	456.7	0.2	2	522	42	615	41	616	0.95	Adaptin N terminal region
TRINITY_DN2601_c0_g1_i9.p1	Adaptin_N	PF01602.23	524	-	909	7.3e-137	457.2	0.2	1	1	2.6e-140	1e-136	456.7	0.2	2	522	42	615	41	616	0.95	Adaptin N terminal region
TRINITY_DN604_c0_g1_i6.p1	COesterase	PF00135.31	515	-	579	1.3e-136	456.7	0	1	1	2.3e-140	1.5e-136	456.5	0	2	503	32	549	31	562	0.89	Carboxylesterase family
TRINITY_DN9087_c0_g1_i10.p1	Ecm29	PF13001.10	498	-	1785	9.3e-138	460.2	9.7	1	3	9.6e-140	1.6e-136	456.1	1.4	1	498	7	491	7	491	0.95	Proteasome stabiliser
TRINITY_DN9087_c0_g1_i3.p1	Ecm29	PF13001.10	498	-	1785	9.3e-138	460.2	9.7	1	3	9.6e-140	1.6e-136	456.1	1.4	1	498	7	491	7	491	0.95	Proteasome stabiliser
TRINITY_DN3997_c0_g2_i1.p1	CYRIA-B_Rac1-bd	PF07159.15	301	-	338	6.9e-137	455.7	1.3	1	1	4e-141	7.8e-137	455.6	1.3	1	301	22	332	22	332	0.97	CYRIA/CYRIB Rac1 binding domain
TRINITY_DN854_c0_g1_i4.p1	Peptidase_M2	PF01401.21	581	-	412	2.8e-136	455.6	0.2	1	1	1.7e-140	3.4e-136	455.3	0.2	2	357	44	398	43	405	0.98	Angiotensin-converting enzyme
TRINITY_DN661_c0_g1_i5.p1	Itfg2	PF15907.8	332	-	409	3.3e-138	460.5	0.4	2	2	5.7e-140	1.4e-136	455.1	0	1	332	49	364	49	364	0.97	Integrin-alpha FG-GAP repeat-containing protein 2
TRINITY_DN661_c0_g1_i10.p1	Itfg2	PF15907.8	332	-	409	3.3e-138	460.5	0.4	2	2	5.7e-140	1.4e-136	455.1	0	1	332	49	364	49	364	0.97	Integrin-alpha FG-GAP repeat-containing protein 2
TRINITY_DN661_c0_g1_i7.p1	Itfg2	PF15907.8	332	-	409	3.3e-138	460.5	0.4	2	2	5.7e-140	1.4e-136	455.1	0	1	332	49	364	49	364	0.97	Integrin-alpha FG-GAP repeat-containing protein 2
TRINITY_DN661_c0_g1_i8.p1	Itfg2	PF15907.8	332	-	409	3.3e-138	460.5	0.4	2	2	5.7e-140	1.4e-136	455.1	0	1	332	49	364	49	364	0.97	Integrin-alpha FG-GAP repeat-containing protein 2
TRINITY_DN661_c0_g1_i30.p1	Itfg2	PF15907.8	332	-	409	3.3e-138	460.5	0.4	2	2	5.7e-140	1.4e-136	455.1	0	1	332	49	364	49	364	0.97	Integrin-alpha FG-GAP repeat-containing protein 2
TRINITY_DN661_c0_g1_i11.p1	Itfg2	PF15907.8	332	-	409	3.3e-138	460.5	0.4	2	2	5.7e-140	1.4e-136	455.1	0	1	332	49	364	49	364	0.97	Integrin-alpha FG-GAP repeat-containing protein 2
TRINITY_DN661_c0_g1_i29.p1	Itfg2	PF15907.8	332	-	409	3.3e-138	460.5	0.4	2	2	5.7e-140	1.4e-136	455.1	0	1	332	49	364	49	364	0.97	Integrin-alpha FG-GAP repeat-containing protein 2
TRINITY_DN661_c0_g1_i20.p1	Itfg2	PF15907.8	332	-	409	3.3e-138	460.5	0.4	2	2	5.7e-140	1.4e-136	455.1	0	1	332	49	364	49	364	0.97	Integrin-alpha FG-GAP repeat-containing protein 2
TRINITY_DN242_c0_g1_i4.p1	Alg6_Alg8	PF03155.18	485	-	483	3.3e-136	455.2	32.9	1	1	2.2e-140	4.4e-136	454.8	32.9	3	485	16	464	10	464	0.91	ALG6 ALG8 glycosyltransferase family
TRINITY_DN242_c0_g1_i8.p1	Alg6_Alg8	PF03155.18	485	-	483	3.3e-136	455.2	32.9	1	1	2.2e-140	4.4e-136	454.8	32.9	3	485	16	464	10	464	0.91	ALG6 ALG8 glycosyltransferase family
TRINITY_DN242_c0_g1_i12.p1	Alg6_Alg8	PF03155.18	485	-	483	3.3e-136	455.2	32.9	1	1	2.2e-140	4.4e-136	454.8	32.9	3	485	16	464	10	464	0.91	ALG6 ALG8 glycosyltransferase family
TRINITY_DN745_c0_g1_i1.p1	EMP70	PF02990.19	521	-	440	3.2e-136	455.2	21.2	1	1	4.4e-140	4.3e-136	454.7	21.2	160	520	32	395	1	396	0.95	Endomembrane protein 70
TRINITY_DN807_c0_g1_i12.p1	DUF1908	PF08926.14	284	-	1172	1.1e-136	454.6	2.4	2	2	6.6e-140	1.1e-136	454.6	2.4	1	284	117	411	117	411	0.98	Domain of unknown function (DUF1908)
TRINITY_DN807_c0_g1_i2.p1	DUF1908	PF08926.14	284	-	1172	1.1e-136	454.6	2.4	2	2	6.6e-140	1.1e-136	454.6	2.4	1	284	117	411	117	411	0.98	Domain of unknown function (DUF1908)
TRINITY_DN807_c0_g1_i34.p1	DUF1908	PF08926.14	284	-	1172	1.1e-136	454.6	2.4	2	2	6.6e-140	1.1e-136	454.6	2.4	1	284	117	411	117	411	0.98	Domain of unknown function (DUF1908)
TRINITY_DN807_c0_g1_i7.p1	DUF1908	PF08926.14	284	-	1172	1.1e-136	454.6	2.4	2	2	6.6e-140	1.1e-136	454.6	2.4	1	284	117	411	117	411	0.98	Domain of unknown function (DUF1908)
TRINITY_DN807_c0_g1_i10.p1	DUF1908	PF08926.14	284	-	1172	1.1e-136	454.6	2.4	2	2	6.6e-140	1.1e-136	454.6	2.4	1	284	117	411	117	411	0.98	Domain of unknown function (DUF1908)
TRINITY_DN807_c0_g1_i35.p1	DUF1908	PF08926.14	284	-	1172	1.1e-136	454.6	2.4	2	2	6.6e-140	1.1e-136	454.6	2.4	1	284	117	411	117	411	0.98	Domain of unknown function (DUF1908)
TRINITY_DN807_c0_g1_i16.p1	DUF1908	PF08926.14	284	-	1172	1.1e-136	454.6	2.4	2	2	6.6e-140	1.1e-136	454.6	2.4	1	284	117	411	117	411	0.98	Domain of unknown function (DUF1908)
TRINITY_DN807_c0_g1_i25.p1	DUF1908	PF08926.14	284	-	1172	1.1e-136	454.6	2.4	2	2	6.6e-140	1.1e-136	454.6	2.4	1	284	117	411	117	411	0.98	Domain of unknown function (DUF1908)
TRINITY_DN807_c0_g1_i6.p1	DUF1908	PF08926.14	284	-	1168	1.1e-136	454.6	2.4	2	2	6.6e-140	1.1e-136	454.6	2.4	1	284	117	411	117	411	0.98	Domain of unknown function (DUF1908)
TRINITY_DN807_c0_g1_i32.p1	DUF1908	PF08926.14	284	-	1172	1.1e-136	454.6	2.4	2	2	6.6e-140	1.1e-136	454.6	2.4	1	284	117	411	117	411	0.98	Domain of unknown function (DUF1908)
TRINITY_DN807_c0_g1_i4.p1	DUF1908	PF08926.14	284	-	1172	1.1e-136	454.6	2.4	2	2	6.6e-140	1.1e-136	454.6	2.4	1	284	117	411	117	411	0.98	Domain of unknown function (DUF1908)
TRINITY_DN807_c0_g1_i8.p1	DUF1908	PF08926.14	284	-	1172	1.1e-136	454.6	2.4	2	2	6.6e-140	1.1e-136	454.6	2.4	1	284	117	411	117	411	0.98	Domain of unknown function (DUF1908)
TRINITY_DN807_c0_g1_i23.p1	DUF1908	PF08926.14	284	-	1172	1.1e-136	454.6	2.4	2	2	6.6e-140	1.1e-136	454.6	2.4	1	284	117	411	117	411	0.98	Domain of unknown function (DUF1908)
TRINITY_DN807_c0_g1_i31.p1	DUF1908	PF08926.14	284	-	1172	1.1e-136	454.6	2.4	2	2	6.6e-140	1.1e-136	454.6	2.4	1	284	117	411	117	411	0.98	Domain of unknown function (DUF1908)
TRINITY_DN807_c0_g1_i20.p1	DUF1908	PF08926.14	284	-	1172	1.1e-136	454.6	2.4	2	2	6.6e-140	1.1e-136	454.6	2.4	1	284	117	411	117	411	0.98	Domain of unknown function (DUF1908)
TRINITY_DN807_c0_g1_i17.p1	DUF1908	PF08926.14	284	-	1172	1.1e-136	454.6	2.4	2	2	6.6e-140	1.1e-136	454.6	2.4	1	284	117	411	117	411	0.98	Domain of unknown function (DUF1908)
TRINITY_DN807_c0_g1_i24.p1	DUF1908	PF08926.14	284	-	1168	1.1e-136	454.6	2.4	2	2	6.6e-140	1.1e-136	454.6	2.4	1	284	117	411	117	411	0.98	Domain of unknown function (DUF1908)
TRINITY_DN807_c0_g1_i29.p1	DUF1908	PF08926.14	284	-	1172	1.1e-136	454.6	2.4	2	2	6.6e-140	1.1e-136	454.6	2.4	1	284	117	411	117	411	0.98	Domain of unknown function (DUF1908)
TRINITY_DN807_c0_g1_i28.p1	DUF1908	PF08926.14	284	-	1172	1.1e-136	454.6	2.4	2	2	6.6e-140	1.1e-136	454.6	2.4	1	284	117	411	117	411	0.98	Domain of unknown function (DUF1908)
TRINITY_DN807_c0_g1_i15.p1	DUF1908	PF08926.14	284	-	1239	1.2e-136	454.5	2.4	2	2	7.3e-140	1.2e-136	454.5	2.4	1	284	117	411	117	411	0.98	Domain of unknown function (DUF1908)
TRINITY_DN807_c0_g1_i9.p1	DUF1908	PF08926.14	284	-	1239	1.2e-136	454.5	2.4	2	2	7.3e-140	1.2e-136	454.5	2.4	1	284	117	411	117	411	0.98	Domain of unknown function (DUF1908)
TRINITY_DN807_c0_g1_i19.p1	DUF1908	PF08926.14	284	-	1239	1.2e-136	454.5	2.4	2	2	7.3e-140	1.2e-136	454.5	2.4	1	284	117	411	117	411	0.98	Domain of unknown function (DUF1908)
TRINITY_DN807_c0_g1_i1.p1	DUF1908	PF08926.14	284	-	1310	1.3e-136	454.3	2.4	2	2	8e-140	1.3e-136	454.3	2.4	1	284	259	553	259	553	0.98	Domain of unknown function (DUF1908)
TRINITY_DN3947_c0_g1_i16.p1	Anoctamin	PF04547.15	458	-	828	5.8e-136	454.2	15.2	1	1	2.2e-139	7.1e-136	453.9	15.2	1	401	381	823	381	827	0.92	Calcium-activated chloride channel
TRINITY_DN745_c0_g1_i16.p1	EMP70	PF02990.19	521	-	419	6.3e-136	454.2	21.6	1	1	1.2e-139	7.6e-136	453.9	21.6	160	520	11	374	1	375	0.95	Endomembrane protein 70
TRINITY_DN807_c0_g1_i22.p1	DUF1908	PF08926.14	284	-	1563	1.8e-136	453.9	2.4	2	2	1.1e-139	1.8e-136	453.9	2.4	1	284	117	411	117	411	0.98	Domain of unknown function (DUF1908)
TRINITY_DN1024_c0_g1_i8.p2	P2X_receptor	PF00864.22	361	-	396	3.9e-136	454	0.1	1	1	2.3e-140	4.5e-136	453.8	0.1	1	359	12	377	12	379	0.96	ATP P2X receptor
TRINITY_DN1024_c0_g1_i17.p2	P2X_receptor	PF00864.22	361	-	396	3.9e-136	454	0.1	1	1	2.3e-140	4.5e-136	453.8	0.1	1	359	12	377	12	379	0.96	ATP P2X receptor
TRINITY_DN2152_c0_g1_i7.p1	Vps53_N	PF04100.15	378	-	635	5e-136	453.7	8.3	1	2	2.8e-139	5e-136	453.7	8.3	2	376	43	457	42	459	0.94	Vps53-like N-terminal
TRINITY_DN2152_c0_g1_i1.p2	Vps53_N	PF04100.15	378	-	654	5.5e-136	453.6	8.3	1	2	2.8e-139	5.5e-136	453.6	8.3	2	376	43	457	42	459	0.94	Vps53-like N-terminal
TRINITY_DN807_c0_g1_i30.p1	DUF1908	PF08926.14	284	-	1769	2.1e-136	453.6	2.4	1	1	1.3e-139	2.1e-136	453.6	2.4	1	284	323	617	323	617	0.98	Domain of unknown function (DUF1908)
TRINITY_DN2152_c0_g1_i4.p2	Vps53_N	PF04100.15	378	-	677	6.1e-136	453.5	8.3	1	2	3.1e-139	6.1e-136	453.5	8.3	2	376	43	457	42	459	0.94	Vps53-like N-terminal
TRINITY_DN2152_c0_g1_i6.p2	Vps53_N	PF04100.15	378	-	880	1.2e-135	452.5	8.3	1	2	7.4e-139	1.2e-135	452.5	8.3	2	376	43	457	42	459	0.94	Vps53-like N-terminal
TRINITY_DN2152_c0_g1_i3.p1	Vps53_N	PF04100.15	378	-	880	1.2e-135	452.5	8.3	1	2	7.4e-139	1.2e-135	452.5	8.3	2	376	43	457	42	459	0.94	Vps53-like N-terminal
TRINITY_DN2152_c0_g1_i2.p2	Vps53_N	PF04100.15	378	-	880	1.2e-135	452.5	8.3	1	2	7.4e-139	1.2e-135	452.5	8.3	2	376	43	457	42	459	0.94	Vps53-like N-terminal
TRINITY_DN4282_c0_g1_i1.p1	TRM	PF02005.19	376	-	553	1.1e-135	452.7	0	1	1	3.6e-139	1.4e-135	452.4	0	15	375	86	479	60	480	0.93	N2 N2-dimethylguanosine tRNA methyltransferase
TRINITY_DN3082_c0_g1_i16.p3	COG7	PF10191.12	772	-	748	1.5e-136	456.8	22	1	1	1.6e-138	3.6e-135	452.3	22	1	769	2	739	2	742	0.89	Golgi complex component 7 (COG7)
TRINITY_DN4282_c0_g1_i2.p1	TRM	PF02005.19	376	-	578	1.3e-135	452.5	0	1	1	4.2e-139	1.6e-135	452.2	0	15	375	86	479	60	480	0.93	N2 N2-dimethylguanosine tRNA methyltransferase
TRINITY_DN82364_c0_g1_i1.p1	Actin	PF00022.22	385	-	374	1.5e-135	451.9	0	1	1	8.8e-140	1.7e-135	451.7	0	2	385	5	373	4	373	0.98	Actin
TRINITY_DN1024_c0_g1_i16.p2	P2X_receptor	PF00864.22	361	-	396	1.9e-135	451.7	0	1	1	1.1e-139	2.2e-135	451.5	0	1	359	12	377	12	379	0.96	ATP P2X receptor
TRINITY_DN200_c1_g1_i1.p1	Nuc_sug_transp	PF04142.18	315	-	333	1.4e-135	451.6	20.3	1	1	5.1e-139	1.7e-135	451.4	20.3	2	315	6	318	5	318	0.99	Nucleotide-sugar transporter
TRINITY_DN403_c0_g1_i2.p1	RNA_pol	PF00940.22	426	-	1126	8.3e-136	453.3	0.2	1	1	6.6e-139	4.3e-135	451	0.2	1	351	792	1113	792	1116	0.96	DNA-dependent RNA polymerase
TRINITY_DN11241_c0_g1_i10.p1	Otopetrin	PF03189.16	447	-	628	3.5e-135	451.4	8.7	1	1	7.3e-139	4.8e-135	451	8.7	1	447	134	608	134	608	0.91	Otopetrin
TRINITY_DN1199_c1_g1_i2.p1	DRIM	PF07539.15	619	-	2705	7.5e-135	450.7	0.2	1	2	2.7e-138	7.5e-135	450.7	0.2	6	617	856	1483	853	1485	0.92	Down-regulated in metastasis
TRINITY_DN11241_c0_g1_i2.p1	Otopetrin	PF03189.16	447	-	791	5.7e-135	450.7	8.7	1	1	2e-138	9.7e-135	450	8.7	1	447	297	771	297	771	0.91	Otopetrin
TRINITY_DN11241_c0_g1_i9.p1	Otopetrin	PF03189.16	447	-	916	1.4e-134	449.4	8.7	2	2	2.2e-138	1.4e-134	449.4	8.7	1	447	422	896	422	896	0.91	Otopetrin
TRINITY_DN2994_c0_g1_i7.p1	Tmemb_cc2	PF10267.12	397	-	642	1.1e-134	449.8	12.8	1	1	6.2e-138	1.5e-134	449.2	12.8	3	397	213	621	211	621	0.9	Predicted transmembrane and coiled-coil 2 protein
TRINITY_DN2994_c0_g1_i8.p1	Tmemb_cc2	PF10267.12	397	-	642	1.1e-134	449.8	12.8	1	1	6.2e-138	1.5e-134	449.2	12.8	3	397	213	621	211	621	0.9	Predicted transmembrane and coiled-coil 2 protein
TRINITY_DN2994_c0_g1_i4.p1	Tmemb_cc2	PF10267.12	397	-	642	1.1e-134	449.8	12.8	1	1	6.2e-138	1.5e-134	449.2	12.8	3	397	213	621	211	621	0.9	Predicted transmembrane and coiled-coil 2 protein
TRINITY_DN2994_c0_g1_i5.p1	Tmemb_cc2	PF10267.12	397	-	642	1.1e-134	449.8	12.8	1	1	6.2e-138	1.5e-134	449.2	12.8	3	397	213	621	211	621	0.9	Predicted transmembrane and coiled-coil 2 protein
TRINITY_DN9248_c0_g1_i1.p1	IMPDH	PF00478.28	345	-	526	8.1e-135	449.4	3.8	1	1	7.1e-138	9.3e-135	449.2	3.8	1	345	29	515	29	515	0.98	IMP dehydrogenase / GMP reductase domain
TRINITY_DN3291_c0_g1_i1.p1	SRP68	PF16969.8	563	-	599	2.8e-134	449.3	5.1	1	1	6.7e-138	3.3e-134	449.1	5.1	1	563	50	565	50	565	0.95	RNA-binding signal recognition particle 68
TRINITY_DN3291_c0_g1_i2.p1	SRP68	PF16969.8	563	-	599	2.8e-134	449.3	5.1	1	1	6.7e-138	3.3e-134	449.1	5.1	1	563	50	565	50	565	0.95	RNA-binding signal recognition particle 68
TRINITY_DN4702_c1_g1_i5.p1	Rft-1	PF04506.16	514	-	491	1.9e-134	449.3	20.5	1	1	2.3e-138	2.2e-134	449.1	20.5	47	512	1	479	1	481	0.96	Rft protein
TRINITY_DN9248_c0_g1_i2.p1	IMPDH	PF00478.28	345	-	518	1.2e-134	448.8	4.5	1	1	1.1e-137	1.4e-134	448.6	4.5	1	345	29	507	29	507	0.98	IMP dehydrogenase / GMP reductase domain
TRINITY_DN1648_c0_g1_i6.p1	Pyridoxal_deC	PF00282.22	375	-	429	1.3e-134	448.8	0	1	1	2.3e-138	1.5e-134	448.6	0	73	375	2	308	1	308	0.99	Pyridoxal-dependent decarboxylase conserved domain
TRINITY_DN6994_c0_g1_i4.p1	COesterase	PF00135.31	515	-	513	4e-134	448.5	0	1	1	7.1e-138	4.7e-134	448.3	0	2	472	25	509	24	511	0.92	Carboxylesterase family
TRINITY_DN8342_c0_g1_i6.p1	Cse1	PF08506.13	370	-	515	1.4e-134	448.8	0.6	1	1	4.2e-138	2e-134	448.2	0.6	1	308	203	510	203	514	0.99	Cse1
TRINITY_DN891_c0_g1_i13.p3	SNF	PF00209.21	523	-	351	7e-134	447.5	14.1	1	1	1.6e-137	7.8e-134	447.3	14.1	1	326	27	349	27	350	0.97	Sodium:neurotransmitter symporter family
TRINITY_DN7611_c0_g1_i8.p3	URO-D	PF01208.20	345	-	349	4.2e-134	447.2	0	1	1	2.4e-138	4.7e-134	447	0	2	344	9	347	8	348	0.98	Uroporphyrinogen decarboxylase (URO-D)
TRINITY_DN7611_c0_g1_i12.p4	URO-D	PF01208.20	345	-	349	4.2e-134	447.2	0	1	1	2.4e-138	4.7e-134	447	0	2	344	9	347	8	348	0.98	Uroporphyrinogen decarboxylase (URO-D)
TRINITY_DN7611_c0_g1_i1.p3	URO-D	PF01208.20	345	-	349	4.2e-134	447.2	0	1	1	2.4e-138	4.7e-134	447	0	2	344	9	347	8	348	0.98	Uroporphyrinogen decarboxylase (URO-D)
TRINITY_DN2462_c0_g1_i9.p1	Anoctamin	PF04547.15	458	-	784	9.7e-134	446.8	15.7	1	1	1.8e-137	1.2e-133	446.6	15.7	1	400	325	782	325	783	0.92	Calcium-activated chloride channel
TRINITY_DN2462_c0_g1_i10.p1	Anoctamin	PF04547.15	458	-	784	9.7e-134	446.8	15.7	1	1	1.8e-137	1.2e-133	446.6	15.7	1	400	325	782	325	783	0.92	Calcium-activated chloride channel
TRINITY_DN5067_c0_g1_i5.p1	Glyco_hydro_30	PF02055.19	348	-	521	8.8e-134	446	1.5	1	1	1.6e-137	1.1e-133	445.7	1.5	2	348	110	452	109	452	0.98	Glycosyl hydrolase family 30 TIM-barrel domain
TRINITY_DN5648_c0_g1_i1.p1	SFXNs	PF03820.20	319	-	324	7.8e-134	445.7	0.5	1	1	4.5e-138	8.7e-134	445.5	0.5	1	319	5	323	5	323	0.96	Sideroflexins
TRINITY_DN1071_c0_g1_i6.p5	Tfb2	PF03849.17	356	-	464	1.2e-133	445.7	0	1	1	2.2e-137	1.4e-133	445.4	0	2	356	16	373	15	373	0.97	Transcription factor Tfb2
TRINITY_DN1071_c0_g1_i8.p5	Tfb2	PF03849.17	356	-	464	1.2e-133	445.7	0	1	1	2.2e-137	1.4e-133	445.4	0	2	356	16	373	15	373	0.97	Transcription factor Tfb2
TRINITY_DN1792_c0_g1_i5.p1	Bystin	PF05291.14	292	-	421	9.8e-134	445.3	1.1	2	2	1.5e-137	9.8e-134	445.3	1.1	4	291	131	417	128	418	0.98	Bystin
TRINITY_DN1792_c0_g1_i5.p2	Bystin	PF05291.14	292	-	421	9.8e-134	445.3	1.1	2	2	1.5e-137	9.8e-134	445.3	1.1	4	291	131	417	128	418	0.98	Bystin
TRINITY_DN1792_c0_g1_i2.p1	Bystin	PF05291.14	292	-	421	9.8e-134	445.3	1.1	2	2	1.5e-137	9.8e-134	445.3	1.1	4	291	131	417	128	418	0.98	Bystin
TRINITY_DN1792_c0_g1_i2.p2	Bystin	PF05291.14	292	-	421	9.8e-134	445.3	1.1	2	2	1.5e-137	9.8e-134	445.3	1.1	4	291	131	417	128	418	0.98	Bystin
TRINITY_DN4560_c0_g2_i1.p1	COesterase	PF00135.31	515	-	612	3.6e-133	445.3	0	1	1	8.4e-137	4.1e-133	445.1	0	1	515	22	541	22	541	0.91	Carboxylesterase family
TRINITY_DN4560_c0_g2_i4.p1	COesterase	PF00135.31	515	-	612	3.6e-133	445.3	0	1	1	8.4e-137	4.1e-133	445.1	0	1	515	22	541	22	541	0.91	Carboxylesterase family
TRINITY_DN3947_c0_g1_i30.p1	Anoctamin	PF04547.15	458	-	508	4.4e-133	444.7	13.8	1	1	1.1e-136	5.5e-133	444.4	13.8	41	457	26	485	10	486	0.92	Calcium-activated chloride channel
TRINITY_DN3947_c0_g1_i34.p1	Anoctamin	PF04547.15	458	-	508	4.4e-133	444.7	13.8	1	1	1.1e-136	5.5e-133	444.4	13.8	41	457	26	485	10	486	0.92	Calcium-activated chloride channel
TRINITY_DN3947_c0_g1_i2.p1	Anoctamin	PF04547.15	458	-	508	4.4e-133	444.7	13.8	1	1	1.1e-136	5.5e-133	444.4	13.8	41	457	26	485	10	486	0.92	Calcium-activated chloride channel
TRINITY_DN3947_c0_g1_i14.p1	Anoctamin	PF04547.15	458	-	508	4.4e-133	444.7	13.8	1	1	1.1e-136	5.5e-133	444.4	13.8	41	457	26	485	10	486	0.92	Calcium-activated chloride channel
TRINITY_DN3947_c0_g1_i31.p1	Anoctamin	PF04547.15	458	-	508	4.4e-133	444.7	13.8	1	1	1.1e-136	5.5e-133	444.4	13.8	41	457	26	485	10	486	0.92	Calcium-activated chloride channel
TRINITY_DN3947_c0_g1_i1.p1	Anoctamin	PF04547.15	458	-	508	4.4e-133	444.7	13.8	1	1	1.1e-136	5.5e-133	444.4	13.8	41	457	26	485	10	486	0.92	Calcium-activated chloride channel
TRINITY_DN948_c1_g1_i6.p3	COesterase	PF00135.31	515	-	579	5.6e-133	444.7	0	1	1	1.7e-136	6.6e-133	444.4	0	3	515	37	548	35	548	0.93	Carboxylesterase family
TRINITY_DN948_c1_g1_i3.p3	COesterase	PF00135.31	515	-	579	5.6e-133	444.7	0	1	1	1.7e-136	6.6e-133	444.4	0	3	515	37	548	35	548	0.93	Carboxylesterase family
TRINITY_DN757_c1_g1_i7.p1	C12orf66_like	PF09404.13	440	-	436	4.1e-133	444.4	4.3	1	1	5.2e-137	5.1e-133	444.1	4.3	6	437	13	431	8	434	0.96	KICSTOR complex C12orf66 like
TRINITY_DN757_c1_g1_i9.p1	C12orf66_like	PF09404.13	440	-	436	4.1e-133	444.4	4.3	1	1	5.2e-137	5.1e-133	444.1	4.3	6	437	13	431	8	434	0.96	KICSTOR complex C12orf66 like
TRINITY_DN757_c1_g1_i1.p1	C12orf66_like	PF09404.13	440	-	436	4.1e-133	444.4	4.3	1	1	5.2e-137	5.1e-133	444.1	4.3	6	437	13	431	8	434	0.96	KICSTOR complex C12orf66 like
TRINITY_DN3735_c0_g1_i7.p3	tRNA-synt_1d	PF00750.22	349	-	674	3e-133	444.2	0	1	1	1.7e-136	4.2e-133	443.8	0	15	349	201	534	188	534	0.97	tRNA synthetases class I (R)
TRINITY_DN3735_c0_g1_i12.p3	tRNA-synt_1d	PF00750.22	349	-	674	3e-133	444.2	0	1	1	1.7e-136	4.2e-133	443.8	0	15	349	201	534	188	534	0.97	tRNA synthetases class I (R)
TRINITY_DN11241_c0_g1_i1.p1	Otopetrin	PF03189.16	447	-	636	5.7e-133	444.1	9.2	1	1	7.9e-137	7.7e-133	443.7	9.2	1	447	134	616	134	616	0.92	Otopetrin
TRINITY_DN29580_c0_g1_i3.p1	BicD	PF09730.12	718	-	812	2.4e-133	446	55.6	1	1	3.9e-136	1.3e-132	443.6	55.6	5	718	74	753	70	753	0.83	Microtubule-associated protein Bicaudal-D
TRINITY_DN880_c1_g1_i3.p1	Glyco_hydro_9	PF00759.22	440	-	625	9.5e-133	443.9	10.2	1	1	6.2e-137	1.2e-132	443.6	10.2	1	438	191	609	191	611	0.93	Glycosyl hydrolase family 9
TRINITY_DN880_c1_g1_i7.p1	Glyco_hydro_9	PF00759.22	440	-	672	1.1e-132	443.7	10.2	1	1	2.3e-136	1.5e-132	443.3	10.2	1	438	238	656	238	658	0.93	Glycosyl hydrolase family 9
TRINITY_DN880_c1_g1_i9.p1	Glyco_hydro_9	PF00759.22	440	-	676	1.2e-132	443.6	10.2	1	1	2.3e-136	1.5e-132	443.3	10.2	1	438	242	660	242	662	0.93	Glycosyl hydrolase family 9
TRINITY_DN11241_c0_g1_i7.p1	Otopetrin	PF03189.16	447	-	799	9.1e-133	443.4	9.2	1	1	2.4e-136	1.5e-132	442.7	9.2	1	447	297	779	297	779	0.92	Otopetrin
TRINITY_DN3284_c0_g1_i4.p1	SSF	PF00474.20	406	-	482	1e-132	443	25	1	1	6.6e-137	1.3e-132	442.7	25	1	397	50	479	50	480	0.98	Sodium:solute symporter family
TRINITY_DN5034_c0_g1_i12.p1	UPF0160	PF03690.16	319	-	380	1e-132	442.8	0	1	1	1.8e-136	1.2e-132	442.6	0	2	319	53	376	52	376	0.98	Uncharacterised protein family (UPF0160)
TRINITY_DN5034_c0_g1_i3.p1	UPF0160	PF03690.16	319	-	380	1e-132	442.8	0	1	1	1.8e-136	1.2e-132	442.6	0	2	319	53	376	52	376	0.98	Uncharacterised protein family (UPF0160)
TRINITY_DN5034_c0_g1_i14.p1	UPF0160	PF03690.16	319	-	380	1e-132	442.8	0	1	1	1.8e-136	1.2e-132	442.6	0	2	319	53	376	52	376	0.98	Uncharacterised protein family (UPF0160)
TRINITY_DN5034_c0_g1_i6.p1	UPF0160	PF03690.16	319	-	380	1e-132	442.8	0	1	1	1.8e-136	1.2e-132	442.6	0	2	319	53	376	52	376	0.98	Uncharacterised protein family (UPF0160)
TRINITY_DN5034_c0_g1_i5.p2	UPF0160	PF03690.16	319	-	380	1e-132	442.8	0	1	1	1.8e-136	1.2e-132	442.6	0	2	319	53	376	52	376	0.98	Uncharacterised protein family (UPF0160)
TRINITY_DN5034_c0_g1_i13.p2	UPF0160	PF03690.16	319	-	380	1e-132	442.8	0	1	1	1.8e-136	1.2e-132	442.6	0	2	319	53	376	52	376	0.98	Uncharacterised protein family (UPF0160)
TRINITY_DN807_c0_g1_i33.p1	DUF1908	PF08926.14	284	-	1534	5.4e-133	442.5	2	1	1	3.3e-136	5.4e-133	442.5	2	1	284	90	382	90	382	0.98	Domain of unknown function (DUF1908)
TRINITY_DN807_c0_g1_i3.p1	DUF1908	PF08926.14	284	-	1534	5.4e-133	442.5	2	1	1	3.3e-136	5.4e-133	442.5	2	1	284	90	382	90	382	0.98	Domain of unknown function (DUF1908)
TRINITY_DN5199_c0_g1_i15.p1	ALG3	PF05208.16	358	-	405	1.3e-132	442.7	30.2	1	1	9.1e-137	1.8e-132	442.2	30.2	2	344	51	384	50	396	0.94	ALG3 protein
TRINITY_DN194_c0_g1_i14.p1	COesterase	PF00135.31	515	-	518	2.5e-132	442.5	0	1	1	4.7e-136	3.1e-132	442.2	0	2	449	26	483	25	497	0.9	Carboxylesterase family
TRINITY_DN194_c0_g1_i13.p1	COesterase	PF00135.31	515	-	518	2.5e-132	442.5	0	1	1	4.7e-136	3.1e-132	442.2	0	2	449	26	483	25	497	0.9	Carboxylesterase family
TRINITY_DN7515_c0_g1_i3.p1	Myosin_head	PF00063.24	677	-	1488	2.6e-132	442.5	1.2	1	1	1.1e-135	3.2e-132	442.2	1.2	2	677	357	1046	356	1046	0.91	Myosin head (motor domain)
TRINITY_DN87_c1_g1_i3.p1	COesterase	PF00135.31	515	-	558	2.9e-132	442.3	0	1	1	5e-136	3.3e-132	442.2	0	2	501	19	534	18	550	0.9	Carboxylesterase family
TRINITY_DN11241_c0_g1_i3.p1	Otopetrin	PF03189.16	447	-	924	2.3e-132	442.1	9.2	2	2	2.3e-136	2.3e-132	442.1	9.2	1	447	422	904	422	904	0.92	Otopetrin
TRINITY_DN47940_c0_g1_i3.p1	CDC73_N	PF16050.8	301	-	507	6.9e-133	442.7	0	1	1	1.3e-136	1.3e-132	441.8	0	1	301	1	333	1	333	0.93	Paf1 complex subunit CDC73 N-terminal
TRINITY_DN2447_c0_g1_i15.p1	Iml2-TPR_39	PF10300.12	479	-	631	2.7e-132	442	5.2	1	1	1.2e-135	3.3e-132	441.7	5.2	2	479	55	510	54	510	0.95	Iml2/Tetratricopeptide repeat protein 39
TRINITY_DN2447_c0_g1_i6.p1	Iml2-TPR_39	PF10300.12	479	-	631	2.7e-132	442	5.2	1	1	1.2e-135	3.3e-132	441.7	5.2	2	479	55	510	54	510	0.95	Iml2/Tetratricopeptide repeat protein 39
TRINITY_DN2447_c0_g1_i10.p1	Iml2-TPR_39	PF10300.12	479	-	631	2.7e-132	442	5.2	1	1	1.2e-135	3.3e-132	441.7	5.2	2	479	55	510	54	510	0.95	Iml2/Tetratricopeptide repeat protein 39
TRINITY_DN2447_c0_g1_i3.p1	Iml2-TPR_39	PF10300.12	479	-	631	2.7e-132	442	5.2	1	1	1.2e-135	3.3e-132	441.7	5.2	2	479	55	510	54	510	0.95	Iml2/Tetratricopeptide repeat protein 39
TRINITY_DN2644_c0_g1_i4.p1	tRNA-synt_2c	PF01411.22	552	-	1006	4.5e-158	527.3	0	1	2	7.3e-136	4.7e-132	441.4	0	1	368	32	411	32	433	0.95	tRNA synthetases class II (A)
TRINITY_DN2644_c0_g1_i3.p1	tRNA-synt_2c	PF01411.22	552	-	1006	4.5e-158	527.3	0	1	2	7.3e-136	4.7e-132	441.4	0	1	368	32	411	32	433	0.95	tRNA synthetases class II (A)
TRINITY_DN2644_c0_g1_i7.p1	tRNA-synt_2c	PF01411.22	552	-	1006	4.5e-158	527.3	0	1	2	7.3e-136	4.7e-132	441.4	0	1	368	32	411	32	433	0.95	tRNA synthetases class II (A)
TRINITY_DN2644_c0_g1_i1.p1	tRNA-synt_2c	PF01411.22	552	-	1006	4.5e-158	527.3	0	1	2	7.3e-136	4.7e-132	441.4	0	1	368	32	411	32	433	0.95	tRNA synthetases class II (A)
TRINITY_DN47940_c0_g1_i2.p1	CDC73_N	PF16050.8	301	-	558	9.2e-133	442.3	0	1	1	1.8e-136	1.7e-132	441.4	0	1	301	1	333	1	333	0.93	Paf1 complex subunit CDC73 N-terminal
TRINITY_DN47940_c0_g1_i1.p1	CDC73_N	PF16050.8	301	-	558	9.2e-133	442.3	0	1	1	1.8e-136	1.7e-132	441.4	0	1	301	1	333	1	333	0.93	Paf1 complex subunit CDC73 N-terminal
TRINITY_DN5034_c0_g1_i1.p2	UPF0160	PF03690.16	319	-	381	2.2e-132	441.7	0	1	1	4e-136	2.6e-132	441.4	0	2	319	53	377	52	377	0.98	Uncharacterised protein family (UPF0160)
TRINITY_DN1606_c0_g1_i3.p2	HgmA_N	PF20510.1	273	-	437	4.9e-132	439.4	0	1	1	6.1e-136	6e-132	439.1	0	1	273	6	276	6	276	0.99	Homogentisate 1 2-dioxygenase N-terminal
TRINITY_DN1606_c0_g1_i14.p2	HgmA_N	PF20510.1	273	-	437	4.9e-132	439.4	0	1	1	6.1e-136	6e-132	439.1	0	1	273	6	276	6	276	0.99	Homogentisate 1 2-dioxygenase N-terminal
TRINITY_DN1606_c0_g1_i5.p1	HgmA_N	PF20510.1	273	-	437	4.9e-132	439.4	0	1	1	6.1e-136	6e-132	439.1	0	1	273	6	276	6	276	0.99	Homogentisate 1 2-dioxygenase N-terminal
TRINITY_DN4580_c0_g1_i2.p1	HCO3_cotransp	PF00955.24	498	-	538	2.2e-131	439.3	0	1	1	3.9e-135	2.6e-131	439	0	1	356	175	533	175	536	0.95	HCO3- transporter family
TRINITY_DN2246_c0_g1_i4.p1	GDP_Man_Dehyd	PF16363.8	332	-	294	1.6e-131	438.8	0	1	1	2.7e-135	1.8e-131	438.7	0	54	332	1	279	1	279	1	GDP-mannose 4 6 dehydratase
TRINITY_DN308_c0_g1_i6.p1	Cys_Met_Meta_PP	PF01053.23	382	-	428	1.8e-131	438.4	0	1	1	4.3e-135	2.1e-131	438.1	0	2	381	48	418	47	419	0.96	Cys/Met metabolism PLP-dependent enzyme
TRINITY_DN1380_c2_g1_i8.p1	Fumble	PF03630.17	333	-	602	2e-131	438.3	0.1	1	1	2.5e-135	2.5e-131	438	0.1	2	333	31	362	30	362	0.92	Fumble
TRINITY_DN1380_c2_g1_i9.p1	Fumble	PF03630.17	333	-	679	2.7e-131	437.8	0.1	1	1	3.4e-135	3.4e-131	437.5	0.1	2	333	31	362	30	362	0.92	Fumble
TRINITY_DN9514_c0_g1_i1.p1	Rcd1	PF04078.16	259	-	300	2.1e-131	437.1	1.7	1	1	2.4e-135	2.3e-131	436.9	1.7	1	259	21	279	21	279	1	Cell differentiation family Rcd1-like
TRINITY_DN3284_c0_g1_i10.p1	SSF	PF00474.20	406	-	494	6.5e-131	437.1	22.7	1	1	4.3e-135	8.5e-131	436.7	22.7	1	396	50	478	50	479	0.97	Sodium:solute symporter family
TRINITY_DN5564_c0_g1_i3.p1	COE1_DBD	PF16422.8	231	-	454	1.5e-131	437.1	0.8	1	1	5.1e-135	2e-131	436.7	0.8	21	231	40	250	25	250	0.97	Transcription factor COE1 DNA-binding domain
TRINITY_DN5564_c0_g1_i5.p1	COE1_DBD	PF16422.8	231	-	454	1.5e-131	437.1	0.8	1	1	5.1e-135	2e-131	436.7	0.8	21	231	40	250	25	250	0.97	Transcription factor COE1 DNA-binding domain
TRINITY_DN949_c0_g1_i1.p1	Glyco_hydro_30	PF02055.19	348	-	503	4.8e-131	437	0.7	1	1	1.2e-134	5.9e-131	436.7	0.7	1	348	89	433	89	433	0.98	Glycosyl hydrolase family 30 TIM-barrel domain
TRINITY_DN949_c0_g1_i14.p1	Glyco_hydro_30	PF02055.19	348	-	514	5.1e-131	436.9	0.7	1	1	1.3e-134	6.3e-131	436.6	0.7	1	348	100	444	100	444	0.98	Glycosyl hydrolase family 30 TIM-barrel domain
TRINITY_DN390_c4_g1_i3.p1	Pyridoxal_deC	PF00282.22	375	-	513	6.5e-131	436.6	0	1	1	1.2e-134	7.7e-131	436.4	0	1	374	66	435	66	436	0.98	Pyridoxal-dependent decarboxylase conserved domain
TRINITY_DN390_c4_g1_i2.p1	Pyridoxal_deC	PF00282.22	375	-	513	6.5e-131	436.6	0	1	1	1.2e-134	7.7e-131	436.4	0	1	374	66	435	66	436	0.98	Pyridoxal-dependent decarboxylase conserved domain
TRINITY_DN10182_c0_g1_i13.p2	COesterase	PF00135.31	515	-	547	1.6e-130	436.6	0	1	1	3.6e-134	1.8e-130	436.4	0	4	501	21	524	18	540	0.91	Carboxylesterase family
TRINITY_DN10182_c0_g1_i2.p2	COesterase	PF00135.31	515	-	547	1.6e-130	436.6	0	1	1	3.6e-134	1.8e-130	436.4	0	4	501	21	524	18	540	0.91	Carboxylesterase family
TRINITY_DN446_c1_g1_i6.p1	Sugar_tr	PF00083.27	452	-	476	1.3e-130	436.4	25.7	1	1	1.6e-134	1.6e-130	436.2	25.7	4	452	18	470	15	470	0.98	Sugar (and other) transporter
TRINITY_DN446_c1_g1_i4.p1	Sugar_tr	PF00083.27	452	-	472	1.3e-130	436.4	25.7	1	1	1.5e-134	1.5e-130	436.2	25.7	4	452	14	466	11	466	0.98	Sugar (and other) transporter
TRINITY_DN446_c1_g1_i12.p1	Sugar_tr	PF00083.27	452	-	476	1.3e-130	436.4	25.7	1	1	1.6e-134	1.6e-130	436.2	25.7	4	452	18	470	15	470	0.98	Sugar (and other) transporter
TRINITY_DN997_c0_g1_i12.p1	CD36	PF01130.24	469	-	514	1.1e-130	436.4	0.8	1	1	6.9e-135	1.4e-130	436.2	0.8	1	468	15	505	15	506	0.92	CD36 family
TRINITY_DN12814_c0_g1_i11.p1	DHC_N2	PF08393.16	399	-	3330	1.6e-130	435.9	1.3	2	3	1.7e-133	1.6e-130	435.9	1.3	4	397	372	777	369	779	0.95	Dynein heavy chain N-terminal region 2
TRINITY_DN446_c1_g1_i3.p2	Sugar_tr	PF00083.27	452	-	530	2e-130	435.8	25.7	1	1	4.7e-134	2.3e-130	435.6	25.7	4	452	72	524	69	524	0.98	Sugar (and other) transporter
TRINITY_DN3616_c0_g1_i36.p1	6PGD	PF00393.22	291	-	486	8.7e-131	435.7	0	1	1	2.2e-134	1.1e-130	435.4	0	1	289	182	468	182	471	0.97	6-phosphogluconate dehydrogenase C-terminal domain
TRINITY_DN3616_c0_g1_i28.p1	6PGD	PF00393.22	291	-	486	8.7e-131	435.7	0	1	1	2.2e-134	1.1e-130	435.4	0	1	289	182	468	182	471	0.97	6-phosphogluconate dehydrogenase C-terminal domain
TRINITY_DN3616_c0_g1_i12.p1	6PGD	PF00393.22	291	-	486	8.7e-131	435.7	0	1	1	2.2e-134	1.1e-130	435.4	0	1	289	182	468	182	471	0.97	6-phosphogluconate dehydrogenase C-terminal domain
TRINITY_DN3616_c0_g1_i40.p1	6PGD	PF00393.22	291	-	486	8.7e-131	435.7	0	1	1	2.2e-134	1.1e-130	435.4	0	1	289	182	468	182	471	0.97	6-phosphogluconate dehydrogenase C-terminal domain
TRINITY_DN3616_c0_g1_i3.p1	6PGD	PF00393.22	291	-	486	8.7e-131	435.7	0	1	1	2.2e-134	1.1e-130	435.4	0	1	289	182	468	182	471	0.97	6-phosphogluconate dehydrogenase C-terminal domain
TRINITY_DN3616_c0_g1_i27.p1	6PGD	PF00393.22	291	-	486	8.7e-131	435.7	0	1	1	2.2e-134	1.1e-130	435.4	0	1	289	182	468	182	471	0.97	6-phosphogluconate dehydrogenase C-terminal domain
TRINITY_DN3616_c0_g1_i34.p1	6PGD	PF00393.22	291	-	486	8.7e-131	435.7	0	1	1	2.2e-134	1.1e-130	435.4	0	1	289	182	468	182	471	0.97	6-phosphogluconate dehydrogenase C-terminal domain
TRINITY_DN3616_c0_g1_i33.p1	6PGD	PF00393.22	291	-	486	8.7e-131	435.7	0	1	1	2.2e-134	1.1e-130	435.4	0	1	289	182	468	182	471	0.97	6-phosphogluconate dehydrogenase C-terminal domain
TRINITY_DN3616_c0_g1_i41.p1	6PGD	PF00393.22	291	-	486	8.7e-131	435.7	0	1	1	2.2e-134	1.1e-130	435.4	0	1	289	182	468	182	471	0.97	6-phosphogluconate dehydrogenase C-terminal domain
TRINITY_DN3616_c0_g1_i11.p1	6PGD	PF00393.22	291	-	486	8.7e-131	435.7	0	1	1	2.2e-134	1.1e-130	435.4	0	1	289	182	468	182	471	0.97	6-phosphogluconate dehydrogenase C-terminal domain
TRINITY_DN3616_c0_g1_i39.p1	6PGD	PF00393.22	291	-	486	8.7e-131	435.7	0	1	1	2.2e-134	1.1e-130	435.4	0	1	289	182	468	182	471	0.97	6-phosphogluconate dehydrogenase C-terminal domain
TRINITY_DN3616_c0_g1_i1.p1	6PGD	PF00393.22	291	-	486	8.7e-131	435.7	0	1	1	2.2e-134	1.1e-130	435.4	0	1	289	182	468	182	471	0.97	6-phosphogluconate dehydrogenase C-terminal domain
TRINITY_DN3616_c0_g1_i43.p1	6PGD	PF00393.22	291	-	486	8.7e-131	435.7	0	1	1	2.2e-134	1.1e-130	435.4	0	1	289	182	468	182	471	0.97	6-phosphogluconate dehydrogenase C-terminal domain
TRINITY_DN3616_c0_g1_i32.p1	6PGD	PF00393.22	291	-	486	8.7e-131	435.7	0	1	1	2.2e-134	1.1e-130	435.4	0	1	289	182	468	182	471	0.97	6-phosphogluconate dehydrogenase C-terminal domain
TRINITY_DN3616_c0_g1_i35.p1	6PGD	PF00393.22	291	-	486	8.7e-131	435.7	0	1	1	2.2e-134	1.1e-130	435.4	0	1	289	182	468	182	471	0.97	6-phosphogluconate dehydrogenase C-terminal domain
TRINITY_DN3616_c0_g1_i16.p1	6PGD	PF00393.22	291	-	486	8.7e-131	435.7	0	1	1	2.2e-134	1.1e-130	435.4	0	1	289	182	468	182	471	0.97	6-phosphogluconate dehydrogenase C-terminal domain
TRINITY_DN3616_c0_g1_i42.p1	6PGD	PF00393.22	291	-	486	8.7e-131	435.7	0	1	1	2.2e-134	1.1e-130	435.4	0	1	289	182	468	182	471	0.97	6-phosphogluconate dehydrogenase C-terminal domain
TRINITY_DN2169_c2_g1_i2.p1	WASH-7_mid	PF14744.9	346	-	1158	2.9e-131	437.8	0	2	2	4.1e-134	1.6e-130	435.3	0	1	345	593	935	593	936	0.96	WASH complex subunit 7
TRINITY_DN2826_c0_g2_i1.p2	Frizzled	PF01534.20	323	-	639	1.1e-130	435.7	14.9	1	1	1.4e-134	1.4e-130	435.3	14.9	1	322	279	625	279	626	0.97	Frizzled/Smoothened family membrane region
TRINITY_DN2826_c0_g2_i2.p2	Frizzled	PF01534.20	323	-	639	1.1e-130	435.7	14.9	1	1	1.4e-134	1.4e-130	435.3	14.9	1	322	279	625	279	626	0.97	Frizzled/Smoothened family membrane region
TRINITY_DN2826_c0_g2_i3.p2	Frizzled	PF01534.20	323	-	639	1.1e-130	435.7	14.9	1	1	1.4e-134	1.4e-130	435.3	14.9	1	322	279	625	279	626	0.97	Frizzled/Smoothened family membrane region
TRINITY_DN3616_c0_g1_i48.p1	6PGD	PF00393.22	291	-	496	9.2e-131	435.6	0	1	1	2.4e-134	1.2e-130	435.3	0	1	289	192	478	192	481	0.97	6-phosphogluconate dehydrogenase C-terminal domain
TRINITY_DN176_c2_g1_i9.p4	Vps26	PF03643.18	275	-	366	3.2e-130	433.2	3.2	1	1	3.8e-134	3.8e-130	433	3.2	1	275	6	281	6	281	0.99	Vacuolar protein sorting-associated protein 26
TRINITY_DN176_c2_g1_i7.p4	Vps26	PF03643.18	275	-	366	3.2e-130	433.2	3.2	1	1	3.8e-134	3.8e-130	433	3.2	1	275	6	281	6	281	0.99	Vacuolar protein sorting-associated protein 26
TRINITY_DN176_c2_g1_i4.p4	Vps26	PF03643.18	275	-	366	3.2e-130	433.2	3.2	1	1	3.8e-134	3.8e-130	433	3.2	1	275	6	281	6	281	0.99	Vacuolar protein sorting-associated protein 26
TRINITY_DN176_c2_g1_i3.p3	Vps26	PF03643.18	275	-	366	3.2e-130	433.2	3.2	1	1	3.8e-134	3.8e-130	433	3.2	1	275	6	281	6	281	0.99	Vacuolar protein sorting-associated protein 26
TRINITY_DN176_c2_g1_i12.p4	Vps26	PF03643.18	275	-	366	3.2e-130	433.2	3.2	1	1	3.8e-134	3.8e-130	433	3.2	1	275	6	281	6	281	0.99	Vacuolar protein sorting-associated protein 26
TRINITY_DN176_c2_g1_i2.p3	Vps26	PF03643.18	275	-	366	3.2e-130	433.2	3.2	1	1	3.8e-134	3.8e-130	433	3.2	1	275	6	281	6	281	0.99	Vacuolar protein sorting-associated protein 26
TRINITY_DN176_c2_g1_i11.p4	Vps26	PF03643.18	275	-	366	3.2e-130	433.2	3.2	1	1	3.8e-134	3.8e-130	433	3.2	1	275	6	281	6	281	0.99	Vacuolar protein sorting-associated protein 26
TRINITY_DN836_c1_g1_i2.p1	DHC_N1	PF08385.15	562	-	4671	2.8e-129	432.5	7.7	1	5	4.6e-132	2.8e-129	432.5	7.7	1	562	243	832	243	832	0.9	Dynein heavy chain N-terminal region 1
TRINITY_DN1340_c0_g2_i3.p1	efThoc1	PF11957.11	489	-	644	1.7e-129	432.8	12.9	1	1	3.9e-133	2.6e-129	432.2	12.9	3	480	71	549	69	554	0.89	THO complex subunit 1 transcription elongation factor
TRINITY_DN1340_c0_g2_i1.p1	efThoc1	PF11957.11	489	-	690	2e-129	432.6	12.9	1	1	3.3e-133	3.2e-129	431.9	12.9	3	480	71	549	69	554	0.89	THO complex subunit 1 transcription elongation factor
TRINITY_DN2745_c1_g1_i6.p2	ECH_2	PF16113.8	335	-	394	1.9e-129	432.1	0	1	1	2.3e-133	2.2e-129	431.9	0	3	335	56	384	54	384	0.96	Enoyl-CoA hydratase/isomerase
TRINITY_DN2745_c1_g1_i5.p2	ECH_2	PF16113.8	335	-	394	1.9e-129	432.1	0	1	1	2.3e-133	2.2e-129	431.9	0	3	335	56	384	54	384	0.96	Enoyl-CoA hydratase/isomerase
TRINITY_DN22693_c0_g1_i1.p1	RNA_pol_Rpb2_6	PF00562.31	389	-	502	2.2e-129	432.1	0.9	1	1	6.6e-133	2.6e-129	431.8	0.9	2	389	45	415	44	415	0.92	RNA polymerase Rpb2 domain 6
TRINITY_DN3083_c0_g1_i1.p1	Oxysterol_BP	PF01237.21	376	-	980	5.7e-130	433.6	0.9	2	2	6.5e-133	2.1e-129	431.7	0	1	375	614	965	614	966	0.95	Oxysterol-binding protein
TRINITY_DN1348_c0_g1_i21.p1	Sugar_tr	PF00083.27	452	-	679	4.5e-129	431.3	26.1	1	1	4.5e-132	5.5e-129	431.1	26.1	3	452	222	673	220	673	0.94	Sugar (and other) transporter
TRINITY_DN1348_c0_g1_i32.p1	Sugar_tr	PF00083.27	452	-	679	4.5e-129	431.3	26.1	1	1	4.5e-132	5.5e-129	431.1	26.1	3	452	222	673	220	673	0.94	Sugar (and other) transporter
TRINITY_DN1348_c0_g1_i8.p1	Sugar_tr	PF00083.27	452	-	679	4.5e-129	431.3	26.1	1	1	4.5e-132	5.5e-129	431.1	26.1	3	452	222	673	220	673	0.94	Sugar (and other) transporter
TRINITY_DN1348_c0_g1_i39.p1	Sugar_tr	PF00083.27	452	-	679	4.5e-129	431.3	26.1	1	1	4.5e-132	5.5e-129	431.1	26.1	3	452	222	673	220	673	0.94	Sugar (and other) transporter
TRINITY_DN1348_c0_g1_i18.p1	Sugar_tr	PF00083.27	452	-	679	4.5e-129	431.3	26.1	1	1	4.5e-132	5.5e-129	431.1	26.1	3	452	222	673	220	673	0.94	Sugar (and other) transporter
TRINITY_DN1348_c0_g1_i16.p1	Sugar_tr	PF00083.27	452	-	679	4.5e-129	431.3	26.1	1	1	4.5e-132	5.5e-129	431.1	26.1	3	452	222	673	220	673	0.94	Sugar (and other) transporter
TRINITY_DN1348_c0_g1_i34.p1	Sugar_tr	PF00083.27	452	-	679	4.5e-129	431.3	26.1	1	1	4.5e-132	5.5e-129	431.1	26.1	3	452	222	673	220	673	0.94	Sugar (and other) transporter
TRINITY_DN1348_c0_g1_i24.p1	Sugar_tr	PF00083.27	452	-	679	4.5e-129	431.3	26.1	1	1	4.5e-132	5.5e-129	431.1	26.1	3	452	222	673	220	673	0.94	Sugar (and other) transporter
TRINITY_DN4023_c0_g1_i2.p1	Alk_phosphatase	PF00245.23	418	-	549	4.5e-129	431.2	0.4	1	1	8e-133	5.2e-129	431	0.4	1	418	59	509	59	509	0.91	Alkaline phosphatase
TRINITY_DN4023_c0_g1_i5.p1	Alk_phosphatase	PF00245.23	418	-	549	4.5e-129	431.2	0.4	1	1	8e-133	5.2e-129	431	0.4	1	418	59	509	59	509	0.91	Alkaline phosphatase
TRINITY_DN1348_c0_g1_i13.p1	Sugar_tr	PF00083.27	452	-	715	5.3e-129	431.1	26.1	1	1	5.2e-132	6.4e-129	430.9	26.1	3	452	237	688	235	688	0.94	Sugar (and other) transporter
TRINITY_DN1348_c0_g1_i30.p1	Sugar_tr	PF00083.27	452	-	715	5.3e-129	431.1	26.1	1	1	5.2e-132	6.4e-129	430.9	26.1	3	452	237	688	235	688	0.94	Sugar (and other) transporter
TRINITY_DN1348_c0_g1_i37.p1	Sugar_tr	PF00083.27	452	-	715	5.3e-129	431.1	26.1	1	1	5.2e-132	6.4e-129	430.9	26.1	3	452	237	688	235	688	0.94	Sugar (and other) transporter
TRINITY_DN1348_c0_g1_i41.p1	Sugar_tr	PF00083.27	452	-	715	5.3e-129	431.1	26.1	1	1	5.2e-132	6.4e-129	430.9	26.1	3	452	237	688	235	688	0.94	Sugar (and other) transporter
TRINITY_DN1348_c0_g1_i10.p1	Sugar_tr	PF00083.27	452	-	715	5.3e-129	431.1	26.1	1	1	5.2e-132	6.4e-129	430.9	26.1	3	452	237	688	235	688	0.94	Sugar (and other) transporter
TRINITY_DN1348_c0_g1_i4.p1	Sugar_tr	PF00083.27	452	-	743	5.9e-129	431	26.1	1	1	5.5e-132	7.2e-129	430.7	26.1	3	452	237	688	235	688	0.94	Sugar (and other) transporter
TRINITY_DN1348_c0_g1_i20.p1	Sugar_tr	PF00083.27	452	-	743	5.9e-129	431	26.1	1	1	5.5e-132	7.2e-129	430.7	26.1	3	452	237	688	235	688	0.94	Sugar (and other) transporter
TRINITY_DN1348_c0_g1_i11.p1	Sugar_tr	PF00083.27	452	-	743	5.9e-129	431	26.1	1	1	5.5e-132	7.2e-129	430.7	26.1	3	452	237	688	235	688	0.94	Sugar (and other) transporter
TRINITY_DN1348_c0_g1_i2.p1	Sugar_tr	PF00083.27	452	-	743	5.9e-129	431	26.1	1	1	5.5e-132	7.2e-129	430.7	26.1	3	452	237	688	235	688	0.94	Sugar (and other) transporter
TRINITY_DN1348_c0_g1_i22.p1	Sugar_tr	PF00083.27	452	-	743	5.9e-129	431	26.1	1	1	5.5e-132	7.2e-129	430.7	26.1	3	452	237	688	235	688	0.94	Sugar (and other) transporter
TRINITY_DN308_c0_g1_i10.p1	Cys_Met_Meta_PP	PF01053.23	382	-	361	3.5e-129	430.8	0	1	1	8.3e-133	4.1e-129	430.6	0	21	381	2	351	1	352	0.97	Cys/Met metabolism PLP-dependent enzyme
TRINITY_DN1348_c0_g1_i1.p1	Sugar_tr	PF00083.27	452	-	893	9.2e-129	430.3	26.1	1	1	9e-132	1.2e-128	430	26.1	3	452	436	887	434	887	0.94	Sugar (and other) transporter
TRINITY_DN1348_c0_g1_i5.p1	Sugar_tr	PF00083.27	452	-	893	9.2e-129	430.3	26.1	1	1	9e-132	1.2e-128	430	26.1	3	452	436	887	434	887	0.94	Sugar (and other) transporter
TRINITY_DN60_c0_g2_i1.p1	Glyco_transf_20	PF00982.24	474	-	878	6.2e-129	430.9	0	1	1	2.2e-132	1.5e-128	429.7	0	3	473	29	504	27	505	0.92	Glycosyltransferase family 20
TRINITY_DN928_c0_g1_i29.p4	MMS1_N	PF10433.12	491	-	512	1.2e-128	430	0	1	1	7.2e-133	1.4e-128	429.7	0	1	365	76	467	76	479	0.94	Mono-functional DNA-alkylating methyl methanesulfonate N-term
TRINITY_DN928_c0_g1_i8.p4	MMS1_N	PF10433.12	491	-	512	1.2e-128	430	0	1	1	7.2e-133	1.4e-128	429.7	0	1	365	76	467	76	479	0.94	Mono-functional DNA-alkylating methyl methanesulfonate N-term
TRINITY_DN928_c0_g1_i22.p4	MMS1_N	PF10433.12	491	-	512	1.2e-128	430	0	1	1	7.2e-133	1.4e-128	429.7	0	1	365	76	467	76	479	0.94	Mono-functional DNA-alkylating methyl methanesulfonate N-term
TRINITY_DN928_c0_g1_i34.p4	MMS1_N	PF10433.12	491	-	512	1.2e-128	430	0	1	1	7.2e-133	1.4e-128	429.7	0	1	365	76	467	76	479	0.94	Mono-functional DNA-alkylating methyl methanesulfonate N-term
TRINITY_DN928_c0_g1_i41.p4	MMS1_N	PF10433.12	491	-	512	1.2e-128	430	0	1	1	7.2e-133	1.4e-128	429.7	0	1	365	76	467	76	479	0.94	Mono-functional DNA-alkylating methyl methanesulfonate N-term
TRINITY_DN928_c0_g1_i25.p4	MMS1_N	PF10433.12	491	-	512	1.2e-128	430	0	1	1	7.2e-133	1.4e-128	429.7	0	1	365	76	467	76	479	0.94	Mono-functional DNA-alkylating methyl methanesulfonate N-term
[truncated: 66,395 more rows]

## Sheet: eggNOG
query	seed_ortholog	evalue	score	eggNOG_OGs	max_annot_lvl	COG_category	Description	Preferred_name
[truncated: 59,682 more rows]

## Sheet: KEGG
Accession	KEGG ID	Description
[truncated: 1,405 more rows]
