# Supplementary material for: Comparative transcriptome analysis of two Daphnia galeata genotypes displaying contrasting phenotypic variation induced by fish kairomones in the same environment of the Han River, Korea
Source: BMC Genomics. 2023 Oct 2;24:580. doi: 10.1186/s12864-023-09701-x (PMC10544471; doi:10.1186/s12864-023-09701-x)
Supplement: Supplementary file 3 — Supplementary Material 3 [file 12864_2023_9701_MOESM3_ESM.xlsx]

## Sheet: KE1_unigenes_annotation
Table S6. List of DETs (2 fold change) and annotation result. Annotations for each transcript based on BLASTp analysis against the UniProt database. The arrow direction indicates whether the representative transcript is down-regulated (↓) or up-regulated (↑).
UniProtID	Effect	Gene Names	Protein names	Organism	Gene Ontology (biological process)	Gene Ontology (cellular component)	Gene Ontology (molecular function)
Q9BQS8	↑	FYCO1 ZFYVE7	FYVE and coiled-coil domain-containing protein 1 (Zinc finger FYVE domain-containing protein 7)	Homo sapiens (Human)	plus-end-directed vesicle transport along microtubule [GO:0072383]; positive regulation of autophagosome maturation [GO:1901098]	autophagosome [GO:0005776]; Golgi apparatus [GO:0005794]; intracellular membrane-bounded organelle [GO:0043231]; late endosome [GO:0005770]; lysosome [GO:0005764]; membrane [GO:0016020]	metal ion binding [GO:0046872]
Q9Y4G6	↑	TLN2 KIAA0320	Talin-2	Homo sapiens (Human)	cell adhesion [GO:0007155]; cell-cell adhesion [GO:0098609]; cell-cell junction assembly [GO:0007043]	actin cytoskeleton [GO:0015629]; cytoplasm [GO:0005737]; focal adhesion [GO:0005925]; plasma membrane [GO:0005886]; ruffle [GO:0001726]; synapse [GO:0045202]	actin binding [GO:0003779]; actin filament binding [GO:0051015]; integrin binding [GO:0005178]; structural constituent of cytoskeleton [GO:0005200]; structural molecule activity [GO:0005198]
Q6P0U0	↑	amdhd2 zgc:77775	N-acetylglucosamine-6-phosphate deacetylase (GlcNAc 6-P deacetylase) (EC 3.5.1.25) (Amidohydrolase domain-containing protein 2)	Danio rerio (Zebrafish) (Brachydanio rerio)	carbohydrate metabolic process [GO:0005975]; N-acetylglucosamine catabolic process [GO:0006046]; N-acetylneuraminate catabolic process [GO:0019262]		metal ion binding [GO:0046872]; N-acetylgalactosamine-6-phosphate deacetylase activity [GO:0047419]; N-acetylglucosamine-6-phosphate deacetylase activity [GO:0008448]
Q08CZ0	↑	ube3b	Ubiquitin-protein ligase E3B (EC 2.3.2.26) (HECT-type ubiquitin transferase E3B)	Xenopus tropicalis (Western clawed frog) (Silurana tropicalis)	protein polyubiquitination [GO:0000209]		ubiquitin protein ligase activity [GO:0061630]
O95149	↑	SNUPN RNUT1 SPN1	Snurportin-1 (RNA U transporter 1)	Homo sapiens (Human)	protein import into nucleus [GO:0006606]; RNA import into nucleus [GO:0006404]; snRNA import into nucleus [GO:0061015]	cytosol [GO:0005829]; NLS-dependent protein nuclear import complex [GO:0042564]; nuclear pore [GO:0005643]; nucleoplasm [GO:0005654]	nuclear import signal receptor activity [GO:0061608]; RNA cap binding [GO:0000339]
Q10215	↑	SPAC4H3.07c	Putative thiosulfate sulfurtransferase, mitochondrial (EC 2.8.1.1) (Rhodanese-like protein)	Schizosaccharomyces pombe (strain 972 / ATCC 24843) (Fission yeast)	sulfide oxidation, using sulfide:quinone oxidoreductase [GO:0070221]	mitochondrion [GO:0005739]	thiosulfate sulfurtransferase activity [GO:0004792]
P31429	↑	DPEP1	Dipeptidase 1 (EC 3.4.13.19) (43 kDa renal band 3-related protein) (Beta-lactamase) (EC 3.5.2.6) (Microsomal dipeptidase)	Oryctolagus cuniculus (Rabbit)	antibiotic metabolic process [GO:0016999]; cellular response to calcium ion [GO:0071277]; cellular response to nitric oxide [GO:0071732]; cellular response to xenobiotic stimulus [GO:0071466]; glutathione catabolic process [GO:0006751]; homocysteine metabolic process [GO:0050667]; inflammatory response [GO:0006954]; leukotriene D4 catabolic process [GO:1901749]; leukotriene metabolic process [GO:…	apical part of cell [GO:0045177]; apical plasma membrane [GO:0016324]; extracellular space [GO:0005615]; microvillus membrane [GO:0031528]; plasma membrane [GO:0005886]	beta-lactamase activity [GO:0008800]; cysteine-type endopeptidase inhibitor activity involved in apoptotic process [GO:0043027]; dipeptidase activity [GO:0016805]; GPI anchor binding [GO:0034235]; metallodipeptidase activity [GO:0070573]; modified amino acid binding [GO:0072341]; zinc ion binding [GO:0008270]
Q3ZMH1	↑	slc5a8 slc5a8l smcte zgc:152716	Sodium-coupled monocarboxylate transporter 1 (Electrogenic sodium monocarboxylate cotransporter) (zSMCTe) (Sodium solute symporter family 5 member 8 protein) (Solute carrier family 5 member 8)	Danio rerio (Zebrafish) (Brachydanio rerio)	sodium ion transport [GO:0006814]	membrane [GO:0016020]	secondary active monocarboxylate transmembrane transporter activity [GO:0015355]; symporter activity [GO:0015293]
P61962	↑	DCAF7 HAN11 WDR68	DDB1- and CUL4-associated factor 7 (WD repeat-containing protein 68) (WD repeat-containing protein An11 homolog)	Homo sapiens (Human)	protein ubiquitination [GO:0016567]	Cul4-RING E3 ubiquitin ligase complex [GO:0080008]; cytoplasm [GO:0005737]; cytosol [GO:0005829]; nuclear body [GO:0016604]; nuclear matrix [GO:0016363]; nucleoplasm [GO:0005654]; nucleus [GO:0005634]; protein-containing complex [GO:0032991]	protein-macromolecule adaptor activity [GO:0030674]
Q868N5	↑	Vg	Vitellogenin	Apis mellifera (Honeybee)		extracellular region [GO:0005576]	lipid transporter activity [GO:0005319]; nutrient reservoir activity [GO:0045735]
Q17BU3	↑	unc-104 AAEL004812	Kinesin-like protein unc-104	Aedes aegypti (Yellowfever mosquito) (Culex aegypti)	synaptic vesicle transport [GO:0048489]; vesicle transport along microtubule [GO:0047496]	cytoplasm [GO:0005737]; microtubule [GO:0005874]; microtubule associated complex [GO:0005875]	ATP binding [GO:0005524]; microtubule binding [GO:0008017]; microtubule motor activity [GO:0003777]
Q99MP8	↑	Brap	BRCA1-associated protein (EC 2.3.2.27) (BRAP2) (Impedes mitogenic signal propagation) (IMP) (RING-type E3 ubiquitin transferase BRAP2)	Mus musculus (Mouse)	MAPK cascade [GO:0000165]; negative regulation of signal transduction [GO:0009968]; protein ubiquitination [GO:0016567]; Ras protein signal transduction [GO:0007265]	cytoplasm [GO:0005737]; cytosol [GO:0005829]; nuclear membrane [GO:0031965]; nucleoplasm [GO:0005654]; ubiquitin ligase complex [GO:0000151]	identical protein binding [GO:0042802]; nuclear localization sequence binding [GO:0008139]; nucleic acid binding [GO:0003676]; ubiquitin protein ligase activity [GO:0061630]; ubiquitin-protein transferase activity [GO:0004842]; zinc ion binding [GO:0008270]
Q5T653	↑	MRPL2 CGI-22	39S ribosomal protein L2, mitochondrial (L2mt) (MRP-L2) (Mitochondrial large ribosomal subunit protein uL2m)	Homo sapiens (Human)	mitochondrial translation [GO:0032543]	mitochondrial inner membrane [GO:0005743]; mitochondrial large ribosomal subunit [GO:0005762]; mitochondrion [GO:0005739]; nucleoplasm [GO:0005654]	RNA binding [GO:0003723]; structural constituent of ribosome [GO:0003735]
P26262	↑	Klkb1 Klk3 Pk	Plasma kallikrein (EC 3.4.21.34) (Fletcher factor) (Kininogenin) (Plasma prekallikrein) [Cleaved into: Plasma kallikrein heavy chain; Plasma kallikrein light chain]	Mus musculus (Mouse)	blood coagulation, intrinsic pathway [GO:0007597]; fibrinolysis [GO:0042730]; inflammatory response [GO:0006954]; plasminogen activation [GO:0031639]; positive regulation of fibrinolysis [GO:0051919]; proteolysis [GO:0006508]; zymogen activation [GO:0031638]	extracellular space [GO:0005615]	serine-type endopeptidase activity [GO:0004252]
Q7Z333	↑	SETX ALS4 KIAA0625 SCAR1	Probable helicase senataxin (EC 3.6.4.-) (Amyotrophic lateral sclerosis 4 protein) (SEN1 homolog) (Senataxin)	Homo sapiens (Human)	cell differentiation [GO:0030154]; cellular response to DNA damage stimulus [GO:0006974]; cellular response to fibroblast growth factor stimulus [GO:0044344]; cellular response to hydrogen peroxide [GO:0070301]; cellular response to oxidative stress [GO:0034599]; cellular response to retinoic acid [GO:0071300]; circadian rhythm [GO:0007623]; DNA recombination [GO:0006310]; DNA-templated transcrip…	axon [GO:0030424]; chromosome, telomeric region [GO:0000781]; cytoplasm [GO:0005737]; growth cone [GO:0030426]; intercellular bridge [GO:0045171]; nuclear body [GO:0016604]; nuclear chromosome [GO:0000228]; nucleolus [GO:0005730]; nucleoplasm [GO:0005654]; nucleus [GO:0005634]	ATP binding [GO:0005524]; DNA binding [GO:0003677]; DNA helicase activity [GO:0003678]; hydrolase activity [GO:0016787]; identical protein binding [GO:0042802]; RNA binding [GO:0003723]; transcription termination site sequence-specific DNA binding [GO:0001147]
P07338	↑	Ctrb1 Ctrb	Chymotrypsinogen B (EC 3.4.21.1) [Cleaved into: Chymotrypsin B chain A; Chymotrypsin B chain B; Chymotrypsin B chain C]	Rattus norvegicus (Rat)	digestion [GO:0007586]; positive regulation of apoptotic process [GO:0043065]; protein catabolic process [GO:0030163]; proteolysis [GO:0006508]; response to cytokine [GO:0034097]; response to food [GO:0032094]; response to nutrient [GO:0007584]; response to peptide hormone [GO:0043434]; response to toxic substance [GO:0009636]	cytoplasm [GO:0005737]; extracellular space [GO:0005615]; lysosome [GO:0005764]	peptidase activity [GO:0008233]; serine-type endopeptidase activity [GO:0004252]; serine-type peptidase activity [GO:0008236]
Q9N2M8	↑	hdc CG15532	Headcase protein [Cleaved into: Headcase short protein]	Drosophila melanogaster (Fruit fly)	instar larval or pupal development [GO:0002165]; negative regulation of neurogenesis [GO:0050768]; regulation of neuron remodeling [GO:1904799]; RNA-mediated post-transcriptional gene silencing [GO:0035194]; salivary gland cell autophagic cell death [GO:0035071]; terminal branching, open tracheal system [GO:0007430]	axon [GO:0030424]; cytoplasm [GO:0005737]; dendrite [GO:0030425]; perinuclear region of cytoplasm [GO:0048471]
Q6A051	↑	Atrnl1 Alp Atrnl Kiaa0534	Attractin-like protein 1	Mus musculus (Mouse)	animal organ morphogenesis [GO:0009887]; cell migration [GO:0016477]; G protein-coupled receptor signaling pathway [GO:0007186]; substrate adhesion-dependent cell spreading [GO:0034446]; tissue development [GO:0009888]	basement membrane [GO:0005604]; plasma membrane [GO:0005886]	carbohydrate binding [GO:0030246]
Q708S4	↑	asic4a accn4a	Acid-sensing ion channel 4-A (ASIC4-A) (Acid-sensing ion channel 4.1) (Amiloride-sensitive cation channel 4-A) (ZASIC4.1)	Danio rerio (Zebrafish) (Brachydanio rerio)	sodium ion transmembrane transport [GO:0035725]	apical part of cell [GO:0045177]; plasma membrane [GO:0005886]	cation channel activity [GO:0005261]; ligand-gated sodium channel activity [GO:0015280]; voltage-gated sodium channel activity [GO:0005248]
Q504N0	↑	Cpa2	Carboxypeptidase A2 (EC 3.4.17.15)	Mus musculus (Mouse)	proteolysis [GO:0006508]	extracellular region [GO:0005576]; extracellular space [GO:0005615]	carboxypeptidase activity [GO:0004180]; metallocarboxypeptidase activity [GO:0004181]; zinc ion binding [GO:0008270]
P49869	↑	Hr38 NR4A4 CG1864	Probable nuclear hormone receptor HR38 (dHR38) (Nuclear receptor subfamily 4 group A member 4)	Drosophila melanogaster (Fruit fly)	cellular response to corticotropin-releasing hormone stimulus [GO:0071376]; cuticle development [GO:0042335]; positive regulation of transcription by RNA polymerase II [GO:0045944]; regulation of adult chitin-containing cuticle pigmentation [GO:0048082]; regulation of transcription by RNA polymerase II [GO:0006357]	cytoplasm [GO:0005737]; nucleus [GO:0005634]; transcription regulator complex [GO:0005667]	core promoter sequence-specific DNA binding [GO:0001046]; DNA-binding transcription factor activity, RNA polymerase II-specific [GO:0000981]; nuclear glucocorticoid receptor binding [GO:0035259]; nuclear receptor activity [GO:0004879]; protein heterodimerization activity [GO:0046982]; RNA polymerase II cis-regulatory region sequence-specific DNA binding [GO:0000978]; RNA polymerase II transcripti…
P10180	↑	ct CG11387	Homeobox protein cut	Drosophila melanogaster (Fruit fly)	antennal development [GO:0007469]; antennal joint development [GO:0048098]; central nervous system development [GO:0007417]; dendrite guidance [GO:0070983]; dendrite morphogenesis [GO:0048813]; female gonad development [GO:0008585]; formation of a compartment boundary [GO:0060288]; imaginal disc-derived wing margin morphogenesis [GO:0008587]; Malpighian tubule bud morphogenesis [GO:0061332]; Malp…	nucleus [GO:0005634]	DNA binding [GO:0003677]; DNA-binding transcription factor activity, RNA polymerase II-specific [GO:0000981]; RNA polymerase II transcription regulatory region sequence-specific DNA binding [GO:0000977]; transcription cis-regulatory region binding [GO:0000976]
Q640S2	↑	crbn	Protein cereblon	Xenopus tropicalis (Western clawed frog) (Silurana tropicalis)	proteasome-mediated ubiquitin-dependent protein catabolic process [GO:0043161]; protein ubiquitination [GO:0016567]	Cul4A-RING E3 ubiquitin ligase complex [GO:0031464]; cytoplasm [GO:0005737]; nucleus [GO:0005634]	metal ion binding [GO:0046872]
Q05397	↑	PTK2 FAK FAK1	Focal adhesion kinase 1 (FADK 1) (EC 2.7.10.2) (Focal adhesion kinase-related nonkinase) (FRNK) (Protein phosphatase 1 regulatory subunit 71) (PPP1R71) (Protein-tyrosine kinase 2) (p125FAK) (pp125FAK)	Homo sapiens (Human)	angiogenesis [GO:0001525]; axon guidance [GO:0007411]; cell differentiation [GO:0030154]; cell migration [GO:0016477]; cell motility [GO:0048870]; detection of muscle stretch [GO:0035995]; ephrin receptor signaling pathway [GO:0048013]; epidermal growth factor receptor signaling pathway [GO:0007173]; establishment of cell polarity [GO:0030010]; Fc-gamma receptor signaling pathway involved in phag…	cell cortex [GO:0005938]; ciliary basal body [GO:0036064]; cytoplasm [GO:0005737]; cytoskeleton [GO:0005856]; cytosol [GO:0005829]; dendritic spine [GO:0043197]; extrinsic component of cytoplasmic side of plasma membrane [GO:0031234]; focal adhesion [GO:0005925]; intracellular membrane-bounded organelle [GO:0043231]; nucleus [GO:0005634]; perinuclear region of cytoplasm [GO:0048471]; plasma membr…	actin binding [GO:0003779]; ATP binding [GO:0005524]; integrin binding [GO:0005178]; JUN kinase binding [GO:0008432]; molecular function activator activity [GO:0140677]; non-membrane spanning protein tyrosine kinase activity [GO:0004715]; protein kinase binding [GO:0019901]; protein phosphatase binding [GO:0019903]; protein tyrosine kinase activity [GO:0004713]; protein tyrosine phosphatase activ…
Q9UBT2	↑	UBA2 SAE2 UBLE1B HRIHFB2115	SUMO-activating enzyme subunit 2 (EC 2.3.2.-) (Anthracycline-associated resistance ARX) (Ubiquitin-like 1-activating enzyme E1B) (Ubiquitin-like modifier-activating enzyme 2)	Homo sapiens (Human)	positive regulation of protein sumoylation [GO:0033235]; protein modification by small protein conjugation [GO:0032446]; protein sumoylation [GO:0016925]	cytoplasm [GO:0005737]; nucleoplasm [GO:0005654]; SUMO activating enzyme complex [GO:0031510]	ATP binding [GO:0005524]; magnesium ion binding [GO:0000287]; protein heterodimerization activity [GO:0046982]; small protein activating enzyme binding [GO:0044388]; SUMO activating enzyme activity [GO:0019948]; SUMO binding [GO:0032183]; transferase activity [GO:0016740]; ubiquitin-like protein conjugating enzyme binding [GO:0044390]
O36966	↑	ORF1	Replicase polyprotein [Cleaved into: Protein 1A; Protein 2A; Protein 2B; Protein 2C; Protein 3A; Protein 3B; 3C-like protease (EC 3.4.22.-); RNA-directed RNA polymerase 3D-POL (EC 2.7.7.48)]	Drosophila C virus (strain EB) (DCV)	DNA-templated transcription [GO:0006351]; proteolysis [GO:0006508]; viral RNA genome replication [GO:0039694]		ATP binding [GO:0005524]; cysteine-type endopeptidase activity [GO:0004197]; RNA binding [GO:0003723]; RNA helicase activity [GO:0003724]; RNA-dependent RNA polymerase activity [GO:0003968]
D3YXG0	↑	Hmcn1	Hemicentin-1 (Fibulin-6) (FIBL-6)	Mus musculus (Mouse)	actin filament reorganization [GO:0090527]; basement membrane organization [GO:0071711]; cell cycle [GO:0007049]; cell division [GO:0051301]; heterophilic cell-cell adhesion via plasma membrane cell adhesion molecules [GO:0007157]; homophilic cell adhesion via plasma membrane adhesion molecules [GO:0007156]; response to bacterium [GO:0009617]	adherens junction [GO:0005912]; basement membrane [GO:0005604]; cell cortex [GO:0005938]; cell junction [GO:0030054]; cleavage furrow [GO:0032154]; collagen-containing extracellular matrix [GO:0062023]; cytoplasm [GO:0005737]; extracellular region [GO:0005576]; muscle tendon junction [GO:0005927]	calcium ion binding [GO:0005509]
O18894	↑	CLCN3	H(+)/Cl(-) exchange transporter 3 (Chloride channel protein 3) (ClC-3) (Chloride transporter ClC-3)	Oryctolagus cuniculus (Rabbit)		early endosome [GO:0005769]; early endosome membrane [GO:0031901]; endosome membrane [GO:0010008]; Golgi apparatus [GO:0005794]; late endosome [GO:0005770]; late endosome membrane [GO:0031902]; lysosomal membrane [GO:0005765]; plasma membrane [GO:0005886]; recycling endosome [GO:0055037]; vesicle membrane [GO:0012506]	antiporter activity [GO:0015297]; ATP binding [GO:0005524]; PDZ domain binding [GO:0030165]; voltage-gated chloride channel activity [GO:0005247]
P15144	↑	ANPEP APN CD13 PEPN	Aminopeptidase N (AP-N) (hAPN) (EC 3.4.11.2) (Alanyl aminopeptidase) (Aminopeptidase M) (AP-M) (Microsomal aminopeptidase) (Myeloid plasma membrane glycoprotein CD13) (gp150) (CD antigen CD13)	Homo sapiens (Human)	angiogenesis [GO:0001525]; cell differentiation [GO:0030154]; peptide catabolic process [GO:0043171]; proteolysis [GO:0006508]; regulation of blood pressure [GO:0008217]; signal transduction [GO:0007165]	cytoplasm [GO:0005737]; endoplasmic reticulum-Golgi intermediate compartment [GO:0005793]; external side of plasma membrane [GO:0009897]; extracellular exosome [GO:0070062]; extracellular space [GO:0005615]; lysosomal membrane [GO:0005765]; plasma membrane [GO:0005886]; secretory granule membrane [GO:0030667]	aminopeptidase activity [GO:0004177]; metalloaminopeptidase activity [GO:0070006]; metallopeptidase activity [GO:0008237]; peptide binding [GO:0042277]; signaling receptor activity [GO:0038023]; virus receptor activity [GO:0001618]; zinc ion binding [GO:0008270]
Q25479	↑		Bumetanide-sensitive sodium-(potassium)-chloride cotransporter (Na-K-CL symporter)	Manduca sexta (Tobacco hawkmoth) (Tobacco hornworm)	potassium ion transport [GO:0006813]; sodium ion transport [GO:0006814]	membrane [GO:0016020]	cation:chloride symporter activity [GO:0015377]
Q9BWW4	↑	SSBP3 SSDP SSDP1	Single-stranded DNA-binding protein 3 (Sequence-specific single-stranded-DNA-binding protein)	Homo sapiens (Human)	head morphogenesis [GO:0060323]; hematopoietic progenitor cell differentiation [GO:0002244]; mesendoderm development [GO:0048382]; midbrain-hindbrain boundary initiation [GO:0021547]; positive regulation of anterior head development [GO:2000744]; positive regulation of cell population proliferation [GO:0008284]; positive regulation of transcription by RNA polymerase II [GO:0045944]; prechordal pl…	nucleus [GO:0005634]; transcription regulator complex [GO:0005667]	single-stranded DNA binding [GO:0003697]; transcription coactivator activity [GO:0003713]
Q5ZHN3	↑	WIPI2 RCJMB04_35d18	WD repeat domain phosphoinositide-interacting protein 2 (WIPI-2)	Gallus gallus (Chicken)	autophagosome assembly [GO:0000045]; autophagy of mitochondrion [GO:0000422]; autophagy of nucleus [GO:0044804]; cellular response to starvation [GO:0009267]; protein lipidation [GO:0006497]; protein localization to phagophore assembly site [GO:0034497]	cytosol [GO:0005829]; extrinsic component of membrane [GO:0019898]; phagophore assembly site membrane [GO:0034045]	phosphatidylinositol-3,5-bisphosphate binding [GO:0080025]; phosphatidylinositol-3-phosphate binding [GO:0032266]
P61017	↑	RAB4B	Ras-related protein Rab-4B (EC 3.6.5.2)	Canis lupus familiaris (Dog) (Canis familiaris)	glucose import [GO:0046323]; protein transport [GO:0015031]; Rab protein signal transduction [GO:0032482]; regulation of endocytosis [GO:0030100]; vesicle-mediated transport [GO:0016192]	endosome [GO:0005768]; insulin-responsive compartment [GO:0032593]; perinuclear region of cytoplasm [GO:0048471]; plasma membrane [GO:0005886]; recycling endosome [GO:0055037]	G protein activity [GO:0003925]; GTP binding [GO:0005525]; GTPase activity [GO:0003924]
Q5ZLG9	↑	WDR59 RCJMB04_6d21	GATOR complex protein WDR59	Gallus gallus (Chicken)	cellular response to amino acid starvation [GO:0034198]; positive regulation of TORC1 signaling [GO:1904263]	lysosomal membrane [GO:0005765]; Seh1-associated complex [GO:0035859]; vacuolar membrane [GO:0005774]	signaling adaptor activity [GO:0035591]
Q7KU24	↑	Chd1 CG3733	Chromodomain-helicase-DNA-binding protein 1 (CHD-1) (EC 3.6.4.12) (ATP-dependent helicase Chd1)	Drosophila melanogaster (Fruit fly)	chromatin remodeling [GO:0006338]; imaginal disc-derived wing morphogenesis [GO:0007476]; nucleosome organization [GO:0034728]; oogenesis [GO:0048477]; regulation of transcription by RNA polymerase II [GO:0006357]; sperm DNA decondensation [GO:0035041]	chromatin [GO:0000785]; nucleus [GO:0005634]; polytene chromosome interband [GO:0005705]; polytene chromosome puff [GO:0005703]	ATP binding [GO:0005524]; ATP hydrolysis activity [GO:0016887]; ATP-dependent chromatin remodeler activity [GO:0140658]; chromatin binding [GO:0003682]; DNA binding [GO:0003677]; helicase activity [GO:0004386]; histone binding [GO:0042393]
Q8N122	↑	RPTOR KIAA1303 RAPTOR	Regulatory-associated protein of mTOR (Raptor) (p150 target of rapamycin (TOR)-scaffold protein)	Homo sapiens (Human)	cellular response to amino acid stimulus [GO:0071230]; cellular response to DNA damage stimulus [GO:0006974]; cellular response to hypoxia [GO:0071456]; cellular response to leucine [GO:0071233]; cellular response to nutrient levels [GO:0031669]; cellular response to osmotic stress [GO:0071470]; cellular response to starvation [GO:0009267]; negative regulation of autophagy [GO:0010507]; phosphory…	cytoplasm [GO:0005737]; cytoplasmic stress granule [GO:0010494]; cytosol [GO:0005829]; dendrite [GO:0030425]; lysosomal membrane [GO:0005765]; lysosome [GO:0005764]; neuronal cell body [GO:0043025]; nucleoplasm [GO:0005654]; TORC1 complex [GO:0031931]	14-3-3 protein binding [GO:0071889]; protein kinase activator activity [GO:0030295]; protein kinase binding [GO:0019901]; protein serine/threonine kinase inhibitor activity [GO:0030291]; protein-containing complex binding [GO:0044877]; protein-macromolecule adaptor activity [GO:0030674]; RNA polymerase III type 1 promoter sequence-specific DNA binding [GO:0001002]; RNA polymerase III type 2 promo…
Q6TCG8	↑	Paqr3	Progestin and adipoQ receptor family member 3 (Progestin and adipoQ receptor family member III) (Raf kinase trapping to Golgi) (RKTG)	Mus musculus (Mouse)	negative regulation of MAP kinase activity [GO:0043407]; negative regulation of neuron projection development [GO:0010977]; negative regulation of peptidyl-serine phosphorylation [GO:0033137]; negative regulation of protein phosphorylation [GO:0001933]; protein localization to Golgi apparatus [GO:0034067]; protein phosphorylation [GO:0006468]	Golgi apparatus [GO:0005794]; Golgi membrane [GO:0000139]	signaling receptor activity [GO:0038023]
Q9VCZ3	↑	Octbeta1R oa2 Oct-beta-1 CG6919	Octopamine receptor beta-1R (DmOA2) (DmOct-beta-1R)	Drosophila melanogaster (Fruit fly)	adenylate cyclase-activating adrenergic receptor signaling pathway [GO:0071880]; adenylate cyclase-activating G protein-coupled receptor signaling pathway [GO:0007189]; adenylate cyclase-modulating G protein-coupled receptor signaling pathway [GO:0007188]; G protein-coupled receptor signaling pathway [GO:0007186]; negative regulation of synaptic assembly at neuromuscular junction [GO:0045886]	membrane [GO:0016020]; plasma membrane [GO:0005886]	adrenergic receptor activity [GO:0004935]; G protein-coupled amine receptor activity [GO:0008227]; G protein-coupled receptor activity [GO:0004930]; octopamine receptor activity [GO:0004989]
P91891	↑	Mo25 CG4083	Protein Mo25 (dMo25)	Drosophila melanogaster (Fruit fly)	intracellular signal transduction [GO:0035556]	cytoplasm [GO:0005737]; nucleus [GO:0005634]	protein serine/threonine kinase activator activity [GO:0043539]
Q6DFF9	↑	mapkbp1	Mitogen-activated protein kinase-binding protein 1	Xenopus laevis (African clawed frog)
Q6ZN16	↑	MAP3K15 ASK3	Mitogen-activated protein kinase kinase kinase 15 (EC 2.7.11.25) (Apoptosis signal-regulating kinase 3) (MAPK/ERK kinase kinase 15) (MEK kinase 15) (MEKK 15)	Homo sapiens (Human)	protein phosphorylation [GO:0006468]		ATP binding [GO:0005524]; MAP kinase kinase kinase activity [GO:0004709]; metal ion binding [GO:0046872]; protein kinase activity [GO:0004672]; protein serine kinase activity [GO:0106310]
Q03114	↑	Cdk5 Cdkn5 PSSALRE	Cyclin-dependent kinase 5 (EC 2.7.11.1) (Cell division protein kinase 5) (Cyclin-dependent-like kinase 5) (Serine/threonine-protein kinase PSSALRE) (Tau protein kinase II catalytic subunit) (TPKII catalytic subunit)	Rattus norvegicus (Rat)	apoptotic process [GO:0006915]; associative learning [GO:0008306]; axon extension [GO:0048675]; axonogenesis [GO:0007409]; behavioral response to cocaine [GO:0048148]; calcium ion import [GO:0070509]; cell division [GO:0051301]; cell migration [GO:0016477]; cell-matrix adhesion [GO:0007160]; cellular response to amyloid-beta [GO:1904646]; central nervous system development [GO:0007417]; central n…	axon [GO:0030424]; cell junction [GO:0030054]; cyclin-dependent protein kinase holoenzyme complex [GO:0000307]; cytoplasm [GO:0005737]; cytoskeleton [GO:0005856]; cytosol [GO:0005829]; dendrite [GO:0030425]; filopodium [GO:0030175]; glutamatergic synapse [GO:0098978]; growth cone [GO:0030426]; lamellipodium [GO:0030027]; membrane [GO:0016020]; neuromuscular junction [GO:0031594]; neuron projectio…	acetylcholine receptor activator activity [GO:0030549]; ATP binding [GO:0005524]; cyclin-dependent protein serine/threonine kinase activity [GO:0004693]; cytoskeletal protein binding [GO:0008092]; ephrin receptor binding [GO:0046875]; ErbB-2 class receptor binding [GO:0005176]; ErbB-3 class receptor binding [GO:0043125]; histone kinase activity [GO:0035173]; Hsp90 protein binding [GO:0051879]; ki…
P0C6U3	↑	1a	Replicase polyprotein 1a (pp1a) (ORF1a polyprotein) [Cleaved into: Non-structural protein 1 (nsp1) (p28); Non-structural protein 2 (nsp2) (p65); Papain-like protease nsp3 (PL-PRO) (EC 3.4.19.12) (EC 3.4.22.-) (Non-structural protein 3) (nsp3) (PL1-PRO/PL2-PRO) (PL1/PL2) (PL2-PRO) (Papain-like proteinases 1/2) (p210); Non-structural protein 4 (nsp4) (Peptide HD2) (p44); 3C-like proteinase nsp5 (3C…	Human coronavirus HKU1 (isolate N1) (HCoV-HKU1)	induction by virus of catabolism of host mRNA [GO:0039595]; induction by virus of host autophagy [GO:0039520]; methylation [GO:0032259]; modulation by virus of host protein ubiquitination [GO:0039648]; proteolysis [GO:0006508]; suppression by virus of host gene expression [GO:0039657]; suppression by virus of host ISG15-protein conjugation [GO:0039579]; suppression by virus of host type I interfe…	host cell membrane [GO:0033644]; host cell perinuclear region of cytoplasm [GO:0044220]; membrane [GO:0016020]	cysteine-type deubiquitinase activity [GO:0004843]; cysteine-type endopeptidase activity [GO:0004197]; endonuclease activity [GO:0004519]; methyltransferase activity [GO:0008168]; omega peptidase activity [GO:0008242]; RNA-dependent RNA polymerase activity [GO:0003968]; single-stranded RNA binding [GO:0003727]; zinc ion binding [GO:0008270]
Q6NTW1	↑	bsdc1-b	BSD domain-containing protein 1-B	Xenopus laevis (African clawed frog)
Q6DFI2	↑	tmem147	BOS complex subunit TMEM147 (Transmembrane protein 147)	Xenopus laevis (African clawed frog)		endoplasmic reticulum membrane [GO:0005789]; plasma membrane [GO:0005886]	ribosome binding [GO:0043022]
P43378	↑	PTPN9	Tyrosine-protein phosphatase non-receptor type 9 (EC 3.1.3.48) (Protein-tyrosine phosphatase MEG2) (PTPase MEG2)	Homo sapiens (Human)	negative regulation of neuron projection development [GO:0010977]; peptidyl-tyrosine dephosphorylation [GO:0035335]; positive regulation of protein localization to plasma membrane [GO:1903078]; protein dephosphorylation [GO:0006470]	cytoplasm [GO:0005737]; neuron projection terminus [GO:0044306]; nucleoplasm [GO:0005654]	non-membrane spanning protein tyrosine phosphatase activity [GO:0004726]; protein tyrosine phosphatase activity [GO:0004725]
E9Q7E2	↑	Arid2 Baf200	AT-rich interactive domain-containing protein 2 (ARID domain-containing protein 2) (BRG1-associated factor 200) (BAF200) (Zinc finger protein with activation potential) (Zipzap/p200)	Mus musculus (Mouse)	cardiac muscle cell proliferation [GO:0060038]; chromatin remodeling [GO:0006338]; circulatory system development [GO:0072359]; coronary artery morphogenesis [GO:0060982]; embryonic organ development [GO:0048568]; heart morphogenesis [GO:0003007]; homeostatic process [GO:0042592]; negative regulation of cell migration [GO:0030336]; negative regulation of cell population proliferation [GO:0008285]…	chromatin [GO:0000785]; kinetochore [GO:0000776]; nuclear matrix [GO:0016363]; nucleoplasm [GO:0005654]; plasma membrane [GO:0005886]; RSC-type complex [GO:0016586]; SWI/SNF complex [GO:0016514]; transcription regulator complex [GO:0005667]	DNA binding [GO:0003677]; metal ion binding [GO:0046872]
Q5EAQ1	↑	mif4gdb zgc:110826	MIF4G domain-containing protein B	Danio rerio (Zebrafish) (Brachydanio rerio)	cap-dependent translational initiation [GO:0002191]; regulation of translational initiation [GO:0006446]	cytoplasm [GO:0005737]; cytosol [GO:0005829]; histone mRNA stem-loop binding complex [GO:0062073]; nucleus [GO:0005634]	identical protein binding [GO:0042802]; RNA binding [GO:0003723]; translation activator activity [GO:0008494]
Q4VNC0	↑	ATP13A5 UNQ488/PRO1004	Probable cation-transporting ATPase 13A5 (EC 7.2.2.-) (P5-ATPase isoform 5)	Homo sapiens (Human)	cellular calcium ion homeostasis [GO:0006874]; ion transmembrane transport [GO:0034220]; transmembrane transport [GO:0055085]	membrane [GO:0016020]; plasma membrane [GO:0005886]	ATP binding [GO:0005524]; ATP hydrolysis activity [GO:0016887]; ATPase-coupled cation transmembrane transporter activity [GO:0019829]; metal ion binding [GO:0046872]; P-type transmembrane transporter activity [GO:0140358]
Q5ZJX1	↑	ABHD17C RCJMB04_14o5	Alpha/beta hydrolase domain-containing protein 17C (Abhydrolase domain-containing protein 17C) (EC 3.1.2.22)	Gallus gallus (Chicken)	protein depalmitoylation [GO:0002084]; regulation of postsynapse organization [GO:0099175]	dendritic spine [GO:0043197]; endosome membrane [GO:0010008]; plasma membrane [GO:0005886]; postsynaptic density membrane [GO:0098839]; recycling endosome membrane [GO:0055038]	palmitoyl-(protein) hydrolase activity [GO:0008474]
P13217	↑	norpA PLC-beta CG3620	1-phosphatidylinositol 4,5-bisphosphate phosphodiesterase (EC 3.1.4.11) (1-phosphatidylinositol 4,5-bisphosphate phosphodiesterase beta) (No receptor potential A protein) (Phosphoinositide phospholipase C) (Phosphoinositide phospholipase C-beta)	Drosophila melanogaster (Fruit fly)	adult locomotory behavior [GO:0008344]; calcium-mediated signaling [GO:0019722]; cellular response to light stimulus [GO:0071482]; circadian rhythm [GO:0007623]; deactivation of rhodopsin mediated signaling [GO:0016059]; detection of chemical stimulus involved in sensory perception of bitter taste [GO:0001580]; diacylglycerol biosynthetic process [GO:0006651]; entrainment of circadian clock [GO:0…	inaD signaling complex [GO:0016027]; rhabdomere [GO:0016028]	calcium ion binding [GO:0005509]; phosphatidylinositol phospholipase C activity [GO:0004435]; phospholipase C activity [GO:0004629]
A0JNI5	↑	CLASRP SFRS16	CLK4-associating serine/arginine rich protein (Splicing factor, arginine/serine-rich 16)	Bos taurus (Bovine)	mRNA processing [GO:0006397]; RNA splicing [GO:0008380]	nucleus [GO:0005634]
Q9NRA2	↑	SLC17A5	Sialin (H(+)/nitrate cotransporter) (H(+)/sialic acid cotransporter) (AST) (Membrane glycoprotein HP59) (Solute carrier family 17 member 5) (Vesicular excitatory amino acid transporter) (VEAT)	Homo sapiens (Human)	amino acid transport [GO:0006865]; anion transport [GO:0006820]; ion transport [GO:0006811]; response to bacterium [GO:0009617]; sialic acid transport [GO:0015739]	cytosol [GO:0005829]; lysosomal membrane [GO:0005765]; lysosome [GO:0005764]; membrane [GO:0016020]; plasma membrane [GO:0005886]; synaptic vesicle membrane [GO:0030672]	carbohydrate:proton symporter activity [GO:0005351]; D-glucuronate transmembrane transporter activity [GO:0042880]; sialic acid transmembrane transporter activity [GO:0015136]; sialic acid:proton symporter activity [GO:0015538]; transmembrane transporter activity [GO:0022857]
Q61555	↑	Fbn2 Fbn-2	Fibrillin-2 [Cleaved into: Placensin]	Mus musculus (Mouse)	anatomical structure morphogenesis [GO:0009653]; bone trabecula formation [GO:0060346]; camera-type eye development [GO:0043010]; embryonic eye morphogenesis [GO:0048048]; embryonic limb morphogenesis [GO:0030326]; glucose homeostasis [GO:0042593]; limb morphogenesis [GO:0035108]; placenta development [GO:0001890]; positive regulation of bone mineralization [GO:0030501]; positive regulation of os…	collagen-containing extracellular matrix [GO:0062023]; extracellular matrix [GO:0031012]; extracellular region [GO:0005576]; extracellular space [GO:0005615]; microfibril [GO:0001527]	calcium ion binding [GO:0005509]; extracellular matrix structural constituent [GO:0005201]; hormone activity [GO:0005179]
P0DSI3	↑		Venom allergen 3 homolog (Cysteine-rich venom protein) (CRVP)	Dinoponera quadriceps (South American ant)		extracellular region [GO:0005576]
Q9ULI1	↑	NWD2 KIAA1239	NACHT and WD repeat domain-containing protein 2 (Leucine-rich repeat and WD repeat-containing protein KIAA1239)	Homo sapiens (Human)
Q9UGJ0	↑	PRKAG2	5'-AMP-activated protein kinase subunit gamma-2 (AMPK gamma2) (AMPK subunit gamma-2) (H91620p)	Homo sapiens (Human)	ATP biosynthetic process [GO:0006754]; cellular response to glucose starvation [GO:0042149]; cellular response to nutrient levels [GO:0031669]; fatty acid biosynthetic process [GO:0006633]; glycogen metabolic process [GO:0005977]; intracellular signal transduction [GO:0035556]; negative regulation of protein kinase activity [GO:0006469]; positive regulation of peptidyl-threonine phosphorylation […	cytoplasm [GO:0005737]; cytosol [GO:0005829]; extracellular space [GO:0005615]; nucleoplasm [GO:0005654]; nucleotide-activated protein kinase complex [GO:0031588]; nucleus [GO:0005634]	ADP binding [GO:0043531]; AMP binding [GO:0016208]; AMP-activated protein kinase activity [GO:0004679]; ATP binding [GO:0005524]; cAMP-dependent protein kinase inhibitor activity [GO:0004862]; cAMP-dependent protein kinase regulator activity [GO:0008603]; phosphorylase kinase regulator activity [GO:0008607]; protein kinase activator activity [GO:0030295]; protein kinase binding [GO:0019901]; prot…
Q5ZKM1	↑	FTSJ3 RCJMB04_10b6	pre-rRNA 2'-O-ribose RNA methyltransferase FTSJ3 (EC 2.1.1.-) (Protein ftsJ homolog 3) (Putative rRNA methyltransferase 3)	Gallus gallus (Chicken)	enzyme-directed rRNA 2'-O-methylation [GO:0000453]; maturation of 5.8S rRNA from tricistronic rRNA transcript (SSU-rRNA, 5.8S rRNA, LSU-rRNA) [GO:0000466]; maturation of LSU-rRNA from tricistronic rRNA transcript (SSU-rRNA, 5.8S rRNA, LSU-rRNA) [GO:0000463]; RNA methylation [GO:0001510]; rRNA methylation [GO:0031167]	nucleolus [GO:0005730]; preribosome, large subunit precursor [GO:0030687]; preribosome, small subunit precursor [GO:0030688]	RNA 2'-O-methyltransferase activity [GO:0062105]; RNA methyltransferase activity [GO:0008173]; rRNA (guanine) methyltransferase activity [GO:0016435]; rRNA (uridine-2'-O-)-methyltransferase activity [GO:0008650]
Q8MPP3	↑	Mmp2 CG1794	Matrix metalloproteinase-2 (Dm2-MMP) (EC 3.4.24.-)	Drosophila melanogaster (Fruit fly)	activation of innate immune response [GO:0002218]; adult fat body development [GO:0007505]; basement membrane disassembly [GO:0034769]; basement membrane organization [GO:0071711]; cardioblast migration to the midline involved in heart rudiment formation [GO:0003319]; cell-cell junction organization [GO:0045216]; collagen catabolic process [GO:0030574]; embryonic heart tube formation [GO:0003144]…	dendrite [GO:0030425]; external side of plasma membrane [GO:0009897]; extracellular matrix [GO:0031012]; extracellular space [GO:0005615]; plasma membrane [GO:0005886]	endopeptidase activity [GO:0004175]; metalloendopeptidase activity [GO:0004222]; zinc ion binding [GO:0008270]
Q9Y597	↑	KCTD3	BTB/POZ domain-containing protein KCTD3 (Renal carcinoma antigen NY-REN-45)	Homo sapiens (Human)	protein homooligomerization [GO:0051260]	plasma membrane [GO:0005886]
Q6UXP7	↑	FAM151B UNQ9217/PRO28685	Protein FAM151B	Homo sapiens (Human)		extracellular space [GO:0005615]
B7YZU2	↑	flz lint CG8213	Serine protease filzig (EC 3.4.21.-) (Lumens interrupted)	Drosophila melanogaster (Fruit fly)	lumen formation, open tracheal system [GO:0035149]; proteolysis [GO:0006508]; trachea morphogenesis [GO:0060439]	perivitelline space [GO:0098595]; plasma membrane [GO:0005886]	serine-type endopeptidase activity [GO:0004252]
A1KYZ2	↑	TM1	Tropomyosin (Major allergen Pen m 1) (Tropomyosin, fast isoform) (Tm-Penm-fast) (allergen Pen m 1.0101)	Penaeus monodon (Giant tiger prawn)	locomotion [GO:0040011]; muscle system process [GO:0003012]; regulation of muscle contraction [GO:0006937]		protein homodimerization activity [GO:0042803]
Q7SZT7	↑	elavl4 elrD	ELAV-like protein 4 (Protein ElrD)	Xenopus laevis (African clawed frog)		cytoplasm [GO:0005737]; dendrite [GO:0030425]; growth cone [GO:0030426]; perikaryon [GO:0043204]; ribonucleoprotein complex [GO:1990904]	RNA binding [GO:0003723]
Q9EQG6	↑	Kidins220 Arms	Kinase D-interacting substrate of 220 kDa (Ankyrin repeat-rich membrane-spanning protein)	Rattus norvegicus (Rat)	cellular response to nerve growth factor stimulus [GO:1990090]; dendrite morphogenesis [GO:0048813]; in utero embryonic development [GO:0001701]; nerve growth factor signaling pathway [GO:0038180]; positive regulation of neuron projection development [GO:0010976]	cytosol [GO:0005829]; late endosome [GO:0005770]; membrane [GO:0016020]; protein-containing complex [GO:0032991]	PDZ domain binding [GO:0030165]; protein kinase binding [GO:0019901]; protein kinase regulator activity [GO:0019887]
Q6NXR4	↑	TTI2 C8orf41	TELO2-interacting protein 2	Homo sapiens (Human)	positive regulation of DNA damage checkpoint [GO:2000003]; protein stabilization [GO:0050821]	ASTRA complex [GO:0070209]; centrosome [GO:0005813]; cytosol [GO:0005829]; nucleoplasm [GO:0005654]; nucleus [GO:0005634]; TTT complex [GO:0110078]
A0A0B4K692	↑	Nep2 CG9761	Neprilysin-2 (EC 3.4.24.11) [Cleaved into: Neprilysin-2, soluble form]	Drosophila melanogaster (Fruit fly)	protein processing [GO:0016485]; proteolysis [GO:0006508]; sperm competition [GO:0046692]	extracellular space [GO:0005615]; membrane [GO:0016020]; plasma membrane [GO:0005886]	endopeptidase activity [GO:0004175]; metal ion binding [GO:0046872]; metalloendopeptidase activity [GO:0004222]; metallopeptidase activity [GO:0008237]
Q54P79	↑	4cl3 DDB_G0284743	Probable 4-coumarate--CoA ligase 3 (4CL 3) (EC 6.2.1.12) (4-coumaroyl-CoA synthase 3)	Dictyostelium discoideum (Social amoeba)	phenylpropanoid metabolic process [GO:0009698]		4-coumarate-CoA ligase activity [GO:0016207]; ATP binding [GO:0005524]; CoA-ligase activity [GO:0016405]
Q9WUB9	↑	MARCO	Macrophage receptor MARCO (Macrophage receptor with collagenous structure)	Mesocricetus auratus (Golden hamster)	innate immune response [GO:0045087]	collagen trimer [GO:0005581]; plasma membrane [GO:0005886]	scavenger receptor activity [GO:0005044]
Q9GKT2	↑	FAXDC2 QccE-20373 QflA-14437	Fatty acid hydroxylase domain-containing protein 2	Macaca fascicularis (Crab-eating macaque) (Cynomolgus monkey)	lipid biosynthetic process [GO:0008610]; positive regulation of megakaryocyte differentiation [GO:0045654]; positive regulation of protein phosphorylation [GO:0001934]	cytoplasm [GO:0005737]; membrane [GO:0016020]	iron ion binding [GO:0005506]; oxidoreductase activity [GO:0016491]
Q05722	↑	Col9a1	Collagen alpha-1(IX) chain	Mus musculus (Mouse)	bone morphogenesis [GO:0060349]; cartilage development [GO:0051216]; chondrocyte proliferation [GO:0035988]; extracellular matrix organization [GO:0030198]; growth plate cartilage development [GO:0003417]; skeletal system development [GO:0001501]; tissue homeostasis [GO:0001894]	basement membrane [GO:0005604]; collagen type IX trimer [GO:0005594]; extracellular matrix [GO:0031012]; extracellular space [GO:0005615]	carbohydrate binding [GO:0030246]; extracellular matrix structural constituent [GO:0005201]; metal ion binding [GO:0046872]
Q91X85	↑	Flvcr2 Mfsd7c	Feline leukemia virus subgroup C receptor-related protein 2 (Calcium-chelate transporter) (CCT)	Mus musculus (Mouse)	heme export [GO:0097037]	plasma membrane [GO:0005886]	heme binding [GO:0020037]; heme transmembrane transporter activity [GO:0015232]
Q9NQP4	↑	PFDN4 PFD4	Prefoldin subunit 4 (Protein C-1)	Homo sapiens (Human)	negative regulation of amyloid fibril formation [GO:1905907]; protein folding [GO:0006457]; protein stabilization [GO:0050821]	cytoplasm [GO:0005737]; cytosol [GO:0005829]; mitochondrion [GO:0005739]; nucleus [GO:0005634]; prefoldin complex [GO:0016272]	amyloid-beta binding [GO:0001540]; chaperone binding [GO:0051087]; unfolded protein binding [GO:0051082]
O02466	↑		Insulin-like peptide receptor (ILP receptor) (EC 2.7.10.1) [Cleaved into: Insulin-like peptide receptor alpha chain; Insulin-like peptide receptor beta chain]	Branchiostoma lanceolatum (Common lancelet) (Amphioxus lanceolatum)	protein autophosphorylation [GO:0046777]; transmembrane receptor protein tyrosine kinase signaling pathway [GO:0007169]	membrane [GO:0016020]	ATP binding [GO:0005524]; insulin receptor substrate binding [GO:0043560]; metal ion binding [GO:0046872]; phosphatidylinositol 3-kinase binding [GO:0043548]; transmembrane receptor protein tyrosine kinase activity [GO:0004714]
Q95NN1	↑		Tryptophan 2,3-dioxygenase (TDO) (EC 1.13.11.11) (Tryptamin 2,3-dioxygenase) (Tryptophan oxygenase) (TO) (TRPO) (Tryptophan pyrrolase) (Tryptophanase)	Tribolium castaneum (Red flour beetle)	ommochrome biosynthetic process [GO:0006727]; tryptophan catabolic process to kynurenine [GO:0019441]		heme binding [GO:0020037]; metal ion binding [GO:0046872]; tryptophan 2,3-dioxygenase activity [GO:0004833]
Q9VIS1	↑	CdGAPr CG10538	GTPase-activating protein CdGAPr (d-CdGAPr)	Drosophila melanogaster (Fruit fly)	retinal ganglion cell axon guidance [GO:0031290]; small GTPase mediated signal transduction [GO:0007264]		GTPase activator activity [GO:0005096]
P08012	↑	PRP1	Repetitive proline-rich cell wall protein 1	Glycine max (Soybean) (Glycine hispida)		extracellular region [GO:0005576]	structural constituent of cell wall [GO:0005199]
O46037	↑	Vinc CG3299	Vinculin	Drosophila melanogaster (Fruit fly)	cell adhesion [GO:0007155]	actin cytoskeleton [GO:0015629]; adherens junction [GO:0005912]; cell-cell contact zone [GO:0044291]; cytoplasm [GO:0005737]; cytoplasmic side of apical plasma membrane [GO:0098592]; cytoskeleton [GO:0005856]; focal adhesion [GO:0005925]; plasma membrane [GO:0005886]	actin filament binding [GO:0051015]; alpha-catenin binding [GO:0045294]; beta-catenin binding [GO:0008013]; structural molecule activity [GO:0005198]
A5D7L8	↑	PERM1	PGC-1 and ERR-induced regulator in muscle protein 1 (PPARGC1 and ESRR-induced regulator in muscle 1) (Peroxisome proliferator-activated receptor gamma coactivator 1 and estrogen-related receptor-induced regulator in muscle 1)	Bos taurus (Bovine)	regulation of DNA-templated transcription [GO:0006355]; response to muscle activity [GO:0014850]	cytoplasm [GO:0005737]; nucleus [GO:0005634]
Q9R1S8	↑	Capn7 Palbh	Calpain-7 (EC 3.4.22.-) (PalB homolog) (PalBH)	Mus musculus (Mouse)	positive regulation of epithelial cell migration [GO:0010634]; proteolysis [GO:0006508]; self proteolysis [GO:0097264]	centrosome [GO:0005813]; cytosol [GO:0005829]; nucleus [GO:0005634]	calcium-dependent cysteine-type endopeptidase activity [GO:0004198]; cysteine-type endopeptidase activity [GO:0004197]; endopeptidase activity [GO:0004175]; MIT domain binding [GO:0090541]
Q5BLE8	↑	retsat retsata zgc:113107	All-trans-retinol 13,14-reductase (EC 1.3.99.23) (All-trans-13,14-dihydroretinol saturase A) (RetSat A) (All-trans-retinol 7,8-reductase)	Danio rerio (Zebrafish) (Brachydanio rerio)	retinol metabolic process [GO:0042572]	endoplasmic reticulum membrane [GO:0005789]	all-trans-retinol 13,14-reductase activity [GO:0051786]; oxidoreductase activity [GO:0016491]
Q9V7U0	↑	resilin CG15920	Pro-resilin	Drosophila melanogaster (Fruit fly)	chitin-based cuticle development [GO:0040003]	chitin-based extracellular matrix [GO:0062129]; extracellular matrix [GO:0031012]; extracellular region [GO:0005576]; protein-carbohydrate complex [GO:0032992]	chitin binding [GO:0008061]; extracellular matrix constituent conferring elasticity [GO:0030023]; structural constituent of chitin-based larval cuticle [GO:0008010]; structural constituent of cuticle [GO:0042302]
Q67XX3	↑	JMJ22 At5g06550 F15M7.8	Arginine-specific demethylase JMJ22 (EC 1.14.11.-) (Arginine-specific histone demethylase JMJ22) (F-box protein JMJ22) (Jumonji domain-containing protein 22) (AtJMJ22) (Protein JUMONJI 22) ([histone H4]-dimethyl-L-arginine(3) monodemethylase JMJ22)	Arabidopsis thaliana (Mouse-ear cress)	gibberellic acid mediated signaling pathway [GO:0009740]; gibberellin mediated signaling pathway [GO:0010476]; histone H4-R3 demethylation [GO:0070079]; histone H4-R3 methylation [GO:0043985]; positive regulation of seed germination [GO:0010030]; regulation of photomorphogenesis [GO:0010099]; response to red light [GO:0010114]	nucleus [GO:0005634]	cis-regulatory region sequence-specific DNA binding [GO:0000987]; metal ion binding [GO:0046872]; oxidoreductase activity [GO:0016491]; transcription cis-regulatory region binding [GO:0000976]
Q1HGK7	↑	KATNA1	Katanin p60 ATPase-containing subunit A1 (Katanin p60 subunit A1) (EC 5.6.1.1) (p60 katanin)	Gallus gallus (Chicken)	cell cycle [GO:0007049]; cell division [GO:0051301]; microtubule severing [GO:0051013]	centrosome [GO:0005813]; cytoplasm [GO:0005737]; microtubule [GO:0005874]; microtubule cytoskeleton [GO:0015630]; midbody [GO:0030496]; mitotic spindle pole [GO:0097431]; spindle [GO:0005819]; spindle pole [GO:0000922]	ATP binding [GO:0005524]; ATP hydrolysis activity [GO:0016887]; isomerase activity [GO:0016853]; microtubule binding [GO:0008017]; microtubule severing ATPase activity [GO:0008568]
A1L1W9	↑	slc16a10 si:ch211-241j12.1 zgc:158478	Monocarboxylate transporter 10 (MCT 10) (Solute carrier family 16 member 10)	Danio rerio (Zebrafish) (Brachydanio rerio)	aromatic amino acid transport [GO:0015801]; thyroid hormone transport [GO:0070327]	basolateral plasma membrane [GO:0016323]; membrane [GO:0016020]	aromatic amino acid transmembrane transporter activity [GO:0015173]; L-phenylalanine transmembrane transporter activity [GO:0015192]; L-tryptophan transmembrane transporter activity [GO:0015196]; L-tyrosine transmembrane transporter activity [GO:0005302]; thyroid hormone transmembrane transporter activity [GO:0015349]
Q28658	↑	SPRR3	Small proline-rich protein 3 (Cornifin beta)	Oryctolagus cuniculus (Rabbit)	keratinization [GO:0031424]	cytoplasm [GO:0005737]
Q9TSL6	↑	UGT2B23	UDP-glucuronosyltransferase 2B23 (UDPGT 2B23) (EC 2.4.1.17)	Macaca fascicularis (Crab-eating macaque) (Cynomolgus monkey)		endoplasmic reticulum membrane [GO:0005789]	glucuronosyltransferase activity [GO:0015020]
Q28IU1	↑	hsd17b12 TNeu053h21.1	Very-long-chain 3-oxoacyl-CoA reductase (EC 1.1.1.330) (17-beta-hydroxysteroid dehydrogenase 12) (17-beta-HSD 12) (3-ketoacyl-CoA reductase) (KAR) (Estradiol 17-beta-dehydrogenase 12) (EC 1.1.1.62)	Xenopus tropicalis (Western clawed frog) (Silurana tropicalis)	estrogen biosynthetic process [GO:0006703]; fatty acid biosynthetic process [GO:0006633]	endoplasmic reticulum membrane [GO:0005789]	17-beta-hydroxysteroid dehydrogenase (NAD+) activity [GO:0044594]; 3-oxo-arachidoyl-CoA reductase activity [GO:0102339]; 3-oxo-behenoyl-CoA reductase activity [GO:0102340]; 3-oxo-cerotoyl-CoA reductase activity [GO:0102342]; 3-oxo-lignoceroyl-CoA reductase activity [GO:0102341]
Q6ZAC1	↑	4CL5 Os08g0448000 LOC_Os08g34790 OsJ_026405 P0409A07.17 P0429B05.38	4-coumarate--CoA ligase 5 (4CL 5) (Os4CL5) (EC 6.2.1.12) ((E)-ferulate--CoA ligase) (EC 6.2.1.34) (4-coumaroyl-CoA synthase 5)	Oryza sativa subsp. japonica (Rice)	phenylpropanoid metabolic process [GO:0009698]		(E)-caffeate-CoA ligase activity [GO:0106286]; 4-coumarate-CoA ligase activity [GO:0016207]; ATP binding [GO:0005524]; CoA-ligase activity [GO:0016405]; trans-cinnamate-CoA ligase activity [GO:0106290]
P30975	↑	TkR99D Takr99D CG7887	Tachykinin-like peptides receptor 99D (Tachykinin-like receptor at 99D) (dTKR)	Drosophila melanogaster (Fruit fly)	detection of chemical stimulus involved in sensory perception of smell [GO:0050911]; G protein-coupled receptor signaling pathway [GO:0007186]; negative regulation of synaptic transmission [GO:0050805]; neuropeptide signaling pathway [GO:0007218]; olfactory behavior [GO:0042048]; positive regulation of sensory perception of pain [GO:1904058]; tachykinin receptor signaling pathway [GO:0007217]	membrane [GO:0016020]; plasma membrane [GO:0005886]	neuropeptide receptor activity [GO:0008188]; tachykinin receptor activity [GO:0004995]
P04988	↑	cprA CP1 DDB_G0290957	Cysteine proteinase 1 (EC 3.4.22.-)	Dictyostelium discoideum (Social amoeba)	hyperosmotic response [GO:0006972]; proteolysis involved in protein catabolic process [GO:0051603]	extracellular space [GO:0005615]; lysosome [GO:0005764]	cysteine-type endopeptidase activity [GO:0004197]
P23467	↑	PTPRB PTPB	Receptor-type tyrosine-protein phosphatase beta (Protein-tyrosine phosphatase beta) (R-PTP-beta) (EC 3.1.3.48) (Vascular endothelial protein tyrosine phosphatase) (VE-PTP)	Homo sapiens (Human)	angiogenesis [GO:0001525]; dephosphorylation [GO:0016311]; glial cell migration [GO:0008347]; peptidyl-tyrosine dephosphorylation involved in inactivation of protein kinase activity [GO:1990264]; phosphate-containing compound metabolic process [GO:0006796]; protein dephosphorylation [GO:0006470]	plasma membrane [GO:0005886]; receptor complex [GO:0043235]; specific granule membrane [GO:0035579]; tertiary granule membrane [GO:0070821]	cadherin binding [GO:0045296]; transmembrane receptor protein tyrosine phosphatase activity [GO:0005001]
P54198	↑	HIRA DGCR1 HIR TUPLE1	Protein HIRA (TUP1-like enhancer of split protein 1)	Homo sapiens (Human)	anatomical structure morphogenesis [GO:0009653]; gastrulation [GO:0007369]; muscle cell differentiation [GO:0042692]; nucleosome assembly [GO:0006334]; osteoblast differentiation [GO:0001649]; regulation of transcription by RNA polymerase II [GO:0006357]	chromatin [GO:0000785]; extracellular exosome [GO:0070062]; HIR complex [GO:0000417]; nucleoplasm [GO:0005654]; nucleus [GO:0005634]; PML body [GO:0016605]; protein-containing complex [GO:0032991]	histone binding [GO:0042393]; RNA polymerase II-specific DNA-binding transcription factor binding [GO:0061629]; transcription corepressor activity [GO:0003714]
Q15063	↑	POSTN OSF2	Periostin (PN) (Osteoblast-specific factor 2) (OSF-2)	Homo sapiens (Human)	cell adhesion [GO:0007155]; cellular response to vitamin K [GO:0071307]; extracellular matrix organization [GO:0030198]; regulation of Notch signaling pathway [GO:0008593]; tissue development [GO:0009888]	collagen-containing extracellular matrix [GO:0062023]; extracellular matrix [GO:0031012]; extracellular space [GO:0005615]; trans-Golgi network [GO:0005802]	cell adhesion molecule binding [GO:0050839]; heparin binding [GO:0008201]; metal ion binding [GO:0046872]
P18899	↑	DDR48 FSP YMR173W YM8010.03	Stress protein DDR48 (DNA damage-responsive protein 48) (DDRP 48) (Flocculent-specific protein) (YP 75)	Saccharomyces cerevisiae (strain ATCC 204508 / S288c) (Baker's yeast)	DNA repair [GO:0006281]	cytoplasm [GO:0005737]; cytosol [GO:0005829]	ATP hydrolysis activity [GO:0016887]; GTPase activity [GO:0003924]
P53767	↑	Flt1 Flt-1 Vegfr1	Vascular endothelial growth factor receptor 1 (VEGFR-1) (EC 2.7.10.1) (Fms-like tyrosine kinase 1) (FLT-1) (Tyrosine-protein kinase receptor FLT)	Rattus norvegicus (Rat)	aging [GO:0007568]; angiogenesis [GO:0001525]; blood vessel morphogenesis [GO:0048514]; branching involved in blood vessel morphogenesis [GO:0001569]; cell migration [GO:0016477]; cellular response to hypoxia [GO:0071456]; cellular response to vascular endothelial growth factor stimulus [GO:0035924]; embryonic morphogenesis [GO:0048598]; female pregnancy [GO:0007565]; hematopoietic progenitor cel…	endosome [GO:0005768]; extracellular space [GO:0005615]; nucleus [GO:0005634]; plasma membrane [GO:0005886]; receptor complex [GO:0043235]	ATP binding [GO:0005524]; growth factor binding [GO:0019838]; identical protein binding [GO:0042802]; placental growth factor receptor activity [GO:0036332]; transmembrane receptor protein tyrosine kinase activity [GO:0004714]; vascular endothelial growth factor receptor activity [GO:0005021]
Q91Z98	↑	Chil4 Chi3l4 Ym2	Chitinase-like protein 4 (Chitinase-3-like protein 4) (Secreted protein Ym2)	Mus musculus (Mouse)	carbohydrate metabolic process [GO:0005975]; chitin catabolic process [GO:0006032]; positive regulation of chemokine production [GO:0032722]; production of molecular mediator involved in inflammatory response [GO:0002532]	cytoplasm [GO:0005737]; extracellular region [GO:0005576]; extracellular space [GO:0005615]	chitin binding [GO:0008061]; kinase binding [GO:0019900]
Q5SPP0	↑	clvs2 rlbp1l2 si:ch211-199i15.4	Clavesin-2 (Retinaldehyde-binding protein 1-like 2)	Danio rerio (Zebrafish) (Brachydanio rerio)	lysosome organization [GO:0007040]	clathrin-coated vesicle [GO:0030136]; early endosome membrane [GO:0031901]; endosome [GO:0005768]; trans-Golgi network [GO:0005802]	phosphatidylinositol bisphosphate binding [GO:1902936]; phosphatidylinositol-3,5-bisphosphate binding [GO:0080025]
P16621	↑	Lar CG10443	Tyrosine-protein phosphatase Lar (EC 3.1.3.48) (Protein-tyrosine-phosphate phosphohydrolase) (dLAR)	Drosophila melanogaster (Fruit fly)	axon extension [GO:0048675]; axon guidance [GO:0007411]; axon target recognition [GO:0007412]; cell adhesion [GO:0007155]; centripetally migrating follicle cell migration [GO:0060269]; hematopoietic stem cell homeostasis [GO:0061484]; motor neuron axon guidance [GO:0008045]; negative regulation of homophilic cell adhesion [GO:1903386]; negative regulation of insulin receptor signaling pathway [GO…	axon [GO:0030424]; basal plasma membrane [GO:0009925]; cell leading edge [GO:0031252]; cell surface [GO:0009986]; focal adhesion [GO:0005925]	heparin binding [GO:0008201]; insulin receptor binding [GO:0005158]; protein tyrosine phosphatase activity [GO:0004725]; SAM domain binding [GO:0032093]; transmembrane receptor protein tyrosine phosphatase activity [GO:0005001]
B4IXJ2	↑	cue GH15203	Protein cueball	Drosophila grimshawi (Hawaiian fruit fly) (Idiomyia grimshawi)	animal organ development [GO:0048513]; cellular component organization [GO:0016043]; oogenesis [GO:0048477]; positive regulation of circadian sleep/wake cycle, sleep [GO:0045938]; spermatogenesis [GO:0007283]; system development [GO:0048731]; triglyceride homeostasis [GO:0070328]	plasma membrane [GO:0005886]
Q5M7P4	↑	sestd1	SEC14 domain and spectrin repeat-containing protein 1	Xenopus tropicalis (Western clawed frog) (Silurana tropicalis)	blood vessel morphogenesis [GO:0048514]
Q71M21	↑	arhgap21-b xrgap	Rho GTPase-activating protein 21-B (Rho-type GTPase-activating protein 21-B) (XrGAP)	Xenopus laevis (African clawed frog)	signal transduction [GO:0007165]	anchoring junction [GO:0070161]; cytoplasmic vesicle membrane [GO:0030659]; cytoskeleton [GO:0005856]; Golgi membrane [GO:0000139]	GTPase activator activity [GO:0005096]
B7Z0W9	↑	OtopLc CG42265	Proton channel OtopLc (Otopetrin-Lc) (DmOtopLc)	Drosophila melanogaster (Fruit fly)	proton transmembrane transport [GO:1902600]	membrane [GO:0016020]; plasma membrane [GO:0005886]	proton channel activity [GO:0015252]
P80147	↑	ABAT GABAT	4-aminobutyrate aminotransferase, mitochondrial (EC 2.6.1.19) ((S)-3-amino-2-methylpropionate transaminase) (EC 2.6.1.22) (GABA aminotransferase) (GABA-AT) (Gamma-amino-N-butyrate transaminase) (GABA transaminase) (GABA-T) (L-AIBAT)	Sus scrofa (Pig)	behavioral response to cocaine [GO:0048148]; gamma-aminobutyric acid catabolic process [GO:0009450]; neurotransmitter catabolic process [GO:0042135]	4-aminobutyrate transaminase complex [GO:0032144]; cytosol [GO:0005829]; mitochondrial matrix [GO:0005759]; mitochondrion [GO:0005739]	(S)-3-amino-2-methylpropionate transaminase activity [GO:0047298]; 2 iron, 2 sulfur cluster binding [GO:0051537]; 4-aminobutyrate:2-oxoglutarate transaminase activity [GO:0034386]; identical protein binding [GO:0042802]; metal ion binding [GO:0046872]; protein homodimerization activity [GO:0042803]; pyridoxal phosphate binding [GO:0030170]; succinate-semialdehyde dehydrogenase binding [GO:0032145]
B0X1Q4	↑	CPIJ013394	O-glucosyltransferase rumi homolog (EC 2.4.1.-)	Culex quinquefasciatus (Southern house mosquito) (Culex pungens)	protein O-linked glycosylation via serine [GO:0018242]	endoplasmic reticulum lumen [GO:0005788]; extracellular region [GO:0005576]	UDP-glucosyltransferase activity [GO:0035251]
Q5F364	↑	ABCC1 MRP1 RCJMB04_32d20	Multidrug resistance-associated protein 1 (EC 7.6.2.2) (ATP-binding cassette sub-family C member 1) (Glutathione-S-conjugate-translocating ATPase ABCC1) (EC 7.6.2.3) (Leukotriene C(4) transporter) (LTC4 transporter)	Gallus gallus (Chicken)	glutathione transmembrane transport [GO:0034775]; lipid transport [GO:0006869]; transmembrane transport [GO:0055085]; xenobiotic transport [GO:0042908]	basolateral plasma membrane [GO:0016323]; membrane [GO:0016020]	ABC-type xenobiotic transporter activity [GO:0008559]; ATP binding [GO:0005524]; ATP hydrolysis activity [GO:0016887]; ATPase-coupled transmembrane transporter activity [GO:0042626]; glutathione transmembrane transporter activity [GO:0034634]
Q9VEG6	↑	Pxt CG7660	Chorion peroxidase (EC 1.11.1.7) (Peroxinectin-related protein) (Dpxt)	Drosophila melanogaster (Fruit fly)	chorion-containing eggshell formation [GO:0007304]; egg chorion assembly [GO:0007306]; follicle cell of egg chamber development [GO:0030707]; hydrogen peroxide catabolic process [GO:0042744]; hydrogen peroxide metabolic process [GO:0042743]; prostaglandin biosynthetic process [GO:0001516]; response to oxidative stress [GO:0006979]	extracellular space [GO:0005615]	heme binding [GO:0020037]; lactoperoxidase activity [GO:0140825]; metal ion binding [GO:0046872]; peroxidase activity [GO:0004601]
Q94887	↑	Nrx-IV Nrx CG6827	Neurexin-4 (Neurexin IV)	Drosophila melanogaster (Fruit fly)	axon ensheathment [GO:0008366]; cell adhesion involved in heart morphogenesis [GO:0061343]; cell-cell junction organization [GO:0045216]; dorsal closure [GO:0007391]; establishment of glial blood-brain barrier [GO:0060857]; heart process [GO:0003015]; nerve maturation [GO:0021682]; presynaptic membrane assembly [GO:0097105]; protein localization [GO:0008104]; regulation of tube size, open trachea…	plasma membrane [GO:0005886]; pleated septate junction [GO:0005919]; presynaptic active zone [GO:0048786]; synapse [GO:0045202]
Q96KM6	↑	ZNF512B KIAA1196	Zinc finger protein 512B	Homo sapiens (Human)	negative regulation of miRNA transcription [GO:1902894]	nucleoplasm [GO:0005654]	DNA-binding transcription repressor activity, RNA polymerase II-specific [GO:0001227]; metal ion binding [GO:0046872]; RNA polymerase II transcription regulatory region sequence-specific DNA binding [GO:0000977]
Q91Y77	↑	Slc16a10 Mct10 Tat1	Monocarboxylate transporter 10 (MCT 10) (Aromatic amino acid transporter 1) (Solute carrier family 16 member 10) (T-type amino acid transporter 1)	Rattus norvegicus (Rat)	aromatic amino acid transport [GO:0015801]; thyroid hormone generation [GO:0006590]; thyroid hormone transport [GO:0070327]; thyroid-stimulating hormone secretion [GO:0070460]	basolateral plasma membrane [GO:0016323]; membrane [GO:0016020]; plasma membrane [GO:0005886]	aromatic amino acid transmembrane transporter activity [GO:0015173]; L-phenylalanine transmembrane transporter activity [GO:0015192]; L-tryptophan transmembrane transporter activity [GO:0015196]; L-tyrosine transmembrane transporter activity [GO:0005302]; thyroid hormone transmembrane transporter activity [GO:0015349]
P23380	↑	Vha16-1 VHA Vha16 CG3161	V-type proton ATPase 16 kDa proteolipid subunit c (V-ATPase 16 kDa proteolipid subunit c) (VHA16K) (Ductin) (Vacuolar H+ ATPase subunit 16-1) (Vacuolar proton pump 16 kDa proteolipid subunit c)	Drosophila melanogaster (Fruit fly)	dsRNA transport [GO:0033227]; proton transmembrane transport [GO:1902600]; vacuolar acidification [GO:0007035]	fusome [GO:0045169]; membrane [GO:0016020]; plasma membrane proton-transporting V-type ATPase complex [GO:0033181]; vacuolar proton-transporting V-type ATPase, V0 domain [GO:0000220]	proton-transporting ATPase activity, rotational mechanism [GO:0046961]
O93484	↑	col1a2	Collagen alpha-2(I) chain (Alpha-2 type I collagen)	Oncorhynchus mykiss (Rainbow trout) (Salmo gairdneri)		collagen trimer [GO:0005581]; extracellular region [GO:0005576]	extracellular matrix structural constituent [GO:0005201]; metal ion binding [GO:0046872]
P18461	↑	FGFR2 CEK3	Fibroblast growth factor receptor 2 (FGFR-2) (EC 2.7.10.1) (Tyrosine kinase receptor CEK3)	Gallus gallus (Chicken)	apoptotic process [GO:0006915]; positive regulation of cell population proliferation [GO:0008284]; positive regulation of kinase activity [GO:0033674]; transmembrane receptor protein tyrosine kinase signaling pathway [GO:0007169]	cytoplasmic vesicle [GO:0031410]; Golgi apparatus [GO:0005794]; plasma membrane [GO:0005886]; receptor complex [GO:0043235]	ATP binding [GO:0005524]; fibroblast growth factor binding [GO:0017134]; fibroblast growth factor receptor activity [GO:0005007]; transmembrane receptor protein tyrosine kinase activity [GO:0004714]
Q5UPS7	↑	MIMI_R240	Collagen-like protein 4	Acanthamoeba polyphaga mimivirus (APMV)		virion component [GO:0044423]
P58875	↑	SEC14L2	SEC14-like protein 2 (Alpha-tocopherol-associated protein) (TAP) (bTAP)	Bos taurus (Bovine)		cytoplasm [GO:0005737]; nucleus [GO:0005634]	lipid binding [GO:0008289]
D2KBH9	↑		Zinc metalloproteinase nas-8 (EC 3.4.24.21) (Nematode astacin 8) (Sc-AST)	Steinernema carpocapsae (Entomopathogenic nematode)	proteolysis [GO:0006508]	extracellular region [GO:0005576]	metalloendopeptidase activity [GO:0004222]; zinc ion binding [GO:0008270]
Q9QUP4	↑	Chst5 Gst4	Carbohydrate sulfotransferase 5 (EC 2.8.2.-) (Galactose/N-acetylglucosamine/N-acetylglucosamine 6-O-sulfotransferase 4) (GST4) (Intestinal N-acetylglucosamine-6-O-sulfotransferase) (I-GlcNAc6ST) (Intestinal GlcNAc-6-sulfotransferase) (mIGn6ST) (N-acetylglucosamine 6-O-sulfotransferase 3) (GlcNAc6ST-3) (Gn6st-3)	Mus musculus (Mouse)	carbohydrate metabolic process [GO:0005975]; keratan sulfate biosynthetic process [GO:0018146]; N-acetylglucosamine metabolic process [GO:0006044]; sulfur compound metabolic process [GO:0006790]	Golgi apparatus [GO:0005794]; Golgi membrane [GO:0000139]; trans-Golgi network [GO:0005802]	keratan sulfotransferase activity [GO:0045130]; N-acetylglucosamine 6-O-sulfotransferase activity [GO:0001517]
O02388	↑	LCP22	Larval cuticle protein LCP-22	Bombyx mori (Silk moth)			structural constituent of cuticle [GO:0042302]
Q9H5L6	↑	THAP9	DNA transposase THAP9 (EC 2.7.7.-) (THAP domain-containing protein 9) (hTh9)	Homo sapiens (Human)	DNA integration [GO:0015074]; DNA recombination [GO:0006310]; transposition, DNA-mediated [GO:0006313]		DNA binding [GO:0003677]; metal ion binding [GO:0046872]; sequence-specific DNA binding [GO:0043565]; transferase activity [GO:0016740]; transposase activity [GO:0004803]
Q69ZT9	↑	Tbc1d30 Kiaa0984	TBC1 domain family member 30	Mus musculus (Mouse)	activation of GTPase activity [GO:0090630]; negative regulation of cilium assembly [GO:1902018]; positive regulation of GTPase activity [GO:0043547]	ciliary basal body [GO:0036064]; cilium [GO:0005929]; cytosol [GO:0005829]; plasma membrane [GO:0005886]	GTPase activator activity [GO:0005096]; small GTPase binding [GO:0031267]
Q0Q028	↑		Putative defense protein 3 (DFP-3)	Antheraea mylitta (Tasar silkworm)	defense response to bacterium [GO:0042742]; defense response to protozoan [GO:0042832]; innate immune response [GO:0045087]	extracellular region [GO:0005576]
P82474	↑		Zingipain-2 (EC 3.4.22.67) (Cysteine proteinase GP-II)	Zingiber officinale (Ginger) (Amomum zingiber)	proteolysis [GO:0006508]		cysteine-type peptidase activity [GO:0008234]
Q26474	↑	LAC	Lachesin	Schistocerca americana (American grasshopper)	cell adhesion [GO:0007155]	plasma membrane [GO:0005886]
P98073	↑	TMPRSS15 ENTK PRSS7	Enteropeptidase (EC 3.4.21.9) (Enterokinase) (Serine protease 7) (Transmembrane protease serine 15) [Cleaved into: Enteropeptidase non-catalytic heavy chain; Enteropeptidase catalytic light chain]	Homo sapiens (Human)	proteolysis [GO:0006508]	brush border [GO:0005903]; membrane [GO:0016020]	scavenger receptor activity [GO:0005044]; serine-type endopeptidase activity [GO:0004252]
O70370	↑	Ctss Cats	Cathepsin S (EC 3.4.22.27)	Mus musculus (Mouse)	antigen processing and presentation of exogenous peptide antigen via MHC class II [GO:0019886]; antigen processing and presentation of peptide antigen [GO:0048002]; basement membrane disassembly [GO:0034769]; bone resorption [GO:0045453]; collagen catabolic process [GO:0030574]; immune response [GO:0006955]; positive regulation of cation channel activity [GO:2001259]; positive regulation of infla…	cell surface [GO:0009986]; early endosome lumen [GO:0031905]; extracellular space [GO:0005615]; intracellular membrane-bounded organelle [GO:0043231]; late endosome [GO:0005770]; lysosome [GO:0005764]; membrane [GO:0016020]; phagocytic vesicle [GO:0045335]	collagen binding [GO:0005518]; cysteine-type endopeptidase activity [GO:0004197]; cysteine-type peptidase activity [GO:0008234]; fibronectin binding [GO:0001968]; laminin binding [GO:0043236]; peptidase activity [GO:0008233]; proteoglycan binding [GO:0043394]
C0HL62	↑	Lcp65Ab1 Lcp-b1 Lcp5 CG18776	Larval cuticle protein 65Ab1 (Larval cuticle protein 5)	Drosophila melanogaster (Fruit fly)	chitin-based cuticle development [GO:0040003]; larval chitin-based cuticle development [GO:0008363]	chitin-based extracellular matrix [GO:0062129]; extracellular region [GO:0005576]	structural constituent of chitin-based larval cuticle [GO:0008010]
P16292	↑	F9	Coagulation factor IX (EC 3.4.21.22) (Christmas factor)	Oryctolagus cuniculus (Rabbit)	blood coagulation [GO:0007596]; proteolysis [GO:0006508]; zymogen activation [GO:0031638]	extracellular space [GO:0005615]	calcium ion binding [GO:0005509]; endopeptidase activity [GO:0004175]; serine-type endopeptidase activity [GO:0004252]
P82198	↑	Tgfbi	Transforming growth factor-beta-induced protein ig-h3 (Beta ig-h3)	Mus musculus (Mouse)	angiogenesis [GO:0001525]; cell adhesion [GO:0007155]; chondrocyte differentiation [GO:0002062]; extracellular matrix organization [GO:0030198]; localization [GO:0051179]	basement membrane [GO:0005604]; collagen-containing extracellular matrix [GO:0062023]; extracellular matrix [GO:0031012]; extracellular space [GO:0005615]; trans-Golgi network [GO:0005802]	cell adhesion molecule binding [GO:0050839]; collagen binding [GO:0005518]; extracellular matrix binding [GO:0050840]; identical protein binding [GO:0042802]
Q6GR09	↑	spopl	Speckle-type POZ protein-like	Xenopus laevis (African clawed frog)	negative regulation of protein ubiquitination [GO:0031397]; proteasome-mediated ubiquitin-dependent protein catabolic process [GO:0043161]; protein ubiquitination [GO:0016567]	Cul3-RING ubiquitin ligase complex [GO:0031463]; nucleus [GO:0005634]
Q49B93	↑	Slc5a12 Smct2	Sodium-coupled monocarboxylate transporter 2 (Electroneutral sodium monocarboxylate cotransporter) (Low-affinity sodium-lactate cotransporter) (Solute carrier family 5 member 12)	Mus musculus (Mouse)	sodium ion transport [GO:0006814]	apical plasma membrane [GO:0016324]; nucleoplasm [GO:0005654]; plasma membrane [GO:0005886]	lactate transmembrane transporter activity [GO:0015129]; symporter activity [GO:0015293]
P0DPW4	↑		U-scoloptoxin(01)-Er1a (U-SLPTX(01)-Er1a)	Ethmostigmus rubripes (Giant centipede)		extracellular region [GO:0005576]	chitin binding [GO:0008061]; toxin activity [GO:0090729]
O08651	↑	Phgdh	D-3-phosphoglycerate dehydrogenase (3-PGDH) (EC 1.1.1.95)	Rattus norvegicus (Rat)	G1 to G0 transition [GO:0070314]; gamma-aminobutyric acid metabolic process [GO:0009448]; glial cell development [GO:0021782]; glutamine metabolic process [GO:0006541]; glycine metabolic process [GO:0006544]; L-serine biosynthetic process [GO:0006564]; L-serine metabolic process [GO:0006563]; neural tube development [GO:0021915]; neurogenesis [GO:0022008]; neuron projection development [GO:003117…		NAD binding [GO:0051287]; phosphoglycerate dehydrogenase activity [GO:0004617]
D8PJU0	↑	velB SCHCODRAFT_255145	Velvet complex subunit B	Schizophyllum commune (strain H4-8 / FGSC 9210) (Split gill fungus)	sporulation resulting in formation of a cellular spore [GO:0030435]	cytoplasm [GO:0005737]; nucleus [GO:0005634]
Q2KJ63	↑	KLKB1	Plasma kallikrein (EC 3.4.21.34) (Fletcher factor) (Kininogenin) (Plasma prekallikrein) [Cleaved into: Plasma kallikrein heavy chain; Plasma kallikrein light chain]	Bos taurus (Bovine)	blood coagulation [GO:0007596]; fibrinolysis [GO:0042730]; inflammatory response [GO:0006954]; plasminogen activation [GO:0031639]; positive regulation of fibrinolysis [GO:0051919]	extracellular space [GO:0005615]	protein homodimerization activity [GO:0042803]; serine-type endopeptidase activity [GO:0004252]
P49021	↑	tim CG3234	Protein timeless	Drosophila melanogaster (Fruit fly)	cellular response to light stimulus [GO:0071482]; circadian behavior [GO:0048512]; circadian regulation of heart rate [GO:0003053]; circadian temperature homeostasis [GO:0060086]; copulation [GO:0007620]; DNA repair [GO:0006281]; DNA replication checkpoint signaling [GO:0000076]; eclosion rhythm [GO:0008062]; entrainment of circadian clock [GO:0009649]; locomotor rhythm [GO:0045475]; mating behav…	cytoplasm [GO:0005737]; cytosol [GO:0005829]; nucleoplasm [GO:0005654]; nucleus [GO:0005634]; perinuclear region of cytoplasm [GO:0048471]; replication fork protection complex [GO:0031298]	DNA binding [GO:0003677]
Q5YLM1	↑	Dagla Nsddr	Diacylglycerol lipase-alpha (EC 3.1.1.116) (Neural stem cell-derived dendrite regulator) (Sn1-specific diacylglycerol lipase alpha) (DGL-alpha)	Rattus norvegicus (Rat)	arachidonic acid metabolic process [GO:0019369]; diacylglycerol catabolic process [GO:0046340]; endocannabinoid signaling pathway [GO:0071926]; G protein-coupled glutamate receptor signaling pathway [GO:0007216]; lipid catabolic process [GO:0016042]; neuroblast proliferation [GO:0007405]; neurogenesis [GO:0022008]; neurotransmitter biosynthetic process [GO:0042136]; regulation of neuroinflammator…	cytoplasm [GO:0005737]; dendrite membrane [GO:0032590]; dendritic spine membrane [GO:0032591]; early endosome membrane [GO:0031901]; plasma membrane [GO:0005886]; postsynaptic density membrane [GO:0098839]; postsynaptic membrane [GO:0045211]; varicosity [GO:0043196]	hydrolase activity [GO:0016787]; lipase activity [GO:0016298]; lipoprotein lipase activity [GO:0004465]; metal ion binding [GO:0046872]; triglyceride lipase activity [GO:0004806]
Q9CYK1	↑	Wars2	Tryptophan--tRNA ligase, mitochondrial (EC 6.1.1.2) ((Mt)TrpRS) (Tryptophanyl-tRNA synthetase) (TrpRS)	Mus musculus (Mouse)	mitochondrial tryptophanyl-tRNA aminoacylation [GO:0070183]; positive regulation of angiogenesis [GO:0045766]; tryptophanyl-tRNA aminoacylation [GO:0006436]; vasculogenesis [GO:0001570]	mitochondrial matrix [GO:0005759]; mitochondrion [GO:0005739]; nucleoplasm [GO:0005654]; plasma membrane [GO:0005886]	ATP binding [GO:0005524]; tryptophan-tRNA ligase activity [GO:0004830]
Q8AVY8	↑	hsd17b12-b	Very-long-chain 3-oxoacyl-CoA reductase-B (EC 1.1.1.330) (17-beta-hydroxysteroid dehydrogenase 12-B) (17-beta-HSD 12-B) (3-ketoacyl-CoA reductase) (KAR) (Estradiol 17-beta-dehydrogenase 12-B) (EC 1.1.1.62)	Xenopus laevis (African clawed frog)	estrogen biosynthetic process [GO:0006703]; fatty acid biosynthetic process [GO:0006633]	endoplasmic reticulum membrane [GO:0005789]	17-beta-hydroxysteroid dehydrogenase (NAD+) activity [GO:0044594]; 3-oxo-arachidoyl-CoA reductase activity [GO:0102339]; 3-oxo-behenoyl-CoA reductase activity [GO:0102340]; 3-oxo-cerotoyl-CoA reductase activity [GO:0102342]; 3-oxo-lignoceroyl-CoA reductase activity [GO:0102341]
Q5RAE3	↑	SLC7A8 LAT2	Large neutral amino acids transporter small subunit 2 (L-type amino acid transporter 2) (Solute carrier family 7 member 8)	Pongo abelii (Sumatran orangutan) (Pongo pygmaeus abelii)	amino acid transport [GO:0006865]	basolateral plasma membrane [GO:0016323]; cytoplasm [GO:0005737]	transmembrane transporter activity [GO:0022857]
O75897	↑	SULT1C4 SULT1C2	Sulfotransferase 1C4 (ST1C4) (EC 2.8.2.1) (Sulfotransferase 1C2) (SULT1C#2)	Homo sapiens (Human)	3'-phosphoadenosine 5'-phosphosulfate metabolic process [GO:0050427]; doxorubicin metabolic process [GO:0044598]; ethanol catabolic process [GO:0006068]; flavonoid metabolic process [GO:0009812]; sulfation [GO:0051923]; xenobiotic metabolic process [GO:0006805]	cytoplasm [GO:0005737]; cytosol [GO:0005829]	aryl sulfotransferase activity [GO:0004062]; sulfotransferase activity [GO:0008146]
Q0EEE2	↑	Ptchd3	Patched domain-containing protein 3 (RND-type protein RNDEu-3)	Mus musculus (Mouse)		endoplasmic reticulum [GO:0005783]; endoplasmic reticulum membrane [GO:0005789]; membrane [GO:0016020]; plasma membrane [GO:0005886]; sperm midpiece [GO:0097225]
Q15582	↑	TGFBI BIGH3	Transforming growth factor-beta-induced protein ig-h3 (Beta ig-h3) (Kerato-epithelin) (RGD-containing collagen-associated protein) (RGD-CAP)	Homo sapiens (Human)	angiogenesis [GO:0001525]; cell adhesion [GO:0007155]; cell population proliferation [GO:0008283]; chondrocyte differentiation [GO:0002062]; extracellular matrix organization [GO:0030198]; localization [GO:0051179]; negative regulation of cell adhesion [GO:0007162]; response to stimulus [GO:0050896]; visual perception [GO:0007601]	basement membrane [GO:0005604]; collagen-containing extracellular matrix [GO:0062023]; extracellular exosome [GO:0070062]; extracellular matrix [GO:0031012]; extracellular region [GO:0005576]; extracellular space [GO:0005615]; plasma membrane [GO:0005886]; trans-Golgi network [GO:0005802]	cell adhesion molecule binding [GO:0050839]; collagen binding [GO:0005518]; extracellular matrix binding [GO:0050840]; extracellular matrix structural constituent [GO:0005201]; identical protein binding [GO:0042802]; integrin binding [GO:0005178]
Q5ZKT9	↑	MIER1 RCJMB04_9c22	Mesoderm induction early response protein 1 (Mi-er1)	Gallus gallus (Chicken)	chromatin remodeling [GO:0006338]; histone deacetylation [GO:0016575]; negative regulation of transcription by RNA polymerase II [GO:0000122]; regulation of DNA-templated transcription [GO:0006355]	nucleoplasm [GO:0005654]; transcription repressor complex [GO:0017053]	histone deacetylase binding [GO:0042826]; transcription corepressor activity [GO:0003714]
P90820	↑	hpx-2 F09F3.5	Heme peroxidase 2 (EC 1.11.1.7) [Cleaved into: Heme peroxidase 2 light chain; Heme peroxidase 2 heavy chain]	Caenorhabditis elegans	defense response to Gram-positive bacterium [GO:0050830]; response to oxidative stress [GO:0006979]	extracellular region [GO:0005576]	heme binding [GO:0020037]; lactoperoxidase activity [GO:0140825]; metal ion binding [GO:0046872]; peroxidase activity [GO:0004601]
Q99MS0	↑	Sec14l2	SEC14-like protein 2 (Alpha-tocopherol-associated protein) (TAP) (Squalene transfer protein) (Supernatant protein factor) (SPF)	Rattus norvegicus (Rat)	positive regulation of cholesterol biosynthetic process [GO:0045542]	cytoplasm [GO:0005737]; cytosol [GO:0005829]; nucleus [GO:0005634]	enzyme activator activity [GO:0008047]; lipid binding [GO:0008289]; transferase activity, transferring alkyl or aryl (other than methyl) groups [GO:0016765]
P55040	↑	GEM KIR	GTP-binding protein GEM (GTP-binding mitogen-induced T-cell protein) (RAS-like protein KIR)	Homo sapiens (Human)	cell surface receptor signaling pathway [GO:0007166]; chromosome organization [GO:0051276]; immune response [GO:0006955]; metaphase plate congression [GO:0051310]; mitotic cell cycle [GO:0000278]; negative regulation of high voltage-gated calcium channel activity [GO:1901842]; signal transduction [GO:0007165]	cytoplasmic side of plasma membrane [GO:0009898]; midbody [GO:0030496]; mitotic spindle [GO:0072686]; nucleus [GO:0005634]; plasma membrane [GO:0005886]; spindle midzone [GO:0051233]	calcium channel regulator activity [GO:0005246]; calmodulin binding [GO:0005516]; GDP binding [GO:0019003]; GTP binding [GO:0005525]; GTPase activity [GO:0003924]; magnesium ion binding [GO:0000287]
Q2KI95	↑	FHL2	Four and a half LIM domains protein 2 (FHL-2)	Bos taurus (Bovine)	atrial cardiac muscle cell development [GO:0055014]; heart trabecula formation [GO:0060347]; negative regulation of apoptotic process [GO:0043066]; negative regulation of calcineurin-NFAT signaling cascade [GO:0070885]; negative regulation of transcription by RNA polymerase II [GO:0000122]; osteoblast differentiation [GO:0001649]; response to hormone [GO:0009725]; ventricular cardiac muscle cell …	nucleus [GO:0005634]; Z disc [GO:0030018]	bHLH transcription factor binding [GO:0043425]; identical protein binding [GO:0042802]; metal ion binding [GO:0046872]; transcription coregulator activity [GO:0003712]; transcription corepressor activity [GO:0003714]; transcription factor binding [GO:0008134]
P31396	↑	Hr3 Hr46 CG11823	Probable nuclear hormone receptor HR3 (dHR3) (Nuclear receptor subfamily 1 group F member 4)	Drosophila melanogaster (Fruit fly)	metamorphosis [GO:0007552]; mushroom body development [GO:0016319]; negative regulation of transcription by RNA polymerase II [GO:0000122]; positive regulation of transcription by RNA polymerase II [GO:0045944]; regulation of development, heterochronic [GO:0040034]; regulation of transcription by RNA polymerase II [GO:0006357]	nucleus [GO:0005634]	nuclear receptor activity [GO:0004879]; RNA polymerase II cis-regulatory region sequence-specific DNA binding [GO:0000978]; RNA polymerase II transcription regulatory region sequence-specific DNA binding [GO:0000977]; zinc ion binding [GO:0008270]
Q8NFU0	↑	BEST4 VMD2L2	Bestrophin-4 (Vitelliform macular dystrophy 2-like protein 2)	Homo sapiens (Human)		chloride channel complex [GO:0034707]; plasma membrane [GO:0005886]	chloride channel activity [GO:0005254]
P04634	↑	Lipf	Gastric triacylglycerol lipase (GL) (Gastric lipase) (EC 3.1.1.3) (Lingual lipase)	Rattus norvegicus (Rat)	digestion [GO:0007586]; lipid catabolic process [GO:0016042]; malate metabolic process [GO:0006108]	extracellular region [GO:0005576]; intracellular membrane-bounded organelle [GO:0043231]; mitochondrion [GO:0005739]	lipase activity [GO:0016298]; malate dehydrogenase activity [GO:0016615]; triglyceride lipase activity [GO:0004806]
Q1HRV8	↑	AAEL008004	Elongation of very long chain fatty acids protein AAEL008004 (EC 2.3.1.199) (3-keto acyl-CoA synthase AAEL008004) (Very-long-chain 3-oxoacyl-CoA synthase AAEL008004)	Aedes aegypti (Yellowfever mosquito) (Culex aegypti)	fatty acid biosynthetic process [GO:0006633]	endoplasmic reticulum membrane [GO:0005789]	fatty acid elongase activity [GO:0009922]; very-long-chain 3-ketoacyl-CoA synthase activity [GO:0102756]
Q9VVT2	↑	Indy CG3979	Protein I'm not dead yet (INDY transporter protein) (drIndy)	Drosophila melanogaster (Fruit fly)	anion transmembrane transport [GO:0098656]; citrate transport [GO:0015746]; determination of adult lifespan [GO:0008340]; pyruvate transport [GO:0006848]; regulation of sequestering of triglyceride [GO:0010889]; succinate transport [GO:0015744]	basolateral plasma membrane [GO:0016323]; membrane [GO:0016020]; plasma membrane [GO:0005886]	citrate transmembrane transporter activity [GO:0015137]; pyruvate transmembrane transporter activity [GO:0050833]; succinate transmembrane transporter activity [GO:0015141]
Q6GMR7	↑	FAAH2 AMDD	Fatty-acid amide hydrolase 2 (EC 3.5.1.99) (Amidase domain-containing protein) (Anandamide amidohydrolase 2) (Oleamide hydrolase 2)	Homo sapiens (Human)	arachidonic acid metabolic process [GO:0019369]; lipid catabolic process [GO:0016042]	lipid droplet [GO:0005811]; membrane [GO:0016020]	fatty acid amide hydrolase activity [GO:0017064]
Q92626	↑	PXDN KIAA0230 MG50 PRG2 PXD01 VPO VPO1	Peroxidasin homolog (EC 1.11.2.-) (Melanoma-associated antigen MG50) (Peroxidasin 1) (hsPxd01) (Vascular peroxidase 1) (p53-responsive gene 2 protein) [Cleaved into: PXDN active fragment]	Homo sapiens (Human)	angiogenesis [GO:0001525]; basement membrane assembly [GO:0070831]; basement membrane organization [GO:0071711]; cell adhesion [GO:0007155]; collagen fibril organization [GO:0030199]; extracellular matrix organization [GO:0030198]; eye development [GO:0001654]; hydrogen peroxide catabolic process [GO:0042744]; immune response [GO:0006955]; protein homooligomerization [GO:0051260]; protein homotri…	basement membrane [GO:0005604]; cell surface [GO:0009986]; collagen-containing extracellular matrix [GO:0062023]; endoplasmic reticulum [GO:0005783]; extracellular exosome [GO:0070062]; extracellular matrix [GO:0031012]; extracellular region [GO:0005576]; extracellular space [GO:0005615]	extracellular matrix structural constituent [GO:0005201]; heme binding [GO:0020037]; interleukin-1 receptor antagonist activity [GO:0005152]; lactoperoxidase activity [GO:0140825]; laminin-1 binding [GO:0043237]; metal ion binding [GO:0046872]; oxidoreductase activity, acting on peroxide as acceptor [GO:0016684]; peroxidase activity [GO:0004601]
P55097	↑	Ctsk	Cathepsin K (EC 3.4.22.38)	Mus musculus (Mouse)	bone resorption [GO:0045453]; cellular response to transforming growth factor beta stimulus [GO:0071560]; cellular response to tumor necrosis factor [GO:0071356]; cellular response to zinc ion starvation [GO:0034224]; collagen catabolic process [GO:0030574]; immune response [GO:0006955]; intramembranous ossification [GO:0001957]; mononuclear cell differentiation [GO:1903131]; negative regulation …	apical plasma membrane [GO:0016324]; cytoplasm [GO:0005737]; external side of plasma membrane [GO:0009897]; extracellular space [GO:0005615]; intracellular membrane-bounded organelle [GO:0043231]; lysosome [GO:0005764]; nucleoplasm [GO:0005654]	collagen binding [GO:0005518]; cysteine-type endopeptidase activity [GO:0004197]; cysteine-type peptidase activity [GO:0008234]; fibronectin binding [GO:0001968]; proteoglycan binding [GO:0043394]
Q5VXJ0	↑	LIPK LIPL2	Lipase member K (EC 3.1.1.-) (Lipase-like abhydrolase domain-containing protein 2)	Homo sapiens (Human)	cornification [GO:0070268]; lipid catabolic process [GO:0016042]	extracellular region [GO:0005576]; intracellular membrane-bounded organelle [GO:0043231]	lipoprotein lipase activity [GO:0004465]
A0A6P8HC43	↑		Actinia tenebrosa protease inhibitors (Carboxypeptidase inhibitor SmCI-like) [Cleaved into: ATPI-I; ATPI-II]	Actinia tenebrosa (Australian red waratah sea anemone)	negative regulation of peptidase activity [GO:0010466]	extracellular region [GO:0005576]; nematocyst [GO:0042151]	potassium channel regulator activity [GO:0015459]; serine-type endopeptidase inhibitor activity [GO:0004867]; toxin activity [GO:0090729]
B7TB45	↑	NT1 DNT1 spz2 CG42576	Neurotrophin 1 (Neurotrophic factor 1) (Protein spaetzle 2) (Protein spatzle 2)	Drosophila melanogaster (Fruit fly)	axon guidance [GO:0007411]; central nervous system formation [GO:0021556]; innate immune response [GO:0045087]; motor neuron axon guidance [GO:0008045]; nervous system development [GO:0007399]; regulation of cell death [GO:0010941]; regulation of neuronal synaptic plasticity in response to neurotrophin [GO:0031637]; regulation of Toll signaling pathway [GO:0008592]; Toll signaling pathway [GO:000…	extracellular region [GO:0005576]; extracellular space [GO:0005615]	growth factor activity [GO:0008083]; receptor ligand activity [GO:0048018]; Toll binding [GO:0005121]
Q78EJ9	↑	Capn8 Cls4 Ncl2	Calpain-8 (EC 3.4.22.53) (Calpain large subunit 4) (New calpain 2) (nCL-2) (Stomach-specific M-type calpain)	Rattus norvegicus (Rat)	calcium-dependent self proteolysis [GO:1990092]; proteolysis [GO:0006508]	cytoplasm [GO:0005737]; Golgi apparatus [GO:0005794]	calcium ion binding [GO:0005509]; calcium-dependent cysteine-type endopeptidase activity [GO:0004198]; identical protein binding [GO:0042802]
Q969T9	↑	WBP2	WW domain-binding protein 2 (WBP-2)	Homo sapiens (Human)	cellular response to estrogen stimulus [GO:0071391]; establishment of protein localization to chromatin [GO:0071169]; positive regulation of DNA-templated transcription [GO:0045893]; positive regulation of histone H3-K14 acetylation [GO:0071442]; positive regulation of intracellular estrogen receptor signaling pathway [GO:0033148]; positive regulation of transcription by RNA polymerase II [GO:004…	chromatin [GO:0000785]; cytoplasm [GO:0005737]; cytosol [GO:0005829]; nucleoplasm [GO:0005654]; nucleus [GO:0005634]	chromatin DNA binding [GO:0031490]; nuclear estrogen receptor binding [GO:0030331]; RNA polymerase II cis-regulatory region sequence-specific DNA binding [GO:0000978]; transcription coactivator activity [GO:0003713]
P35588	↑		Hypodermin-B (HB) (EC 3.4.21.-)	Hypoderma lineatum (Early cattle grub) (Common cattle grub)	proteolysis [GO:0006508]	extracellular region [GO:0005576]	serine-type endopeptidase activity [GO:0004252]
Q9W092	↑	Cht2 CG2054	Probable chitinase 2 (EC 3.2.1.14)	Drosophila melanogaster (Fruit fly)	chitin catabolic process [GO:0006032]; chitin-based cuticle development [GO:0040003]; chitin-based embryonic cuticle biosynthetic process [GO:0008362]; ecdysis, chitin-based cuticle [GO:0018990]; larval chitin-based cuticle development [GO:0008363]; polysaccharide catabolic process [GO:0000272]; wound healing [GO:0042060]	extracellular region [GO:0005576]; extracellular space [GO:0005615]	chitin binding [GO:0008061]; chitinase activity [GO:0004568]
H9J9M0	↑	CDA1	Chitin deacetylase 1 (BmCDA1) (EC 3.5.1.41)	Bombyx mori (Silk moth)	chitin catabolic process [GO:0006032]; polysaccharide catabolic process [GO:0000272]	extracellular space [GO:0005615]	chitin binding [GO:0008061]; chitin deacetylase activity [GO:0004099]; zinc ion binding [GO:0008270]
Q8WUA2	↑	PPIL4	Peptidyl-prolyl cis-trans isomerase-like 4 (PPIase) (EC 5.2.1.8) (Cyclophilin-like protein PPIL4) (Rotamase PPIL4)	Homo sapiens (Human)	protein peptidyl-prolyl isomerization [GO:0000413]; regulation of phosphorylation of RNA polymerase II C-terminal domain [GO:1901407]	cytosol [GO:0005829]; nucleoplasm [GO:0005654]; nucleus [GO:0005634]	peptidyl-prolyl cis-trans isomerase activity [GO:0003755]; RNA binding [GO:0003723]
Q9H4G4	↑	GLIPR2 C9orf19 GAPR1	Golgi-associated plant pathogenesis-related protein 1 (GAPR-1) (Golgi-associated PR-1 protein) (Glioma pathogenesis-related protein 2) (GliPR 2)	Homo sapiens (Human)	positive regulation of epithelial cell migration [GO:0010634]; positive regulation of epithelial to mesenchymal transition [GO:0010718]; positive regulation of ERK1 and ERK2 cascade [GO:0070374]	extracellular exosome [GO:0070062]; extracellular space [GO:0005615]; Golgi membrane [GO:0000139]	protein homodimerization activity [GO:0042803]
Q7Z6B7	↑	SRGAP1 ARHGAP13 KIAA1304	SLIT-ROBO Rho GTPase-activating protein 1 (srGAP1) (Rho GTPase-activating protein 13)	Homo sapiens (Human)	negative regulation of cell migration [GO:0030336]; signal transduction [GO:0007165]	cytoplasm [GO:0005737]; cytosol [GO:0005829]	GTPase activator activity [GO:0005096]
Q4G0A6	↑	MINDY4 C7orf67 FAM188B	Probable ubiquitin carboxyl-terminal hydrolase MINDY-4 (EC 3.4.19.12) (Probable deubiquitinating enzyme MINDY-4)	Homo sapiens (Human)	protein K48-linked deubiquitination [GO:0071108]		cysteine-type deubiquitinase activity [GO:0004843]; K48-linked deubiquitinase activity [GO:1990380]
Q99M01	↑	Fars2 Fars1	Phenylalanine--tRNA ligase, mitochondrial (EC 6.1.1.20) (Phenylalanyl-tRNA synthetase) (PheRS)	Mus musculus (Mouse)	phenylalanyl-tRNA aminoacylation [GO:0006432]; tRNA processing [GO:0008033]	cytoplasm [GO:0005737]; mitochondrial matrix [GO:0005759]; mitochondrion [GO:0005739]	ATP binding [GO:0005524]; phenylalanine-tRNA ligase activity [GO:0004826]; tRNA binding [GO:0000049]
Q5BK46	↑	Rnaseh1	Ribonuclease H1 (RNase H1) (EC 3.1.26.4)	Rattus norvegicus (Rat)	DNA replication, removal of RNA primer [GO:0043137]; mitochondrial DNA replication [GO:0006264]; RNA phosphodiester bond hydrolysis, endonucleolytic [GO:0090502]	mitochondrion [GO:0005739]; nucleus [GO:0005634]	identical protein binding [GO:0042802]; magnesium ion binding [GO:0000287]; nucleic acid binding [GO:0003676]; RNA-DNA hybrid ribonuclease activity [GO:0004523]
Q7QH73	↑	pxt AGAP004038	Chorion peroxidase (EC 1.11.1.7)	Anopheles gambiae (African malaria mosquito)	hydrogen peroxide catabolic process [GO:0042744]; response to oxidative stress [GO:0006979]	extracellular region [GO:0005576]	heme binding [GO:0020037]; lactoperoxidase activity [GO:0140825]; metal ion binding [GO:0046872]; peroxidase activity [GO:0004601]
G5EG78	↑	pxn-2 K09C8.5	Peroxidasin homolog pxn-2 (EC 1.11.2.-)	Caenorhabditis elegans	axon guidance [GO:0007411]; basement membrane organization [GO:0071711]; embryonic body morphogenesis [GO:0010172]; muscle attachment [GO:0016203]; negative regulation of axon regeneration [GO:0048681]; regulation of basement membrane organization [GO:0110011]; response to oxidative stress [GO:0006979]	basement membrane [GO:0005604]; extracellular space [GO:0005615]	heme binding [GO:0020037]; lactoperoxidase activity [GO:0140825]; metal ion binding [GO:0046872]; peroxidase activity [GO:0004601]
A2A935	↑	Prdm16 Kiaa1675 Mel1	Histone-lysine N-methyltransferase PRDM16 (EC 2.1.1.367) (PR domain zinc finger protein 16) (PR domain-containing protein 16) (Transcription factor MEL1) (MDS1/EVI1-like gene 1)	Mus musculus (Mouse)	brown fat cell differentiation [GO:0050873]; cell development [GO:0048468]; heterochromatin organization [GO:0070828]; negative regulation of DNA-templated transcription [GO:0045892]; negative regulation of granulocyte differentiation [GO:0030853]; negative regulation of transcription by RNA polymerase II [GO:0000122]; negative regulation of transforming growth factor beta receptor signaling path…	aggresome [GO:0016235]; cytosol [GO:0005829]; nucleoplasm [GO:0005654]; nucleus [GO:0005634]; transcription regulator complex [GO:0005667]; transcription repressor complex [GO:0017053]	DNA-binding transcription activator activity, RNA polymerase II-specific [GO:0001228]; DNA-binding transcription factor binding [GO:0140297]; DNA-binding transcription repressor activity, RNA polymerase II-specific [GO:0001227]; histone H3K9 methyltransferase activity [GO:0046974]; histone H3K9 monomethyltransferase activity [GO:0140948]; histone H3K9me2 methyltransferase activity [GO:0140947]; m…
P17276	↑	Hn pah Tph CG7399	Protein henna (EC 1.14.16.1) (EC 1.14.16.4) (Phe-4-monooxygenase) (Phenylalanine-4-hydroxylase) (PAH) (Tryptophan 5-hydroxylase) (TRH) (Tryptophan 5-monooxygenase)	Drosophila melanogaster (Fruit fly)	dopamine biosynthetic process [GO:0042416]; eye pigment biosynthetic process [GO:0006726]; germ-band extension [GO:0007377]; L-phenylalanine catabolic process [GO:0006559]; long-term memory [GO:0007616]; serotonin biosynthetic process from tryptophan [GO:0006587]; tyrosine biosynthetic process [GO:0006571]		iron ion binding [GO:0005506]; phenylalanine 4-monooxygenase activity [GO:0004505]; tryptophan 5-monooxygenase activity [GO:0004510]
P18173	↑	Gld CG1152	Glucose dehydrogenase [FAD, quinone] (EC 1.1.5.9) [Cleaved into: Glucose dehydrogenase [FAD, quinone] short protein]	Drosophila melanogaster (Fruit fly)	glucose metabolic process [GO:0006006]; pupal chitin-based cuticle development [GO:0008364]; sperm storage [GO:0046693]	extracellular region [GO:0005576]	flavin adenine dinucleotide binding [GO:0050660]; glucose dehydrogenase (FAD, quinone) activity [GO:0140762]; oxidoreductase activity [GO:0016491]
Q0IHW3	↑	samd4a smaug1	Protein Smaug homolog 1 (Smaug 1) (Sterile alpha motif domain-containing protein 4A)	Xenopus tropicalis (Western clawed frog) (Silurana tropicalis)	regulation of mRNA stability [GO:0043488]	cytoplasm [GO:0005737]; dendrite [GO:0030425]; synapse [GO:0045202]	RNA binding [GO:0003723]; translation repressor activity [GO:0030371]
Q19053	↑	cut-4 E04D5.3	Cuticlin-4	Caenorhabditis elegans		plasma membrane [GO:0005886]	structural constituent of cuticle [GO:0042302]
Q5ZJ65	↑	FAM76A RCJMB04_20f16	Protein FAM76A	Gallus gallus (Chicken)		nuclear speck [GO:0016607]; nucleoplasm [GO:0005654]
Q8BRK8	↑	Prkaa2	5'-AMP-activated protein kinase catalytic subunit alpha-2 (AMPK subunit alpha-2) (EC 2.7.11.1) (Acetyl-CoA carboxylase kinase) (ACACA kinase) (EC 2.7.11.27) (Hydroxymethylglutaryl-CoA reductase kinase) (HMGCR kinase) (EC 2.7.11.31)	Mus musculus (Mouse)	autophagy [GO:0006914]; cellular response to calcium ion [GO:0071277]; cellular response to glucose starvation [GO:0042149]; cellular response to glucose stimulus [GO:0071333]; cellular response to nutrient levels [GO:0031669]; cellular response to oxidative stress [GO:0034599]; cellular response to prostaglandin E stimulus [GO:0071380]; cellular response to xenobiotic stimulus [GO:0071466]; chol…	apical plasma membrane [GO:0016324]; axon [GO:0030424]; cytoplasm [GO:0005737]; cytoplasmic stress granule [GO:0010494]; cytosol [GO:0005829]; dendrite [GO:0030425]; Golgi apparatus [GO:0005794]; neuronal cell body [GO:0043025]; nuclear speck [GO:0016607]; nucleoplasm [GO:0005654]; nucleotide-activated protein kinase complex [GO:0031588]; nucleus [GO:0005634]; protein-containing complex [GO:00329…	[acetyl-CoA carboxylase] kinase activity [GO:0050405]; [hydroxymethylglutaryl-CoA reductase (NADPH)] kinase activity [GO:0047322]; AMP-activated protein kinase activity [GO:0004679]; ATP binding [GO:0005524]; chromatin binding [GO:0003682]; histone serine kinase activity [GO:0035174]; metal ion binding [GO:0046872]; protein kinase activity [GO:0004672]; protein serine kinase activity [GO:0106310]…
P35246	↑	SFTPD SFTP4	Pulmonary surfactant-associated protein D (PSP-D) (SP-D) (Lung surfactant protein D)	Bos taurus (Bovine)	innate immune response [GO:0045087]; lung alveolus development [GO:0048286]; positive regulation of phagocytosis [GO:0050766]; respiratory gaseous exchange by respiratory system [GO:0007585]; surfactant homeostasis [GO:0043129]	collagen trimer [GO:0005581]; extracellular space [GO:0005615]; multivesicular body [GO:0005771]; rough endoplasmic reticulum [GO:0005791]	carbohydrate binding [GO:0030246]
Q28BX9	↑	c2cd5 TGas115n11.1	C2 domain-containing protein 5 (138 kDa C2 domain-containing phosphoprotein)	Xenopus tropicalis (Western clawed frog) (Silurana tropicalis)	cellular response to insulin stimulus [GO:0032869]; insulin receptor signaling pathway via phosphatidylinositol 3-kinase [GO:0038028]; intracellular protein transmembrane transport [GO:0065002]; positive regulation of glucose transmembrane transport [GO:0010828]; positive regulation of protein targeting to membrane [GO:0090314]; positive regulation of vesicle fusion [GO:0031340]	cell cortex [GO:0005938]; cytoplasmic vesicle membrane [GO:0030659]; plasma membrane [GO:0005886]; ruffle membrane [GO:0032587]	calcium ion binding [GO:0005509]; calcium-dependent phospholipid binding [GO:0005544]
Q9VZZ9	↑	dos CG1044	Protein daughter of sevenless	Drosophila melanogaster (Fruit fly)	anterior/posterior axis specification, embryo [GO:0008595]; photoreceptor cell development [GO:0042461]; R7 cell fate commitment [GO:0007465]; regulation of Ras protein signal transduction [GO:0046578]; sevenless signaling pathway [GO:0045500]; signal transduction [GO:0007165]; torso signaling pathway [GO:0008293]	cytoplasm [GO:0005737]; plasma membrane [GO:0005886]	SH2 domain binding [GO:0042169]; signaling adaptor activity [GO:0035591]
Q8MKK4	↑	Tret1-2 CG8234	Facilitated trehalose transporter Tret1-2 homolog (DmTret1-2)	Drosophila melanogaster (Fruit fly)	transmembrane transport [GO:0055085]	membrane [GO:0016020]; plasma membrane [GO:0005886]	sugar transmembrane transporter activity [GO:0051119]; transmembrane transporter activity [GO:0022857]
Q9VMM6	↑	obst-E CG11142	Protein obstructor-E	Drosophila melanogaster (Fruit fly)	chitin-based cuticle development [GO:0040003]	chitin-based extracellular matrix [GO:0062129]; extracellular region [GO:0005576]	chitin binding [GO:0008061]; structural constituent of chitin-based larval cuticle [GO:0008010]; structural constituent of pupal chitin-based cuticle [GO:0008011]
Q8IY22	↑	CMIP KIAA1694 TCMIP	C-Maf-inducing protein (c-Mip) (Truncated c-Maf-inducing protein) (Tc-Mip)	Homo sapiens (Human)	in utero embryonic development [GO:0001701]	cytosol [GO:0005829]; nucleoplasm [GO:0005654]
Q9Y2G4	↑	ANKRD6 KIAA0957	Ankyrin repeat domain-containing protein 6 (Diversin)	Homo sapiens (Human)	negative regulation of canonical Wnt signaling pathway [GO:0090090]; positive regulation of JNK cascade [GO:0046330]; positive regulation of Wnt signaling pathway, planar cell polarity pathway [GO:2000096]	cytoplasm [GO:0005737]; intracellular membrane-bounded organelle [GO:0043231]; nucleus [GO:0005634]
P09849	↑	LCT LPH	Lactase/phlorizin hydrolase (Lactase/glycosylceramidase) [Includes: Lactase (EC 3.2.1.108); Glycosylceramidase (EC 3.2.1.62) (Phlorizin hydrolase)]	Oryctolagus cuniculus (Rabbit)	cellobiose catabolic process [GO:2000892]; glycosylceramide catabolic process [GO:0046477]; lactose catabolic process [GO:0005990]; quercetin catabolic process [GO:1901733]	external side of apical plasma membrane [GO:0098591]	beta-glucosidase activity [GO:0008422]; cellobiose glucosidase activity [GO:0080079]; galactosylceramidase activity [GO:0004336]; glucosylceramidase activity [GO:0004348]; glycosylceramidase activity [GO:0017042]; lactase activity [GO:0000016]; phlorizin hydrolase activity [GO:0140749]; protein homodimerization activity [GO:0042803]
Q865S1	↑	AP3D1 BLVR	AP-3 complex subunit delta-1 (AP-3 complex subunit delta) (Adaptor-related protein complex 3 subunit delta-1) (BLVPCP1) (Bovine leukemia virus cell receptor) (BLV-R) (Delta-adaptin)	Bos taurus (Bovine)	anterograde axonal transport [GO:0008089]; anterograde synaptic vesicle transport [GO:0048490]; Golgi to vacuole transport [GO:0006896]; neurotransmitter receptor transport, postsynaptic endosome to lysosome [GO:0098943]; protein targeting to vacuole [GO:0006623]; synaptic vesicle budding from endosome [GO:0016182]; synaptic vesicle membrane organization [GO:0048499]	AP-3 adaptor complex [GO:0030123]; axon cytoplasm [GO:1904115]; endosome membrane [GO:0010008]; Golgi membrane [GO:0000139]; presynaptic endosome [GO:0098830]; terminal bouton [GO:0043195]
Q6P8K8	↑	Cpa4	Carboxypeptidase A4 (EC 3.4.17.-)	Mus musculus (Mouse)	proteolysis [GO:0006508]	extracellular space [GO:0005615]	metallocarboxypeptidase activity [GO:0004181]; zinc ion binding [GO:0008270]
Q3B7H2	↑	tamm41 zgc:123195	Phosphatidate cytidylyltransferase, mitochondrial (EC 2.7.7.41) (CDP-diacylglycerol synthase) (CDP-DAG synthase) (Mitochondrial translocator assembly and maintenance protein 41 homolog) (TAM41)	Danio rerio (Zebrafish) (Brachydanio rerio)	cardiolipin biosynthetic process [GO:0032049]; CDP-diacylglycerol biosynthetic process [GO:0016024]	extrinsic component of membrane [GO:0019898]; extrinsic component of mitochondrial inner membrane [GO:0031314]; mitochondrial inner membrane [GO:0005743]; mitochondrion [GO:0005739]	phosphatidate cytidylyltransferase activity [GO:0004605]
Q13231	↑	CHIT1	Chitotriosidase-1 (EC 3.2.1.14) (Chitinase-1)	Homo sapiens (Human)	chitin catabolic process [GO:0006032]; immune response [GO:0006955]; polysaccharide catabolic process [GO:0000272]; polysaccharide digestion [GO:0044245]; response to bacterium [GO:0009617]	extracellular region [GO:0005576]; extracellular space [GO:0005615]; lysosome [GO:0005764]; specific granule lumen [GO:0035580]; tertiary granule lumen [GO:1904724]	chitin binding [GO:0008061]; chitinase activity [GO:0004568]; endochitinase activity [GO:0008843]; hydrolase activity, hydrolyzing O-glycosyl compounds [GO:0004553]
Q2TBP2	↑	HINFP MIZF	Histone H4 transcription factor (Histone nuclear factor P) (HiNF-P) (MBD2-interacting zinc finger protein) (Methyl-CpG-binding protein 2-interacting zinc finger protein)	Bos taurus (Bovine)		nucleus [GO:0005634]	DNA binding [GO:0003677]; metal ion binding [GO:0046872]
Q1LW01	↑	he1.2 he1 he1a he1b	Hatching enzyme 1.2 (EC 3.4.24.67) (Choriolysin H homolog 1) (High choriolytic enzyme 1 homolog) (zHCE-1)	Danio rerio (Zebrafish) (Brachydanio rerio)	hatching [GO:0035188]; proteolysis [GO:0006508]	extracellular region [GO:0005576]	metalloendopeptidase activity [GO:0004222]; metallopeptidase activity [GO:0008237]; zinc ion binding [GO:0008270]
B6ZIW0	↑		Thrombin inhibitor hemalin (Thrombin inhibitor haemalin)	Haemaphysalis longicornis (Bush tick)	envenomation resulting in negative regulation of voltage-gated potassium channel activity in another organism [GO:0044562]; negative regulation of peptidase activity [GO:0010466]	extracellular region [GO:0005576]	serine-type endopeptidase inhibitor activity [GO:0004867]; toxin activity [GO:0090729]
Q9Y4B6	↑	DCAF1 KIAA0800 RIP VPRBP	DDB1- and CUL4-associated factor 1 (HIV-1 Vpr-binding protein) (VprBP) (Serine/threonine-protein kinase VPRBP) (EC 2.7.11.1) (Vpr-interacting protein)	Homo sapiens (Human)	B cell differentiation [GO:0030183]; cell competition in a multicellular organism [GO:0035212]; chromatin organization [GO:0006325]; negative regulation of transcription by RNA polymerase II [GO:0000122]; phosphorylation [GO:0016310]; post-translational protein modification [GO:0043687]; protein ubiquitination [GO:0016567]; V(D)J recombination [GO:0033151]	Cul4-RING E3 ubiquitin ligase complex [GO:0080008]; cytoplasm [GO:0005737]; fibrillar center [GO:0001650]; nucleoplasm [GO:0005654]; nucleus [GO:0005634]	ATP binding [GO:0005524]; histone H2AT120 kinase activity [GO:1990244]; nuclear estrogen receptor binding [GO:0030331]; protein serine kinase activity [GO:0106310]
Q9VWE0	↑	dome CG14226	Cytokine receptor (Protein domeless)	Drosophila melanogaster (Fruit fly)	blastoderm segmentation [GO:0007350]; border follicle cell migration [GO:0007298]; compound eye morphogenesis [GO:0001745]; cytokine-mediated signaling pathway [GO:0019221]; defense response to Gram-negative bacterium [GO:0050829]; hindgut morphogenesis [GO:0007442]; locomotor rhythm [GO:0045475]; long-term memory [GO:0007616]; open tracheal system development [GO:0007424]; positive regulation of…	apical plasma membrane [GO:0016324]; apicolateral plasma membrane [GO:0016327]; plasma membrane [GO:0005886]	cytokine receptor activity [GO:0004896]; protein heterodimerization activity [GO:0046982]; protein tyrosine kinase binding [GO:1990782]; SOCS family protein binding [GO:0097678]; STAT family protein binding [GO:0097677]
Q86YT5	↑	SLC13A5 NACT	Na(+)/citrate cotransporter (NaCT) (Sodium-coupled citrate transporter) (Sodium-dependent citrate transporter) (Solute carrier family 13 member 5)	Homo sapiens (Human)	alpha-ketoglutarate transport [GO:0015742]; anion transmembrane transport [GO:0098656]; cellular response to lithium ion [GO:0071285]; citrate transport [GO:0015746]; fumarate transport [GO:0015741]; oxaloacetate transport [GO:0015729]; succinate transport [GO:0015744]	cytosol [GO:0005829]; membrane [GO:0016020]; nucleoplasm [GO:0005654]; plasma membrane [GO:0005886]	citrate transmembrane transporter activity [GO:0015137]; identical protein binding [GO:0042802]; organic acid:sodium symporter activity [GO:0005343]; sodium:dicarboxylate symporter activity [GO:0017153]; succinate transmembrane transporter activity [GO:0015141]
Q7M6Z4	↑	Kif27	Kinesin-like protein KIF27	Mus musculus (Mouse)	cilium assembly [GO:0060271]; epithelial cilium movement involved in extracellular fluid movement [GO:0003351]; establishment of localization in cell [GO:0051649]; microtubule-based movement [GO:0007018]; ventricular system development [GO:0021591]	cilium [GO:0005929]; cytoplasm [GO:0005737]; extracellular region [GO:0005576]; kinesin complex [GO:0005871]; microtubule [GO:0005874]	ATP binding [GO:0005524]; ATP hydrolysis activity [GO:0016887]; microtubule binding [GO:0008017]; microtubule motor activity [GO:0003777]
P48593	↑	Eip63F-1 E63-1 CG15855	Calcium-binding protein E63-1	Drosophila melanogaster (Fruit fly)		cytoplasm [GO:0005737]; nucleus [GO:0005634]; plasma membrane [GO:0005886]	calcium ion binding [GO:0005509]; enzyme regulator activity [GO:0030234]
Q5R9A7	↑	GPR155	Integral membrane protein GPR155	Pongo abelii (Sumatran orangutan) (Pongo pygmaeus abelii)	intracellular signal transduction [GO:0035556]; transmembrane transport [GO:0055085]	membrane [GO:0016020]
Q5ZJY3	↑	GARNL3 RCJMB04_14h1	GTPase-activating Rap/Ran-GAP domain-like protein 3	Gallus gallus (Chicken)	activation of GTPase activity [GO:0090630]; regulation of small GTPase mediated signal transduction [GO:0051056]	cytoplasm [GO:0005737]	GTPase activator activity [GO:0005096]
Q0KL02	↑	Trio	Triple functional domain protein (EC 2.7.11.1)	Mus musculus (Mouse)	axon guidance [GO:0007411]; modulation of chemical synaptic transmission [GO:0050804]; negative regulation of fat cell differentiation [GO:0045599]; neuron projection morphogenesis [GO:0048812]; postsynaptic modulation of chemical synaptic transmission [GO:0099170]; protein phosphorylation [GO:0006468]	cell projection [GO:0042995]; cytoplasm [GO:0005737]; early endosome [GO:0005769]; extrinsic component of membrane [GO:0019898]; glutamatergic synapse [GO:0098978]; postsynapse [GO:0098794]; presynaptic active zone [GO:0048786]; Schaffer collateral - CA1 synapse [GO:0098685]	ATP binding [GO:0005524]; enzyme binding [GO:0019899]; guanyl-nucleotide exchange factor activity [GO:0005085]; protein serine kinase activity [GO:0106310]; protein serine/threonine kinase activity [GO:0004674]
Q9VA27	↑	Cyp4c3 CG1438	Cytochrome P450 4c3 (EC 1.14.-.-) (CYPIVC3)	Drosophila melanogaster (Fruit fly)		endoplasmic reticulum membrane [GO:0005789]	heme binding [GO:0020037]; iron ion binding [GO:0005506]; monooxygenase activity [GO:0004497]; oxidoreductase activity, acting on paired donors, with incorporation or reduction of molecular oxygen [GO:0016705]
Q9I9H8	↑	apaf1	Apoptotic protease-activating factor 1 (APAF-1)	Danio rerio (Zebrafish) (Brachydanio rerio)	anatomical structure development [GO:0048856]; apoptotic signaling pathway [GO:0097190]; regulation of apoptotic process [GO:0042981]	apoptosome [GO:0043293]	ADP binding [GO:0043531]; ATP binding [GO:0005524]
P37064	↑		L-ascorbate oxidase (ASO) (Ascorbase) (EC 1.10.3.3)	Cucurbita pepo var. melopepo (Zucchini)		extracellular region [GO:0005576]	copper ion binding [GO:0005507]; L-ascorbate oxidase activity [GO:0008447]
Q68FX1	↑	Mpi	Mannose-6-phosphate isomerase (EC 5.3.1.8) (Phosphohexomutase) (Phosphomannose isomerase) (PMI)	Rattus norvegicus (Rat)	GDP-mannose biosynthetic process [GO:0009298]; mannose to fructose-6-phosphate metabolic process [GO:0061611]	cytosol [GO:0005829]	mannose-6-phosphate isomerase activity [GO:0004476]; zinc ion binding [GO:0008270]
P52170	↑	kpna1	Importin subunit alpha-5 (Karyopherin subunit alpha-1)	Xenopus laevis (African clawed frog)	protein import into nucleus [GO:0006606]	cytoplasm [GO:0005737]; nucleus [GO:0005634]	nuclear import signal receptor activity [GO:0061608]
Q5XGE9	↑	liph	Lipase member H (EC 3.1.1.-)	Xenopus tropicalis (Western clawed frog) (Silurana tropicalis)	lipid catabolic process [GO:0016042]	extracellular region [GO:0005576]; plasma membrane [GO:0005886]	lipase activity [GO:0016298]
Q6YHK3	↑	CD109 CPAMD7	CD109 antigen (150 kDa TGF-beta-1-binding protein) (C3 and PZP-like alpha-2-macroglobulin domain-containing protein 7) (Platelet-specific Gov antigen) (p180) (r150) (CD antigen CD109)	Homo sapiens (Human)	hair follicle development [GO:0001942]; keratinocyte proliferation [GO:0043616]; negative regulation of keratinocyte proliferation [GO:0010839]; negative regulation of peptidase activity [GO:0010466]; negative regulation of protein phosphorylation [GO:0001933]; negative regulation of stem cell proliferation [GO:2000647]; negative regulation of transforming growth factor beta receptor signaling pa…	cell surface [GO:0009986]; cytosol [GO:0005829]; extracellular region [GO:0005576]; extracellular space [GO:0005615]; plasma membrane [GO:0005886]; platelet alpha granule membrane [GO:0031092]	serine-type endopeptidase inhibitor activity [GO:0004867]; transforming growth factor beta binding [GO:0050431]
D4AC13	↑	Lgr5	Leucine-rich repeat-containing G-protein coupled receptor 5	Rattus norvegicus (Rat)	epithelial cell proliferation involved in renal tubule morphogenesis [GO:2001013]; G protein-coupled receptor signaling pathway [GO:0007186]; hair follicle development [GO:0001942]; inner ear development [GO:0048839]; oocyte differentiation [GO:0009994]; positive regulation of canonical Wnt signaling pathway [GO:0090263]; regulation of cell population proliferation [GO:0042127]	nucleoplasm [GO:0005654]; plasma membrane [GO:0005886]; trans-Golgi network membrane [GO:0032588]	protein-hormone receptor activity [GO:0016500]; transmembrane signaling receptor activity [GO:0004888]
P27393	↑		Collagen alpha-2(IV) chain	Ascaris suum (Pig roundworm) (Ascaris lumbricoides)	anatomical structure development [GO:0048856]	basement membrane [GO:0005604]; collagen trimer [GO:0005581]; extracellular region [GO:0005576]	extracellular matrix structural constituent [GO:0005201]
Q9VHB0	↑	Son dsn CG8273	Protein Son (RNA-binding protein Son)	Drosophila melanogaster (Fruit fly)	female germ-line stem cell population maintenance [GO:0036099]; negative regulation of gene expression [GO:0010629]; negative regulation of protein sumoylation [GO:0033234]; pre-mRNA catabolic process [GO:1990261]; regulation of cell cycle [GO:0051726]; regulation of mRNA splicing, via spliceosome [GO:0048024]; regulation of stem cell population maintenance [GO:2000036]	nucleus [GO:0005634]	double-stranded RNA binding [GO:0003725]; RNA binding [GO:0003723]
P31729	↑	OV16	OV-16 antigen	Onchocerca volvulus
A7LCJ2	↑		Phospholipase A2 A2-actitoxin-Ucs2a (A2-AITX-Ucs2a) (EC 3.1.1.4) (Phosphatidylcholine 2-acylhydrolase) (UcPLA2)	Urticina crassicornis (Mottled anemone) (Tealia crassicornis)	arachidonic acid secretion [GO:0050482]; lipid catabolic process [GO:0016042]; phospholipid metabolic process [GO:0006644]	extracellular region [GO:0005576]; nematocyst [GO:0042151]	calcium ion binding [GO:0005509]; phospholipase A2 activity [GO:0004623]; toxin activity [GO:0090729]
Q58A65	↑	Spag9 Jip4 Jsap2 Kiaa0516 Mapk8ip4	C-Jun-amino-terminal kinase-interacting protein 4 (JIP-4) (JNK-interacting protein 4) (JNK-associated leucine-zipper protein) (JLP) (JNK/SAPK-associated protein 2) (JSAP2) (Mitogen-activated protein kinase 8-interacting protein 4) (Sperm-associated antigen 9)	Mus musculus (Mouse)	lysosome localization [GO:0032418]; negative regulation of dendrite extension [GO:1903860]; negative regulation of neuron differentiation [GO:0045665]; negative regulation of protein phosphorylation [GO:0001933]; positive regulation of cell migration [GO:0030335]; positive regulation of MAPK cascade [GO:0043410]; positive regulation of neuron differentiation [GO:0045666]; retrograde transport, en…	centriolar satellite [GO:0034451]; cytoplasm [GO:0005737]; cytosol [GO:0005829]; lysosomal membrane [GO:0005765]; perinuclear region of cytoplasm [GO:0048471]	identical protein binding [GO:0042802]; JUN kinase binding [GO:0008432]; kinesin binding [GO:0019894]; MAP-kinase scaffold activity [GO:0005078]; signaling receptor complex adaptor activity [GO:0030159]
B2RUR8	↑	Otud7b	OTU domain-containing protein 7B (EC 3.4.19.12) (Cellular zinc finger anti-NF-kappa-B protein) (Zinc finger A20 domain-containing protein 1) (Zinc finger protein Cezanne)	Mus musculus (Mouse)	adaptive immune response [GO:0002250]; in utero embryonic development [GO:0001701]; mucosal immune response [GO:0002385]; negative regulation of I-kappaB kinase/NF-kappaB signaling [GO:0043124]; negative regulation of interleukin-8 production [GO:0032717]; negative regulation of protein localization to nucleus [GO:1900181]; negative regulation of transcription by RNA polymerase II [GO:0000122]; p…	cytoplasm [GO:0005737]; nucleus [GO:0005634]	cysteine-type deubiquitinase activity [GO:0004843]; cysteine-type peptidase activity [GO:0008234]; DNA binding [GO:0003677]; K48-linked deubiquitinase activity [GO:1990380]; K63-linked polyubiquitin modification-dependent protein binding [GO:0070530]; zinc ion binding [GO:0008270]
Q8NB59	↑	SYT14	Synaptotagmin-14 (Synaptotagmin XIV) (SytXIV)	Homo sapiens (Human)		membrane [GO:0016020]	phospholipid binding [GO:0005543]
Q920R6	↑	Atp6v0a4 Atp6n1b	V-type proton ATPase 116 kDa subunit a 4 (V-ATPase 116 kDa isoform a 4) (V-type proton ATPase 116 kDa subunit a isoform 4) (Vacuolar proton translocating ATPase 116 kDa subunit a isoform 4) (Vacuolar proton translocating ATPase 116 kDa subunit a kidney isoform)	Mus musculus (Mouse)	ossification [GO:0001503]; proton transmembrane transport [GO:1902600]; regulation of pH [GO:0006885]; renal tubular secretion [GO:0097254]; sensory perception of sound [GO:0007605]; synaptic vesicle lumen acidification [GO:0097401]; vacuolar acidification [GO:0007035]	apical part of cell [GO:0045177]; apical plasma membrane [GO:0016324]; basolateral plasma membrane [GO:0016323]; brush border [GO:0005903]; brush border membrane [GO:0031526]; endosome [GO:0005768]; plasma membrane [GO:0005886]; synaptic vesicle membrane [GO:0030672]; vacuolar proton-transporting V-type ATPase complex [GO:0016471]; vacuolar proton-transporting V-type ATPase, V0 domain [GO:0000220]	ATPase binding [GO:0051117]; P-type proton-exporting transporter activity [GO:0008553]; proton-transporting ATPase activity, rotational mechanism [GO:0046961]
O35186	↑	Ctsk	Cathepsin K (EC 3.4.22.38)	Rattus norvegicus (Rat)	bone resorption [GO:0045453]; cellular response to transforming growth factor beta stimulus [GO:0071560]; cellular response to tumor necrosis factor [GO:0071356]; cellular response to zinc ion starvation [GO:0034224]; collagen catabolic process [GO:0030574]; immune response [GO:0006955]; intramembranous ossification [GO:0001957]; mononuclear cell differentiation [GO:1903131]; negative regulation …	apical plasma membrane [GO:0016324]; cytoplasm [GO:0005737]; external side of plasma membrane [GO:0009897]; extracellular space [GO:0005615]; lysosome [GO:0005764]; nucleoplasm [GO:0005654]	collagen binding [GO:0005518]; cysteine-type endopeptidase activity [GO:0004197]; cysteine-type peptidase activity [GO:0008234]; fibronectin binding [GO:0001968]; proteoglycan binding [GO:0043394]
P20839	↑	IMPDH1 IMPD1	Inosine-5'-monophosphate dehydrogenase 1 (IMP dehydrogenase 1) (IMPD 1) (IMPDH 1) (EC 1.1.1.205) (IMPDH-I)	Homo sapiens (Human)	GMP biosynthetic process [GO:0006177]; GTP biosynthetic process [GO:0006183]	azurophil granule lumen [GO:0035578]; cytoplasm [GO:0005737]; cytosol [GO:0005829]; extracellular region [GO:0005576]; ficolin-1-rich granule lumen [GO:1904813]; nucleus [GO:0005634]; secretory granule lumen [GO:0034774]	DNA binding [GO:0003677]; identical protein binding [GO:0042802]; IMP dehydrogenase activity [GO:0003938]; metal ion binding [GO:0046872]; nucleic acid binding [GO:0003676]; nucleotide binding [GO:0000166]; RNA binding [GO:0003723]
Q11011	↑	Npepps Psa	Puromycin-sensitive aminopeptidase (PSA) (EC 3.4.11.14) (Cytosol alanyl aminopeptidase) (AAP-S)	Mus musculus (Mouse)	cellular response to hypoxia [GO:0071456]; peptide catabolic process [GO:0043171]; proteolysis [GO:0006508]	cytoplasm [GO:0005737]; cytosol [GO:0005829]; nucleus [GO:0005634]	aminopeptidase activity [GO:0004177]; metalloaminopeptidase activity [GO:0070006]; peptide binding [GO:0042277]; zinc ion binding [GO:0008270]
Q8NEV4	↑	MYO3A	Myosin-IIIa (EC 2.7.11.1)	Homo sapiens (Human)	cochlea morphogenesis [GO:0090103]; peptidyl-serine phosphorylation [GO:0018105]; positive regulation of filopodium assembly [GO:0051491]; protein autophosphorylation [GO:0046777]; regulation of actin filament length [GO:0030832]; response to stimulus [GO:0050896]; sensory perception of sound [GO:0007605]; visual perception [GO:0007601]	cytoplasm [GO:0005737]; filamentous actin [GO:0031941]; filopodium [GO:0030175]; filopodium tip [GO:0032433]; myosin complex [GO:0016459]; photoreceptor inner segment [GO:0001917]; stereocilium tip [GO:0032426]	actin binding [GO:0003779]; ADP binding [GO:0043531]; ATP binding [GO:0005524]; calmodulin binding [GO:0005516]; microfilament motor activity [GO:0000146]; plus-end directed microfilament motor activity [GO:0060002]; protein kinase activity [GO:0004672]; protein serine kinase activity [GO:0106310]; protein serine/threonine kinase activity [GO:0004674]
Q8WNV7	↑	DHRS4	Dehydrogenase/reductase SDR family member 4 (EC 1.1.1.184) (EC 1.1.1.300) (NADPH-dependent carbonyl reductase) (CR) (PHCR) (NADPH-dependent retinol dehydrogenase/reductase) (NDRD) (Peroxisomal carbonyl reductase) (PerCR) (Peroxisomal short-chain alcohol dehydrogenase) (PSCD) (Short chain dehydrogenase/reductase family 25C member 2) (Protein SDR25C2)	Sus scrofa (Pig)	cellular ketone metabolic process [GO:0042180]; retinal metabolic process [GO:0042574]; retinoid metabolic process [GO:0001523]; steroid metabolic process [GO:0008202]	mitochondrion [GO:0005739]; peroxisome [GO:0005777]	3-keto sterol reductase activity [GO:0000253]; carbonyl reductase (NADPH) activity [GO:0004090]; identical protein binding [GO:0042802]; NADP-retinol dehydrogenase activity [GO:0052650]
Q29550	↑		Liver carboxylesterase (EC 3.1.1.1) (Proline-beta-naphthylamidase) (Retinyl ester hydrolase) (REH)	Sus scrofa (Pig)	lipid catabolic process [GO:0016042]	endoplasmic reticulum [GO:0005783]; endoplasmic reticulum lumen [GO:0005788]; lipid droplet [GO:0005811]	carboxylesterase activity [GO:0106435]
Q14151	↑	SAFB2 KIAA0138	Scaffold attachment factor B2 (SAF-B2)	Homo sapiens (Human)	regulation of androgen receptor signaling pathway [GO:0060765]; regulation of mRNA processing [GO:0050684]; regulation of transcription by RNA polymerase II [GO:0006357]; Sertoli cell differentiation [GO:0060008]	cytoplasm [GO:0005737]; extracellular exosome [GO:0070062]; intracellular membrane-bounded organelle [GO:0043231]; nuclear body [GO:0016604]; nucleoplasm [GO:0005654]; nucleus [GO:0005634]	identical protein binding [GO:0042802]; RNA binding [GO:0003723]; sequence-specific DNA binding [GO:0043565]
B4R4T6	↑	NAAT1 GD16262	Sodium-dependent nutrient amino acid transporter 1	Drosophila simulans (Fruit fly)	D-amino acid transport [GO:0042940]; neutral amino acid transport [GO:0015804]; sodium ion transport [GO:0006814]	plasma membrane [GO:0005886]	amino acid:sodium symporter activity [GO:0005283]; D-amino acid transmembrane transporter activity [GO:0042943]; L-amino acid transmembrane transporter activity [GO:0015179]; neutral L-amino acid transmembrane transporter activity [GO:0015175]
Q9EQ60	↑	Cacna1h	Voltage-dependent T-type calcium channel subunit alpha-1H (Voltage-gated calcium channel subunit alpha Cav3.2)	Rattus norvegicus (Rat)	aldosterone biosynthetic process [GO:0032342]; calcium ion import [GO:0070509]; calcium ion transport [GO:0006816]; cellular response to hormone stimulus [GO:0032870]; cellular response to potassium ion [GO:0035865]; cortisol biosynthetic process [GO:0034651]; inorganic cation transmembrane transport [GO:0098662]; membrane depolarization during action potential [GO:0086010]; neuronal action poten…	caveola [GO:0005901]; cytoplasm [GO:0005737]; dendrite [GO:0030425]; glutamatergic synapse [GO:0098978]; membrane [GO:0016020]; neuron projection [GO:0043005]; nucleus [GO:0005634]; perikaryon [GO:0043204]; plasma membrane [GO:0005886]; postsynaptic membrane [GO:0045211]; presynaptic active zone membrane [GO:0048787]; sarcolemma [GO:0042383]; voltage-gated calcium channel complex [GO:0005891]; vo…	low voltage-gated calcium channel activity [GO:0008332]; metal ion binding [GO:0046872]; scaffold protein binding [GO:0097110]; voltage-gated ion channel activity [GO:0005244]; voltage-gated sodium channel activity [GO:0005248]
Q863I4	↑	GRM6	Metabotropic glutamate receptor 6 (mGluR6)	Oryctolagus cuniculus (Rabbit)	detection of light stimulus involved in visual perception [GO:0050908]; G protein-coupled glutamate receptor signaling pathway [GO:0007216]; positive regulation of calcium ion import across plasma membrane [GO:1905665]	dendrite [GO:0030425]; endoplasmic reticulum membrane [GO:0005789]; Golgi membrane [GO:0000139]; plasma membrane [GO:0005886]	G protein-coupled receptor activity [GO:0004930]; glutamate receptor activity [GO:0008066]
Q6Q473	↑	Clca4a Clca6	Calcium-activated chloride channel regulator 4A (EC 3.4.-.-) (Calcium-activated chloride channel regulator 6) (mClca6) [Cleaved into: Calcium-activated chloride channel regulator 4A, 110 kDa form; Calcium-activated chloride channel regulator 4A, 30 kDa form]	Mus musculus (Mouse)	chloride transport [GO:0006821]; proteolysis [GO:0006508]	apical plasma membrane [GO:0016324]; extracellular region [GO:0005576]; plasma membrane [GO:0005886]	chloride channel activity [GO:0005254]; intracellular calcium activated chloride channel activity [GO:0005229]; ligand-gated ion channel activity [GO:0015276]; metal ion binding [GO:0046872]; metallopeptidase activity [GO:0008237]
Q5LGL5	↑	secA BF0983	Protein translocase subunit SecA (EC 7.4.2.8)	Bacteroides fragilis (strain ATCC 25285 / DSM 2151 / CCUG 4856 / JCM 11019 / NCTC 9343 / Onslow)	intracellular protein transmembrane transport [GO:0065002]; protein import [GO:0017038]; protein targeting [GO:0006605]	cytoplasm [GO:0005737]; plasma membrane [GO:0005886]	ATP binding [GO:0005524]; metal ion binding [GO:0046872]; protein-exporting ATPase activity [GO:0008564]
P16444	↑	DPEP1 MDP RDP	Dipeptidase 1 (EC 3.4.13.19) (Beta-lactamase) (EC 3.5.2.6) (Dehydropeptidase-I) (Microsomal dipeptidase) (Renal dipeptidase) (hRDP)	Homo sapiens (Human)	antibiotic metabolic process [GO:0016999]; cellular response to calcium ion [GO:0071277]; cellular response to nitric oxide [GO:0071732]; cellular response to xenobiotic stimulus [GO:0071466]; glutathione catabolic process [GO:0006751]; glutathione metabolic process [GO:0006749]; homocysteine metabolic process [GO:0050667]; inflammatory response [GO:0006954]; lactam catabolic process [GO:0072340]…	apical part of cell [GO:0045177]; apical plasma membrane [GO:0016324]; cell junction [GO:0030054]; extracellular exosome [GO:0070062]; extracellular space [GO:0005615]; microvillus membrane [GO:0031528]; nucleoplasm [GO:0005654]; plasma membrane [GO:0005886]	beta-lactamase activity [GO:0008800]; cysteine-type endopeptidase inhibitor activity involved in apoptotic process [GO:0043027]; dipeptidase activity [GO:0016805]; GPI anchor binding [GO:0034235]; metallodipeptidase activity [GO:0070573]; metalloexopeptidase activity [GO:0008235]; modified amino acid binding [GO:0072341]; zinc ion binding [GO:0008270]
Q12816	↑	TRO KIAA1114 MAGED3	Trophinin (MAGE-D3 antigen)	Homo sapiens (Human)	embryo implantation [GO:0007566]; homophilic cell adhesion via plasma membrane adhesion molecules [GO:0007156]; negative regulation of transcription by RNA polymerase II [GO:0000122]	nucleus [GO:0005634]; plasma membrane [GO:0005886]
Q5T5C0	↑	STXBP5 LLGL3	Syntaxin-binding protein 5 (Lethal(2) giant larvae protein homolog 3) (Tomosyn-1)	Homo sapiens (Human)	exocytosis [GO:0006887]; positive regulation of exocytosis [GO:0045921]; protein transport [GO:0015031]; regulation of exocytosis [GO:0017157]; regulation of protein secretion [GO:0050708]; regulation of synaptic vesicle exocytosis [GO:2000300]; regulation of synaptic vesicle priming [GO:0010807]	acetylcholine-gated channel complex [GO:0005892]; cytoplasm [GO:0005737]; cytosol [GO:0005829]; extrinsic component of neuronal dense core vesicle membrane [GO:0098674]; hippocampal mossy fiber to CA3 synapse [GO:0098686]; plasma membrane [GO:0005886]; SNARE complex [GO:0031201]; synaptic vesicle [GO:0008021]	GTPase activator activity [GO:0005096]; myosin II binding [GO:0045159]; syntaxin binding [GO:0019905]; syntaxin-1 binding [GO:0017075]
P56627	↑	Aqp9	Aquaporin-9 (AQP-9) (Aquaglyceroporin-9)	Rattus norvegicus (Rat)	amine transport [GO:0015837]; canalicular bile acid transport [GO:0015722]; cellular response to cAMP [GO:0071320]; glycerol transmembrane transport [GO:0015793]; polyol transmembrane transport [GO:0015791]; purine nucleobase transport [GO:0006863]; pyrimidine nucleobase transport [GO:0015855]; response to mercury ion [GO:0046689]; response to organic substance [GO:0010033]; response to osmotic s…	basolateral plasma membrane [GO:0016323]; intracellular membrane-bounded organelle [GO:0043231]; membrane [GO:0016020]; plasma membrane [GO:0005886]	glycerol channel activity [GO:0015254]; polyol transmembrane transporter activity [GO:0015166]; purine nucleobase transmembrane transporter activity [GO:0005345]; pyrimidine nucleobase transmembrane transporter activity [GO:0005350]; urea channel activity [GO:0015265]; urea transmembrane transporter activity [GO:0015204]; water channel activity [GO:0015250]
O74442	↑	ubp16 SPCC1682.12c	Probable ubiquitin carboxyl-terminal hydrolase 16 (EC 3.4.19.12) (Deubiquitinating enzyme 16) (Ubiquitin thioesterase 16) (Ubiquitin-specific-processing protease 16)	Schizosaccharomyces pombe (strain 972 / ATCC 24843) (Fission yeast)	protein deubiquitination [GO:0016579]; ubiquitin-dependent protein catabolic process [GO:0006511]	cytosol [GO:0005829]; nucleolus [GO:0005730]; nucleus [GO:0005634]	cysteine-type deubiquitinase activity [GO:0004843]; cysteine-type endopeptidase activity [GO:0004197]; deubiquitinase activity [GO:0101005]; metal-dependent deubiquitinase activity [GO:0140492]
P0DPW5	↑		U-scoloptoxin(01)-Cw1a (U-SLPTX(01)-Cw1a)	Cormocephalus westwoodi (Westwood's green centipede)		extracellular region [GO:0005576]	chitin binding [GO:0008061]; toxin activity [GO:0090729]
Q11082	↑	B0563.6	Probable G-protein coupled receptor B0563.6	Caenorhabditis elegans		plasma membrane [GO:0005886]	G protein-coupled receptor activity [GO:0004930]
Q6IR74	↑	slc44a1 ctl1	Choline transporter-like protein 1 (Solute carrier family 44 member 1)	Xenopus laevis (African clawed frog)		plasma membrane [GO:0005886]	choline transmembrane transporter activity [GO:0015220]
P78357	↑	CNTNAP1 CASPR NRXN4	Contactin-associated protein 1 (Caspr) (Caspr1) (Neurexin IV) (Neurexin-4) (p190)	Homo sapiens (Human)	axonogenesis [GO:0007409]; cell adhesion [GO:0007155]; central nervous system myelination [GO:0022010]; cytoskeleton organization [GO:0007010]; mitochondrion organization [GO:0007005]; myelination in peripheral nervous system [GO:0022011]; neuromuscular junction development, skeletal muscle fiber [GO:0098529]; neuromuscular process controlling balance [GO:0050885]; neuromuscular process controlli…	glutamatergic synapse [GO:0098978]; membrane [GO:0016020]; paranodal junction [GO:0033010]; paranode region of axon [GO:0033270]; plasma membrane [GO:0005886]; presynaptic active zone [GO:0048786]	SH3 domain binding [GO:0017124]; signaling receptor activity [GO:0038023]
Q9UHC6	↑	CNTNAP2 CASPR2 KIAA0868	Contactin-associated protein-like 2 (Cell recognition molecule Caspr2)	Homo sapiens (Human)	adult behavior [GO:0030534]; brain development [GO:0007420]; cell adhesion [GO:0007155]; cell population proliferation [GO:0008283]; cerebral cortex development [GO:0021987]; clustering of voltage-gated potassium channels [GO:0045163]; learning [GO:0007612]; limbic system development [GO:0021761]; neuron projection development [GO:0031175]; neuron projection morphogenesis [GO:0048812]; neuron rec…	axolemma [GO:0030673]; axon [GO:0030424]; cell surface [GO:0009986]; dendrite [GO:0030425]; early endosome [GO:0005769]; Golgi apparatus [GO:0005794]; juxtaparanode region of axon [GO:0044224]; membrane [GO:0016020]; neuronal cell body [GO:0043025]; paranodal junction [GO:0033010]; perikaryon [GO:0043204]; voltage-gated potassium channel complex [GO:0008076]	enzyme binding [GO:0019899]
P42335	↑	Itpkb	Inositol-trisphosphate 3-kinase B (EC 2.7.1.127) (Inositol 1,4,5-trisphosphate 3-kinase B) (IP3 3-kinase B) (IP3K B) (InsP 3-kinase B)	Rattus norvegicus (Rat)	cell surface receptor signaling pathway [GO:0007166]; cellular response to calcium ion [GO:0071277]; common myeloid progenitor cell proliferation [GO:0035726]; inositol phosphate biosynthetic process [GO:0032958]; inositol trisphosphate metabolic process [GO:0032957]; MAPK cascade [GO:0000165]; myeloid cell homeostasis [GO:0002262]; negative regulation of myeloid cell differentiation [GO:0045638]…	cytoplasm [GO:0005737]; cytoskeleton [GO:0005856]; cytosol [GO:0005829]; endoplasmic reticulum [GO:0005783]; membrane [GO:0016020]; nucleus [GO:0005634]	ATP binding [GO:0005524]; calmodulin binding [GO:0005516]; inositol hexakisphosphate kinase activity [GO:0000828]; inositol-1,4,5-trisphosphate 3-kinase activity [GO:0008440]; kinase activity [GO:0016301]
P32865	↑	Gprk1 Gprk-1 CG40129	G protein-coupled receptor kinase 1 (EC 2.7.11.16)	Drosophila melanogaster (Fruit fly)	G protein-coupled receptor signaling pathway [GO:0007186]; metarhodopsin inactivation [GO:0016060]; phototransduction, visible light [GO:0007603]; positive regulation of smoothened signaling pathway [GO:0045880]; protein phosphorylation [GO:0006468]; regulation of signal transduction [GO:0009966]	cytoplasm [GO:0005737]; plasma membrane [GO:0005886]	ATP binding [GO:0005524]; G protein-coupled receptor binding [GO:0001664]; G protein-coupled receptor kinase activity [GO:0004703]; phosphatidylinositol binding [GO:0035091]; protein kinase activity [GO:0004672]; rhodopsin kinase activity [GO:0050254]
Q9W539	↑	Hr4 NR6A2 CG43934	Hormone receptor 4 (dHR4) (Nuclear receptor subfamily 6 group A member 2)	Drosophila melanogaster (Fruit fly)	cellular response to hypoxia [GO:0071456]; negative regulation of DNA-templated transcription [GO:0045892]; negative regulation of ecdysone receptor-mediated signaling pathway [GO:0120143]; positive regulation of multicellular organism growth [GO:0040018]; regulation of developmental growth [GO:0048638]; regulation of pupariation [GO:0106023]; regulation of transcription by RNA polymerase II [GO:…	cytoplasm [GO:0005737]; nucleus [GO:0005634]	nuclear receptor activity [GO:0004879]; RNA polymerase II cis-regulatory region sequence-specific DNA binding [GO:0000978]; zinc ion binding [GO:0008270]
Q7PXY4	↑	AGAP001654	Histone deacetylase complex subunit SAP30 homolog	Anopheles gambiae (African malaria mosquito)	regulation of DNA-templated transcription [GO:0006355]	histone deacetylase complex [GO:0000118]	DNA binding [GO:0003677]; metal ion binding [GO:0046872]; transcription coregulator activity [GO:0003712]
Q9QZ08	↑	Nagk Gnk	N-acetyl-D-glucosamine kinase (N-acetylglucosamine kinase) (EC 2.7.1.59) (GlcNAc kinase)	Mus musculus (Mouse)	N-acetylglucosamine metabolic process [GO:0006044]; N-acetylneuraminate catabolic process [GO:0019262]		ATP binding [GO:0005524]; N-acetylglucosamine kinase activity [GO:0045127]; N-acylmannosamine kinase activity [GO:0009384]
Q7QJW7	↑	cbc AGAP007701	Protein CLP1 homolog	Anopheles gambiae (African malaria mosquito)	mRNA polyadenylation [GO:0006378]; RNA processing [GO:0006396]; tRNA splicing, via endonucleolytic cleavage and ligation [GO:0006388]	mRNA cleavage factor complex [GO:0005849]; nucleus [GO:0005634]	ATP binding [GO:0005524]; polynucleotide 5'-hydroxyl-kinase activity [GO:0051731]
Q8JG30	↑	SULT1B1 SULT1B	Sulfotransferase 1B1 (ST1B1) (EC 2.8.2.1) (Sulfotransferase family cytosolic 1B member 1)	Gallus gallus (Chicken)	sulfation [GO:0051923]; thyroid hormone metabolic process [GO:0042403]	cytoplasm [GO:0005737]	aryl sulfotransferase activity [GO:0004062]; sulfotransferase activity [GO:0008146]
Q9H1A4	↑	ANAPC1 TSG24	Anaphase-promoting complex subunit 1 (APC1) (Cyclosome subunit 1) (Mitotic checkpoint regulator) (Testis-specific gene 24 protein)	Homo sapiens (Human)	anaphase-promoting complex-dependent catabolic process [GO:0031145]; cell division [GO:0051301]; metaphase/anaphase transition of mitotic cell cycle [GO:0007091]; protein K11-linked ubiquitination [GO:0070979]; regulation of meiotic cell cycle [GO:0051445]; regulation of mitotic cell cycle [GO:0007346]	anaphase-promoting complex [GO:0005680]; cytosol [GO:0005829]; nucleoplasm [GO:0005654]	molecular adaptor activity [GO:0060090]
Q9UPW8	↑	UNC13A KIAA1032	Protein unc-13 homolog A (Munc13-1)	Homo sapiens (Human)	cell differentiation [GO:0030154]; dense core granule priming [GO:0061789]; neuromuscular junction development [GO:0007528]; neuronal dense core vesicle exocytosis [GO:0099011]; neurotransmitter secretion [GO:0007269]; positive regulation of dendrite extension [GO:1903861]; presynaptic dense core vesicle exocytosis [GO:0099525]; regulation of synaptic transmission, glutamatergic [GO:0051966]; syn…	neuromuscular junction [GO:0031594]; neuron projection [GO:0043005]; plasma membrane [GO:0005886]; presynaptic active zone [GO:0048786]; presynaptic active zone cytoplasmic component [GO:0098831]; presynaptic membrane [GO:0042734]; synaptic vesicle membrane [GO:0030672]; terminal bouton [GO:0043195]	calcium ion binding [GO:0005509]; calmodulin binding [GO:0005516]; diacylglycerol binding [GO:0019992]; phospholipid binding [GO:0005543]; syntaxin-1 binding [GO:0017075]
Q9VNM1	↑	NPFR NPFR1 CG1147	Neuropeptide F receptor (DmNPFR1)	Drosophila melanogaster (Fruit fly)	endocrine signaling [GO:0038002]; G protein-coupled receptor signaling pathway [GO:0007186]; larval feeding behavior [GO:0030536]; negative regulation of adenylate cyclase activity [GO:0007194]; neuropeptide signaling pathway [GO:0007218]; olfactory behavior [GO:0042048]; response to odorant [GO:1990834]; tachykinin receptor signaling pathway [GO:0007217]	membrane [GO:0016020]; neuron projection [GO:0043005]; plasma membrane [GO:0005886]	neuropeptide binding [GO:0042923]; neuropeptide F receptor activity [GO:0042263]; neuropeptide receptor activity [GO:0008188]; neuropeptide Y receptor activity [GO:0004983]
Q9VC61	↑	REPTOR CG13624	Protein CREBRF homolog (Protein Repressed by Tor)	Drosophila melanogaster (Fruit fly)	positive regulation of DNA-templated transcription [GO:0045893]; regulation of transcription by RNA polymerase II [GO:0006357]; response to starvation [GO:0042594]; response to unfolded protein [GO:0006986]; TORC1 signaling [GO:0038202]	chromosome [GO:0005694]; cytosol [GO:0005829]; nucleus [GO:0005634]	DNA-binding transcription factor activity, RNA polymerase II-specific [GO:0000981]; protein heterodimerization activity [GO:0046982]; RNA polymerase II transcription regulatory region sequence-specific DNA binding [GO:0000977]
Q4ZJM9	↑	C1ql4 C1qtnf11 Ctrp11	Complement C1q-like protein 4 (C1q and tumor necrosis factor-related protein 11) (C1q/TNF-related protein 11) (C1qTNF11) (CTRP11)	Mus musculus (Mouse)	ERK1 and ERK2 cascade [GO:0070371]; fibroblast proliferation [GO:0048144]; negative regulation of ERK1 and ERK2 cascade [GO:0070373]; negative regulation of fat cell differentiation [GO:0045599]; negative regulation of fibroblast proliferation [GO:0048147]	collagen trimer [GO:0005581]; extracellular space [GO:0005615]	identical protein binding [GO:0042802]
Q9W0A0	↑	drpr Megf10 CG2086	Protein draper	Drosophila melanogaster (Fruit fly)	apoptotic cell clearance [GO:0043277]; cell competition in a multicellular organism [GO:0035212]; defense response to bacterium [GO:0042742]; engulfment of apoptotic cell [GO:0043652]; hydrogen peroxide mediated signaling pathway [GO:0071588]; larval locomotory behavior [GO:0008345]; neuron remodeling [GO:0016322]; phagocytosis [GO:0006909]; phagocytosis, engulfment [GO:0006911]; positive regulat…	axon [GO:0030424]; cell cortex [GO:0005938]; cytoplasm [GO:0005737]; membrane [GO:0016020]; phagocytic cup [GO:0001891]; phagocytic vesicle [GO:0045335]; plasma membrane [GO:0005886]; postsynapse [GO:0098794]; postsynaptic membrane [GO:0045211]	phosphatidylserine binding [GO:0001786]; scavenger receptor activity [GO:0005044]
O00429	↑	DNM1L DLP1 DRP1	Dynamin-1-like protein (EC 3.6.5.5) (Dnm1p/Vps1p-like protein) (DVLP) (Dynamin family member proline-rich carboxyl-terminal domain less) (Dymple) (Dynamin-like protein) (Dynamin-like protein 4) (Dynamin-like protein IV) (HdynIV) (Dynamin-related protein 1)	Homo sapiens (Human)	calcium ion transport [GO:0006816]; dynamin family protein polymerization involved in mitochondrial fission [GO:0003374]; endocytosis [GO:0006897]; heart contraction [GO:0060047]; intracellular distribution of mitochondria [GO:0048312]; localization [GO:0051179]; membrane fusion [GO:0061025]; mitochondrial fission [GO:0000266]; mitochondrial fragmentation involved in apoptotic process [GO:0043653…	brush border [GO:0005903]; clathrin-coated pit [GO:0005905]; cytoplasm [GO:0005737]; cytosol [GO:0005829]; endoplasmic reticulum [GO:0005783]; endoplasmic reticulum membrane [GO:0005789]; Golgi apparatus [GO:0005794]; intracellular membrane-bounded organelle [GO:0043231]; membrane [GO:0016020]; microtubule [GO:0005874]; mitochondrial outer membrane [GO:0005741]; mitochondrion [GO:0005739]; perinu…	GTP binding [GO:0005525]; GTP-dependent protein binding [GO:0030742]; GTPase activator activity [GO:0005096]; GTPase activity [GO:0003924]; identical protein binding [GO:0042802]; lipid binding [GO:0008289]; microtubule binding [GO:0008017]; molecular adaptor activity [GO:0060090]; protein homodimerization activity [GO:0042803]; small GTPase binding [GO:0031267]; ubiquitin protein ligase binding …
Q08257	↑	CRYZ	Quinone oxidoreductase (EC 1.6.5.5) (NADPH:quinone reductase) (Zeta-crystallin)	Homo sapiens (Human)	protein homotetramerization [GO:0051289]; visual perception [GO:0007601]; xenobiotic catabolic process [GO:0042178]	cytosol [GO:0005829]; extracellular exosome [GO:0070062]	identical protein binding [GO:0042802]; mRNA 3'-UTR binding [GO:0003730]; NADPH binding [GO:0070402]; NADPH:quinone reductase activity [GO:0003960]; zinc ion binding [GO:0008270]
Q8R5I0	↑	Kcnk15 Task5	Potassium channel subfamily K member 15 (Acid-sensitive potassium channel protein TASK-5) (rTASK-5) (TWIK-related acid-sensitive K(+) channel 5)	Rattus norvegicus (Rat)	potassium ion transmembrane transport [GO:0071805]; regulation of ion transmembrane transport [GO:0034765]; stabilization of membrane potential [GO:0030322]	plasma membrane [GO:0005886]	potassium ion leak channel activity [GO:0022841]
Q91YJ2	↑	Snx4	Sorting nexin-4	Mus musculus (Mouse)	endocytic recycling [GO:0032456]; positive regulation of autophagosome assembly [GO:2000786]; positive regulation of histamine secretion by mast cell [GO:1903595]; protein transport [GO:0015031]	cytoplasm [GO:0005737]; cytoplasmic dynein complex [GO:0005868]; early endosome [GO:0005769]; early endosome membrane [GO:0031901]; membrane [GO:0016020]; plasma membrane [GO:0005886]; presynaptic endosome [GO:0098830]; protein-containing complex [GO:0032991]; SNARE complex [GO:0031201]	epidermal growth factor receptor binding [GO:0005154]; insulin receptor binding [GO:0005158]; leptin receptor binding [GO:1990460]; phosphatidylinositol binding [GO:0035091]; phosphatidylinositol-3-phosphate binding [GO:0032266]; transferrin receptor binding [GO:1990459]
P51792	↑	Clcn3	H(+)/Cl(-) exchange transporter 3 (Chloride channel protein 3) (ClC-3) (Chloride transporter ClC-3)	Rattus norvegicus (Rat)	adult locomotory behavior [GO:0008344]; chloride transmembrane transport [GO:1902476]; chloride transport [GO:0006821]; ion transport [GO:0006811]; negative regulation of cell volume [GO:0045794]; neuron cellular homeostasis [GO:0070050]; phagocytosis, engulfment [GO:0006911]; photoreceptor cell maintenance [GO:0045494]; positive regulation of reactive oxygen species biosynthetic process [GO:1903…	apical plasma membrane [GO:0016324]; axon terminus [GO:0043679]; cytoplasmic vesicle [GO:0031410]; early endosome [GO:0005769]; early endosome membrane [GO:0031901]; endosome [GO:0005768]; endosome membrane [GO:0010008]; external side of plasma membrane [GO:0009897]; GABA-ergic synapse [GO:0098982]; glutamatergic synapse [GO:0098978]; Golgi apparatus [GO:0005794]; inhibitory synapse [GO:0060077];…	antiporter activity [GO:0015297]; ATP binding [GO:0005524]; chloride channel activity [GO:0005254]; ion channel activity [GO:0005216]; PDZ domain binding [GO:0030165]; solute:proton antiporter activity [GO:0015299]; voltage-gated chloride channel activity [GO:0005247]; voltage-gated ion channel activity [GO:0005244]; volume-sensitive chloride channel activity [GO:0072320]
F1M0Z1	↑	Trio	Triple functional domain protein (EC 2.7.11.1) (PTPRF-interacting protein)	Rattus norvegicus (Rat)	axon guidance [GO:0007411]; modulation of chemical synaptic transmission [GO:0050804]; negative regulation of fat cell differentiation [GO:0045599]; neuron projection morphogenesis [GO:0048812]; postsynaptic modulation of chemical synaptic transmission [GO:0099170]; protein phosphorylation [GO:0006468]	cell projection [GO:0042995]; cytoplasm [GO:0005737]; extrinsic component of membrane [GO:0019898]; glutamatergic synapse [GO:0098978]; postsynapse [GO:0098794]; presynaptic active zone [GO:0048786]; Schaffer collateral - CA1 synapse [GO:0098685]	ATP binding [GO:0005524]; enzyme binding [GO:0019899]; guanyl-nucleotide exchange factor activity [GO:0005085]; protein serine kinase activity [GO:0106310]; protein serine/threonine kinase activity [GO:0004674]
Q8VHC8	↑	MAN2B1 MANB	Lysosomal alpha-mannosidase (Laman) (EC 3.2.1.24) (Lysosomal acid alpha-mannosidase) (Mannosidase alpha class 2B member 1) (Mannosidase alpha-B)	Cavia porcellus (Guinea pig)	mannose metabolic process [GO:0006013]	lysosome [GO:0005764]	alpha-mannosidase activity [GO:0004559]; carbohydrate binding [GO:0030246]; metal ion binding [GO:0046872]
Q5U203	↑	Ube2f	NEDD8-conjugating enzyme UBE2F (EC 2.3.2.32) (NEDD8 carrier protein UBE2F) (NEDD8 protein ligase UBE2F) (RING-type E3 NEDD8 transferase UBE2F) (Ubiquitin-conjugating enzyme E2 F)	Rattus norvegicus (Rat)	protein neddylation [GO:0045116]	nucleus [GO:0005634]	ATP binding [GO:0005524]; NEDD8 conjugating enzyme activity [GO:0061654]; NEDD8 transferase activity [GO:0019788]
P04183	↑	TK1	Thymidine kinase, cytosolic (EC 2.7.1.21)	Homo sapiens (Human)	DNA biosynthetic process [GO:0071897]; nucleobase-containing compound metabolic process [GO:0006139]; phosphorylation [GO:0016310]; protein homotetramerization [GO:0051289]; thymidine metabolic process [GO:0046104]	cytosol [GO:0005829]	ATP binding [GO:0005524]; identical protein binding [GO:0042802]; thymidine kinase activity [GO:0004797]; zinc ion binding [GO:0008270]
P35500	↑	para CG9907	Sodium channel protein para (Protein paralytic) (Sodium channel 1) (DmNav1)	Drosophila melanogaster (Fruit fly)	male courtship behavior, veined wing generated song production [GO:0045433]; mechanosensory behavior [GO:0007638]; membrane depolarization during action potential [GO:0086010]; neuronal action potential [GO:0019228]; regulation of ion transmembrane transport [GO:0034765]; regulation of postsynaptic membrane potential [GO:0060078]; response to hypoxia [GO:0001666]; response to mechanical stimulus …	plasma membrane [GO:0005886]; voltage-gated sodium channel complex [GO:0001518]	calcium ion binding [GO:0005509]; sodium channel activity [GO:0005272]; voltage-gated ion channel activity [GO:0005244]; voltage-gated sodium channel activity [GO:0005248]
Q14BI2	↑	Grm2 Gprc1b Mglur2	Metabotropic glutamate receptor 2 (mGluR2)	Mus musculus (Mouse)	behavioral response to nicotine [GO:0035095]; cellular glutamate homeostasis [GO:0090461]; G protein-coupled glutamate receptor signaling pathway [GO:0007216]; gene expression [GO:0010467]; glutamate secretion [GO:0014047]; long-term synaptic depression [GO:0060292]; presynaptic modulation of chemical synaptic transmission [GO:0099171]; regulation of dopamine secretion [GO:0014059]; regulation of…	astrocyte projection [GO:0097449]; axon [GO:0030424]; dendrite [GO:0030425]; glutamatergic synapse [GO:0098978]; neuron projection [GO:0043005]; plasma membrane [GO:0005886]; presynaptic membrane [GO:0042734]	adenylate cyclase inhibiting G protein-coupled glutamate receptor activity [GO:0001640]; calcium channel regulator activity [GO:0005246]; group II metabotropic glutamate receptor activity [GO:0001641]; scaffold protein binding [GO:0097110]
Q3UZZ6	↑	Sult1d1 St1d1	Sulfotransferase 1 family member D1 (ST1D1) (EC 2.8.2.-) (Amine N-sulfotransferase) (SULT-N) (Dopamine sulfotransferase Sult1d1) (Tyrosine-ester sulfotransferase)	Mus musculus (Mouse)	catecholamine metabolic process [GO:0006584]; lipid metabolic process [GO:0006629]; sulfate assimilation [GO:0000103]; sulfation [GO:0051923]	cytoplasm [GO:0005737]	aryl sulfotransferase activity [GO:0004062]; sulfotransferase activity [GO:0008146]
Q9UJM8	↑	HAO1 GOX1	2-Hydroxyacid oxidase 1 (HAOX1) (EC 1.1.3.15) (Glycolate oxidase) (GO) (GOX) (Glyoxylate oxidase) (EC 1.2.3.5)	Homo sapiens (Human)	fatty acid alpha-oxidation [GO:0001561]; glycine biosynthetic process [GO:0006545]; glycolate catabolic process [GO:0046296]; response to oxidative stress [GO:0006979]	cytosol [GO:0005829]; peroxisomal matrix [GO:0005782]; peroxisome [GO:0005777]	(S)-2-hydroxy-acid oxidase activity [GO:0003973]; FMN binding [GO:0010181]; glyoxylate oxidase activity [GO:0047969]
Q9V3D5	↑	Dyrk2 smi35A CG4551	Dual specificity tyrosine-phosphorylation-regulated kinase 2 (EC 2.7.12.1) (Protein smell impaired at 35A) (dDyrk2)	Drosophila melanogaster (Fruit fly)	olfactory behavior [GO:0042048]; peptidyl-serine phosphorylation [GO:0018105]; peptidyl-threonine phosphorylation [GO:0018107]; positive regulation of Wnt signaling pathway [GO:0030177]; protein phosphorylation [GO:0006468]; response to light stimulus [GO:0009416]; sensory perception of smell [GO:0007608]	cytoplasm [GO:0005737]; cytoskeleton [GO:0005856]; cytosol [GO:0005829]; nucleus [GO:0005634]	ATP binding [GO:0005524]; protein serine kinase activity [GO:0106310]; protein serine/threonine kinase activity [GO:0004674]; protein serine/threonine/tyrosine kinase activity [GO:0004712]; protein tyrosine kinase activity [GO:0004713]
Q5ZI57	↑	TRAPPC3 RCJMB04_30c23	Trafficking protein particle complex subunit 3	Gallus gallus (Chicken)	endoplasmic reticulum to Golgi vesicle-mediated transport [GO:0006888]; intra-Golgi vesicle-mediated transport [GO:0006891]	cis-Golgi network membrane [GO:0033106]; cytosol [GO:0005829]; endoplasmic reticulum [GO:0005783]; TRAPP complex [GO:0030008]
Q8TCT6	↑	SPPL3 IMP2 PSL4	Signal peptide peptidase-like 3 (SPP-like 3) (EC 3.4.23.-) (Intramembrane protease 2) (IMP-2) (Presenilin homologous protein 1) (PSH1) (Presenilin-like protein 4)	Homo sapiens (Human)	membrane protein proteolysis [GO:0033619]; positive regulation of calcineurin-NFAT signaling cascade [GO:0070886]; positive regulation of cytosolic calcium ion concentration [GO:0007204]; positive regulation of protein binding [GO:0032092]; positive regulation of protein dephosphorylation [GO:0035307]; signal peptide processing [GO:0006465]; T cell receptor signaling pathway [GO:0050852]	cytoplasmic side of endoplasmic reticulum membrane [GO:0098554]; endoplasmic reticulum-Golgi intermediate compartment membrane [GO:0033116]; Golgi apparatus [GO:0005794]; Golgi-associated vesicle membrane [GO:0030660]; intracellular membrane-bounded organelle [GO:0043231]; lumenal side of endoplasmic reticulum membrane [GO:0098553]; membrane [GO:0016020]; plasma membrane [GO:0005886]; rough endop…	aspartic endopeptidase activity, intramembrane cleaving [GO:0042500]; protein homodimerization activity [GO:0042803]
A8MU46	↑	SMTNL1	Smoothelin-like protein 1	Homo sapiens (Human)	actin cytoskeleton organization [GO:0030036]; muscle organ morphogenesis [GO:0048644]; negative regulation of DNA-templated transcription [GO:0045892]; peptidyl-serine phosphorylation [GO:0018105]; positive regulation of vasoconstriction [GO:0045907]; response to activity [GO:0014823]; response to xenobiotic stimulus [GO:0009410]; vasoconstriction [GO:0042310]	contractile fiber [GO:0043292]; cytoplasm [GO:0005737]; filamentous actin [GO:0031941]; I band [GO:0031674]; M band [GO:0031430]; microtubule organizing center [GO:0005815]; nucleus [GO:0005634]	calmodulin binding [GO:0005516]; CH domain binding [GO:0051401]; disordered domain specific binding [GO:0097718]; protein phosphatase 1 binding [GO:0008157]; protein self-association [GO:0043621]; tropomyosin binding [GO:0005523]
P11834	↑	OPCML OBCAM OCAM	Opioid-binding protein/cell adhesion molecule (OBCAM) (OPCML) (Opioid-binding cell adhesion molecule)	Bos taurus (Bovine)	cell adhesion [GO:0007155]	plasma membrane [GO:0005886]
A8K2U0	↑	A2ML1 CPAMD9	Alpha-2-macroglobulin-like protein 1 (C3 and PZP-like alpha-2-macroglobulin domain-containing protein 9)	Homo sapiens (Human)	negative regulation of peptidase activity [GO:0010466]; regulation of endopeptidase activity [GO:0052548]	extracellular exosome [GO:0070062]; extracellular space [GO:0005615]	endopeptidase inhibitor activity [GO:0004866]; peptidase inhibitor activity [GO:0030414]; protease binding [GO:0002020]; serine-type endopeptidase inhibitor activity [GO:0004867]
Q6DKB0	↑	nt5c2	Cytosolic purine 5'-nucleotidase (EC 3.1.3.5) (EC 3.1.3.99) (Cytosolic nucleoside phosphotransferase 5'N) (EC 2.7.1.77)	Xenopus laevis (African clawed frog)	dGMP metabolic process [GO:0046054]; GMP metabolic process [GO:0046037]; IMP metabolic process [GO:0046040]	cytosol [GO:0005829]	5'-nucleotidase activity [GO:0008253]; ATP binding [GO:0005524]; GMP 5'-nucleotidase activity [GO:0050484]; identical protein binding [GO:0042802]; IMP 5'-nucleotidase activity [GO:0050483]; metal ion binding [GO:0046872]; nucleoside phosphotransferase activity [GO:0050146]; XMP 5'-nucleosidase activity [GO:0106411]
Q03692	↑	COL10A1	Collagen alpha-1(X) chain	Homo sapiens (Human)	extracellular matrix organization [GO:0030198]; skeletal system development [GO:0001501]	collagen trimer [GO:0005581]; collagen type X trimer [GO:0005599]; collagen-containing extracellular matrix [GO:0062023]; endoplasmic reticulum lumen [GO:0005788]; extracellular matrix [GO:0031012]; extracellular region [GO:0005576]; extracellular space [GO:0005615]	extracellular matrix structural constituent [GO:0005201]; extracellular matrix structural constituent conferring tensile strength [GO:0030020]; metal ion binding [GO:0046872]
Q08DQ2	↑	GFPT2	Glutamine--fructose-6-phosphate aminotransferase [isomerizing] 2 (EC 2.6.1.16) (D-fructose-6-phosphate amidotransferase 2) (Glutamine:fructose-6-phosphate amidotransferase 2) (GFAT 2) (GFAT2) (Hexosephosphate aminotransferase 2)	Bos taurus (Bovine)	fructose 6-phosphate metabolic process [GO:0006002]; glutamine metabolic process [GO:0006541]; protein N-linked glycosylation [GO:0006487]; UDP-N-acetylglucosamine biosynthetic process [GO:0006048]; UDP-N-acetylglucosamine metabolic process [GO:0006047]		carbohydrate derivative binding [GO:0097367]; glutamine-fructose-6-phosphate transaminase (isomerizing) activity [GO:0004360]
Q8K2I4	↑	Manba Bmn	Beta-mannosidase (EC 3.2.1.25) (Lysosomal beta A mannosidase) (Mannanase) (Mannase)	Mus musculus (Mouse)	glycoprotein catabolic process [GO:0006516]; oligosaccharide catabolic process [GO:0009313]	extracellular space [GO:0005615]; lysosomal lumen [GO:0043202]; lysosome [GO:0005764]	beta-mannosidase activity [GO:0004567]; hydrolase activity [GO:0016787]; mannose binding [GO:0005537]
P14248	↑	RPII	DNA-directed RNA polymerase II subunit RPB1 (RNA polymerase II subunit B1) (EC 2.7.7.6) (DNA-directed RNA polymerase III largest subunit)	Plasmodium falciparum (isolate CDC / Honduras)	transcription by RNA polymerase II [GO:0006366]	DNA-directed RNA polymerase complex [GO:0000428]; nucleus [GO:0005634]	DNA binding [GO:0003677]; DNA-directed 5'-3' RNA polymerase activity [GO:0003899]; metal ion binding [GO:0046872]
Q91ZW8	↑	Cd209d	CD209 antigen-like protein D (DC-SIGN-related protein 3) (DC-SIGNR3) (CD antigen CD209)	Mus musculus (Mouse)	B cell adhesion [GO:0097323]; defense response to bacterium [GO:0042742]; endocytosis [GO:0006897]; positive regulation of cytokine production [GO:0001819]; positive regulation of T cell proliferation [GO:0042102]; positive regulation of viral life cycle [GO:1903902]; viral entry into host cell [GO:0046718]	external side of plasma membrane [GO:0009897]; membrane [GO:0016020]; plasma membrane [GO:0005886]	carbohydrate binding [GO:0030246]; identical protein binding [GO:0042802]; mannose binding [GO:0005537]; metal ion binding [GO:0046872]; virus receptor activity [GO:0001618]
Q9JJ57	↑	Kcnip1 Kchip1	Kv channel-interacting protein 1 (KChIP1) (A-type potassium channel modulatory protein 1) (Potassium channel-interacting protein 1)	Mus musculus (Mouse)	positive regulation of action potential [GO:0045760]; regulation of potassium ion transmembrane transport [GO:1901379]	cytoplasm [GO:0005737]; cytoplasmic side of plasma membrane [GO:0009898]; dendrite [GO:0030425]; neuronal cell body [GO:0043025]; plasma membrane [GO:0005886]; potassium channel complex [GO:0034705]; voltage-gated potassium channel complex [GO:0008076]	calcium ion binding [GO:0005509]; potassium channel activity [GO:0005267]; potassium channel regulator activity [GO:0015459]; protein N-terminus binding [GO:0047485]; protein-containing complex binding [GO:0044877]; transmembrane transporter binding [GO:0044325]; voltage-gated ion channel activity [GO:0005244]
Q6DE55	↑	arhgap45 hmha1	Rho GTPase-activating protein 45 (Minor histocompatibility protein HA-1)	Xenopus laevis (African clawed frog)	signal transduction [GO:0007165]	cytoplasm [GO:0005737]; ruffle membrane [GO:0032587]	GTPase activator activity [GO:0005096]; metal ion binding [GO:0046872]
P40657	↑	Sox15 SOX50E CG8404	Putative transcription factor SOX-15 (Sox50E)	Drosophila melanogaster (Fruit fly)	anatomical structure morphogenesis [GO:0009653]; cell differentiation [GO:0030154]; chaeta development [GO:0022416]; negative regulation of apoptotic process [GO:0043066]; negative regulation of cell population proliferation [GO:0008285]; negative regulation of DNA-templated transcription [GO:0045892]; negative regulation of transcription by RNA polymerase II [GO:0000122]; regulation of DNA-templ…	nucleus [GO:0005634]	DNA-binding transcription factor activity, RNA polymerase II-specific [GO:0000981]; RNA polymerase II cis-regulatory region sequence-specific DNA binding [GO:0000978]
Q17RR3	↑	PNLIPRP3	Pancreatic lipase-related protein 3 (PL-RP3) (EC 3.1.1.3)	Homo sapiens (Human)	lipid catabolic process [GO:0016042]	extracellular space [GO:0005615]	lipase activity [GO:0016298]; triglyceride lipase activity [GO:0004806]
B1MT31	↑	RHBDF1	Inactive rhomboid protein 1 (iRhom1) (Rhomboid family member 1)	Plecturocebus moloch (Dusky titi monkey) (Callicebus moloch)	cell migration [GO:0016477]; cell population proliferation [GO:0008283]; negative regulation of protein secretion [GO:0050709]; protein transport [GO:0015031]; regulation of epidermal growth factor receptor signaling pathway [GO:0042058]; regulation of proteasomal protein catabolic process [GO:0061136]	endoplasmic reticulum membrane [GO:0005789]; Golgi membrane [GO:0000139]	growth factor binding [GO:0019838]; serine-type endopeptidase activity [GO:0004252]
Q9S725	↑	4CL2 At3g21240 MXL8.10	4-coumarate--CoA ligase 2 (4CL 2) (EC 6.2.1.12) (4-coumarate--CoA ligase isoform 2) (At4CL2) (4-coumaroyl-CoA synthase 2) (Caffeate--CoA ligase) (EC 6.2.1.-)	Arabidopsis thaliana (Mouse-ear cress)	phenylpropanoid metabolic process [GO:0009698]		(E)-caffeate-CoA ligase activity [GO:0106286]; 4-coumarate-CoA ligase activity [GO:0016207]; ATP binding [GO:0005524]; CoA-ligase activity [GO:0016405]
O00560	↑	SDCBP MDA9 SYCL	Syntenin-1 (Melanoma differentiation-associated protein 9) (MDA-9) (Pro-TGF-alpha cytoplasmic domain-interacting protein 18) (TACIP18) (Scaffold protein Pbp1) (Syndecan-binding protein 1)	Homo sapiens (Human)	actin cytoskeleton organization [GO:0030036]; chemical synaptic transmission [GO:0007268]; intracellular signal transduction [GO:0035556]; negative regulation of proteasomal ubiquitin-dependent protein catabolic process [GO:0032435]; negative regulation of receptor internalization [GO:0002091]; negative regulation of transcription by RNA polymerase II [GO:0000122]; positive regulation of cell gro…	adherens junction [GO:0005912]; azurophil granule lumen [GO:0035578]; blood microparticle [GO:0072562]; cytoplasm [GO:0005737]; cytoskeleton [GO:0005856]; cytosol [GO:0005829]; endoplasmic reticulum membrane [GO:0005789]; extracellular exosome [GO:0070062]; extracellular region [GO:0005576]; extracellular space [GO:0005615]; extracellular vesicle [GO:1903561]; focal adhesion [GO:0005925]; interle…	cell adhesion molecule binding [GO:0050839]; cytoskeletal anchor activity [GO:0008093]; ephrin receptor binding [GO:0046875]; frizzled binding [GO:0005109]; growth factor binding [GO:0019838]; identical protein binding [GO:0042802]; interleukin-5 receptor binding [GO:0005137]; ionotropic glutamate receptor binding [GO:0035255]; metalloendopeptidase activity [GO:0004222]; neurexin family protein b…
P20107	↑	ZRC1 YMR243C YM9408.05C	Vacuolar zinc transporter ZRC1 (Zinc resistance conferring protein 1) (Zinc/cadmium resistance protein ZRC1)	Saccharomyces cerevisiae (strain ATCC 204508 / S288c) (Baker's yeast)	cellular zinc ion homeostasis [GO:0006882]; response to cadmium ion [GO:0046686]; zinc ion transmembrane transport [GO:0071577]	fungal-type vacuole [GO:0000324]; fungal-type vacuole membrane [GO:0000329]; membrane [GO:0016020]	zinc ion transmembrane transporter activity [GO:0005385]
O75525	↑	KHDRBS3 SALP SLM2	KH domain-containing, RNA-binding, signal transduction-associated protein 3 (RNA-binding protein T-Star) (Sam68-like mammalian protein 2) (SLM-2) (Sam68-like phosphotyrosine protein)	Homo sapiens (Human)	mRNA processing [GO:0006397]; regulation of alternative mRNA splicing, via spliceosome [GO:0000381]; regulation of mRNA splicing, via spliceosome [GO:0048024]	nucleoplasm [GO:0005654]; nucleus [GO:0005634]; protein-containing complex [GO:0032991]	identical protein binding [GO:0042802]; mRNA binding [GO:0003729]; protein domain specific binding [GO:0019904]; RNA binding [GO:0003723]; SH3 domain binding [GO:0017124]
P34298	↑	doxa-1 C06E1.3	Dual oxidase maturation factor 1	Caenorhabditis elegans	collagen and cuticulin-based cuticle development [GO:0040002]; protein transport [GO:0015031]	endoplasmic reticulum membrane [GO:0005789]; membrane [GO:0016020]; oxidoreductase complex [GO:1990204]; plasma membrane [GO:0005886]
P51574	↑	Slc15a1 Pept1	Solute carrier family 15 member 1 (Intestinal H(+)/peptide cotransporter) (Oligopeptide transporter, small intestine isoform) (Peptide transporter 1) (Proton-coupled dipeptide cotransporter)	Rattus norvegicus (Rat)	dipeptide import across plasma membrane [GO:0140206]; negative regulation of amino acid transport [GO:0051956]; oligopeptide transmembrane transport [GO:0035672]; oligopeptide transport [GO:0006857]; protein transport [GO:0015031]; transmembrane transport [GO:0055085]	apical plasma membrane [GO:0016324]; brush border [GO:0005903]; membrane [GO:0016020]; plasma membrane [GO:0005886]	channel inhibitor activity [GO:0016248]; dipeptide transmembrane transporter activity [GO:0071916]; peptide:proton symporter activity [GO:0015333]; proton-dependent oligopeptide secondary active transmembrane transporter activity [GO:0005427]; transmembrane transporter activity [GO:0022857]
Q8C0L8	↑	Cog5	Conserved oligomeric Golgi complex subunit 5 (COG complex subunit 5) (Component of oligomeric Golgi complex 5)	Mus musculus (Mouse)	glycosylation [GO:0070085]; Golgi organization [GO:0007030]; inter-Golgi cisterna vesicle-mediated transport [GO:0048219]; intra-Golgi vesicle-mediated transport [GO:0006891]; protein transport [GO:0015031]; retrograde transport, vesicle recycling within Golgi [GO:0000301]	cytosol [GO:0005829]; Golgi apparatus [GO:0005794]; Golgi membrane [GO:0000139]; Golgi transport complex [GO:0017119]; nucleoplasm [GO:0005654]
Q9NB04	↑	Patj CG12021	Patj homolog	Drosophila melanogaster (Fruit fly)	adherens junction maintenance [GO:0034334]; adherens junction organization [GO:0034332]; apical protein localization [GO:0045176]; cell-cell junction assembly [GO:0007043]; establishment of planar polarity [GO:0001736]; establishment or maintenance of apical/basal cell polarity [GO:0035088]; establishment or maintenance of polarity of embryonic epithelium [GO:0016332]; establishment or maintenanc…	adherens junction [GO:0005912]; apical cortex [GO:0045179]; apical plasma membrane [GO:0016324]; apicolateral plasma membrane [GO:0016327]; cytoplasm [GO:0005737]; nuclear envelope [GO:0005635]; plasma membrane [GO:0005886]; septate junction [GO:0005918]; subapical complex [GO:0035003]	myosin II light chain binding [GO:0032033]; protein kinase C binding [GO:0005080]
Q00532	↑	CDKL1	Cyclin-dependent kinase-like 1 (EC 2.7.11.22) (Protein kinase p42 KKIALRE) (Serine/threonine-protein kinase KKIALRE)	Homo sapiens (Human)	protein phosphorylation [GO:0006468]; regulation of cilium assembly [GO:1902017]	ciliary transition zone [GO:0035869]; cytoplasm [GO:0005737]; extracellular exosome [GO:0070062]; intracellular membrane-bounded organelle [GO:0043231]; nucleoplasm [GO:0005654]; nucleus [GO:0005634]	ATP binding [GO:0005524]; cyclin-dependent protein serine/threonine kinase activity [GO:0004693]; protein serine kinase activity [GO:0106310]
Q6VVW5	↑	Npr2	Atrial natriuretic peptide receptor 2 (EC 4.6.1.2) (Atrial natriuretic peptide receptor type B) (ANP-B) (ANPR-B) (NPR-B) (Guanylate cyclase B) (GC-B)	Mus musculus (Mouse)	activation of meiosis involved in egg activation [GO:0060466]; axonogenesis [GO:0007409]; axonogenesis involved in innervation [GO:0060385]; blood circulation [GO:0008015]; blood vessel development [GO:0001568]; blood vessel remodeling [GO:0001974]; bone development [GO:0060348]; bone growth [GO:0098868]; c-di-GMP signaling [GO:0061939]; cartilage development [GO:0051216]; cellular response to cG…	cilium [GO:0005929]; cytoplasm [GO:0005737]; neuron projection [GO:0043005]; nucleus [GO:0005634]; plasma membrane [GO:0005886]; synapse [GO:0045202]	ATP binding [GO:0005524]; GTP binding [GO:0005525]; guanylate cyclase activity [GO:0004383]; hormone binding [GO:0042562]; identical protein binding [GO:0042802]; natriuretic peptide receptor activity [GO:0016941]; peptide hormone binding [GO:0017046]; peptide receptor activity [GO:0001653]; protein kinase activity [GO:0004672]
Q7ZUX3	↑	wdr45 wipi4	WD repeat domain phosphoinositide-interacting protein 4 (WIPI-4) (WD repeat-containing protein 45)	Danio rerio (Zebrafish) (Brachydanio rerio)	autophagosome assembly [GO:0000045]; autophagy of mitochondrion [GO:0000422]; autophagy of nucleus [GO:0044804]; cellular response to starvation [GO:0009267]; positive regulation of autophagosome assembly [GO:2000786]; protein lipidation [GO:0006497]; protein localization to phagophore assembly site [GO:0034497]	cytosol [GO:0005829]; extrinsic component of membrane [GO:0019898]; phagophore assembly site [GO:0000407]; phagophore assembly site membrane [GO:0034045]	phosphatidylinositol phosphate binding [GO:1901981]; phosphatidylinositol-3,5-bisphosphate binding [GO:0080025]; phosphatidylinositol-3-phosphate binding [GO:0032266]
Q7K4B6	↑	Tmtc3 CG4050	Protein O-mannosyl-transferase Tmtc3 (EC 2.4.1.109) (Transmembrane and TPR repeat-containing protein 3)	Drosophila melanogaster (Fruit fly)	protein O-linked mannosylation [GO:0035269]	endoplasmic reticulum [GO:0005783]; membrane [GO:0016020]	dolichyl-phosphate-mannose-protein mannosyltransferase activity [GO:0004169]; mannosyltransferase activity [GO:0000030]
Q9Y6Y1	↑	CAMTA1 KIAA0833 MSTP023	Calmodulin-binding transcription activator 1	Homo sapiens (Human)	neuromuscular process controlling balance [GO:0050885]; positive regulation of calcineurin-NFAT signaling cascade [GO:0070886]; positive regulation of protein dephosphorylation [GO:0035307]; positive regulation of transcription by RNA polymerase II [GO:0045944]; regulation of transcription by RNA polymerase II [GO:0006357]	cytosol [GO:0005829]; nucleolus [GO:0005730]; nucleus [GO:0005634]	double-stranded DNA binding [GO:0003690]; sequence-specific DNA binding [GO:0043565]; transcription coregulator activity [GO:0003712]
Q80ZD3	↑	Slc26a11	Sodium-independent sulfate anion transporter (Solute carrier family 26 member 11)	Mus musculus (Mouse)	sulfate transport [GO:0008272]	endoplasmic reticulum [GO:0005783]; Golgi apparatus [GO:0005794]; intracellular membrane-bounded organelle [GO:0043231]; lysosomal membrane [GO:0005765]; membrane [GO:0016020]; nucleoplasm [GO:0005654]; plasma membrane [GO:0005886]	anion transmembrane transporter activity [GO:0008509]; secondary active sulfate transmembrane transporter activity [GO:0008271]; sulfate transmembrane transporter activity [GO:0015116]
Q9Y4E6	↑	WDR7 KIAA0541 TRAG	WD repeat-containing protein 7 (Rabconnectin-3 beta) (TGF-beta resistance-associated protein TRAG)	Homo sapiens (Human)	hematopoietic progenitor cell differentiation [GO:0002244]	cytoplasm [GO:0005737]
O00468	↑	AGRN AGRIN	Agrin [Cleaved into: Agrin N-terminal 110 kDa subunit; Agrin C-terminal 110 kDa subunit; Agrin C-terminal 90 kDa fragment (C90); Agrin C-terminal 22 kDa fragment (C22)]	Homo sapiens (Human)	animal organ morphogenesis [GO:0009887]; clustering of voltage-gated sodium channels [GO:0045162]; G protein-coupled acetylcholine receptor signaling pathway [GO:0007213]; neuromuscular junction development [GO:0007528]; positive regulation of filopodium assembly [GO:0051491]; positive regulation of GTPase activity [GO:0043547]; positive regulation of synaptic assembly at neuromuscular junction […	basement membrane [GO:0005604]; collagen-containing extracellular matrix [GO:0062023]; extracellular exosome [GO:0070062]; extracellular region [GO:0005576]; Golgi lumen [GO:0005796]; lysosomal lumen [GO:0043202]; plasma membrane [GO:0005886]; synapse [GO:0045202]	calcium ion binding [GO:0005509]; chondroitin sulfate binding [GO:0035374]; dystroglycan binding [GO:0002162]; heparan sulfate proteoglycan binding [GO:0043395]; laminin binding [GO:0043236]; sialic acid binding [GO:0033691]; structural constituent of cytoskeleton [GO:0005200]
Q5THJ4	↑	VPS13D KIAA0453	Intermembrane lipid transfer protein VPS13D (Vacuolar protein sorting-associated protein 13D)	Homo sapiens (Human)	lipid transport [GO:0006869]; mitochondrion organization [GO:0007005]; positive regulation of mitophagy [GO:1901526]; protein retention in Golgi apparatus [GO:0045053]; protein targeting to vacuole [GO:0006623]	extracellular exosome [GO:0070062]; extrinsic component of membrane [GO:0019898]
O15083	↑	ERC2 KIAA0378	ERC protein 2	Homo sapiens (Human)	maintenance of presynaptic active zone structure [GO:0048790]; neuromuscular synaptic transmission [GO:0007274]; regulation of calcium-dependent activation of synaptic vesicle fusion [GO:0150037]; regulation of presynaptic cytosolic calcium ion concentration [GO:0099509]; regulation of synaptic plasticity [GO:0048167]; synaptic vesicle priming [GO:0016082]	cytoskeleton of presynaptic active zone [GO:0048788]; GABA-ergic synapse [GO:0098982]; glutamatergic synapse [GO:0098978]; growth cone [GO:0030426]; presynaptic active zone [GO:0048786]; presynaptic membrane [GO:0042734]	structural constituent of presynaptic active zone [GO:0098882]
Q80U35	↑	Arhgef17 Kiaa0337	Rho guanine nucleotide exchange factor 17	Mus musculus (Mouse)	actin cytoskeleton organization [GO:0030036]		guanyl-nucleotide exchange factor activity [GO:0005085]
P91766	↑	ARA1	Acetylcholine receptor subunit alpha-like (MARA1)	Manduca sexta (Tobacco hawkmoth) (Tobacco hornworm)		postsynaptic membrane [GO:0045211]	acetylcholine-gated cation-selective channel activity [GO:0022848]; transmembrane signaling receptor activity [GO:0004888]
Q8IUN9	↑	CLEC10A CLECSF13 CLECSF14 HML	C-type lectin domain family 10 member A (C-type lectin superfamily member 14) (Macrophage lectin 2) (CD antigen CD301)	Homo sapiens (Human)	adaptive immune response [GO:0002250]; endocytosis [GO:0006897]; innate immune response [GO:0045087]	external side of plasma membrane [GO:0009897]; plasma membrane [GO:0005886]	carbohydrate binding [GO:0030246]
Q9W107	↑	TyrRS-m Aats-tyr-m CG16912	Tyrosine--tRNA ligase, mitochondrial (EC 6.1.1.1) (Mitochondrial tyrosyl-tRNA synthetase) (Tyrosyl-tRNA synthetase) (TyrRS)	Drosophila melanogaster (Fruit fly)	mitochondrial tyrosyl-tRNA aminoacylation [GO:0070184]; tRNA aminoacylation [GO:0043039]; tyrosyl-tRNA aminoacylation [GO:0006437]	cytosol [GO:0005829]; mitochondrial matrix [GO:0005759]; mitochondrion [GO:0005739]	ATP binding [GO:0005524]; RNA binding [GO:0003723]; tyrosine-tRNA ligase activity [GO:0004831]
Q55EH8	↑	abcG23 DDB_G0269026	ABC transporter G family member 23 (ABC transporter ABCG.23)	Dictyostelium discoideum (Social amoeba)		membrane [GO:0016020]	ATP binding [GO:0005524]; ATP hydrolysis activity [GO:0016887]
Q9U8W7	↑		Techylectin-5B	Tachypleus tridentatus (Japanese horseshoe crab)	cell-cell adhesion [GO:0098609]	extracellular region [GO:0005576]	carbohydrate binding [GO:0030246]; metal ion binding [GO:0046872]
Q91VA6	↑	Poldip2	Polymerase delta-interacting protein 2	Mus musculus (Mouse)	error-free translesion synthesis [GO:0070987]; mitochondrion morphogenesis [GO:0070584]; mitotic spindle assembly [GO:0090307]; negative regulation of macroautophagy [GO:0016242]; positive regulation of actin filament binding [GO:1904531]; positive regulation of focal adhesion assembly [GO:0051894]; positive regulation of mitotic cell cycle [GO:0045931]; positive regulation of mitotic cytokinesis…	cell-cell junction [GO:0005911]; cytoplasm [GO:0005737]; midbody [GO:0030496]; mitochondrial matrix [GO:0005759]; mitochondrial nucleoid [GO:0042645]; mitochondrion [GO:0005739]; mitotic spindle [GO:0072686]; nucleus [GO:0005634]; plasma membrane [GO:0005886]	DNA binding [GO:0003677]; protein-macromolecule adaptor activity [GO:0030674]
Q5DU02	↑	Usp22 Kiaa1063	Ubiquitin carboxyl-terminal hydrolase 22 (EC 3.4.19.12) (Deubiquitinating enzyme 22) (Ubiquitin thioesterase 22) (Ubiquitin-specific-processing protease 22)	Mus musculus (Mouse)	cell cycle [GO:0007049]; chromatin organization [GO:0006325]; histone deubiquitination [GO:0016578]; histone H3 acetylation [GO:0043966]; histone ubiquitination [GO:0016574]; monoubiquitinated histone deubiquitination [GO:0035521]; monoubiquitinated histone H2A deubiquitination [GO:0035522]; positive regulation of DNA-templated transcription [GO:0045893]; positive regulation of mitotic cell cycle…	SAGA complex [GO:0000124]; transcription factor TFTC complex [GO:0033276]	cysteine-type deubiquitinase activity [GO:0004843]; enzyme binding [GO:0019899]; histone H4 acetyltransferase activity [GO:0010485]; nuclear receptor coactivator activity [GO:0030374]; transcription coactivator activity [GO:0003713]; zinc ion binding [GO:0008270]
B5X3I6	↑	tspan9	Tetraspanin-9 (Tspan-9)	Salmo salar (Atlantic salmon)		membrane [GO:0016020]
Q9NFP5	↑	Sh3beta SH3BGR CG8582	SH3 domain-binding glutamic acid-rich protein homolog (SH3BGR protein)	Drosophila melanogaster (Fruit fly)			SH3 domain binding [GO:0017124]
Q63617	↑	Hyou1 Orp150	Hypoxia up-regulated protein 1 (150 kDa oxygen-regulated protein) (ORP-150)	Rattus norvegicus (Rat)	cellular response to hypoxia [GO:0071456]; endoplasmic reticulum to Golgi vesicle-mediated transport [GO:0006888]; negative regulation of apoptotic process [GO:0043066]; negative regulation of endoplasmic reticulum stress-induced neuron intrinsic apoptotic signaling pathway [GO:1903382]; negative regulation of hypoxia-induced intrinsic apoptotic signaling pathway [GO:1903298]; response to endopla…	endoplasmic reticulum chaperone complex [GO:0034663]; endoplasmic reticulum lumen [GO:0005788]; smooth endoplasmic reticulum [GO:0005790]	ATP binding [GO:0005524]; ATP-dependent protein folding chaperone [GO:0140662]
Q9VSA3	↑	Mcad CG12262	Medium-chain specific acyl-CoA dehydrogenase, mitochondrial (EC 1.3.8.7)	Drosophila melanogaster (Fruit fly)	fatty acid beta-oxidation [GO:0006635]; fatty acid beta-oxidation using acyl-CoA dehydrogenase [GO:0033539]; medium-chain fatty acid catabolic process [GO:0051793]	cytoplasm [GO:0005737]; cytosol [GO:0005829]; mitochondrial matrix [GO:0005759]; mitochondrion [GO:0005739]	acyl-CoA dehydrogenase activity [GO:0003995]; flavin adenine dinucleotide binding [GO:0050660]; medium-chain-acyl-CoA dehydrogenase activity [GO:0070991]
A0A0H3K686	↑	spa NWMN_0055	Immunoglobulin G-binding protein A (IgG-binding protein A) (Staphylococcal protein A) (SpA)	Staphylococcus aureus (strain Newman)		extracellular region [GO:0005576]	immunoglobulin binding [GO:0019865]
Q5M939	↑	Hat1	Histone acetyltransferase type B catalytic subunit (EC 2.3.1.48) (Histone acetyltransferase 1)	Rattus norvegicus (Rat)	chromatin organization [GO:0006325]; DNA replication-dependent chromatin assembly [GO:0006335]; histone H4 acetylation [GO:0043967]; nucleosome assembly [GO:0006334]; response to nutrient [GO:0007584]; subtelomeric heterochromatin formation [GO:0031509]	chromatin [GO:0000785]; chromosome, telomeric region [GO:0000781]; mitochondrion [GO:0005739]; nuclear matrix [GO:0016363]; protein-containing complex [GO:0032991]	histone binding [GO:0042393]; histone H4 acetyltransferase activity [GO:0010485]; histone H4K12 acetyltransferase activity [GO:0043997]
Q7KVW5	↑	SK CG10706	Small conductance calcium-activated potassium channel protein (Protein SK) (dSK)	Drosophila melanogaster (Fruit fly)	ion transport [GO:0006811]; potassium ion transmembrane transport [GO:0071805]; potassium ion transport [GO:0006813]; regulation of membrane potential in photoreceptor cell [GO:0016057]	membrane [GO:0016020]; neuron projection [GO:0043005]; neuronal cell body [GO:0043025]; plasma membrane [GO:0005886]	calmodulin binding [GO:0005516]; photoreceptor activity [GO:0009881]; small conductance calcium-activated potassium channel activity [GO:0016286]
W4VSJ0	↑		Acetylcholinesterase-1 (AChE) (EC 3.1.1.7)	Trittame loki (Brush-footed trapdoor spider)	neurotransmitter catabolic process [GO:0042135]	extracellular region [GO:0005576]	acetylcholinesterase activity [GO:0003990]
Q8NBN7	↑	RDH13 SDR7C3 PSEC0082 UNQ736/PRO1430	Retinol dehydrogenase 13 (EC 1.1.1.300) (Short chain dehydrogenase/reductase family 7C member 3)	Homo sapiens (Human)	eye photoreceptor cell development [GO:0042462]; response to high light intensity [GO:0009644]; retina layer formation [GO:0010842]; retinal metabolic process [GO:0042574]	mitochondrial inner membrane [GO:0005743]	NADP-retinol dehydrogenase activity [GO:0052650]
Q969V4	↑	TEKT1	Tektin-1	Homo sapiens (Human)	cilium assembly [GO:0060271]; cilium movement involved in cell motility [GO:0060294]	axonemal microtubule [GO:0005879]; microtubule cytoskeleton [GO:0015630]; motile cilium [GO:0031514]; nucleus [GO:0005634]
P08120	↑	Col4a1 Cg25C DCg1 CG4145	Collagen alpha-1(IV) chain (Collagen type IV alpha 1)	Drosophila melanogaster (Fruit fly)	basement membrane organization [GO:0071711]; cardiac muscle cell development [GO:0055013]; collagen-activated tyrosine kinase receptor signaling pathway [GO:0038063]; dorsal closure [GO:0007391]; extracellular matrix organization [GO:0030198]; intestinal epithelial structure maintenance [GO:0060729]; oviduct morphogenesis [GO:0035848]; post-embryonic digestive tract morphogenesis [GO:0048621]	basement membrane [GO:0005604]; collagen type IV trimer [GO:0005587]; extracellular matrix [GO:0031012]; extracellular space [GO:0005615]	extracellular matrix structural constituent [GO:0005201]
Q06561	↑	unc-52 ZC101.2	Basement membrane proteoglycan (Perlecan homolog) (Uncoordinated protein 52) (Protein unc-52)	Caenorhabditis elegans	animal organ morphogenesis [GO:0009887]; cell migration [GO:0016477]; embryo development ending in birth or egg hatching [GO:0009792]; fibroblast growth factor receptor signaling pathway [GO:0008543]; hemidesmosome assembly [GO:0031581]; locomotion [GO:0040011]; mitochondrion organization [GO:0007005]; muscle cell cellular homeostasis [GO:0046716]; muscle organ development [GO:0007517]; muscle or…	basement membrane [GO:0005604]; extracellular matrix [GO:0031012]; extracellular region [GO:0005576]; M band [GO:0031430]; striated muscle dense body [GO:0055120]	calcium ion binding [GO:0005509]; extracellular matrix structural constituent [GO:0005201]
Q008X1	↑		Putative defense protein	Bombyx mori (Silk moth)	defense response to bacterium [GO:0042742]; defense response to protozoan [GO:0042832]; innate immune response [GO:0045087]	extracellular region [GO:0005576]
Q9VIZ0	↑	l(2)37Cg CG10685	Probable DNA-directed RNA polymerases I and III subunit RPAC2 (RNA polymerases I and III subunit AC2) (AC19) (DNA-directed RNA polymerase I subunit D)	Drosophila melanogaster (Fruit fly)	transcription by RNA polymerase I [GO:0006360]; tRNA transcription by RNA polymerase III [GO:0042797]	RNA polymerase I complex [GO:0005736]; RNA polymerase III complex [GO:0005666]	DNA binding [GO:0003677]; DNA-directed 5'-3' RNA polymerase activity [GO:0003899]; protein dimerization activity [GO:0046983]
Q5RG82	↑	ivns1abpa si:dkeyp-11g8.1	Influenza virus NS1A-binding protein homolog A (NS1-BP homolog A) (NS1-binding protein homolog A)	Danio rerio (Zebrafish) (Brachydanio rerio)		cytoplasm [GO:0005737]; cytoskeleton [GO:0005856]; nucleus [GO:0005634]
Q9VDW6	↑	Dys det CG34157	Dystrophin, isoforms A/C/F/G/H (DmDYS) (Protein detached)	Drosophila melanogaster (Fruit fly)	actin cytoskeleton organization [GO:0030036]; establishment of cell polarity [GO:0030010]; imaginal disc-derived wing vein morphogenesis [GO:0008586]; imaginal disc-derived wing vein specification [GO:0007474]; maintenance of presynaptic active zone structure [GO:0048790]; muscle cell cellular homeostasis [GO:0046716]; muscle cell development [GO:0055001]; neuromuscular synaptic transmission [GO:…	cell cortex [GO:0005938]; cell junction [GO:0030054]; cell projection [GO:0042995]; cortical actin cytoskeleton [GO:0030864]; cytoplasm [GO:0005737]; cytoskeleton [GO:0005856]; dystrophin-associated glycoprotein complex [GO:0016010]; neuromuscular junction [GO:0031594]; plasma membrane [GO:0005886]; sarcolemma [GO:0042383]; synapse [GO:0045202]; Z disc [GO:0030018]	actin filament binding [GO:0051015]; structural constituent of muscle [GO:0008307]; WW domain binding [GO:0050699]; zinc ion binding [GO:0008270]
P28774	↑		Sodium/potassium-transporting ATPase subunit alpha-B (Na(+)/K(+) ATPase alpha-B subunit) (EC 7.2.2.13) (Sodium pump subunit alpha-B)	Artemia franciscana (Brine shrimp) (Artemia sanfranciscana)		plasma membrane [GO:0005886]	ATP binding [GO:0005524]; ATP hydrolysis activity [GO:0016887]; metal ion binding [GO:0046872]; P-type sodium:potassium-exchanging transporter activity [GO:0005391]
Q6RHR9	↑	Magi1 Baiap1 Bap1	Membrane-associated guanylate kinase, WW and PDZ domain-containing protein 1 (BAI1-associated protein 1) (BAP-1) (Membrane-associated guanylate kinase inverted 1) (MAGI-1)	Mus musculus (Mouse)	positive regulation of cell-cell adhesion [GO:0022409]; signal transduction [GO:0007165]	adherens junction [GO:0005912]; bicellular tight junction [GO:0005923]; cell junction [GO:0030054]; cell periphery [GO:0071944]; cell projection [GO:0042995]; cell-cell junction [GO:0005911]; cytoplasm [GO:0005737]; membrane [GO:0016020]; nucleolus [GO:0005730]; nucleoplasm [GO:0005654]; nucleus [GO:0005634]; plasma membrane [GO:0005886]	alpha-actinin binding [GO:0051393]; ATP binding [GO:0005524]
Q9VYY9	↑	Evi5 CG11727	Ecotropic viral integration site 5 ortholog	Drosophila melanogaster (Fruit fly)	activation of GTPase activity [GO:0090630]; regulation of cell migration [GO:0030334]; regulation of GTPase activity [GO:0043087]; regulation of protein localization [GO:0032880]	cytoplasm [GO:0005737]; endosome [GO:0005768]; Golgi apparatus [GO:0005794]; vesicle [GO:0031982]	GTPase activator activity [GO:0005096]; small GTPase binding [GO:0031267]
O70511	↑	Ank3	Ankyrin-3 (ANK-3) (Ankyrin-G)	Rattus norvegicus (Rat)	anterograde axonal transport [GO:0008089]; axon development [GO:0061564]; axon guidance [GO:0007411]; axonogenesis [GO:0007409]; cellular response to magnesium ion [GO:0071286]; clustering of voltage-gated sodium channels [GO:0045162]; establishment of protein localization [GO:0045184]; establishment or maintenance of microtubule cytoskeleton polarity [GO:0030951]; Golgi to plasma membrane protei…	axon [GO:0030424]; axon cytoplasm [GO:1904115]; axon initial segment [GO:0043194]; basal plasma membrane [GO:0009925]; basolateral plasma membrane [GO:0016323]; cell surface [GO:0009986]; costamere [GO:0043034]; cytoplasm [GO:0005737]; cytoskeleton [GO:0005856]; dendrite [GO:0030425]; intercalated disc [GO:0014704]; lateral plasma membrane [GO:0016328]; lysosome [GO:0005764]; membrane [GO:0016020…	cadherin binding [GO:0045296]; cytoskeletal protein binding [GO:0008092]; phosphorylation-dependent protein binding [GO:0140031]; protein-macromolecule adaptor activity [GO:0030674]; spectrin binding [GO:0030507]; structural constituent of cytoskeleton [GO:0005200]; transmembrane transporter binding [GO:0044325]
Q9VL86	↑	CG17633	Zinc carboxypeptidase A 1 (EC 3.4.17.-)	Drosophila melanogaster (Fruit fly)	proteolysis [GO:0006508]	extracellular space [GO:0005615]	metallocarboxypeptidase activity [GO:0004181]; zinc ion binding [GO:0008270]
Q3SXY7	↑	LRIT3	Leucine-rich repeat, immunoglobulin-like domain and transmembrane domain-containing protein 3	Homo sapiens (Human)	regulation of fibroblast growth factor receptor signaling pathway [GO:0040036]; response to stimulus [GO:0050896]; visual perception [GO:0007601]	dendrite [GO:0030425]; endoplasmic reticulum membrane [GO:0005789]; perikaryon [GO:0043204]
O75626	↑	PRDM1 BLIMP1	PR domain zinc finger protein 1 (EC 2.1.1.-) (BLIMP-1) (Beta-interferon gene positive regulatory domain I-binding factor) (PR domain-containing protein 1) (Positive regulatory domain I-binding factor 1) (PRDI-BF1) (PRDI-binding factor 1)	Homo sapiens (Human)	adaptive immune response [GO:0002250]; aorta development [GO:0035904]; artery morphogenesis [GO:0048844]; cell fate commitment [GO:0045165]; coronary vasculature development [GO:0060976]; eye photoreceptor cell development [GO:0042462]; germ cell development [GO:0007281]; heart valve development [GO:0003170]; innate immune response [GO:0045087]; intestinal epithelial cell development [GO:0060576]…	cytoplasm [GO:0005737]; nucleoplasm [GO:0005654]; nucleus [GO:0005634]	DNA-binding transcription factor activity [GO:0003700]; DNA-binding transcription repressor activity, RNA polymerase II-specific [GO:0001227]; histone methyltransferase binding [GO:1990226]; metal ion binding [GO:0046872]; methyltransferase activity [GO:0008168]; promoter-specific chromatin binding [GO:1990841]; RNA polymerase II cis-regulatory region sequence-specific DNA binding [GO:0000978]; s…
Q8TEU7	↑	RAPGEF6 PDZGEF2	Rap guanine nucleotide exchange factor 6 (PDZ domain-containing guanine nucleotide exchange factor 2) (PDZ-GEF2) (RA-GEF-2)	Homo sapiens (Human)	microvillus assembly [GO:0030033]; positive regulation of GTPase activity [GO:0043547]; protein localization to plasma membrane [GO:0072659]; Ras protein signal transduction [GO:0007265]; regulation of GTPase activity [GO:0043087]	apical plasma membrane [GO:0016324]; centrosome [GO:0005813]; cytosol [GO:0005829]; endocytic vesicle [GO:0030139]; plasma membrane [GO:0005886]	GTP-dependent protein binding [GO:0030742]; guanyl-nucleotide exchange factor activity [GO:0005085]; phosphatidic acid binding [GO:0070300]; small GTPase binding [GO:0031267]
P98160	↑	HSPG2	Basement membrane-specific heparan sulfate proteoglycan core protein (HSPG) (Perlecan) (PLC) [Cleaved into: Endorepellin; LG3 peptide]	Homo sapiens (Human)	angiogenesis [GO:0001525]; animal organ morphogenesis [GO:0009887]; brain development [GO:0007420]; cell differentiation [GO:0030154]; circulatory system development [GO:0072359]; inflammatory response [GO:0006954]; lipid metabolic process [GO:0006629]; negative regulation of amyloid fibril formation [GO:1905907]; negative regulation of angiogenesis [GO:0016525]; negative regulation of cell death…	basement membrane [GO:0005604]; collagen-containing extracellular matrix [GO:0062023]; extracellular exosome [GO:0070062]; extracellular region [GO:0005576]; extracellular space [GO:0005615]; focal adhesion [GO:0005925]; Golgi lumen [GO:0005796]; lysosomal lumen [GO:0043202]; plasma membrane [GO:0005886]; plasma membrane protein complex [GO:0098797]	amyloid-beta binding [GO:0001540]; calcium ion binding [GO:0005509]; extracellular matrix structural constituent conferring compression resistance [GO:0030021]; integrin binding [GO:0005178]; low-density lipoprotein particle receptor binding [GO:0050750]; protein C-terminus binding [GO:0008022]
Q8BIQ3	↑	Znf2 Zfp661	Zinc finger protein 2 (Zinc finger protein 661) (Zfp-661)	Mus musculus (Mouse)	regulation of transcription by RNA polymerase II [GO:0006357]	nucleus [GO:0005634]	DNA-binding transcription factor activity, RNA polymerase II-specific [GO:0000981]; metal ion binding [GO:0046872]; RNA polymerase II cis-regulatory region sequence-specific DNA binding [GO:0000978]
P04753	↑	DHFR	Dihydrofolate reductase (EC 1.5.1.3)	Mesocricetus auratus (Golden hamster)	glycine biosynthetic process [GO:0006545]; one-carbon metabolic process [GO:0006730]; response to methotrexate [GO:0031427]; tetrahydrofolate biosynthetic process [GO:0046654]; tetrahydrofolate metabolic process [GO:0046653]	cytoplasm [GO:0005737]; mitochondrion [GO:0005739]	dihydrofolate reductase activity [GO:0004146]; mRNA binding [GO:0003729]; NADP binding [GO:0050661]
Q5SPL2	↑	Phf12 Kiaa1523	PHD finger protein 12 (PHD factor 1) (Pf1)	Mus musculus (Mouse)	negative regulation of DNA-templated transcription [GO:0045892]; negative regulation of transcription by RNA polymerase II [GO:0000122]; regulation of transcription by RNA polymerase II [GO:0006357]	nucleoplasm [GO:0005654]; nucleus [GO:0005634]; Sin3 complex [GO:0016580]; Sin3-type complex [GO:0070822]; transcription repressor complex [GO:0017053]	metal ion binding [GO:0046872]; phosphatidylinositol binding [GO:0035091]; transcription corepressor activity [GO:0003714]; transcription corepressor binding [GO:0001222]
P53361	↑	Tbp	TATA-box-binding protein (TATA sequence-binding protein) (TBP) (TATA-binding factor) (TATA-box factor) (Transcription initiation factor TFIID TBP subunit)	Spodoptera frugiperda (Fall armyworm)	DNA-templated transcription initiation [GO:0006352]; transcription by RNA polymerase II [GO:0006366]; transcription by RNA polymerase III [GO:0006383]	nucleus [GO:0005634]; transcription factor TFIID complex [GO:0005669]	DNA binding [GO:0003677]; RNA polymerase III general transcription initiation factor activity [GO:0000995]
Q9N2R3	↑		Tropomyosin Cha f 1.0101 (Major allergen Cha f 1) (allergen Cha f 1.0101)	Charybdis feriata (Crucifix crab) (Cancer feriatus)	locomotion [GO:0040011]; muscle system process [GO:0003012]; regulation of muscle contraction [GO:0006937]		protein homodimerization activity [GO:0042803]
P49275	↑	DERF3	Mite allergen Der f 3 (EC 3.4.21.-) (Allergen Der f III) (allergen Der f 3)	Dermatophagoides farinae (American house dust mite)	proteolysis [GO:0006508]	extracellular region [GO:0005576]	serine-type endopeptidase activity [GO:0004252]
Q9VJJ7	↑	Trpgamma CG5996	Transient receptor potential-gamma protein (TRPgamma) (Transient receptor potential cation channel gamma)	Drosophila melanogaster (Fruit fly)	adult walking behavior [GO:0007628]; calcium ion transmembrane transport [GO:0070588]; calcium ion transport [GO:0006816]; cation transport [GO:0006812]; detection of light stimulus involved in visual perception [GO:0050908]; neuromuscular process controlling posture [GO:0050884]; regulation of cytosolic calcium ion concentration [GO:0051480]; response to light stimulus [GO:0009416]	cation channel complex [GO:0034703]; neuronal cell body [GO:0043025]; plasma membrane [GO:0005886]; proximal dendrite [GO:1990635]; rhabdomere [GO:0016028]	calcium channel activity [GO:0005262]; cation channel activity [GO:0005261]; inositol 1,4,5 trisphosphate binding [GO:0070679]; mechanosensitive ion channel activity [GO:0008381]; store-operated calcium channel activity [GO:0015279]
P91621	↑	sif CG34418	Protein still life, isoform SIF type 1	Drosophila melanogaster (Fruit fly)	actin cytoskeleton organization [GO:0030036]; activation of GTPase activity [GO:0090630]; eye development [GO:0001654]; positive regulation of axonogenesis [GO:0050772]; positive regulation of filopodium assembly [GO:0051491]; regulation of axonogenesis [GO:0050770]; regulation of GTPase activity [GO:0043087]; regulation of synapse structure or activity [GO:0050803]; small GTPase mediated signal …	membrane [GO:0016020]; synapse [GO:0045202]	guanyl-nucleotide exchange factor activity [GO:0005085]
O77237	↑	Pli CG5212	Protein pellino	Drosophila melanogaster (Fruit fly)	innate immune response [GO:0045087]; negative regulation of antifungal innate immune response [GO:1905035]; negative regulation of defense response to bacterium [GO:1900425]; negative regulation of Toll signaling pathway [GO:0045751]; positive regulation of antimicrobial peptide production [GO:0002225]; positive regulation of Toll signaling pathway [GO:0045752]; protein K48-linked ubiquitination …	cytoplasmic side of plasma membrane [GO:0009898]; cytosol [GO:0005829]	kinase regulator activity [GO:0019207]; ubiquitin protein ligase activity [GO:0061630]; ubiquitin-protein transferase activity [GO:0004842]
P47736	↑	RAP1GAP KIAA0474 RAP1GA1	Rap1 GTPase-activating protein 1 (Rap1GAP) (Rap1GAP1)	Homo sapiens (Human)	activation of GTPase activity [GO:0090630]; adaptive immune response [GO:0002250]; cellular response to glial cell derived neurotrophic factor [GO:1990792]; negative regulation of GTP binding [GO:1904425]; negative regulation of microvillus assembly [GO:1903697]; negative regulation of neuron differentiation [GO:0045665]; negative regulation of thyroid gland epithelial cell proliferation [GO:1904…	axon [GO:0030424]; cytoplasm [GO:0005737]; cytosol [GO:0005829]; dendrite [GO:0030425]; early endosome [GO:0005769]; Golgi membrane [GO:0000139]; membrane [GO:0016020]; neuronal cell body [GO:0043025]	GTPase activator activity [GO:0005096]; GTPase activity [GO:0003924]; protein homodimerization activity [GO:0042803]; small GTPase binding [GO:0031267]
Q03720	↑	slo CG10693	Calcium-activated potassium channel slowpoke (dSlo) (BK channel) (Maxi K channel) (MaxiK)	Drosophila melanogaster (Fruit fly)	circadian behavior [GO:0048512]; circadian rhythm [GO:0007623]; male courtship behavior, veined wing generated song production [GO:0045433]; negative regulation of neuromuscular synaptic transmission [GO:1900074]; potassium ion transport [GO:0006813]; regulation of ion transmembrane transport [GO:0034765]; regulation of synaptic assembly at neuromuscular junction [GO:0008582]; response to xenobio…	membrane [GO:0016020]; neuron projection [GO:0043005]; neuronal cell body [GO:0043025]; plasma membrane [GO:0005886]; postsynaptic membrane [GO:0045211]	calcium-activated potassium channel activity [GO:0015269]; large conductance calcium-activated potassium channel activity [GO:0060072]; voltage-gated ion channel activity [GO:0005244]
Q86VP3	↑	PACS2 KIAA0602 PACS1L	Phosphofurin acidic cluster sorting protein 2 (PACS-2) (PACS1-like protein)	Homo sapiens (Human)	apoptotic process [GO:0006915]; autophagosome assembly [GO:0000045]; endoplasmic reticulum calcium ion homeostasis [GO:0032469]; mitochondrion-endoplasmic reticulum membrane tethering [GO:1990456]; protein localization to phagophore assembly site [GO:0034497]; protein localization to plasma membrane [GO:0072659]	endoplasmic reticulum [GO:0005783]; mitochondrion [GO:0005739]	transmembrane transporter binding [GO:0044325]
Q7ZU45	↑	odad4 ttc25	Outer dynein arm-docking complex subunit 4 (Tetratricopeptide repeat protein 25) (TPR repeat protein 25)	Danio rerio (Zebrafish) (Brachydanio rerio)	cilium assembly [GO:0060271]; cilium movement [GO:0003341]; determination of heart left/right asymmetry [GO:0061371]; otolith morphogenesis [GO:0032474]; outer dynein arm assembly [GO:0036158]	cell projection [GO:0042995]; cytoplasm [GO:0005737]; cytoskeleton [GO:0005856]
Q9Y2X3	↑	NOP58 NOL5 NOP5 HSPC120	Nucleolar protein 58 (Nucleolar protein 5)	Homo sapiens (Human)	rRNA processing [GO:0006364]; snoRNA localization [GO:0048254]	box C/D RNP complex [GO:0031428]; Cajal body [GO:0015030]; cytosol [GO:0005829]; fibrillar center [GO:0001650]; membrane [GO:0016020]; nucleolus [GO:0005730]; nucleoplasm [GO:0005654]; pre-snoRNP complex [GO:0070761]; small-subunit processome [GO:0032040]; sno(s)RNA-containing ribonucleoprotein complex [GO:0005732]	ATPase binding [GO:0051117]; RNA binding [GO:0003723]; snoRNA binding [GO:0030515]; TFIID-class transcription factor complex binding [GO:0001094]
Q2V2M9	↑	FHOD3 FHOS2 KIAA1695	FH1/FH2 domain-containing protein 3 (Formactin-2) (Formin homolog overexpressed in spleen 2) (hFHOS2)	Homo sapiens (Human)	cardiac myofibril assembly [GO:0055003]; cortical actin cytoskeleton organization [GO:0030866]; negative regulation of actin filament polymerization [GO:0030837]; sarcomere organization [GO:0045214]	cytoplasm [GO:0005737]; cytoskeleton [GO:0005856]; Z disc [GO:0030018]	actin filament binding [GO:0051015]
Q9R044	↑	Nphs1 Nphn	Nephrin (Renal glomerulus-specific cell adhesion receptor)	Rattus norvegicus (Rat)	cell adhesion [GO:0007155]; cell-cell adhesion [GO:0098609]; glomerular filtration [GO:0003094]; JNK cascade [GO:0007254]; MAPK cascade [GO:0000165]; myoblast fusion [GO:0007520]; positive regulation of actin filament polymerization [GO:0030838]; regulation of excretion [GO:0044062]; skeletal muscle tissue development [GO:0007519]; slit diaphragm assembly [GO:0036060]	basement membrane [GO:0005604]; cell projection [GO:0042995]; cell-cell junction [GO:0005911]; cytoplasm [GO:0005737]; focal adhesion [GO:0005925]; membrane [GO:0016020]; membrane raft [GO:0045121]; plasma membrane [GO:0005886]; protein-containing complex [GO:0032991]; slit diaphragm [GO:0036057]	alpha-actinin binding [GO:0051393]; cell adhesion molecule binding [GO:0050839]; protein domain specific binding [GO:0019904]; spectrin binding [GO:0030507]
P08736	↑	eEF1alpha1 Ef1alpha48D EF1B F1 CG8280	Elongation factor 1-alpha 1 (EF-1-alpha-1) (50 kDa female-specific protein)	Drosophila melanogaster (Fruit fly)	translation [GO:0006412]; translational elongation [GO:0006414]	cytoplasm [GO:0005737]	GTP binding [GO:0005525]; GTPase activity [GO:0003924]; translation elongation factor activity [GO:0003746]
Q29441	↑	CNGA3 CNCG3	Cyclic nucleotide-gated cation channel alpha-3 (Cone photoreceptor cGMP-gated channel subunit alpha) (Cyclic nucleotide-gated channel alpha-3) (CNG channel alpha-3) (CNG-3) (CNG3)	Bos taurus (Bovine)	response to stimulus [GO:0050896]; visual perception [GO:0007601]	membrane [GO:0016020]	cGMP binding [GO:0030553]; ion channel activity [GO:0005216]
Q9NFT7	↑	Hex-t2 Hex CG32849	Hexokinase type 2 (EC 2.7.1.1)	Drosophila melanogaster (Fruit fly)	carbohydrate phosphorylation [GO:0046835]; cellular glucose homeostasis [GO:0001678]; fructose metabolic process [GO:0006000]; glucose 6-phosphate metabolic process [GO:0051156]; glucose metabolic process [GO:0006006]; glycolytic process [GO:0006096]; mannose metabolic process [GO:0006013]	cytosol [GO:0005829]; mitochondrion [GO:0005739]	ATP binding [GO:0005524]; fructokinase activity [GO:0008865]; glucokinase activity [GO:0004340]; glucose binding [GO:0005536]; hexokinase activity [GO:0004396]; mannokinase activity [GO:0019158]
Q9QZR8	↑	Pdzd2 Papin Pdzk3 Pin1	PDZ domain-containing protein 2 (PDZ domain-containing protein 3) (Plakophilin-related armadillo repeat protein-interacting PDZ protein) [Cleaved into: Processed PDZ domain-containing protein 2]	Rattus norvegicus (Rat)	cell adhesion [GO:0007155]; intracellular signal transduction [GO:0035556]	apical part of cell [GO:0045177]; cell-cell junction [GO:0005911]; cytoplasm [GO:0005737]; endoplasmic reticulum [GO:0005783]; extracellular region [GO:0005576]; neuron projection [GO:0043005]; nucleus [GO:0005634]; postsynaptic density [GO:0014069]
Q9VQH2	↑	Duox CG3131	Dual oxidase (EC 1.11.1.-) (EC 1.6.3.1)	Drosophila melanogaster (Fruit fly)	adult chitin-based cuticle development [GO:0008365]; adult chitin-containing cuticle pigmentation [GO:0048085]; cuticle development [GO:0042335]; cytokine-mediated signaling pathway [GO:0019221]; defense response [GO:0006952]; defense response to bacterium [GO:0042742]; hydrogen peroxide catabolic process [GO:0042744]; imaginal disc-derived wing morphogenesis [GO:0007476]; mucosal immune response…	endomembrane system [GO:0012505]; NADPH oxidase complex [GO:0043020]; plasma membrane [GO:0005886]	calcium ion binding [GO:0005509]; heme binding [GO:0020037]; NADH oxidase H202-forming activity [GO:0106293]; NADPH oxidase H202-forming activity [GO:0106294]; peroxidase activity [GO:0004601]; superoxide-generating NAD(P)H oxidase activity [GO:0016175]; superoxide-generating NADPH oxidase activity [GO:0106292]
A6S3N2	↑	sfh5 BC1G_07204	Phosphatidylinositol transfer protein sfh5 (PITP sfh5)	Botryotinia fuckeliana (strain B05.10) (Noble rot fungus) (Botrytis cinerea)		endoplasmic reticulum membrane [GO:0005789]	metal ion binding [GO:0046872]; phosphatidylinositol transfer activity [GO:0008526]
Q8BUB4	↑	Wdfy2	WD repeat and FYVE domain-containing protein 2 (Propeller-FYVE protein) (Prof) (WD40- and FYVE domain-containing protein 2)	Mus musculus (Mouse)	positive regulation of fat cell differentiation [GO:0045600]; positive regulation of protein phosphorylation [GO:0001934]	cytoplasm [GO:0005737]; early endosome [GO:0005769]; intracellular membrane-bounded organelle [GO:0043231]; vesicle [GO:0031982]	metal ion binding [GO:0046872]
Q62009	↑	Postn Osf2	Periostin (PN) (Osteoblast-specific factor 2) (OSF-2)	Mus musculus (Mouse)	cell adhesion [GO:0007155]; cellular response to vitamin K [GO:0071307]; extracellular matrix organization [GO:0030198]; negative regulation of cell-matrix adhesion [GO:0001953]; negative regulation of substrate adhesion-dependent cell spreading [GO:1900025]; neuron projection extension [GO:1990138]; positive regulation of chemokine (C-X-C motif) ligand 2 production [GO:2000343]; positive regulat…	collagen-containing extracellular matrix [GO:0062023]; cytoplasm [GO:0005737]; extracellular matrix [GO:0031012]; extracellular space [GO:0005615]; neuromuscular junction [GO:0031594]; trans-Golgi network [GO:0005802]	cell adhesion molecule binding [GO:0050839]; heparin binding [GO:0008201]; metal ion binding [GO:0046872]
P21902	↑		Proclotting enzyme (EC 3.4.21.86) [Cleaved into: Proclotting enzyme light chain; Proclotting enzyme heavy chain]	Tachypleus tridentatus (Japanese horseshoe crab)	hemolymph coagulation [GO:0042381]; protein processing [GO:0016485]	extracellular region [GO:0005576]; transport vesicle [GO:0030133]	metal ion binding [GO:0046872]; serine-type endopeptidase activity [GO:0004252]; serine-type peptidase activity [GO:0008236]
Q9VXD1	↑	sing CG13011	Protein singles bar	Drosophila melanogaster (Fruit fly)	adult somatic muscle development [GO:0007527]; muscle organ development [GO:0007517]; myoblast fusion [GO:0007520]	membrane [GO:0016020]
Q9VQX4	↑	Naprt CG3714	Nicotinate phosphoribosyltransferase (NAPRTase) (EC 6.3.4.21)	Drosophila melanogaster (Fruit fly)	NAD salvage [GO:0034355]; response to oxidative stress [GO:0006979]	cytosol [GO:0005829]	metal ion binding [GO:0046872]; nicotinate phosphoribosyltransferase activity [GO:0004516]; transferase activity [GO:0016740]
O42596	↑	adam22 mdc11b	Disintegrin and metalloproteinase domain-containing protein 22 (ADAM 22) (MDC11.2) (Metalloprotease-disintegrin MDC11b)	Xenopus laevis (African clawed frog)	proteolysis [GO:0006508]	plasma membrane [GO:0005886]	metalloendopeptidase activity [GO:0004222]
G5EBQ8	↑	chs-2 F48A11.1	Chitin synthase chs-2 (EC 2.4.1.16) (Chitin-UDP acetyl-glucosaminyl transferase chs-2)	Caenorhabditis elegans	cell wall chitin biosynthetic process [GO:0006038]; chitin biosynthetic process [GO:0006031]; positive regulation of nematode larval development [GO:0061063]	cell periphery [GO:0071944]; cell septum [GO:0030428]; plasma membrane [GO:0005886]	chitin synthase activity [GO:0004100]
Q8BJ56	↑	Pnpla2 Atgl	Patatin-like phospholipase domain-containing protein 2 (EC 3.1.1.3) (Adipose triglyceride lipase) (Calcium-independent phospholipase A2-zeta) (iPLA2-zeta) (EC 3.1.1.4) (Desnutrin)	Mus musculus (Mouse)	cellular lipid catabolic process [GO:0044242]; diacylglycerol biosynthetic process [GO:0006651]; lipid droplet disassembly [GO:1905691]; lipid droplet organization [GO:0034389]; lipid homeostasis [GO:0055088]; lipid storage [GO:0019915]; negative regulation of sequestering of triglyceride [GO:0010891]; positive regulation of triglyceride catabolic process [GO:0010898]; triglyceride catabolic proc…	cytoplasm [GO:0005737]; cytosol [GO:0005829]; lipid droplet [GO:0005811]; membrane [GO:0016020]; nucleoplasm [GO:0005654]; plasma membrane [GO:0005886]	acylglycerol O-acyltransferase activity [GO:0016411]; diolein transacylation activity [GO:0051265]; mono-olein transacylation activity [GO:0051264]; phospholipase A2 activity [GO:0004623]; retinyl-palmitate esterase activity [GO:0050253]; triglyceride lipase activity [GO:0004806]
Q09388	↑	gar-2 F47D12.1	Muscarinic acetylcholine receptor gar-2 (G-protein-linked acetylcholine receptor 2)	Caenorhabditis elegans	chemical synaptic transmission [GO:0007268]; G protein-coupled acetylcholine receptor signaling pathway [GO:0007213]; G protein-coupled receptor signaling pathway [GO:0007186]; G protein-coupled receptor signaling pathway, coupled to cyclic nucleotide second messenger [GO:0007187]; negative regulation of synaptic transmission, cholinergic [GO:0032223]; response to xenobiotic stimulus [GO:0009410]…	axon [GO:0030424]; dendrite [GO:0030425]; plasma membrane [GO:0005886]; synapse [GO:0045202]	G protein-coupled acetylcholine receptor activity [GO:0016907]; G protein-coupled serotonin receptor activity [GO:0004993]; neurotransmitter receptor activity [GO:0030594]
Q1HG43	↑	DUOXA1 NIP NUMBIP	Dual oxidase maturation factor 1 (Dual oxidase activator 1) (Numb-interacting protein)	Homo sapiens (Human)	hydrogen peroxide metabolic process [GO:0042743]; positive regulation of hydrogen peroxide biosynthetic process [GO:0010729]; positive regulation of neuron differentiation [GO:0045666]; protein localization [GO:0008104]; protein transport [GO:0015031]; regulation of inflammatory response [GO:0050727]; regulation of thyroid hormone generation [GO:2000609]	cell leading edge [GO:0031252]; endoplasmic reticulum [GO:0005783]; endoplasmic reticulum membrane [GO:0005789]; membrane [GO:0016020]; plasma membrane [GO:0005886]	enzyme binding [GO:0019899]
Q7TS72	↑	Itpkc	Inositol-trisphosphate 3-kinase C (EC 2.7.1.127) (Inositol 1,4,5-trisphosphate 3-kinase C) (IP3 3-kinase C) (IP3K C) (InsP 3-kinase C)	Mus musculus (Mouse)	cellular response to calcium ion [GO:0071277]; inositol phosphate biosynthetic process [GO:0032958]; phosphatidylinositol phosphate biosynthetic process [GO:0046854]; phosphorylation [GO:0016310]	cytoplasm [GO:0005737]; nuclear speck [GO:0016607]; nucleus [GO:0005634]	ATP binding [GO:0005524]; calmodulin binding [GO:0005516]; inositol hexakisphosphate kinase activity [GO:0000828]; inositol-1,4,5-trisphosphate 3-kinase activity [GO:0008440]; kinase activity [GO:0016301]
Q9W5D0	↑	CG43867	Uncharacterized protein CG43867	Drosophila melanogaster (Fruit fly)	animal organ morphogenesis [GO:0009887]; neuron differentiation [GO:0030182]	cell periphery [GO:0071944]; cytoskeleton [GO:0005856]
P35969	↑	Flt1 Emrk2 Flt Vegfr1	Vascular endothelial growth factor receptor 1 (VEGFR-1) (EC 2.7.10.1) (Embryonic receptor kinase 2) (Fms-like tyrosine kinase 1) (FLT-1) (Tyrosine-protein kinase receptor FLT)	Mus musculus (Mouse)	angiogenesis [GO:0001525]; blood vessel morphogenesis [GO:0048514]; branching involved in blood vessel morphogenesis [GO:0001569]; cell migration [GO:0016477]; cellular response to vascular endothelial growth factor stimulus [GO:0035924]; embryonic morphogenesis [GO:0048598]; hematopoietic progenitor cell differentiation [GO:0002244]; hyaloid vascular plexus regression [GO:1990384]; intracellular…	actin cytoskeleton [GO:0015629]; endosome [GO:0005768]; extracellular space [GO:0005615]; nucleus [GO:0005634]; plasma membrane [GO:0005886]; receptor complex [GO:0043235]	ATP binding [GO:0005524]; growth factor binding [GO:0019838]; identical protein binding [GO:0042802]; placental growth factor receptor activity [GO:0036332]; protein homodimerization activity [GO:0042803]; transmembrane receptor protein tyrosine kinase activity [GO:0004714]; vascular endothelial growth factor receptor activity [GO:0005021]
P25782	↑	LCP2	Digestive cysteine proteinase 2 (EC 3.4.22.-)	Homarus americanus (American lobster)	proteolysis [GO:0006508]		cysteine-type peptidase activity [GO:0008234]
Q9D6K9	↑	Cers5 Lass5 Trh4	Ceramide synthase 5 (CerS5) (LAG1 longevity assurance homolog 5) (Sphingoid base N-palmitoyltransferase CERS5) (EC 2.3.1.291) (Sphingosine N-acyltransferase CERS5) (EC 2.3.1.24) (Translocating chain-associating membrane protein homolog 4) (TRAM homolog 4)	Mus musculus (Mouse)	ceramide biosynthetic process [GO:0046513]; sphingolipid biosynthetic process [GO:0030148]	endoplasmic reticulum [GO:0005783]; endoplasmic reticulum membrane [GO:0005789]	DNA binding [GO:0003677]; N-acyltransferase activity [GO:0016410]; sphingosine N-acyltransferase activity [GO:0050291]
P54131	↑	CHRNA7	Neuronal acetylcholine receptor subunit alpha-7	Bos taurus (Bovine)	calcium ion transport [GO:0006816]; cellular calcium ion homeostasis [GO:0006874]; chemical synaptic transmission [GO:0007268]; cognition [GO:0050890]; ion transmembrane transport [GO:0034220]; negative regulation of tumor necrosis factor production [GO:0032720]; nervous system process [GO:0050877]; positive regulation of angiogenesis [GO:0045766]; positive regulation of cell population prolifera…	acetylcholine-gated channel complex [GO:0005892]; neuron projection [GO:0043005]; plasma membrane [GO:0005886]; postsynaptic membrane [GO:0045211]; synapse [GO:0045202]	acetylcholine binding [GO:0042166]; acetylcholine receptor activity [GO:0015464]; acetylcholine-gated cation-selective channel activity [GO:0022848]; amyloid-beta binding [GO:0001540]; chloride channel regulator activity [GO:0017081]; excitatory extracellular ligand-gated ion channel activity [GO:0005231]; neurotransmitter receptor activity [GO:0030594]; protein homodimerization activity [GO:0042…
Q8BZ00	↑	Slc9a9 Nhe9	Sodium/hydrogen exchanger 9 (Na(+)/H(+) exchanger 9) (NHE-9) (Solute carrier family 9 member 9)	Mus musculus (Mouse)	defense response to bacterium [GO:0042742]; phagosome maturation [GO:0090382]; potassium ion transmembrane transport [GO:0071805]; regulation of intracellular pH [GO:0051453]; sodium ion import across plasma membrane [GO:0098719]; sodium ion transmembrane transport [GO:0035725]	early endosome [GO:0005769]; early phagosome [GO:0032009]; late endosome membrane [GO:0031902]; phagocytic vesicle membrane [GO:0030670]; plasma membrane [GO:0005886]; recycling endosome [GO:0055037]; recycling endosome membrane [GO:0055038]	potassium:proton antiporter activity [GO:0015386]; sodium:proton antiporter activity [GO:0015385]
A5A6I0	↑	ACADM	Medium-chain specific acyl-CoA dehydrogenase, mitochondrial (MCAD) (EC 1.3.8.7)	Pan troglodytes (Chimpanzee)	fatty acid beta-oxidation using acyl-CoA dehydrogenase [GO:0033539]; medium-chain fatty acid catabolic process [GO:0051793]	cytoplasm [GO:0005737]; mitochondrial matrix [GO:0005759]; mitochondrion [GO:0005739]	acyl-CoA dehydrogenase activity [GO:0003995]; flavin adenine dinucleotide binding [GO:0050660]; medium-chain-acyl-CoA dehydrogenase activity [GO:0070991]
Q86UR5	↑	RIMS1 KIAA0340 RAB3IP2 RIM1 Nbla00761	Regulating synaptic membrane exocytosis protein 1 (Rab-3-interacting molecule 1) (RIM 1) (Rab-3-interacting protein 2)	Homo sapiens (Human)	acrosomal vesicle exocytosis [GO:0060478]; calcium ion-regulated exocytosis of neurotransmitter [GO:0048791]; calcium-ion regulated exocytosis [GO:0017156]; cell differentiation [GO:0030154]; intracellular protein transport [GO:0006886]; membrane fusion [GO:0061025]; positive regulation of dendrite extension [GO:1903861]; positive regulation of excitatory postsynaptic potential [GO:2000463]; posi…	cell projection [GO:0042995]; cytoskeleton of presynaptic active zone [GO:0048788]; cytosol [GO:0005829]; plasma membrane [GO:0005886]; presynaptic active zone [GO:0048786]; presynaptic membrane [GO:0042734]	GTPase regulator activity [GO:0030695]; metal ion binding [GO:0046872]; RNA binding [GO:0003723]; small GTPase binding [GO:0031267]; transmembrane transporter binding [GO:0044325]
Q9CYF5	↑	Rcc1l Wbscr16	RCC1-like G exchanging factor-like protein (RCC1-like) (Williams-Beuren syndrome chromosomal region 16 protein homolog)	Mus musculus (Mouse)	mitochondrial fusion [GO:0008053]; positive regulation of mitochondrial translation [GO:0070131]	mitochondrial inner membrane [GO:0005743]; mitochondrial membrane [GO:0031966]; mitochondrion [GO:0005739]	guanyl-nucleotide exchange factor activity [GO:0005085]; rRNA binding [GO:0019843]
Q63632	↑	Slc12a4 Kcc1	Solute carrier family 12 member 4 (Electroneutral potassium-chloride cotransporter 1) (Erythroid K-Cl cotransporter 1) (rKCC1) (Furosemide-sensitive K-Cl cotransporter)	Rattus norvegicus (Rat)	cell volume homeostasis [GO:0006884]; chemical synaptic transmission [GO:0007268]; chloride ion homeostasis [GO:0055064]; chloride transmembrane transport [GO:1902476]; potassium ion homeostasis [GO:0055075]; potassium ion import across plasma membrane [GO:1990573]; potassium ion transmembrane transport [GO:0071805]	membrane [GO:0016020]; plasma membrane [GO:0005886]; synapse [GO:0045202]	ATP binding [GO:0005524]; potassium:chloride symporter activity [GO:0015379]; protein kinase binding [GO:0019901]
Q7Z449	↑	CYP2U1	Cytochrome P450 2U1 (Long-chain fatty acid omega-monooxygenase) (EC 1.14.14.80)	Homo sapiens (Human)	omega-hydroxylase P450 pathway [GO:0097267]; organic acid metabolic process [GO:0006082]; xenobiotic metabolic process [GO:0006805]	cytoplasm [GO:0005737]; endoplasmic reticulum membrane [GO:0005789]; intracellular membrane-bounded organelle [GO:0043231]; mitochondrial inner membrane [GO:0005743]	arachidonic acid omega-hydroxylase activity [GO:0052869]; heme binding [GO:0020037]; iron ion binding [GO:0005506]; long-chain fatty acid omega-hydroxylase activity [GO:0102033]; monooxygenase activity [GO:0004497]; oxidoreductase activity, acting on paired donors, with incorporation or reduction of molecular oxygen, reduced flavin or flavoprotein as one donor, and incorporation of one atom of ox…
Q8IRI6	↑	Glut1 CG43946	Glucose transporter type 1	Drosophila melanogaster (Fruit fly)	glucose homeostasis [GO:0042593]; monosaccharide transmembrane transport [GO:0015749]; positive regulation of peptide hormone secretion [GO:0090277]	membrane [GO:0016020]	hexose transmembrane transporter activity [GO:0015149]
P28221	↑	HTR1D HTR1DA HTRL	5-hydroxytryptamine receptor 1D (5-HT-1D) (5-HT1D) (Serotonin 1D alpha receptor) (5-HT-1D-alpha) (Serotonin receptor 1D)	Homo sapiens (Human)	adenylate cyclase-inhibiting G protein-coupled receptor signaling pathway [GO:0007193]; adenylate cyclase-inhibiting serotonin receptor signaling pathway [GO:0007198]; chemical synaptic transmission [GO:0007268]; G protein-coupled receptor signaling pathway, coupled to cyclic nucleotide second messenger [GO:0007187]; intestine smooth muscle contraction [GO:0014827]; regulation of behavior [GO:005…	dendrite [GO:0030425]; plasma membrane [GO:0005886]; synapse [GO:0045202]	G protein-coupled serotonin receptor activity [GO:0004993]; neurotransmitter receptor activity [GO:0030594]; serotonin binding [GO:0051378]
Q6PD10	↑	Ip6k1 Ihpk1	Inositol hexakisphosphate kinase 1 (InsP6 kinase 1) (EC 2.7.4.21) (Inositol hexaphosphate kinase 1)	Mus musculus (Mouse)	inositol metabolic process [GO:0006020]; inositol phosphate biosynthetic process [GO:0032958]; negative regulation of cold-induced thermogenesis [GO:0120163]; phosphatidylinositol phosphate biosynthetic process [GO:0046854]; phosphorylation [GO:0016310]	cytoplasm [GO:0005737]; cytosol [GO:0005829]; fibrillar center [GO:0001650]; nucleoplasm [GO:0005654]; nucleus [GO:0005634]	ATP binding [GO:0005524]; inositol hexakisphosphate 1-kinase activity [GO:0052723]; inositol hexakisphosphate 3-kinase activity [GO:0052724]; inositol hexakisphosphate 5-kinase activity [GO:0000832]; inositol hexakisphosphate kinase activity [GO:0000828]; inositol-1,3,4,5,6-pentakisphosphate kinase activity [GO:0000827]; kinase activity [GO:0016301]
Q6ZQ82	↑	Arhgap26 Kiaa0621	Rho GTPase-activating protein 26 (Rho-type GTPase-activating protein 26)	Mus musculus (Mouse)	signal transduction [GO:0007165]	cytoplasm [GO:0005737]; cytoskeleton [GO:0005856]; focal adhesion [GO:0005925]	GTPase activator activity [GO:0005096]; phospholipid binding [GO:0005543]
Q9VHX7	↑	Elovl7 ELOVL CG2781	Elongation of very long chain fatty acids protein 7 (EC 2.3.1.199) (ELOVL fatty acid elongase 7) (Very-long-chain 3-oxoacyl-CoA synthase)	Drosophila melanogaster (Fruit fly)	fatty acid elongation [GO:0030497]; fatty acid elongation, monounsaturated fatty acid [GO:0034625]; fatty acid elongation, polyunsaturated fatty acid [GO:0034626]; fatty acid elongation, saturated fatty acid [GO:0019367]; long-chain fatty acid metabolic process [GO:0001676]; sphingolipid biosynthetic process [GO:0030148]; very long-chain fatty acid biosynthetic process [GO:0042761]	endoplasmic reticulum membrane [GO:0005789]	fatty acid elongase activity [GO:0009922]; very-long-chain 3-ketoacyl-CoA synthase activity [GO:0102756]
Q9BWD1	↑	ACAT2 ACTL	Acetyl-CoA acetyltransferase, cytosolic (EC 2.3.1.9) (Acetyl-CoA transferase-like protein) (Cytosolic acetoacetyl-CoA thiolase)	Homo sapiens (Human)	fatty acid beta-oxidation [GO:0006635]; lipid metabolic process [GO:0006629]	cytoplasm [GO:0005737]; cytosol [GO:0005829]; extracellular exosome [GO:0070062]; mitochondrion [GO:0005739]	acetyl-CoA C-acetyltransferase activity [GO:0003985]
Q03601	↑	nhl-1 F54G8.4	RING finger protein nhl-1	Caenorhabditis elegans	negative regulation of translation [GO:0017148]; proteasome-mediated ubiquitin-dependent protein catabolic process [GO:0043161]; protein polyubiquitination [GO:0000209]; protein ubiquitination [GO:0016567]		metal ion binding [GO:0046872]; translation repressor activity [GO:0030371]; ubiquitin protein ligase activity [GO:0061630]; ubiquitin-protein transferase activity [GO:0004842]
P10978	↑		Retrovirus-related Pol polyprotein from transposon TNT 1-94 [Includes: Protease (EC 3.4.23.-); Reverse transcriptase (EC 2.7.7.49); Endonuclease]	Nicotiana tabacum (Common tobacco)	DNA integration [GO:0015074]; proteolysis [GO:0006508]		aspartic-type endopeptidase activity [GO:0004190]; endonuclease activity [GO:0004519]; nucleic acid binding [GO:0003676]; RNA-directed DNA polymerase activity [GO:0003964]; zinc ion binding [GO:0008270]
Q3TN34	↑	Micall2 Jrab	MICAL-like protein 2 (Junctional Rab13-binding protein) (Molecule interacting with CasL-like 2) (MICAL-L2)	Mus musculus (Mouse)	actin cytoskeleton reorganization [GO:0031532]; actin filament polymerization [GO:0030041]; bicellular tight junction assembly [GO:0070830]; endocytic recycling [GO:0032456]; neuron projection development [GO:0031175]; substrate adhesion-dependent cell spreading [GO:0034446]	actin filament bundle [GO:0032432]; bicellular tight junction [GO:0005923]; cell-cell junction [GO:0005911]; cytosol [GO:0005829]; neuron projection [GO:0043005]; plasma membrane [GO:0005886]; recycling endosome [GO:0055037]	actin filament binding [GO:0051015]; actinin binding [GO:0042805]; filamin binding [GO:0031005]; metal ion binding [GO:0046872]; small GTPase binding [GO:0031267]
Q63564	↑	Sv2b Sv2bb	Synaptic vesicle glycoprotein 2B (Synaptic vesicle protein 2B)	Rattus norvegicus (Rat)	chemical synaptic transmission [GO:0007268]; neurotransmitter uptake [GO:0001504]; regulation of presynaptic cytosolic calcium ion concentration [GO:0099509]; regulation of synaptic vesicle exocytosis [GO:2000300]	acrosomal vesicle [GO:0001669]; glutamatergic synapse [GO:0098978]; membrane [GO:0016020]; neuron projection [GO:0043005]; synaptic vesicle [GO:0008021]; synaptic vesicle membrane [GO:0030672]; terminal bouton [GO:0043195]	transmembrane transporter activity [GO:0022857]
P29981	↑	CYP4C1	Cytochrome P450 4C1 (EC 1.14.14.1) (CYPIVC1)	Blaberus discoidalis (Tropical cockroach)		endoplasmic reticulum membrane [GO:0005789]	aromatase activity [GO:0070330]; heme binding [GO:0020037]; iron ion binding [GO:0005506]
Q95NT6	↑	mth2	G-protein coupled receptor Mth2 (Protein methuselah-2)	Drosophila yakuba (Fruit fly)	cell surface receptor signaling pathway [GO:0007166]	plasma membrane [GO:0005886]	G protein-coupled receptor activity [GO:0004930]
P08510	↑	Sh mns CG12348	Potassium voltage-gated channel protein Shaker (Protein minisleep)	Drosophila melanogaster (Fruit fly)	action potential [GO:0001508]; axon extension [GO:0048675]; behavioral response to ether [GO:0048150]; cellular response to dopamine [GO:1903351]; courtship behavior [GO:0007619]; detection of visible light [GO:0009584]; larval locomotory behavior [GO:0008345]; learning or memory [GO:0007611]; mating behavior, sex discrimination [GO:0048047]; positive regulation of circadian sleep/wake cycle, sle…	membrane [GO:0016020]; voltage-gated potassium channel complex [GO:0008076]	delayed rectifier potassium channel activity [GO:0005251]; voltage-gated cation channel activity [GO:0022843]; voltage-gated potassium channel activity [GO:0005249]
Q9V9S7	↑	RhoGAP100F CG1976	Rho GTPase-activating protein 100F (RhoGAP-100F) (Synapse defective protein 1 homolog) (Protein syd-1 homolog)	Drosophila melanogaster (Fruit fly)	activation of GTPase activity [GO:0090630]; axon extension involved in axon guidance [GO:0048846]; cell migration [GO:0016477]; cell projection organization [GO:0030030]; cytoskeletal matrix organization at active zone [GO:0048789]; maintenance of presynaptic active zone structure [GO:0048790]; presynaptic active zone organization [GO:1990709]; R7 cell development [GO:0045467]; regulation of Ras …	neuromuscular junction [GO:0031594]; presynaptic active zone [GO:0048786]; presynaptic active zone cytoplasmic component [GO:0098831]; synaptic membrane [GO:0097060]	GTPase activator activity [GO:0005096]
Q9VUA0	↑	CG8833	G patch domain-containing protein 1 homolog	Drosophila melanogaster (Fruit fly)	mRNA splicing, via spliceosome [GO:0000398]	catalytic step 2 spliceosome [GO:0071013]; nucleus [GO:0005634]; precatalytic spliceosome [GO:0071011]	RNA binding [GO:0003723]
P48818	↑	ACADVL VLCAD	Very long-chain specific acyl-CoA dehydrogenase, mitochondrial (VLCAD) (EC 1.3.8.9)	Bos taurus (Bovine)	epithelial cell differentiation [GO:0030855]; fatty acid beta-oxidation using acyl-CoA dehydrogenase [GO:0033539]; negative regulation of fatty acid biosynthetic process [GO:0045717]; negative regulation of fatty acid oxidation [GO:0046322]; regulation of cholesterol metabolic process [GO:0090181]; response to cold [GO:0009409]; temperature homeostasis [GO:0001659]	extrinsic component of mitochondrial inner membrane [GO:0031314]; mitochondrial nucleoid [GO:0042645]; mitochondrion [GO:0005739]; nucleolus [GO:0005730]; nucleoplasm [GO:0005654]	acyl-CoA dehydrogenase activity [GO:0003995]; fatty-acyl-CoA binding [GO:0000062]; flavin adenine dinucleotide binding [GO:0050660]; identical protein binding [GO:0042802]; long-chain-acyl-CoA dehydrogenase activity [GO:0004466]; very-long-chain-acyl-CoA dehydrogenase activity [GO:0017099]
Q9UNN5	↑	FAF1 UBXD12 UBXN3A CGI-03	FAS-associated factor 1 (hFAF1) (UBX domain-containing protein 12) (UBX domain-containing protein 3A)	Homo sapiens (Human)	apoptotic process [GO:0006915]; cell death [GO:0008219]; cytoplasmic sequestering of NF-kappaB [GO:0007253]; positive regulation of apoptotic process [GO:0043065]; positive regulation of cell death [GO:0010942]; positive regulation of DNA replication [GO:0045740]; positive regulation of extrinsic apoptotic signaling pathway via death domain receptors [GO:1902043]; positive regulation of protein c…	CD95 death-inducing signaling complex [GO:0031265]; cytosol [GO:0005829]; endoplasmic reticulum [GO:0005783]; nuclear envelope [GO:0005635]; nucleoplasm [GO:0005654]; nucleus [GO:0005634]; ooplasm [GO:1990917]; perinuclear region of cytoplasm [GO:0048471]; VCP-NPL4-UFD1 AAA ATPase complex [GO:0034098]	heat shock protein binding [GO:0031072]; NF-kappaB binding [GO:0051059]; protein domain specific binding [GO:0019904]; protein kinase binding [GO:0019901]; protein kinase regulator activity [GO:0019887]; ubiquitin binding [GO:0043130]; ubiquitin protein ligase binding [GO:0031625]
Q24372	↑	Lac CG12369	Lachesin	Drosophila melanogaster (Fruit fly)	cell adhesion involved in heart morphogenesis [GO:0061343]; homophilic cell adhesion via plasma membrane adhesion molecules [GO:0007156]; maintenance of epithelial integrity, open tracheal system [GO:0035160]; morphogenesis of embryonic epithelium [GO:0016331]; open tracheal system development [GO:0007424]; regulation of tube size, open tracheal system [GO:0035151]; septate junction assembly [GO:…	neuron projection [GO:0043005]; plasma membrane [GO:0005886]; septate junction [GO:0005918]	protein homodimerization activity [GO:0042803]
P49789	↑	FHIT	Bis(5'-adenosyl)-triphosphatase (EC 3.6.1.29) (AP3A hydrolase) (AP3Aase) (Adenosine 5'-monophosphoramidase FHIT) (EC 3.9.1.-) (Adenylylsulfatase) (EC 3.6.2.1) (Adenylylsulfate-ammonia adenylyltransferase) (EC 2.7.7.51) (Diadenosine 5',5'''-P1,P3-triphosphate hydrolase) (Dinucleosidetriphosphatase) (Fragile histidine triad protein)	Homo sapiens (Human)	diadenosine triphosphate catabolic process [GO:0015964]; intrinsic apoptotic signaling pathway by p53 class mediator [GO:0072332]; negative regulation of proteasomal ubiquitin-dependent protein catabolic process [GO:0032435]; purine nucleotide metabolic process [GO:0006163]	cytoplasm [GO:0005737]; cytosol [GO:0005829]; fibrillar center [GO:0001650]; mitochondrion [GO:0005739]; nucleus [GO:0005634]; plasma membrane [GO:0005886]	adenosine 5'-monophosphoramidase activity [GO:0043530]; adenylylsulfatase activity [GO:0047627]; adenylylsulfate-ammonia adenylyltransferase activity [GO:0047352]; bis(5'-adenosyl)-triphosphatase activity [GO:0047710]; identical protein binding [GO:0042802]; nucleotide binding [GO:0000166]; ubiquitin protein ligase binding [GO:0031625]
Q91ZZ5	↑	Rxfp2 Gpr106 Great Lgr8	Relaxin receptor 2 (G-protein coupled receptor 106) (G-protein coupled receptor affecting testicular descent) (Leucine-rich repeat-containing G-protein coupled receptor 8) (Relaxin family peptide receptor 2)	Mus musculus (Mouse)	activation of adenylate cyclase activity [GO:0007190]; adenylate cyclase-activating G protein-coupled receptor signaling pathway [GO:0007189]; adenylate cyclase-inhibiting G protein-coupled receptor signaling pathway [GO:0007193]; hormone-mediated signaling pathway [GO:0009755]; male gonad development [GO:0008584]; negative regulation of apoptotic process [GO:0043066]; negative regulation of cell…	plasma membrane [GO:0005886]	G protein-coupled peptide receptor activity [GO:0008528]; peptide hormone binding [GO:0017046]; protein-hormone receptor activity [GO:0016500]
P49762	↑	Doa CG42320	Serine/threonine-protein kinase Doa (EC 2.7.12.1) (Protein darkener of apricot)	Drosophila melanogaster (Fruit fly)	blastoderm segmentation [GO:0007350]; compound eye development [GO:0048749]; compound eye photoreceptor development [GO:0042051]; negative regulation of male germ cell proliferation [GO:2000255]; nervous system development [GO:0007399]; positive regulation of antimicrobial peptide production [GO:0002225]; positive regulation of autophagy [GO:0010508]; positive regulation of Toll signaling pathway…	cytoplasm [GO:0005737]; cytosol [GO:0005829]; endoplasmic reticulum [GO:0005783]; nucleus [GO:0005634]	ATP binding [GO:0005524]; kinase activity [GO:0016301]; protein kinase activity [GO:0004672]; protein serine kinase activity [GO:0106310]; protein serine/threonine kinase activity [GO:0004674]; protein serine/threonine/tyrosine kinase activity [GO:0004712]; protein tyrosine kinase activity [GO:0004713]
Q99M85	↑	Scrt1	Transcriptional repressor scratch 1 (Scratch homolog 1 zinc finger protein) (SCRT) (Scratch 1) (mScrt)	Mus musculus (Mouse)	negative regulation of transcription by RNA polymerase II [GO:0000122]; regulation of DNA-templated transcription [GO:0006355]; regulation of neuron migration [GO:2001222]	nuclear body [GO:0016604]; nucleus [GO:0005634]	DNA-binding transcription factor activity, RNA polymerase II-specific [GO:0000981]; DNA-binding transcription repressor activity, RNA polymerase II-specific [GO:0001227]; metal ion binding [GO:0046872]; RNA polymerase II cis-regulatory region sequence-specific DNA binding [GO:0000978]; RNA polymerase II transcription regulatory region sequence-specific DNA binding [GO:0000977]; sequence-specific …
O15068	↑	MCF2L KIAA0362 OST	Guanine nucleotide exchange factor DBS (DBL's big sister) (MCF2-transforming sequence-like protein)	Homo sapiens (Human)	intracellular signal transduction [GO:0035556]; positive regulation of Rho protein signal transduction [GO:0035025]; regulation of small GTPase mediated signal transduction [GO:0051056]	cytoplasm [GO:0005737]; cytosol [GO:0005829]; endomembrane system [GO:0012505]; extracellular space [GO:0005615]; extrinsic component of cytoplasmic side of plasma membrane [GO:0031234]; extrinsic component of membrane [GO:0019898]; plasma membrane [GO:0005886]	guanyl-nucleotide exchange factor activity [GO:0005085]; phosphatidylinositol binding [GO:0035091]
O95166	↑	GABARAP FLC3B HT004	Gamma-aminobutyric acid receptor-associated protein (GABA(A) receptor-associated protein) (MM46)	Homo sapiens (Human)	autophagosome assembly [GO:0000045]; autophagy of mitochondrion [GO:0000422]; cellular response to nitrogen starvation [GO:0006995]; chemical synaptic transmission [GO:0007268]; extrinsic apoptotic signaling pathway via death domain receptors [GO:0008625]; macroautophagy [GO:0016236]; microtubule cytoskeleton organization [GO:0000226]; positive regulation of proteasomal ubiquitin-dependent protei…	actin cytoskeleton [GO:0015629]; autophagosome [GO:0005776]; autophagosome membrane [GO:0000421]; axoneme [GO:0005930]; cell body [GO:0044297]; cytoplasmic vesicle [GO:0031410]; cytosol [GO:0005829]; Golgi membrane [GO:0000139]; lysosome [GO:0005764]; microtubule [GO:0005874]; microtubule associated complex [GO:0005875]; perinuclear region of cytoplasm [GO:0048471]; plasma membrane [GO:0005886]; …	beta-tubulin binding [GO:0048487]; GABA receptor binding [GO:0050811]; microtubule binding [GO:0008017]; ubiquitin protein ligase binding [GO:0031625]
Q96D70	↑	R3HDM4 C19orf22	R3H domain-containing protein 4	Homo sapiens (Human)		nucleus [GO:0005634]	nucleic acid binding [GO:0003676]
P97742	↑	Cpt1a Cpt-1 Cpt1	Carnitine O-palmitoyltransferase 1, liver isoform (CPT1-L) (EC 2.3.1.21) (Carnitine O-palmitoyltransferase I, liver isoform) (CPT I) (CPTI-L) (Carnitine palmitoyltransferase 1A)	Mus musculus (Mouse)	carnitine metabolic process [GO:0009437]; cellular response to fatty acid [GO:0071398]; eating behavior [GO:0042755]; epithelial cell differentiation [GO:0030855]; fatty acid beta-oxidation [GO:0006635]; fatty acid metabolic process [GO:0006631]; glucose metabolic process [GO:0006006]; lipid localization [GO:0010876]; liver regeneration [GO:0097421]; long-chain fatty acid metabolic process [GO:00…	intracellular membrane-bounded organelle [GO:0043231]; membrane [GO:0016020]; mitochondrial inner membrane [GO:0005743]; mitochondrial outer membrane [GO:0005741]; mitochondrion [GO:0005739]	carnitine O-palmitoyltransferase activity [GO:0004095]; identical protein binding [GO:0042802]; palmitoleoyltransferase activity [GO:1990698]
Q5ZJ69	↑	ARID5B RCJMB04_20e24	AT-rich interactive domain-containing protein 5B (ARID domain-containing protein 5B)	Gallus gallus (Chicken)	adipose tissue development [GO:0060612]; positive regulation of DNA-binding transcription factor activity [GO:0051091]; regulation of transcription by RNA polymerase II [GO:0006357]	nucleus [GO:0005634]	transcription cis-regulatory region binding [GO:0000976]; transcription coactivator activity [GO:0003713]
Q9UL51	↑	HCN2 BCNG2	Potassium/sodium hyperpolarization-activated cyclic nucleotide-gated channel 2 (Brain cyclic nucleotide-gated channel 2) (BCNG-2)	Homo sapiens (Human)	cell-cell signaling [GO:0007267]; cellular response to cAMP [GO:0071320]; cellular response to cGMP [GO:0071321]; membrane depolarization during cardiac muscle cell action potential [GO:0086012]; potassium ion import across plasma membrane [GO:1990573]; potassium ion transmembrane transport [GO:0071805]; regulation of cation channel activity [GO:2001257]; regulation of heart rate by cardiac condu…	axon [GO:0030424]; dendrite [GO:0030425]; HCN channel complex [GO:0098855]; plasma membrane [GO:0005886]; voltage-gated potassium channel complex [GO:0008076]	cAMP binding [GO:0030552]; identical protein binding [GO:0042802]; intracellular cAMP-activated cation channel activity [GO:0005222]; voltage-gated potassium channel activity [GO:0005249]; voltage-gated sodium channel activity [GO:0005248]
Q8INF0	↑	Gyc88E CG4154	Soluble guanylate cyclase 88E (EC 4.6.1.2)	Drosophila melanogaster (Fruit fly)	cGMP-mediated signaling [GO:0019934]; nitric oxide-cGMP-mediated signaling pathway [GO:0038060]; response to hypoxia [GO:0001666]; response to oxygen levels [GO:0070482]; response to reactive oxygen species [GO:0000302]	guanylate cyclase complex, soluble [GO:0008074]	carbon monoxide binding [GO:0070025]; enzyme binding [GO:0019899]; GTP binding [GO:0005525]; GTPase activity [GO:0003924]; guanylate cyclase activity [GO:0004383]; heme binding [GO:0020037]; metal ion binding [GO:0046872]; nitric oxide binding [GO:0070026]; oxygen binding [GO:0019825]; oxygen sensor activity [GO:0019826]; protein heterodimerization activity [GO:0046982]; protein homodimerization …
Q01617	↑	cpo CG43738	Protein couch potato	Drosophila melanogaster (Fruit fly)	chemical synaptic transmission [GO:0007268]; dormancy process [GO:0022611]; regulation of hemocyte proliferation [GO:0035206]	nucleus [GO:0005634]; synapse [GO:0045202]	mRNA binding [GO:0003729]
Q6ZXV5	↑	TMTC3	Protein O-mannosyl-transferase TMTC3 (EC 2.4.1.109) (Protein SMILE) (Transmembrane and TPR repeat-containing protein 3)	Homo sapiens (Human)	positive regulation of proteasomal protein catabolic process [GO:1901800]; protein O-linked mannosylation [GO:0035269]; response to endoplasmic reticulum stress [GO:0034976]	endoplasmic reticulum [GO:0005783]; membrane [GO:0016020]	dolichyl-phosphate-mannose-protein mannosyltransferase activity [GO:0004169]; mannosyltransferase activity [GO:0000030]
Q8C8R3	↑	Ank2 AnkB	Ankyrin-2 (ANK-2) (Ankyrin-B) (Brain ankyrin)	Mus musculus (Mouse)	atrial cardiac muscle cell action potential [GO:0086014]; atrial cardiac muscle cell to AV node cell communication [GO:0086066]; atrial septum development [GO:0003283]; cardiac muscle contraction [GO:0060048]; cellular calcium ion homeostasis [GO:0006874]; endocytosis [GO:0006897]; positive regulation of calcium ion transmembrane transporter activity [GO:1901021]; positive regulation of calcium i…	A band [GO:0031672]; basolateral plasma membrane [GO:0016323]; costamere [GO:0043034]; cytoplasm [GO:0005737]; cytoskeleton [GO:0005856]; early endosome [GO:0005769]; extrinsic component of cytoplasmic side of plasma membrane [GO:0031234]; intercalated disc [GO:0014704]; lysosome [GO:0005764]; M band [GO:0031430]; membrane raft [GO:0045121]; mitochondrion [GO:0005739]; neuron projection [GO:00430…	ATPase binding [GO:0051117]; enzyme binding [GO:0019899]; phosphorylation-dependent protein binding [GO:0140031]; potassium channel regulator activity [GO:0015459]; protein kinase binding [GO:0019901]; protein-macromolecule adaptor activity [GO:0030674]; spectrin binding [GO:0030507]; structural constituent of cytoskeleton [GO:0005200]; transmembrane transporter binding [GO:0044325]
Q9JIS1	↑	Rims2 Rim2	Regulating synaptic membrane exocytosis protein 2 (Rab-3-interacting molecule 2) (RIM 2)	Rattus norvegicus (Rat)	adenylate cyclase-modulating G protein-coupled receptor signaling pathway [GO:0007188]; calcium ion-regulated exocytosis of neurotransmitter [GO:0048791]; calcium-ion regulated exocytosis [GO:0017156]; cell differentiation [GO:0030154]; establishment of localization in cell [GO:0051649]; exocytosis [GO:0006887]; insulin secretion [GO:0030073]; intracellular protein transport [GO:0006886]; mainten…	cell projection [GO:0042995]; cytoskeleton of presynaptic active zone [GO:0048788]; GABA-ergic synapse [GO:0098982]; glutamatergic synapse [GO:0098978]; inhibitory synapse [GO:0060077]; photoreceptor ribbon synapse [GO:0098684]; presynaptic active zone cytoplasmic component [GO:0098831]; presynaptic membrane [GO:0042734]; protein-containing complex [GO:0032991]; synapse [GO:0045202]	metal ion binding [GO:0046872]; molecular function activator activity [GO:0140677]; protein domain specific binding [GO:0019904]; protein-containing complex binding [GO:0044877]; protein-macromolecule adaptor activity [GO:0030674]; small GTPase binding [GO:0031267]; structural constituent of presynaptic active zone [GO:0098882]; transmembrane transporter binding [GO:0044325]
O18391	↑	kraken CG3943	Probable serine hydrolase (EC 3.1.-.-) (Kraken protein)	Drosophila melanogaster (Fruit fly)	digestion [GO:0007586]; response to toxic substance [GO:0009636]		hydrolase activity [GO:0016787]; serine hydrolase activity [GO:0017171]
P35992	↑	Ptp10D CG1817	Tyrosine-protein phosphatase 10D (EC 3.1.3.48) (Receptor-linked protein-tyrosine phosphatase 10D) (DPTP10D)	Drosophila melanogaster (Fruit fly)	axon guidance [GO:0007411]; branching involved in open tracheal system development [GO:0060446]; central nervous system development [GO:0007417]; long-term memory [GO:0007616]; motor neuron axon guidance [GO:0008045]; negative regulation of epidermal growth factor receptor signaling pathway [GO:0042059]; negative regulation of fibroblast growth factor receptor signaling pathway [GO:0040037]; nega…	apical part of cell [GO:0045177]; axon [GO:0030424]; membrane [GO:0016020]	protein tyrosine phosphatase activity [GO:0004725]; transmembrane receptor protein tyrosine phosphatase activity [GO:0005001]
Q58CR4	↑	DOLK TMEM15	Dolichol kinase (EC 2.7.1.108) (Transmembrane protein 15)	Bos taurus (Bovine)	dolichyl monophosphate biosynthetic process [GO:0043048]; phosphorylation [GO:0016310]	endoplasmic reticulum membrane [GO:0005789]	dolichol kinase activity [GO:0004168]
O54715	↑	Atp6ap1 Atp6ip1 Atp6s1	V-type proton ATPase subunit S1 (V-ATPase subunit S1) (C7-1 protein) (V-ATPase Ac45 subunit) (V-ATPase S1 accessory protein) (Vacuolar proton pump subunit S1)	Rattus norvegicus (Rat)	aging [GO:0007568]; cell death [GO:0008219]; cellular iron ion homeostasis [GO:0006879]; cellular response to increased oxygen levels [GO:0036295]; endosome to plasma membrane protein transport [GO:0099638]; osteoclast development [GO:0036035]; regulation of cellular pH [GO:0030641]; synaptic vesicle lumen acidification [GO:0097401]	clathrin-coated vesicle membrane [GO:0030665]; endoplasmic reticulum membrane [GO:0005789]; endoplasmic reticulum-Golgi intermediate compartment membrane [GO:0033116]; endosome membrane [GO:0010008]; membrane [GO:0016020]; proton-transporting V-type ATPase complex [GO:0033176]; synaptic vesicle membrane [GO:0030672]	molecular function activator activity [GO:0140677]; small GTPase binding [GO:0031267]
P21333	↑	FLNA FLN FLN1	Filamin-A (FLN-A) (Actin-binding protein 280) (ABP-280) (Alpha-filamin) (Endothelial actin-binding protein) (Filamin-1) (Non-muscle filamin)	Homo sapiens (Human)	actin crosslink formation [GO:0051764]; actin cytoskeleton reorganization [GO:0031532]; adenylate cyclase-inhibiting dopamine receptor signaling pathway [GO:0007195]; angiogenesis [GO:0001525]; blood coagulation, intrinsic pathway [GO:0007597]; blood vessel remodeling [GO:0001974]; cell-cell junction organization [GO:0045216]; cilium assembly [GO:0060271]; cytoplasmic sequestering of protein [GO:…	actin cytoskeleton [GO:0015629]; actin filament bundle [GO:0032432]; axonal growth cone [GO:0044295]; brush border [GO:0005903]; cell cortex [GO:0005938]; cell-cell junction [GO:0005911]; cytoplasm [GO:0005737]; cytosol [GO:0005829]; extracellular exosome [GO:0070062]; extracellular region [GO:0005576]; focal adhesion [GO:0005925]; glycoprotein Ib-IX-V complex [GO:1990779]; membrane [GO:0016020];…	actin filament binding [GO:0051015]; cadherin binding [GO:0045296]; DNA-binding transcription factor binding [GO:0140297]; Fc-gamma receptor I complex binding [GO:0034988]; G protein-coupled receptor binding [GO:0001664]; GTPase binding [GO:0051020]; kinase binding [GO:0019900]; potassium channel regulator activity [GO:0015459]; protein homodimerization activity [GO:0042803]; protein kinase C bin…
A0A3L7I2I8	↑	PLA2G6 PLPLA9	85/88 kDa calcium-independent phospholipase A2 (CaI-PLA2) (EC 3.1.1.4) (2-lysophosphatidylcholine acylhydrolase) (EC 3.1.1.5) (Group VI phospholipase A2) (GVI PLA2) (Intracellular membrane-associated calcium-independent phospholipase A2 beta) (iPLA2-beta) (PLA2G6) (Palmitoyl-CoA hydrolase) (EC 3.1.2.2) (Patatin-like phospholipase domain-containing protein 9) (PNPLA9)	Cricetulus griseus (Chinese hamster) (Cricetulus barabensis griseus)	antibacterial humoral response [GO:0019731]; cardiolipin acyl-chain remodeling [GO:0035965]; cardiolipin biosynthetic process [GO:0032049]; phosphatidic acid metabolic process [GO:0046473]; phosphatidylcholine catabolic process [GO:0034638]; phosphatidylethanolamine catabolic process [GO:0046338]; platelet activating factor metabolic process [GO:0046469]; positive regulation of insulin secretion …	centriolar satellite [GO:0034451]; cytosol [GO:0005829]; extracellular space [GO:0005615]; mitochondrion [GO:0005739]; plasma membrane [GO:0005886]; pseudopodium [GO:0031143]	1-alkyl-2-acetylglycerophosphocholine esterase activity [GO:0003847]; calcium-independent phospholipase A2 activity [GO:0047499]; identical protein binding [GO:0042802]; lysophospholipase activity [GO:0004622]; myristoyl-CoA hydrolase activity [GO:0102991]; palmitoyl-CoA hydrolase activity [GO:0016290]; phosphatidyl phospholipase B activity [GO:0102545]; serine hydrolase activity [GO:0017171]
P51611	↑	HCFC1	Host cell factor 1 (HCF) (HCF-1) (C1 factor) (VCAF) (VP16 accessory protein) [Cleaved into: HCF N-terminal chain 1; HCF N-terminal chain 2; HCF N-terminal chain 3; HCF N-terminal chain 4; HCF N-terminal chain 5; HCF N-terminal chain 6; HCF C-terminal chain 1; HCF C-terminal chain 2; HCF C-terminal chain 3; HCF C-terminal chain 4; HCF C-terminal chain 5; HCF C-terminal chain 6]	Mesocricetus auratus (Golden hamster)	cell cycle [GO:0007049]; chromatin organization [GO:0006325]; negative regulation of transcription by RNA polymerase II [GO:0000122]; positive regulation of mitotic cell cycle [GO:0045931]; protein stabilization [GO:0050821]	cytoplasm [GO:0005737]; histone acetyltransferase complex [GO:0000123]; MLL1 complex [GO:0071339]; neuronal cell body [GO:0043025]; nucleus [GO:0005634]; Set1C/COMPASS complex [GO:0048188]	chromatin binding [GO:0003682]; transcription coactivator activity [GO:0003713]
Q1LZI2	↑	Slc35f3	Putative thiamine transporter SLC35F3 (Solute carrier family 35 member F3)	Mus musculus (Mouse)	thiamine transport [GO:0015888]	membrane [GO:0016020]
Q9NZN5	↑	ARHGEF12 KIAA0382 LARG	Rho guanine nucleotide exchange factor 12 (Leukemia-associated RhoGEF)	Homo sapiens (Human)	G protein-coupled receptor signaling pathway [GO:0007186]; regulation of small GTPase mediated signal transduction [GO:0051056]; Rho protein signal transduction [GO:0007266]	cytoplasm [GO:0005737]; cytosol [GO:0005829]; extracellular exosome [GO:0070062]; membrane [GO:0016020]	G protein-coupled receptor binding [GO:0001664]; GTPase activator activity [GO:0005096]; guanyl-nucleotide exchange factor activity [GO:0005085]
Q9VHA0	↑	Scm CG9495	Polycomb protein Scm (Sex comb on midleg protein)	Drosophila melanogaster (Fruit fly)	anterior/posterior axis specification [GO:0009948]; axonogenesis [GO:0007409]; compound eye development [GO:0048749]; follicle cell of egg chamber stalk formation [GO:0030713]; germarium-derived female germ-line cyst encapsulation [GO:0030708]; heterochromatin formation [GO:0031507]; negative regulation of DNA-templated transcription [GO:0045892]; negative regulation of growth [GO:0045926]; neuro…	nucleus [GO:0005634]; polytene chromosome [GO:0005700]	chromatin binding [GO:0003682]; histone binding [GO:0042393]; identical protein binding [GO:0042802]; PRC1 complex binding [GO:0140259]; sequence-specific DNA binding [GO:0043565]; zinc ion binding [GO:0008270]
Q6PCS4	↑	arhgap29 zgc:63950	Rho GTPase-activating protein 29 (Rho-type GTPase-activating protein 29)	Danio rerio (Zebrafish) (Brachydanio rerio)	activation of GTPase activity [GO:0090630]; animal organ development [GO:0048513]; cell development [GO:0048468]; signal transduction [GO:0007165]	cytoplasm [GO:0005737]	GTPase activator activity [GO:0005096]; metal ion binding [GO:0046872]
Q5RFQ6	↑	LOXL2	Lysyl oxidase homolog 2 (EC 1.4.3.13) (Lysyl oxidase-like protein 2)	Pongo abelii (Sumatran orangutan) (Pongo pygmaeus abelii)	collagen fibril organization [GO:0030199]; endothelial cell migration [GO:0043542]; endothelial cell proliferation [GO:0001935]; epithelial to mesenchymal transition [GO:0001837]; heterochromatin organization [GO:0070828]; negative regulation of DNA-templated transcription [GO:0045892]; negative regulation of stem cell population maintenance [GO:1902455]; negative regulation of transcription by R…	basement membrane [GO:0005604]; chromatin [GO:0000785]; endoplasmic reticulum [GO:0005783]; extracellular space [GO:0005615]; membrane [GO:0016020]; nucleus [GO:0005634]	calcium ion binding [GO:0005509]; copper ion binding [GO:0005507]; oligosaccharide binding [GO:0070492]; protein-lysine 6-oxidase activity [GO:0004720]; scavenger receptor activity [GO:0005044]
Q9VPF0	↑	atk CG5195	Protein artichoke	Drosophila melanogaster (Fruit fly)	cilium assembly [GO:0060271]; locomotion [GO:0040011]; response to stimulus [GO:0050896]; sensory organ development [GO:0007423]	cytoplasm [GO:0005737]; extracellular matrix [GO:0031012]; extracellular region [GO:0005576]
Q9C0D6	↑	FHDC1 INF1 KIAA1727	FH2 domain-containing protein 1 (Inverted formin-1)	Homo sapiens (Human)	actin filament polymerization [GO:0030041]; cilium assembly [GO:0060271]; Golgi ribbon formation [GO:0090161]; stress fiber assembly [GO:0043149]	actin filament [GO:0005884]; cilium [GO:0005929]; cytoplasmic microtubule [GO:0005881]; Golgi apparatus [GO:0005794]; microtubule [GO:0005874]	actin binding [GO:0003779]; microtubule binding [GO:0008017]
P0C5J4	↑	Gpr52	G-protein coupled receptor 52	Mus musculus (Mouse)	cellular response to light stimulus [GO:0071482]; G protein-coupled receptor signaling pathway [GO:0007186]; locomotory behavior [GO:0007626]; phototransduction [GO:0007602]; response to xenobiotic stimulus [GO:0009410]	plasma membrane [GO:0005886]	G protein-coupled photoreceptor activity [GO:0008020]; G protein-coupled receptor activity [GO:0004930]
Q24270	↑	Ca-alpha1D DroCa1 l(2)35Fa CG4894	Voltage-dependent calcium channel type D subunit alpha-1 (DmCa1D)	Drosophila melanogaster (Fruit fly)	calcium ion import across plasma membrane [GO:0098703]; calcium ion transmembrane transport [GO:0070588]; calcium ion transport [GO:0006816]; calcium-mediated signaling [GO:0019722]; epithelial fluid transport [GO:0042045]; locomotion [GO:0040011]; muscle contraction [GO:0006936]; neuron remodeling [GO:0016322]; regulation of ion transmembrane transport [GO:0034765]	apical plasma membrane [GO:0016324]; basolateral plasma membrane [GO:0016323]; voltage-gated calcium channel complex [GO:0005891]	high voltage-gated calcium channel activity [GO:0008331]; metal ion binding [GO:0046872]; voltage-gated calcium channel activity [GO:0005245]
Q9QZS7	↑	Nphs1 Nphn	Nephrin (Renal glomerulus-specific cell adhesion receptor)	Mus musculus (Mouse)	cell adhesion [GO:0007155]; cell-cell adhesion [GO:0098609]; glomerular basement membrane development [GO:0032836]; JNK cascade [GO:0007254]; MAPK cascade [GO:0000165]; myoblast fusion [GO:0007520]; podocyte development [GO:0072015]; positive regulation of actin filament polymerization [GO:0030838]; protein localization to synapse [GO:0035418]; skeletal muscle tissue development [GO:0007519]; sli…	basement membrane [GO:0005604]; cell projection [GO:0042995]; cell-cell junction [GO:0005911]; cytoplasm [GO:0005737]; focal adhesion [GO:0005925]; membrane [GO:0016020]; membrane raft [GO:0045121]; plasma membrane [GO:0005886]; protein-containing complex [GO:0032991]; slit diaphragm [GO:0036057]	alpha-actinin binding [GO:0051393]; cell adhesion molecule binding [GO:0050839]; myosin binding [GO:0017022]; protein domain specific binding [GO:0019904]; spectrin binding [GO:0030507]
P17970	↑	Shab CG43128	Potassium voltage-gated channel protein Shab	Drosophila melanogaster (Fruit fly)	action potential [GO:0001508]; chemical synaptic transmission [GO:0007268]; larval locomotory behavior [GO:0008345]; positive regulation of circadian sleep/wake cycle, sleep [GO:0045938]; potassium ion transmembrane transport [GO:0071805]; potassium ion transport [GO:0006813]; protein homooligomerization [GO:0051260]; regulation of heart contraction [GO:0008016]; regulation of ion transmembrane t…	membrane [GO:0016020]; plasma membrane [GO:0005886]; synapse [GO:0045202]; voltage-gated potassium channel complex [GO:0008076]	delayed rectifier potassium channel activity [GO:0005251]; voltage-gated potassium channel activity [GO:0005249]
P56251	↑	hbb	Hemoglobin subunit beta (Beta-globin) (Hemoglobin beta chain)	Leiostomus xanthurus (Spot)		hemoglobin complex [GO:0005833]	heme binding [GO:0020037]; metal ion binding [GO:0046872]; oxygen binding [GO:0019825]; oxygen carrier activity [GO:0005344]
Q9VXH6	↑	CalpC CG3692	Calpain-C (Calcium-activated neutral proteinase homolog C) (CANP C)	Drosophila melanogaster (Fruit fly)		cytoplasm [GO:0005737]	calcium ion binding [GO:0005509]
P17644	↑	nAChRalpha2 Acr96Ab AcrE nAcRalpha-96Ab sad CG6844	Acetylcholine receptor subunit alpha-like 2 (Nicotinic acetylcholine receptor alpha 2)	Drosophila melanogaster (Fruit fly)	cation transmembrane transport [GO:0098655]; chemical synaptic transmission [GO:0007268]; ion transmembrane transport [GO:0034220]; nervous system process [GO:0050877]; regulation of membrane potential [GO:0042391]; signal transduction [GO:0007165]; synaptic transmission, cholinergic [GO:0007271]	acetylcholine-gated channel complex [GO:0005892]; neuron projection [GO:0043005]; plasma membrane [GO:0005886]; postsynaptic membrane [GO:0045211]; synapse [GO:0045202]	acetylcholine-gated cation-selective channel activity [GO:0022848]; excitatory extracellular ligand-gated ion channel activity [GO:0005231]; neurotransmitter receptor activity [GO:0030594]; transmembrane signaling receptor activity [GO:0004888]; transmitter-gated ion channel activity involved in regulation of postsynaptic membrane potential [GO:1904315]
Q8BH44	↑	Coro2b	Coronin-2B	Mus musculus (Mouse)	focal adhesion assembly [GO:0048041]; negative regulation of cell-substrate adhesion [GO:0010812]; negative regulation of establishment of protein localization [GO:1904950]; negative regulation of stress fiber assembly [GO:0051497]; positive regulation of establishment of protein localization [GO:1904951]; regulation of actin cytoskeleton organization [GO:0032956]; regulation of cellular response…	cytoplasm [GO:0005737]; focal adhesion [GO:0005925]; stress fiber [GO:0001725]	actin filament binding [GO:0051015]; talin binding [GO:1990147]; vinculin binding [GO:0017166]
E9Q634	↑	Myo1e Myr3	Unconventional myosin-Ie (Unconventional myosin 1E)	Mus musculus (Mouse)	actin filament organization [GO:0007015]; endocytosis [GO:0006897]; glomerular basement membrane development [GO:0032836]; glomerular filtration [GO:0003094]; hemopoiesis [GO:0030097]; in utero embryonic development [GO:0001701]; kidney development [GO:0001822]; nitrogen compound metabolic process [GO:0006807]; platelet-derived growth factor receptor signaling pathway [GO:0048008]; podocyte devel…	actin cytoskeleton [GO:0015629]; adherens junction [GO:0005912]; brush border [GO:0005903]; clathrin-coated endocytic vesicle [GO:0045334]; cuticular plate [GO:0032437]; cytoplasm [GO:0005737]; cytoskeleton [GO:0005856]; microvillus [GO:0005902]; myosin complex [GO:0016459]; plasma membrane [GO:0005886]; protein-containing complex [GO:0032991]; vesicle [GO:0031982]	actin filament binding [GO:0051015]; ATP binding [GO:0005524]; ATP hydrolysis activity [GO:0016887]; calmodulin binding [GO:0005516]; microfilament motor activity [GO:0000146]; phosphatidylinositol binding [GO:0035091]; protein-containing complex binding [GO:0044877]
Q9VZX9	↑	AhcyL1 CG9977	Adenosylhomocysteinase-like 1 (dAhcyL1) (Inactive S-adenosyl-L-homocysteine hydrolase) (S-adenosylhomocysteine hydrolase-like protein 1)	Drosophila melanogaster (Fruit fly)	one-carbon metabolic process [GO:0006730]; S-adenosylhomocysteine catabolic process [GO:0019510]; S-adenosylmethionine cycle [GO:0033353]	cytosol [GO:0005829]
Q4KM52	↑	Blnk	B-cell linker protein (Cytoplasmic adapter protein)	Rattus norvegicus (Rat)	B cell activation [GO:0042113]; B cell receptor signaling pathway [GO:0050853]; intracellular signal transduction [GO:0035556]; positive regulation of gene expression [GO:0010628]; transmembrane receptor protein tyrosine kinase signaling pathway [GO:0007169]	cytoplasm [GO:0005737]; cytosol [GO:0005829]; intracellular membrane-bounded organelle [GO:0043231]; membrane [GO:0016020]; plasma membrane [GO:0005886]	enzyme binding [GO:0019899]; lipid binding [GO:0008289]; phospholipase binding [GO:0043274]; protein kinase binding [GO:0019901]; protein tyrosine kinase binding [GO:1990782]; SH2 domain binding [GO:0042169]; signaling adaptor activity [GO:0035591]
O73932	↑	igf2bp3-a vera-a vickz3-a	Insulin-like growth factor 2 mRNA-binding protein 3-A (IGF2 mRNA-binding protein 3-A) (IMP-3-A) (69 kDa RNA-binding protein A) (IGF-II mRNA-binding protein 3-A) (KH domain-containing transcription factor B3-A) (RNA-binding protein Vera-A) (Trans-acting factor B3-A) (VICKZ family member 3-A) (VLE-binding protein A) (Vg1 RNA-binding protein A) (Vg1 RBP-A) (Vg1 localization element binding protein A…	Xenopus laevis (African clawed frog)	mRNA transport [GO:0051028]; regulation of translation [GO:0006417]	endoplasmic reticulum [GO:0005783]; nucleus [GO:0005634]; ribonucleoprotein complex [GO:1990904]	DNA binding [GO:0003677]; mRNA 3'-UTR binding [GO:0003730]
Q5EA01	↑	B4GAT1 B3GNT1 B3GNT6	Beta-1,4-glucuronyltransferase 1 (EC 2.4.1.-) (I-beta-1,3-N-acetylglucosaminyltransferase) (iGnT) (N-acetyllactosaminide beta-1,3-N-acetylglucosaminyltransferase) (Poly-N-acetyllactosamine extension enzyme) (UDP-GlcNAc:betaGal beta-1,3-N-acetylglucosaminyltransferase 1)	Bos taurus (Bovine)	axon guidance [GO:0007411]; protein O-linked mannosylation [GO:0035269]	Golgi apparatus [GO:0005794]; Golgi membrane [GO:0000139]	glucuronosyltransferase activity [GO:0015020]; metal ion binding [GO:0046872]
O00748	↑	CES2 ICE	Cocaine esterase (EC 3.1.1.84) (Carboxylesterase 2) (CE-2) (hCE-2) (EC 3.1.1.1) (Methylumbelliferyl-acetate deacetylase 2) (EC 3.1.1.56)	Homo sapiens (Human)	catabolic process [GO:0009056]; prostaglandin metabolic process [GO:0006693]; xenobiotic metabolic process [GO:0006805]	endoplasmic reticulum [GO:0005783]; endoplasmic reticulum lumen [GO:0005788]; intracellular membrane-bounded organelle [GO:0043231]	carboxylesterase activity [GO:0106435]; carboxylic ester hydrolase activity [GO:0052689]; methylumbelliferyl-acetate deacetylase activity [GO:0047374]
P36609	↑	ncs-2 F10G8.5	Neuronal calcium sensor 2 (NCS-2)	Caenorhabditis elegans			calcium ion binding [GO:0005509]
Q8R1S4	↑	Mtss1 Mim	Protein MTSS 1 (Metastasis suppressor protein 1) (Missing in metastasis protein)	Mus musculus (Mouse)	actin filament organization [GO:0007015]; actin filament polymerization [GO:0030041]; adherens junction maintenance [GO:0034334]; bone mineralization [GO:0030282]; cellular response to fluid shear stress [GO:0071498]; epithelial cell proliferation involved in renal tubule morphogenesis [GO:2001013]; glomerulus morphogenesis [GO:0072102]; in utero embryonic development [GO:0001701]; magnesium ion …	actin cytoskeleton [GO:0015629]; adherens junction [GO:0005912]; cytoplasm [GO:0005737]; cytoplasmic side of plasma membrane [GO:0009898]	actin binding [GO:0003779]; actin filament binding [GO:0051015]; actin monomer binding [GO:0003785]; identical protein binding [GO:0042802]; phospholipid binding [GO:0005543]; signaling receptor binding [GO:0005102]
P22770	↑	CHRNA7	Neuronal acetylcholine receptor subunit alpha-7	Gallus gallus (Chicken)	calcium ion transport [GO:0006816]; cellular calcium ion homeostasis [GO:0006874]; cognition [GO:0050890]; membrane depolarization [GO:0051899]; negative regulation of tumor necrosis factor production [GO:0032720]; positive regulation of angiogenesis [GO:0045766]; positive regulation of cell population proliferation [GO:0008284]; positive regulation of MAPK cascade [GO:0043410]; regulation of nit…	acetylcholine-gated channel complex [GO:0005892]; axon [GO:0030424]; cytoplasm [GO:0005737]; dendrite [GO:0030425]; perikaryon [GO:0043204]; plasma membrane [GO:0005886]; postsynaptic membrane [GO:0045211]	acetylcholine binding [GO:0042166]; acetylcholine receptor activity [GO:0015464]; acetylcholine-gated cation-selective channel activity [GO:0022848]; amyloid-beta binding [GO:0001540]; chloride channel regulator activity [GO:0017081]; protein homodimerization activity [GO:0042803]; toxic substance binding [GO:0015643]
Q9HAS3	↑	SLC28A3 CNT3	Solute carrier family 28 member 3 (Concentrative Na(+)-nucleoside cotransporter 3) (CNT 3) (hCNT3)	Homo sapiens (Human)	nucleoside transmembrane transport [GO:1901642]; purine nucleobase transmembrane transport [GO:1904823]; purine nucleoside transmembrane transport [GO:0015860]; pyrimidine nucleoside transport [GO:0015864]; pyrimidine-containing compound transmembrane transport [GO:0072531]; uridine transport [GO:0015862]; xenobiotic metabolic process [GO:0006805]; xenobiotic transmembrane transport [GO:0006855]	brush border membrane [GO:0031526]; endoplasmic reticulum membrane [GO:0005789]; plasma membrane [GO:0005886]	nucleoside transmembrane transporter activity [GO:0005337]; nucleoside:sodium symporter activity [GO:0005415]; purine nucleobase transmembrane transporter activity [GO:0005345]; purine-specific nucleoside:sodium symporter activity [GO:0015390]; pyrimidine- and adenine-specific:sodium symporter activity [GO:0015389]; symporter activity [GO:0015293]; uridine transmembrane transporter activity [GO:0…
Q3UVG3	↑	Fam91a1 D15Ertd621e Kiaa0493	Protein FAM91A1	Mus musculus (Mouse)	intracellular protein transport [GO:0006886]; vesicle tethering to Golgi [GO:0099041]	cytoplasmic vesicle [GO:0031410]; trans-Golgi network [GO:0005802]
O77469	↑	fbl-1 fbln1 F56H11.1	Fibulin-1	Caenorhabditis elegans	extracellular matrix organization [GO:0030198]; positive regulation of locomotion [GO:0040017]; protein localization [GO:0008104]	basement membrane [GO:0005604]; extracellular region [GO:0005576]	calcium ion binding [GO:0005509]; extracellular matrix structural constituent [GO:0005201]; peptidase activator activity [GO:0016504]
Q8N2Y8	↑	RUSC2 KIAA0375	AP-4 complex accessory subunit RUSC2 (Interacting protein of Rab1) (Iporin) (RUN and SH3 domain-containing protein 2)	Homo sapiens (Human)		cytoplasmic vesicle [GO:0031410]; cytosol [GO:0005829]; extracellular exosome [GO:0070062]	small GTPase binding [GO:0031267]
Q8MJJ9	↑	FBLN1	Fibulin-1 (FIBL-1)	Chlorocebus aethiops (Green monkey) (Cercopithecus aethiops)	extracellular matrix organization [GO:0030198]	extracellular region [GO:0005576]	calcium ion binding [GO:0005509]; peptidase activator activity [GO:0016504]
O70503	↑	Hsd17b12 Kik1	Very-long-chain 3-oxoacyl-CoA reductase (EC 1.1.1.330) (17-beta-hydroxysteroid dehydrogenase 12) (17-beta-HSD 12) (3-ketoacyl-CoA reductase) (KAR) (Estradiol 17-beta-dehydrogenase 12) (EC 1.1.1.62) (KIK-I)	Mus musculus (Mouse)	estrogen biosynthetic process [GO:0006703]; extracellular matrix organization [GO:0030198]; fatty acid biosynthetic process [GO:0006633]; positive regulation of cell-substrate adhesion [GO:0010811]	endoplasmic reticulum [GO:0005783]; extracellular matrix [GO:0031012]; fatty acid elongase complex [GO:0009923]	17-beta-hydroxysteroid dehydrogenase (NAD+) activity [GO:0044594]; 3-oxo-arachidoyl-CoA reductase activity [GO:0102339]; 3-oxo-behenoyl-CoA reductase activity [GO:0102340]; 3-oxo-cerotoyl-CoA reductase activity [GO:0102342]; 3-oxo-lignoceroyl-CoA reductase activity [GO:0102341]; collagen binding [GO:0005518]; fibronectin binding [GO:0001968]; heparin binding [GO:0008201]; long-chain-3-hydroxyacyl…
Q4V6M7	↑	UFSP1 CG30157	Probable Ufm1-specific protease 1 (UfSP1) (EC 3.4.22.-)	Drosophila melanogaster (Fruit fly)	proteolysis [GO:0006508]		deUFMylase activity [GO:0071567]
Q8TBH0	↑	ARRDC2 PP2703	Arrestin domain-containing protein 2	Homo sapiens (Human)	protein transport [GO:0015031]	cytoplasm [GO:0005737]; cytoplasmic vesicle [GO:0031410]; plasma membrane [GO:0005886]
P91685	↑	mGluR Glu-RA GluRA mGluRA CG11144	Metabotropic glutamate receptor (DmGluRA)	Drosophila melanogaster (Fruit fly)	G protein-coupled glutamate receptor signaling pathway [GO:0007216]; learning [GO:0007612]; long-term memory [GO:0007616]; male courtship behavior [GO:0008049]; neuromuscular junction development [GO:0007528]; regulation of synaptic transmission, glutamatergic [GO:0051966]; short-term memory [GO:0007614]; terminal button organization [GO:0072553]	G protein-coupled receptor homodimeric complex [GO:0038038]; membrane [GO:0016020]; membrane raft [GO:0045121]; plasma membrane [GO:0005886]	adenylate cyclase inhibiting G protein-coupled glutamate receptor activity [GO:0001640]; cholesterol binding [GO:0015485]; G protein-coupled receptor activity [GO:0004930]; glutamate binding [GO:0016595]; glutamate receptor activity [GO:0008066]; group II metabotropic glutamate receptor activity [GO:0001641]
P05031	↑	Ddc CG10697	Aromatic-L-amino-acid decarboxylase (AADC) (EC 4.1.1.28) (DOPA decarboxylase) (DDC)	Drosophila melanogaster (Fruit fly)	adult chitin-containing cuticle pigmentation [GO:0048085]; anesthesia-resistant memory [GO:0007615]; catecholamine metabolic process [GO:0006584]; dopamine biosynthetic process from tyrosine [GO:0006585]; long-term memory [GO:0007616]; regulation of adult chitin-containing cuticle pigmentation [GO:0048082]; response to hydrogen peroxide [GO:0042542]; response to wounding [GO:0009611]; serotonin b…	cytoplasm [GO:0005737]	5-hydroxy-L-tryptophan decarboxylase activity [GO:0036467]; aromatic-L-amino-acid decarboxylase activity [GO:0004058]; carboxy-lyase activity [GO:0016831]; L-dopa decarboxylase activity [GO:0036468]; pyridoxal phosphate binding [GO:0030170]
Q96CX2	↑	KCTD12 C13orf2 KIAA1778 PFET1	BTB/POZ domain-containing protein KCTD12 (Pfetin) (Predominantly fetal expressed T1 domain)	Homo sapiens (Human)	protein homooligomerization [GO:0051260]	cell projection [GO:0042995]; postsynaptic membrane [GO:0045211]; presynaptic membrane [GO:0042734]	identical protein binding [GO:0042802]; RNA binding [GO:0003723]
O62471	↑	qui-1 Y45F10B.10	Protein qui-1 (Quinine non-avoider protein 1)	Caenorhabditis elegans	response to alkaloid [GO:0043279]	axon [GO:0030424]; cytosol [GO:0005829]; dendrite [GO:0030425]; neuronal cell body [GO:0043025]; nucleus [GO:0005634]; perikaryon [GO:0043204]
O35929	↑	Rem1 Rem	GTP-binding protein REM 1 (Rad and Gem-like GTP-binding protein 1)	Mus musculus (Mouse)	negative regulation of high voltage-gated calcium channel activity [GO:1901842]	plasma membrane [GO:0005886]	calcium channel regulator activity [GO:0005246]; calmodulin binding [GO:0005516]; GTP binding [GO:0005525]; GTPase activity [GO:0003924]
Q60HE2	↑	OGDH QccE-15394	2-oxoglutarate dehydrogenase complex component E1 (E1o) (OGDC-E1) (OGDH-E1) (EC 1.2.4.2) (2-oxoglutarate dehydrogenase, mitochondrial) (Alpha-ketoglutarate dehydrogenase) (Alpha-KGDH-E1) (Thiamine diphosphate (ThDP)-dependent 2-oxoglutarate dehydrogenase)	Macaca fascicularis (Crab-eating macaque) (Cynomolgus monkey)	2-oxoglutarate metabolic process [GO:0006103]; generation of precursor metabolites and energy [GO:0006091]; glycolytic process [GO:0006096]; histone succinylation [GO:0106077]; succinyl-CoA metabolic process [GO:0006104]; tricarboxylic acid cycle [GO:0006099]	mitochondrial matrix [GO:0005759]; mitochondrial membrane [GO:0031966]; mitochondrion [GO:0005739]; nucleus [GO:0005634]; oxoglutarate dehydrogenase complex [GO:0045252]	metal ion binding [GO:0046872]; oxoglutarate dehydrogenase (succinyl-transferring) activity [GO:0004591]; thiamine pyrophosphate binding [GO:0030976]
P31836	↑	NCAM1 NCAM	Neural cell adhesion molecule 1 (N-CAM-1) (NCAM-1)	Bos taurus (Bovine)	axon guidance [GO:0007411]; dendrite self-avoidance [GO:0070593]; homophilic cell adhesion via plasma membrane adhesion molecules [GO:0007156]	axon [GO:0030424]; plasma membrane [GO:0005886]	cell-cell adhesion mediator activity [GO:0098632]
O14638	↑	ENPP3 PDNP3	Ectonucleotide pyrophosphatase/phosphodiesterase family member 3 (E-NPP 3) (NPP3) (Phosphodiesterase I beta) (PD-Ibeta) (Phosphodiesterase I/nucleotide pyrophosphatase 3) (CD antigen CD203c) [Includes: Alkaline phosphodiesterase I (EC 3.1.4.1); Nucleotide pyrophosphatase (NPPase) (EC 3.6.1.9) (Nucleotide diphosphatase)]	Homo sapiens (Human)	ATP metabolic process [GO:0046034]; basophil activation involved in immune response [GO:0002276]; negative regulation of inflammatory response [GO:0050728]; negative regulation of mast cell activation involved in immune response [GO:0033007]; negative regulation of mast cell proliferation [GO:0070667]; nucleoside triphosphate catabolic process [GO:0009143]; phosphate ion homeostasis [GO:0055062];…	apical plasma membrane [GO:0016324]; external side of plasma membrane [GO:0009897]; extracellular exosome [GO:0070062]; perinuclear region of cytoplasm [GO:0048471]	calcium ion binding [GO:0005509]; nucleic acid binding [GO:0003676]; nucleoside triphosphate diphosphatase activity [GO:0047429]; phosphodiesterase I activity [GO:0004528]; zinc ion binding [GO:0008270]
Q6DIV6	↑	slc32a1 viaat	Vesicular inhibitory amino acid transporter (GABA and glycine transporter) (Solute carrier family 32 member 1) (Vesicular GABA transporter)	Xenopus tropicalis (Western clawed frog) (Silurana tropicalis)	beta-alanine transport [GO:0001762]; gamma-aminobutyric acid import [GO:0051939]; gamma-aminobutyric acid transport [GO:0015812]; glycine transport [GO:0015816]; neurotransmitter transport [GO:0006836]	cell projection [GO:0042995]; cytoplasmic vesicle membrane [GO:0030659]; presynapse [GO:0098793]; synaptic vesicle [GO:0008021]	gamma-aminobutyric acid transmembrane transporter activity [GO:0015185]; gamma-aminobutyric acid:proton antiporter activity [GO:0140800]; glycine transmembrane transporter activity [GO:0015187]; glycine:proton antiporter activity [GO:0140799]
Q8TD84	↑	DSCAML1 DSCAM2 KIAA1132	Cell adhesion molecule DSCAML1 (Down syndrome cell adhesion molecule 2) (Down syndrome cell adhesion molecule-like protein 1)	Homo sapiens (Human)	axon guidance [GO:0007411]; axonogenesis [GO:0007409]; brain development [GO:0007420]; cell fate determination [GO:0001709]; central nervous system development [GO:0007417]; dendrite self-avoidance [GO:0070593]; dorsal/ventral pattern formation [GO:0009953]; embryonic skeletal system morphogenesis [GO:0048704]; homophilic cell adhesion via plasma membrane adhesion molecules [GO:0007156]	axon [GO:0030424]; cell surface [GO:0009986]; extracellular space [GO:0005615]; plasma membrane [GO:0005886]; synapse [GO:0045202]	cell-cell adhesion mediator activity [GO:0098632]; protein homodimerization activity [GO:0042803]
Q7TQF7	↑	Amph Amph1	Amphiphysin	Mus musculus (Mouse)	learning [GO:0007612]; positive regulation of endocytosis [GO:0045807]; positive regulation of GTPase activity [GO:0043547]; synaptic vesicle endocytosis [GO:0048488]	axon terminus [GO:0043679]; cytoskeleton [GO:0005856]; extrinsic component of synaptic vesicle membrane [GO:0098850]; glutamatergic synapse [GO:0098978]; leading edge membrane [GO:0031256]; photoreceptor ribbon synapse [GO:0098684]; plasma membrane [GO:0005886]; presynapse [GO:0098793]; presynaptic endocytic zone [GO:0098833]; synaptic vesicle [GO:0008021]	phospholipid binding [GO:0005543]; protein C-terminus binding [GO:0008022]; protein-containing complex binding [GO:0044877]
Q3UHK1	↑	Slc2a13	Proton myo-inositol cotransporter (H(+)-myo-inositol cotransporter) (Hmit) (H(+)-myo-inositol symporter) (Solute carrier family 2 member 13)	Mus musculus (Mouse)	myo-inositol transport [GO:0015798]; positive regulation of amyloid-beta formation [GO:1902004]; transmembrane transport [GO:0055085]	apical plasma membrane [GO:0016324]; astrocyte end-foot [GO:0097450]; cell body [GO:0044297]; cell periphery [GO:0071944]; cell projection [GO:0042995]; cytoplasm [GO:0005737]; growth cone [GO:0030426]; intracellular membrane-bounded organelle [GO:0043231]; membrane [GO:0016020]; organelle membrane [GO:0031090]; plasma membrane [GO:0005886]	ATPase binding [GO:0051117]; myo-inositol transmembrane transporter activity [GO:0005365]; myo-inositol:proton symporter activity [GO:0005366]; protease binding [GO:0002020]; transmembrane transporter activity [GO:0022857]
Q9EPZ8	↑	Rnf103 Zfp103	E3 ubiquitin-protein ligase RNF103 (EC 2.3.2.27) (Protein ADRG34) (RING finger protein 103) (RING-type E3 ubiquitin transferase RNF103) (Zinc finger protein 103) (Zfp-103)	Rattus norvegicus (Rat)	protein ubiquitination [GO:0016567]; ubiquitin-dependent ERAD pathway [GO:0030433]	endoplasmic reticulum [GO:0005783]; endoplasmic reticulum membrane [GO:0005789]	metal ion binding [GO:0046872]; ubiquitin-protein transferase activity [GO:0004842]
Q5SRX1	↑	Tom1l2	TOM1-like protein 2 (Target of Myb-like protein 2)	Mus musculus (Mouse)	negative regulation of mitotic nuclear division [GO:0045839]; protein transport [GO:0015031]; signal transduction [GO:0007165]	endosome [GO:0005768]; membrane [GO:0016020]	clathrin binding [GO:0030276]; phosphatidylinositol binding [GO:0035091]; protein kinase binding [GO:0019901]; ubiquitin binding [GO:0043130]
Q0VD19	↑	SMPD1	Sphingomyelin phosphodiesterase (EC 3.1.4.12) (EC 3.1.4.3) (Acid sphingomyelinase) (aSMase) [Cleaved into: Sphingomyelin phosphodiesterase, processed form]	Bos taurus (Bovine)	cellular response to calcium ion [GO:0071277]; cellular response to UV [GO:0034644]; ceramide biosynthetic process [GO:0046513]; cholesterol metabolic process [GO:0008203]; negative regulation of MAP kinase activity [GO:0043407]; plasma membrane repair [GO:0001778]; positive regulation of apoptotic process [GO:0043065]; positive regulation of endocytosis [GO:0045807]; positive regulation of prote…	endolysosome [GO:0036019]; extracellular space [GO:0005615]; lipid droplet [GO:0005811]; lysosomal membrane [GO:0005765]; lysosome [GO:0005764]; membrane raft [GO:0045121]; plasma membrane [GO:0005886]	acid sphingomyelin phosphodiesterase activity [GO:0061750]; hydrolase activity, acting on glycosyl bonds [GO:0016798]; phosphatidylcholine phospholipase C activity [GO:0034480]; phosphoric diester hydrolase activity [GO:0008081]; sphingomyelin phosphodiesterase activity [GO:0004767]; zinc ion binding [GO:0008270]
P54731	↑	Faf1	FAS-associated factor 1	Mus musculus (Mouse)	apoptotic process [GO:0006915]; cell death [GO:0008219]; cytoplasmic sequestering of NF-kappaB [GO:0007253]; positive regulation of cell death [GO:0010942]; positive regulation of DNA replication [GO:0045740]; positive regulation of extrinsic apoptotic signaling pathway via death domain receptors [GO:1902043]; positive regulation of protein catabolic process [GO:0045732]; positive regulation of p…	cytoplasm [GO:0005737]; cytosol [GO:0005829]; endoplasmic reticulum [GO:0005783]; nuclear envelope [GO:0005635]; nucleoplasm [GO:0005654]; nucleus [GO:0005634]; ooplasm [GO:1990917]; perinuclear region of cytoplasm [GO:0048471]; VCP-NPL4-UFD1 AAA ATPase complex [GO:0034098]	heat shock protein binding [GO:0031072]; NF-kappaB binding [GO:0051059]; protein domain specific binding [GO:0019904]; protein kinase binding [GO:0019901]; ubiquitin binding [GO:0043130]; ubiquitin protein ligase binding [GO:0031625]
Q2NL27	↑	MRPS23	28S ribosomal protein S23, mitochondrial (MRP-S23) (S23mt)	Bos taurus (Bovine)	mitochondrial translation [GO:0032543]	mitochondrial inner membrane [GO:0005743]; mitochondrial small ribosomal subunit [GO:0005763]; mitochondrion [GO:0005739]	structural constituent of ribosome [GO:0003735]
Q25188	↑		Octopamine receptor	Heliothis virescens (Tobacco budworm moth)		plasma membrane [GO:0005886]	octopamine receptor activity [GO:0004989]
Q03042	↑	Pkg21D DG1 CG3324	cGMP-dependent protein kinase, isozyme 1 (cGK) (EC 2.7.11.12)	Drosophila melanogaster (Fruit fly)	larval somatic muscle development [GO:0007526]; protein phosphorylation [GO:0006468]	cytoplasm [GO:0005737]	ATP binding [GO:0005524]; cGMP binding [GO:0030553]; cGMP-dependent protein kinase activity [GO:0004692]; protein serine kinase activity [GO:0106310]
Q920Q8	↑	Ivns1abp Kiaa0850 Nd1 Nd1L Nd1S Ns1 Ns1bp	Influenza virus NS1A-binding protein homolog (NS1-BP) (NS1-binding protein homolog) (Kelch family protein Nd1-L) (ND1-L2) (Nd1-S)	Mus musculus (Mouse)	intrinsic apoptotic signaling pathway [GO:0097193]; negative regulation of intrinsic apoptotic signaling pathway [GO:2001243]; negative regulation of protein ubiquitination [GO:0031397]; response to virus [GO:0009615]; RNA splicing [GO:0008380]	cytoskeleton [GO:0005856]; cytosol [GO:0005829]; nucleus [GO:0005634]
Q3UDW8	↑	Hgsnat D8Ertd354e Tmem76	Heparan-alpha-glucosaminide N-acetyltransferase (EC 2.3.1.78) (Transmembrane protein 76)	Mus musculus (Mouse)	heparan sulfate proteoglycan catabolic process [GO:0030200]; lysosomal transport [GO:0007041]; protein complex oligomerization [GO:0051259]	lysosomal lumen [GO:0043202]; lysosomal membrane [GO:0005765]	acyltransferase activity [GO:0016746]; heparan-alpha-glucosaminide N-acetyltransferase activity [GO:0015019]
P18293	↑	Npr1 Npra	Atrial natriuretic peptide receptor 1 (EC 4.6.1.2) (Atrial natriuretic peptide receptor type A) (ANP-A) (ANPR-A) (NPR-A) (Guanylate cyclase A) (GC-A)	Mus musculus (Mouse)	blood vessel diameter maintenance [GO:0097746]; cell surface receptor signaling pathway [GO:0007166]; cGMP biosynthetic process [GO:0006182]; cGMP-mediated signaling [GO:0019934]; dopamine metabolic process [GO:0042417]; intracellular signal transduction [GO:0035556]; negative regulation of smooth muscle cell proliferation [GO:0048662]; positive regulation of cGMP-mediated signaling [GO:0010753];…	ANPR-A receptor complex [GO:1990620]; plasma membrane [GO:0005886]; receptor complex [GO:0043235]	ATP binding [GO:0005524]; GTP binding [GO:0005525]; guanylate cyclase activity [GO:0004383]; hormone binding [GO:0042562]; natriuretic peptide receptor activity [GO:0016941]; peptide hormone binding [GO:0017046]; peptide receptor activity [GO:0001653]; protein kinase activity [GO:0004672]
Q8JZM4	↑	Dner Bet Bret	Delta and Notch-like epidermal growth factor-related receptor (Brain EGF repeat-containing transmembrane protein)	Mus musculus (Mouse)	central nervous system development [GO:0007417]; glial cell differentiation [GO:0010001]; Notch receptor processing [GO:0007220]; Notch signaling pathway [GO:0007219]; skeletal muscle fiber development [GO:0048741]	dendrite [GO:0030425]; early endosome [GO:0005769]; neuronal cell body [GO:0043025]; plasma membrane [GO:0005886]	calcium ion binding [GO:0005509]; Notch binding [GO:0005112]
O88813	↑	Acsl5 Acs5 Facl5	Long-chain-fatty-acid--CoA ligase 5 (EC 6.2.1.3) (Arachidonate--CoA ligase) (EC 6.2.1.15) (Long-chain acyl-CoA synthetase 5) (LACS 5)	Rattus norvegicus (Rat)	cellular response to insulin stimulus [GO:0032869]; fatty acid metabolic process [GO:0006631]; long-chain fatty acid metabolic process [GO:0001676]; long-chain fatty-acyl-CoA biosynthetic process [GO:0035338]; positive regulation of long-chain fatty acid import across plasma membrane [GO:0010747]; positive regulation of triglyceride biosynthetic process [GO:0010867]; response to cholesterol [GO:0…	endoplasmic reticulum [GO:0005783]; endoplasmic reticulum membrane [GO:0005789]; membrane [GO:0016020]; mitochondrial outer membrane [GO:0005741]; mitochondrion [GO:0005739]; plasma membrane [GO:0005886]	arachidonate-CoA ligase activity [GO:0047676]; ATP binding [GO:0005524]; long-chain fatty acid-CoA ligase activity [GO:0004467]
Q94900	↑	GluClalpha GluCl CG7535	Glutamate-gated chloride channel (DrosGluCl)	Drosophila melanogaster (Fruit fly)	chemical synaptic transmission [GO:0007268]; chloride transmembrane transport [GO:1902476]; chloride transport [GO:0006821]; ion transmembrane transport [GO:0034220]; nervous system process [GO:0050877]; regulation of membrane potential [GO:0042391]; signal transduction [GO:0007165]	chloride channel complex [GO:0034707]; membrane [GO:0016020]; neuron projection [GO:0043005]; plasma membrane [GO:0005886]; postsynaptic membrane [GO:0045211]; synapse [GO:0045202]	excitatory extracellular ligand-gated ion channel activity [GO:0005231]; extracellularly glutamate-gated chloride channel activity [GO:0008068]; neurotransmitter receptor activity [GO:0030594]; transmembrane signaling receptor activity [GO:0004888]; transmitter-gated ion channel activity involved in regulation of postsynaptic membrane potential [GO:1904315]
Q9VEN1	↑	cher cheerio sko CG3937	Filamin-A (FLN-A) (Actin-binding protein 280) (ABP-280) (Filamin-1) (Filamin1)	Drosophila melanogaster (Fruit fly)	actin crosslink formation [GO:0051764]; behavioral response to ethanol [GO:0048149]; cytoplasmic transport, nurse cell to oocyte [GO:0007303]; determination of adult lifespan [GO:0008340]; female germline ring canal formation [GO:0007301]; female germline ring canal formation, actin assembly [GO:0008302]; germarium-derived female germ-line cyst encapsulation [GO:0030708]; germline ring canal form…	actin cytoskeleton [GO:0015629]; apical cortex [GO:0045179]; cytosol [GO:0005829]; female germline ring canal [GO:0035324]; female germline ring canal inner rim [GO:0035183]; female germline ring canal outer rim [GO:0035182]; plasma membrane [GO:0005886]; Z disc [GO:0030018]	actin binding [GO:0003779]; actin filament binding [GO:0051015]
Q6DGV1	↑	celf4 brunol4 zgc:92761	CUGBP Elav-like family member 4 (CELF-4) (Bruno-like protein 4) (CUG-BP- and ETR-3-like factor 4) (RNA-binding protein BRUNOL-4)	Danio rerio (Zebrafish) (Brachydanio rerio)	mRNA splice site selection [GO:0006376]; positive regulation of mRNA splicing, via spliceosome [GO:0048026]; regulation of alternative mRNA splicing, via spliceosome [GO:0000381]	cytoplasm [GO:0005737]; nucleus [GO:0005634]; ribonucleoprotein complex [GO:1990904]	mRNA binding [GO:0003729]; RNA binding [GO:0003723]
Q16760	↑	DGKD KIAA0145	Diacylglycerol kinase delta (DAG kinase delta) (EC 2.7.1.107) (130 kDa diacylglycerol kinase) (Diglyceride kinase delta) (DGK-delta)	Homo sapiens (Human)	diacylglycerol metabolic process [GO:0046339]; endocytosis [GO:0006897]; epidermal growth factor receptor signaling pathway [GO:0007173]; intracellular signal transduction [GO:0035556]; lipid phosphorylation [GO:0046834]; negative regulation of protein kinase C signaling [GO:0090038]; phosphatidic acid biosynthetic process [GO:0006654]; platelet activation [GO:0030168]; positive regulation of cla…	clathrin-coated pit [GO:0005905]; cytoplasm [GO:0005737]; cytoplasmic vesicle [GO:0031410]; cytosol [GO:0005829]; nucleus [GO:0005634]; plasma membrane [GO:0005886]	ATP binding [GO:0005524]; diacylglycerol binding [GO:0019992]; diacylglycerol kinase activity [GO:0004143]; identical protein binding [GO:0042802]; kinase binding [GO:0019900]; metal ion binding [GO:0046872]; protein heterodimerization activity [GO:0046982]; protein homodimerization activity [GO:0042803]
Q8BIZ1	↑	Anks1b	Ankyrin repeat and sterile alpha motif domain-containing protein 1B (Amyloid-beta protein intracellular domain-associated protein 1) (AIDA-1) (E2A-PBX1-associated protein) (EB-1)	Mus musculus (Mouse)	chemical synaptic transmission, postsynaptic [GO:0099565]; ephrin receptor signaling pathway [GO:0048013]; postsynapse to nucleus signaling pathway [GO:0099527]; receptor localization to synapse [GO:0097120]; regulation of synaptic plasticity by receptor localization to synapse [GO:1900383]	centrosome [GO:0005813]; cytosol [GO:0005829]; dendritic spine [GO:0043197]; glutamatergic synapse [GO:0098978]; hippocampal mossy fiber to CA3 synapse [GO:0098686]; nucleoplasm [GO:0005654]; plasma membrane [GO:0005886]; postsynaptic density [GO:0014069]; postsynaptic density, intracellular component [GO:0099092]; presynaptic cytosol [GO:0099523]; Schaffer collateral - CA1 synapse [GO:0098685]	ephrin receptor binding [GO:0046875]
O88664	↑	Taok1 Tao1	Serine/threonine-protein kinase TAO1 (EC 2.7.11.1) (Thousand and one amino acid protein 1)	Rattus norvegicus (Rat)	cellular response to DNA damage stimulus [GO:0006974]; central nervous system neuron development [GO:0021954]; DNA repair [GO:0006281]; execution phase of apoptosis [GO:0097194]; intracellular signal transduction [GO:0035556]; MAPK cascade [GO:0000165]; microtubule cytoskeleton organization [GO:0000226]; mitotic G2 DNA damage checkpoint signaling [GO:0007095]; negative regulation of microtubule d…	cytoplasm [GO:0005737]; microtubule cytoskeleton [GO:0015630]; perinuclear region of cytoplasm [GO:0048471]	alpha-tubulin binding [GO:0043014]; ATP binding [GO:0005524]; beta-tubulin binding [GO:0048487]; kinase activity [GO:0016301]; myosin V binding [GO:0031489]; protein C-terminus binding [GO:0008022]; protein kinase activator activity [GO:0030295]; protein kinase activity [GO:0004672]; protein kinase binding [GO:0019901]; protein serine kinase activity [GO:0106310]; protein serine/threonine kinase …
Q13591	↑	SEMA5A SEMAF	Semaphorin-5A (Semaphorin-F) (Sema F)	Homo sapiens (Human)	axon extension [GO:0048675]; axon guidance [GO:0007411]; axonal fasciculation [GO:0007413]; blood vessel endothelial cell proliferation involved in sprouting angiogenesis [GO:0002043]; cell adhesion [GO:0007155]; cell chemotaxis [GO:0060326]; cell-cell signaling [GO:0007267]; diencephalon development [GO:0021536]; negative regulation of axon extension involved in axon guidance [GO:0048843]; negat…	extracellular exosome [GO:0070062]; membrane [GO:0016020]; plasma membrane [GO:0005886]	chemorepellent activity [GO:0045499]; chondroitin sulfate proteoglycan binding [GO:0035373]; heparan sulfate proteoglycan binding [GO:0043395]; semaphorin receptor binding [GO:0030215]; syndecan binding [GO:0045545]
Q5RC06	↑	CTNNAL1	Alpha-catulin (Alpha-catenin-related protein) (ACRP) (Catenin alpha-like protein 1)	Pongo abelii (Sumatran orangutan) (Pongo pygmaeus abelii)	cell adhesion [GO:0007155]; Rho protein signal transduction [GO:0007266]	cell cortex [GO:0005938]; cytoskeleton [GO:0005856]	actin filament binding [GO:0051015]; cadherin binding [GO:0045296]
Q95YI5	↑	frc UST74C CG3874	UDP-sugar transporter UST74c (Protein fringe connection)	Drosophila melanogaster (Fruit fly)	carbohydrate transport [GO:0008643]; compound eye morphogenesis [GO:0001745]; embryonic pattern specification [GO:0009880]; imaginal disc pattern formation [GO:0007447]; imaginal disc-derived wing morphogenesis [GO:0007476]; segment polarity determination [GO:0007367]; sensory organ development [GO:0007423]; UDP-galactose transmembrane transport [GO:0072334]; UDP-glucose transmembrane transport […	Golgi apparatus [GO:0005794]; Golgi medial cisterna [GO:0005797]; Golgi membrane [GO:0000139]	antiporter activity [GO:0015297]; UDP-galactose transmembrane transporter activity [GO:0005459]; UDP-glucose transmembrane transporter activity [GO:0005460]; UDP-glucuronic acid transmembrane transporter activity [GO:0005461]; UDP-N-acetylgalactosamine transmembrane transporter activity [GO:0005463]; UDP-N-acetylglucosamine transmembrane transporter activity [GO:0005462]; UDP-xylose transmembrane…
Q01341	↑	Adcy6	Adenylate cyclase type 6 (EC 4.6.1.1) (ATP pyrophosphate-lyase 6) (Adenylate cyclase type VI) (Adenylyl cyclase 6) (AC6) (Ca(2+)-inhibitable adenylyl cyclase)	Mus musculus (Mouse)	adenylate cyclase-activating G protein-coupled receptor signaling pathway [GO:0007189]; adenylate cyclase-inhibiting G protein-coupled receptor signaling pathway [GO:0007193]; blood vessel diameter maintenance [GO:0097746]; cAMP biosynthetic process [GO:0006171]; cellular response to catecholamine stimulus [GO:0071870]; cellular response to forskolin [GO:1904322]; cellular response to prostagland…	cilium [GO:0005929]; endosome [GO:0005768]; membrane [GO:0016020]; membrane raft [GO:0045121]; microvillus membrane [GO:0031528]; plasma membrane [GO:0005886]; sarcolemma [GO:0042383]; stereocilium [GO:0032420]	adenylate cyclase activity [GO:0004016]; ATP binding [GO:0005524]; calcium- and calmodulin-responsive adenylate cyclase activity [GO:0008294]; metal ion binding [GO:0046872]; protein kinase binding [GO:0019901]; protein kinase C binding [GO:0005080]; scaffold protein binding [GO:0097110]; signaling receptor binding [GO:0005102]; SNARE binding [GO:0000149]
O60669	↑	SLC16A7 MCT2	Monocarboxylate transporter 2 (MCT 2) (Solute carrier family 16 member 7)	Homo sapiens (Human)	lactate transmembrane transport [GO:0035873]; monocarboxylic acid transport [GO:0015718]; pyruvate transmembrane transport [GO:1901475]; transport across blood-brain barrier [GO:0150104]	basolateral plasma membrane [GO:0016323]; cytoplasm [GO:0005737]; membrane [GO:0016020]; nucleoplasm [GO:0005654]; plasma membrane [GO:0005886]	identical protein binding [GO:0042802]; lactate transmembrane transporter activity [GO:0015129]; monocarboxylic acid transmembrane transporter activity [GO:0008028]; pyruvate secondary active transmembrane transporter activity [GO:0005477]; pyruvate transmembrane transporter activity [GO:0050833]; symporter activity [GO:0015293]
Q5JXM2	↑	METTL24 C6orf186	Probable methyltransferase-like protein 24 (EC 2.1.1.-)	Homo sapiens (Human)	methylation [GO:0032259]	extracellular region [GO:0005576]	methyltransferase activity [GO:0008168]
Q9Y2H5	↑	PLEKHA6 KIAA0969 PEPP3	Pleckstrin homology domain-containing family A member 6 (PH domain-containing family A member 6) (Phosphoinositol 3-phosphate-binding protein 3) (PEPP-3)	Homo sapiens (Human)
Q6NY73	↑	lgals3bpb zgc:77059	Galectin-3-binding protein B (Lectin galactoside-binding soluble 3-binding protein B)	Danio rerio (Zebrafish) (Brachydanio rerio)	cell adhesion [GO:0007155]	extracellular region [GO:0005576]; membrane [GO:0016020]	scavenger receptor activity [GO:0005044]
E6ZIJ1	↑	rbck1 DLA_XVIII01330	RanBP-type and C3HC4-type zinc finger-containing protein 1 (EC 2.3.2.31) (Heme-oxidized IRP2 ubiquitin ligase 1 homolog) (HOIL-1) (Heme-oxidized IRP2 ubiquitin transferase 1 homolog)	Dicentrarchus labrax (European seabass) (Morone labrax)	defense response to bacterium [GO:0042742]; positive regulation of I-kappaB kinase/NF-kappaB signaling [GO:0043123]; protein linear polyubiquitination [GO:0097039]	LUBAC complex [GO:0071797]	metal ion binding [GO:0046872]; transferase activity [GO:0016740]; ubiquitin binding [GO:0043130]
Q9XSC3	↑	WDR44 RAB11BP RPH11	WD repeat-containing protein 44 (Rab11-binding protein) (Rabphilin-11)	Bos taurus (Bovine)		cytosol [GO:0005829]; endosome membrane [GO:0010008]; Golgi apparatus [GO:0005794]; perinuclear region of cytoplasm [GO:0048471]
Q02357	↑	Ank1 Ank-1	Ankyrin-1 (ANK-1) (Erythrocyte ankyrin)	Mus musculus (Mouse)	endoplasmic reticulum to Golgi vesicle-mediated transport [GO:0006888]; erythrocyte development [GO:0048821]; inorganic cation transmembrane transport [GO:0098662]; iron ion homeostasis [GO:0055072]; porphyrin-containing compound biosynthetic process [GO:0006779]; positive regulation of organelle organization [GO:0010638]; protein localization to plasma membrane [GO:0072659]; signal transduction …	A band [GO:0031672]; axolemma [GO:0030673]; cortical cytoskeleton [GO:0030863]; cytoplasmic side of plasma membrane [GO:0009898]; M band [GO:0031430]; membrane [GO:0016020]; neuron projection [GO:0043005]; nucleus [GO:0005634]; plasma membrane [GO:0005886]; postsynaptic membrane [GO:0045211]; sarcolemma [GO:0042383]; sarcoplasmic reticulum [GO:0016529]; spectrin-associated cytoskeleton [GO:001473…	ATPase binding [GO:0051117]; cytoskeletal anchor activity [GO:0008093]; enzyme binding [GO:0019899]; protein phosphatase binding [GO:0019903]; spectrin binding [GO:0030507]; transmembrane transporter binding [GO:0044325]
Q9NR09	↑	BIRC6 KIAA1289	Baculoviral IAP repeat-containing protein 6 (EC 2.3.2.27) (BIR repeat-containing ubiquitin-conjugating enzyme) (BRUCE) (RING-type E3 ubiquitin transferase BIRC6) (Ubiquitin-conjugating BIR domain enzyme apollon) (APOLLON)	Homo sapiens (Human)	apoptotic process [GO:0006915]; cell cycle [GO:0007049]; cell division [GO:0051301]; cell population proliferation [GO:0008283]; labyrinthine layer development [GO:0060711]; negative regulation of apoptotic process [GO:0043066]; negative regulation of extrinsic apoptotic signaling pathway [GO:2001237]; negative regulation of peptidase activity [GO:0010466]; positive regulation of cell population …	cytosol [GO:0005829]; endosome [GO:0005768]; Flemming body [GO:0090543]; membrane [GO:0016020]; microtubule organizing center [GO:0005815]; midbody [GO:0030496]; nucleus [GO:0005634]; spindle pole [GO:0000922]; trans-Golgi network [GO:0005802]	cysteine-type endopeptidase inhibitor activity [GO:0004869]; ubiquitin conjugating enzyme activity [GO:0061631]; ubiquitin-protein transferase activity [GO:0004842]
P04069	↑		Carboxypeptidase B (EC 3.4.17.2)	Astacus astacus (Noble crayfish) (Astacus fluviatilis)	proteolysis [GO:0006508]	extracellular region [GO:0005576]	metallocarboxypeptidase activity [GO:0004181]; zinc ion binding [GO:0008270]
Q8N0W4	↑	NLGN4X KIAA1260 NLGN4 UNQ365/PRO701	Neuroligin-4, X-linked (Neuroligin X) (HNLX)	Homo sapiens (Human)	adult behavior [GO:0030534]; brainstem development [GO:0003360]; cell-cell junction organization [GO:0045216]; cerebellum development [GO:0021549]; chemical synaptic transmission [GO:0007268]; learning [GO:0007612]; modulation of chemical synaptic transmission [GO:0050804]; negative regulation of excitatory postsynaptic potential [GO:0090394]; neuron cell-cell adhesion [GO:0007158]; neuron differ…	asymmetric, glutamatergic, excitatory synapse [GO:0098985]; cell surface [GO:0009986]; dendrite [GO:0030425]; excitatory synapse [GO:0060076]; membrane [GO:0016020]; plasma membrane [GO:0005886]; postsynaptic density membrane [GO:0098839]; postsynaptic specialization membrane [GO:0099634]; presynapse [GO:0098793]; symmetric, GABA-ergic, inhibitory synapse [GO:0098983]; synapse [GO:0045202]	cell adhesion molecule binding [GO:0050839]; chloride ion binding [GO:0031404]; neurexin family protein binding [GO:0042043]; protein homodimerization activity [GO:0042803]; scaffold protein binding [GO:0097110]; signaling receptor activity [GO:0038023]
Q9W4Y2	↑	Pdfr gop Han CG13758	PDF receptor (Pigment-dispersing factor receptor) (Protein groom-of-PDF)	Drosophila melanogaster (Fruit fly)	adenylate cyclase-activating G protein-coupled receptor signaling pathway [GO:0007189]; adenylate cyclase-modulating G protein-coupled receptor signaling pathway [GO:0007188]; cell surface receptor signaling pathway [GO:0007166]; circadian behavior [GO:0048512]; circadian rhythm [GO:0007623]; circadian sleep/wake cycle [GO:0042745]; circadian temperature homeostasis [GO:0060086]; copper ion homeo…	membrane [GO:0016020]; neuron projection [GO:0043005]; neuronal cell body [GO:0043025]; plasma membrane [GO:0005886]	calcitonin receptor activity [GO:0004948]; G protein-coupled peptide receptor activity [GO:0008528]; neuropeptide receptor activity [GO:0008188]; peptide hormone binding [GO:0017046]
A0A0G2K047	↑	Acss3	Acyl-CoA synthetase short-chain family member 3, mitochondrial (EC 6.2.1.1) (Acetate--CoA ligase 3) (Acyl-CoA synthetase short-chain family member 3) (Propionate--CoA ligase) (EC 6.2.1.17)	Rattus norvegicus (Rat)	lipid metabolic process [GO:0006629]	mitochondrial matrix [GO:0005759]	acetate-CoA ligase activity [GO:0003987]; ATP binding [GO:0005524]; butyrate-CoA ligase activity [GO:0047760]; propionate-CoA ligase activity [GO:0050218]
P16395	↑	mAChR-A AcrC mAcR-60C CG4356	Muscarinic acetylcholine receptor DM1	Drosophila melanogaster (Fruit fly)	adenylate cyclase-inhibiting G protein-coupled acetylcholine receptor signaling pathway [GO:0007197]; chemical synaptic transmission [GO:0007268]; G protein-coupled acetylcholine receptor signaling pathway [GO:0007213]; G protein-coupled receptor signaling pathway, coupled to cyclic nucleotide second messenger [GO:0007187]; phospholipase C-activating G protein-coupled receptor signaling pathway […	dendrite [GO:0030425]; membrane [GO:0016020]; plasma membrane [GO:0005886]; postsynaptic membrane [GO:0045211]; synapse [GO:0045202]	G protein-coupled acetylcholine receptor activity [GO:0016907]; G protein-coupled amine receptor activity [GO:0008227]; G protein-coupled serotonin receptor activity [GO:0004993]; neurotransmitter receptor activity [GO:0030594]
Q13098	↑	GPS1 COPS1 CSN1	COP9 signalosome complex subunit 1 (SGN1) (Signalosome subunit 1) (G protein pathway suppressor 1) (GPS-1) (JAB1-containing signalosome subunit 1) (Protein MFH)	Homo sapiens (Human)	JNK cascade [GO:0007254]; protein deneddylation [GO:0000338]; protein neddylation [GO:0045116]; regulation of protein neddylation [GO:2000434]	COP9 signalosome [GO:0008180]; cytoplasm [GO:0005737]; cytosol [GO:0005829]; nucleoplasm [GO:0005654]; nucleus [GO:0005634]	GTPase inhibitor activity [GO:0005095]
Q6NN85	↑	ssh CG6238	Protein phosphatase Slingshot (EC 3.1.3.16) (EC 3.1.3.48)	Drosophila melanogaster (Fruit fly)	actin cytoskeleton organization [GO:0030036]; axonogenesis [GO:0007409]; cell morphogenesis [GO:0000902]; compound eye development [GO:0048749]; mitotic cell cycle [GO:0000278]; mushroom body development [GO:0016319]; negative regulation of actin filament polymerization [GO:0030837]; nuclear migration [GO:0007097]; protein dephosphorylation [GO:0006470]; regulation of actin filament polymerizatio…	apical part of cell [GO:0045177]; cytoplasm [GO:0005737]; cytoskeleton [GO:0005856]	actin binding [GO:0003779]; myosin phosphatase activity [GO:0017018]; phosphoprotein phosphatase activity [GO:0004721]; protein tyrosine phosphatase activity [GO:0004725]; protein tyrosine/serine/threonine phosphatase activity [GO:0008138]
Q8IS44	↑	Dop2R D2R CG17004	Dopamine D2-like receptor (DD2R)	Drosophila melanogaster (Fruit fly)	adenylate cyclase-activating adrenergic receptor signaling pathway [GO:0071880]; anesthesia-resistant memory [GO:0007615]; dopamine receptor signaling pathway [GO:0007212]; G protein-coupled receptor signaling pathway [GO:0007186]	membrane [GO:0016020]; plasma membrane [GO:0005886]; synapse [GO:0045202]	dopamine neurotransmitter receptor activity, coupled via Gi/Go [GO:0001591]; G protein-coupled amine receptor activity [GO:0008227]; G protein-coupled receptor activity [GO:0004930]
Q5W8I7	↑	slc17a6a slc17a6l vglut2.2 vglut2b	Vesicular glutamate transporter 2.2 (Solute carrier family 17 member 6-A) (Vesicular glutamate transporter 2-B)	Danio rerio (Zebrafish) (Brachydanio rerio)	anion transport [GO:0006820]; L-glutamate import [GO:0051938]; L-glutamate transmembrane transport [GO:0015813]; neurotransmitter loading into synaptic vesicle [GO:0098700]; phosphate ion homeostasis [GO:0055062]; phosphate ion transport [GO:0006817]; regulation of synapse structure or activity [GO:0050803]; sodium-dependent phosphate transport [GO:0044341]; synaptic transmission, glutamatergic […	chloride channel complex [GO:0034707]; excitatory synapse [GO:0060076]; membrane [GO:0016020]; neuron projection [GO:0043005]; plasma membrane [GO:0005886]; synaptic vesicle [GO:0008021]; synaptic vesicle membrane [GO:0030672]	chloride channel activity [GO:0005254]; L-glutamate transmembrane transporter activity [GO:0005313]; L-glutamate uniporter activity [GO:0140788]; neurotransmitter transmembrane transporter activity [GO:0005326]; potassium:proton antiporter activity [GO:0015386]; sodium:phosphate symporter activity [GO:0005436]; transmembrane transporter activity [GO:0022857]
Q86TI0	↑	TBC1D1 KIAA1108	TBC1 domain family member 1	Homo sapiens (Human)	activation of GTPase activity [GO:0090630]	nucleus [GO:0005634]	GTPase activator activity [GO:0005096]
O46470	↑	RGS7	Regulator of G-protein signaling 7 (RGS7)	Bos taurus (Bovine)	G protein-coupled receptor signaling pathway [GO:0007186]; intracellular signal transduction [GO:0035556]; negative regulation of signal transduction [GO:0009968]; positive regulation of GTPase activity [GO:0043547]; regulation of G protein-coupled receptor signaling pathway [GO:0008277]	cytoplasm [GO:0005737]; cytosol [GO:0005829]; neuron projection [GO:0043005]; plasma membrane [GO:0005886]	G-protein beta-subunit binding [GO:0031681]; GTPase activator activity [GO:0005096]
P83099	↑	Pkcdelta CG10524	Putative protein kinase C delta type homolog (EC 2.7.11.13)	Drosophila melanogaster (Fruit fly)	flight [GO:0060361]; protein phosphorylation [GO:0006468]	plasma membrane [GO:0005886]	ATP binding [GO:0005524]; calcium-dependent protein kinase C activity [GO:0004698]; metal ion binding [GO:0046872]; myosin light chain kinase activity [GO:0004687]; protein serine kinase activity [GO:0106310]
P38404	↑		Guanine nucleotide-binding protein G(o) subunit alpha	Locusta migratoria (Migratory locust)	adenylate cyclase-modulating G protein-coupled receptor signaling pathway [GO:0007188]	cellular anatomical entity [GO:0110165]	G-protein beta/gamma-subunit complex binding [GO:0031683]; GTP binding [GO:0005525]; GTPase activity [GO:0003924]; metal ion binding [GO:0046872]
Q5RJ80	↑	caprin2 rng140 si:ch211-11c20.4	Caprin-2 (RNA granule protein 140)	Danio rerio (Zebrafish) (Brachydanio rerio)	cell differentiation [GO:0030154]; dorsal/ventral pattern formation [GO:0009953]; negative regulation of translation [GO:0017148]; positive regulation of canonical Wnt signaling pathway [GO:0090263]; positive regulation of dendrite morphogenesis [GO:0050775]; positive regulation of dendritic spine morphogenesis [GO:0061003]; positive regulation of Wnt signaling pathway [GO:0030177]; positive regu…	cytoplasm [GO:0005737]; plasma membrane [GO:0005886]	metal ion binding [GO:0046872]; RNA binding [GO:0003723]; signaling receptor binding [GO:0005102]
P83501	↑	SmydA-8 msta CG33548	SET domain-containing protein SmydA-8, isoform B (EC 2.1.1.-)	Drosophila melanogaster (Fruit fly)	histone lysine methylation [GO:0034968]; negative regulation of gene expression [GO:0010629]	chromatin [GO:0000785]	histone deacetylase binding [GO:0042826]; S-adenosylmethionine-dependent methyltransferase activity [GO:0008757]
P61215	↑	Ca10 Car10	Carbonic anhydrase-related protein 10 (Carbonic anhydrase-related protein X) (CA-RP X) (CARP X)	Mus musculus (Mouse)	one-carbon metabolic process [GO:0006730]		carbonate dehydratase activity [GO:0004089]; hydro-lyase activity [GO:0016836]; zinc ion binding [GO:0008270]
Q3LH63	↑	dmrt1-a dmrt1	Doublesex- and mab-3-related transcription factor 1A (xDmrt1) (DMRT1-alpha)	Xenopus laevis (African clawed frog)	cell differentiation [GO:0030154]; male gonad development [GO:0008584]; male sex determination [GO:0030238]; male sex differentiation [GO:0046661]; positive regulation of DNA-templated transcription [GO:0045893]; regulation of transcription by RNA polymerase II [GO:0006357]	nucleus [GO:0005634]	cis-regulatory region sequence-specific DNA binding [GO:0000987]; metal ion binding [GO:0046872]
Q0VH32	↑	mnt	Max-binding protein MNT (Myc antagonist MNT)	Xenopus laevis (African clawed frog)		nucleus [GO:0005634]	DNA binding [GO:0003677]; protein dimerization activity [GO:0046983]
P33085	↑	shakB Pas shak-B CG34358	Innexin shaking-B (Protein passover)	Drosophila melanogaster (Fruit fly)	cell communication by electrical coupling [GO:0010644]; gap junction assembly [GO:0016264]; intercellular transport [GO:0010496]; ion transport [GO:0006811]; jump response [GO:0007630]; phototransduction [GO:0007602]; regulation of membrane depolarization [GO:0003254]; response to light stimulus [GO:0009416]; transmembrane transport [GO:0055085]	gap junction [GO:0005921]; plasma membrane [GO:0005886]	gap junction channel activity [GO:0005243]; photoreceptor activity [GO:0009881]
P83094	↑	Stim CG9126	Stromal interaction molecule homolog	Drosophila melanogaster (Fruit fly)	activation of store-operated calcium channel activity [GO:0032237]; cellular calcium ion homeostasis [GO:0006874]; chaeta development [GO:0022416]; detection of calcium ion [GO:0005513]; imaginal disc-derived wing morphogenesis [GO:0007476]; regulation of calcium ion transport [GO:0051924]; store-operated calcium entry [GO:0002115]	endomembrane system [GO:0012505]; endoplasmic reticulum [GO:0005783]; endoplasmic reticulum membrane [GO:0005789]; membrane [GO:0016020]; plasma membrane [GO:0005886]	calcium channel regulator activity [GO:0005246]; calcium ion binding [GO:0005509]; calcium-induced calcium release activity [GO:0048763]; store-operated calcium channel activity [GO:0015279]
Q93789	↑	lipl-1 F54F3.3	Lipase lipl-1 (EC 3.1.1.-) (Lipase-like 1)	Caenorhabditis elegans	lipid catabolic process [GO:0016042]	extracellular region [GO:0005576]; lysosomal lumen [GO:0043202]; lysosome [GO:0005764]	hydrolase activity, acting on ester bonds [GO:0016788]
Q0VCJ7	↑	RERG	Ras-related and estrogen-regulated growth inhibitor (EC 3.6.5.2)	Bos taurus (Bovine)	negative regulation of cell growth [GO:0030308]; negative regulation of cell population proliferation [GO:0008285]; Ras protein signal transduction [GO:0007265]; response to hormone [GO:0009725]	cytosol [GO:0005829]; fibrillar center [GO:0001650]; nucleoplasm [GO:0005654]; plasma membrane [GO:0005886]	G protein activity [GO:0003925]; GDP binding [GO:0019003]; GTP binding [GO:0005525]; GTPase activity [GO:0003924]
Q9VLW2	↑	CG14535	Kinesin-like protein CG14535	Drosophila melanogaster (Fruit fly)	localization [GO:0051179]	cytoplasm [GO:0005737]; kinesin complex [GO:0005871]; microtubule [GO:0005874]	ATP binding [GO:0005524]; microtubule binding [GO:0008017]
Q9NHE5	↑	Cadps Caps CG33653	Calcium-dependent secretion activator (Calcium-activated protein for secretion)	Drosophila melanogaster (Fruit fly)	dense core granule exocytosis [GO:1990504]; exocytosis [GO:0006887]; neurotransmitter secretion [GO:0007269]; positive regulation of calcium ion-dependent exocytosis [GO:0045956]; protein transport [GO:0015031]; synaptic transmission, glutamatergic [GO:0035249]; synaptic vesicle exocytosis [GO:0016079]; vesicle-mediated transport [GO:0016192]	cytoplasmic vesicle membrane [GO:0030659]; synapse [GO:0045202]; synaptic vesicle [GO:0008021]	calcium ion binding [GO:0005509]; lipid binding [GO:0008289]
Q5F3L1	↑	RPS6KA5 RCJMB04_14g1	Ribosomal protein S6 kinase alpha-5 (S6K-alpha-5) (EC 2.7.11.1)	Gallus gallus (Chicken)	interleukin-1-mediated signaling pathway [GO:0070498]; intracellular signal transduction [GO:0035556]; negative regulation of DNA-templated transcription [GO:0045892]; peptidyl-serine phosphorylation [GO:0018105]; positive regulation of NF-kappaB transcription factor activity [GO:0051092]; positive regulation of transcription by RNA polymerase II [GO:0045944]; post-translational protein modificat…	cytoplasm [GO:0005737]; nucleoplasm [GO:0005654]	ATP binding [GO:0005524]; histone H2AS1 kinase activity [GO:0044024]; histone H3S10 kinase activity [GO:0035175]; histone H3S28 kinase activity [GO:0044022]; magnesium ion binding [GO:0000287]; protein serine kinase activity [GO:0106310]; protein serine/threonine kinase activity [GO:0004674]; protein tyrosine kinase activity [GO:0004713]
L8E946	↑	unc-42 F58E6.10	Homeobox protein unc-42 (Uncoordinated protein 42)	Caenorhabditis elegans	axon development [GO:0061564]; axon guidance [GO:0007411]; larval locomotory behavior [GO:0008345]; neuron differentiation [GO:0030182]; neuron fate specification [GO:0048665]; positive regulation of transcription by RNA polymerase II [GO:0045944]; regulation of gene expression [GO:0010468]; regulation of transcription by RNA polymerase II [GO:0006357]; synapse organization [GO:0050808]	nucleus [GO:0005634]	DNA-binding transcription factor activity, RNA polymerase II-specific [GO:0000981]; RNA polymerase II transcription regulatory region sequence-specific DNA binding [GO:0000977]
Q15042	↑	RAB3GAP1 KIAA0066 RAB3GAP	Rab3 GTPase-activating protein catalytic subunit (RAB3 GTPase-activating protein 130 kDa subunit) (Rab3-GAP p130) (Rab3-GAP)	Homo sapiens (Human)	brain development [GO:0007420]; camera-type eye development [GO:0043010]; establishment of protein localization to endoplasmic reticulum membrane [GO:0097051]; excitatory postsynaptic potential [GO:0060079]; face morphogenesis [GO:0060325]; hypothalamus development [GO:0021854]; lipid droplet organization [GO:0034389]; positive regulation of autophagosome assembly [GO:2000786]; positive regulatio…	cytosol [GO:0005829]; endoplasmic reticulum membrane [GO:0005789]; endoplasmic reticulum tubular network [GO:0071782]; extracellular exosome [GO:0070062]; Golgi apparatus [GO:0005794]; lipid droplet [GO:0005811]; postsynapse [GO:0098794]; protein-containing complex [GO:0032991]	GTPase activator activity [GO:0005096]; guanyl-nucleotide exchange factor activity [GO:0005085]; small GTPase binding [GO:0031267]
Q8SY41	↑	rudhira CG43154	Breast carcinoma-amplified sequence 3 homolog (Protein rudhira) (DRudh)	Drosophila melanogaster (Fruit fly)	autophagy [GO:0006914]; macropinocytosis [GO:0044351]; response to starvation [GO:0042594]	cytoplasm [GO:0005737]; cytosol [GO:0005829]
Q80X90	↑	Flnb	Filamin-B (FLN-B) (ABP-280-like protein) (Actin-binding-like protein) (Beta-filamin)	Mus musculus (Mouse)	actin cytoskeleton organization [GO:0030036]; cellular response to type II interferon [GO:0071346]; epithelial cell morphogenesis [GO:0003382]; keratinocyte development [GO:0003334]; skeletal muscle tissue development [GO:0007519]	brush border [GO:0005903]; cell cortex [GO:0005938]; cytoplasm [GO:0005737]; cytosol [GO:0005829]; focal adhesion [GO:0005925]; neuron projection [GO:0043005]; neuronal cell body [GO:0043025]; nucleus [GO:0005634]; phagocytic vesicle [GO:0045335]; plasma membrane [GO:0005886]; stress fiber [GO:0001725]; Z disc [GO:0030018]	actin filament binding [GO:0051015]; identical protein binding [GO:0042802]
P46530	↑	notch1a notch	Neurogenic locus notch homolog protein 1 (Notch 1) [Cleaved into: Notch 1 extracellular truncation (NEXT); Notch 1 intracellular domain (NICD)]	Danio rerio (Zebrafish) (Brachydanio rerio)	angiogenesis [GO:0001525]; anterior/posterior pattern specification [GO:0009952]; cilium assembly [GO:0060271]; determination of left/right symmetry [GO:0007368]; dorsal aorta development [GO:0035907]; exocrine pancreas development [GO:0031017]; generation of neurons [GO:0048699]; habenula development [GO:0021986]; hematopoietic progenitor cell differentiation [GO:0002244]; hematopoietic stem cel…	nucleus [GO:0005634]; plasma membrane [GO:0005886]	calcium ion binding [GO:0005509]; Notch binding [GO:0005112]; signaling receptor activity [GO:0038023]
Q9GQQ0	↑	spin bnch CG8428	Protein spinster (Protein benchwarmer) (Protein diphthong)	Drosophila melanogaster (Fruit fly)	cellular response to starvation [GO:0009267]; courtship behavior [GO:0007619]; endocytosis [GO:0006897]; endosome to lysosome transport [GO:0008333]; glial cell differentiation [GO:0010001]; glial cell migration [GO:0008347]; larval central nervous system remodeling [GO:0035193]; lipid transport [GO:0006869]; locomotion [GO:0040011]; lysosome organization [GO:0007040]; negative regulation of BMP …	late endosome membrane [GO:0031902]; lysosomal membrane [GO:0005765]; membrane [GO:0016020]; presynapse [GO:0098793]; vesicle [GO:0031982]	transmembrane transporter activity [GO:0022857]
O94854	↑	MACF1 KIAA0754	Microtubule-actin cross-linking factor 1, isoforms 6/7 (Uncharacterized protein KIAA0754)	Homo sapiens (Human)		cytoplasm [GO:0005737]; cytoskeleton [GO:0005856]	calcium ion binding [GO:0005509]; microtubule binding [GO:0008017]
O18413	↑	Rpt6 DUG Pros45 Ug CG1489	26S proteasome regulatory subunit 8	Drosophila melanogaster (Fruit fly)	proteasome-mediated ubiquitin-dependent protein catabolic process [GO:0043161]	cytoplasm [GO:0005737]; cytosol [GO:0005829]; nucleoplasm [GO:0005654]; nucleus [GO:0005634]; proteasome regulatory particle [GO:0005838]; proteasome regulatory particle, base subcomplex [GO:0008540]	ATP binding [GO:0005524]; ATP hydrolysis activity [GO:0016887]; proteasome-activating activity [GO:0036402]
C3XVT5	↑	BRAFLDRAFT_59218	Lissencephaly-1 homolog	Branchiostoma floridae (Florida lancelet) (Amphioxus)	brain morphogenesis [GO:0048854]; cell division [GO:0051301]; establishment of mitotic spindle orientation [GO:0000132]; germ cell development [GO:0007281]; microtubule organizing center organization [GO:0031023]; microtubule sliding [GO:0051012]; nuclear migration [GO:0007097]; retrograde axonal transport [GO:0008090]; vesicle transport along microtubule [GO:0047496]	axon cytoplasm [GO:1904115]; cytoplasmic microtubule [GO:0005881]; kinetochore [GO:0000776]; microtubule associated complex [GO:0005875]; microtubule organizing center [GO:0005815]; neuron projection [GO:0043005]; neuronal cell body [GO:0043025]; nuclear envelope [GO:0005635]	dynein complex binding [GO:0070840]; microtubule plus-end binding [GO:0051010]
Q9UHY8	↑	FEZ2	Fasciculation and elongation protein zeta-2 (Zygin II) (Zygin-2)	Homo sapiens (Human)	axon guidance [GO:0007411]; negative regulation of autophagosome assembly [GO:1902902]; nervous system development [GO:0007399]; signal transduction [GO:0007165]	axon [GO:0030424]; cytoplasm [GO:0005737]
Q9UJU3	↑	ZNF112 ZFP112 ZNF228	Zinc finger protein 112 (Zfp-112) (Zinc finger protein 228)	Homo sapiens (Human)	regulation of transcription by RNA polymerase II [GO:0006357]	nucleus [GO:0005634]	DNA-binding transcription activator activity, RNA polymerase II-specific [GO:0001228]; metal ion binding [GO:0046872]; RNA polymerase II cis-regulatory region sequence-specific DNA binding [GO:0000978]
Q8CB44	↑	Gramd4 Dip Kiaa0767	GRAM domain-containing protein 4 (Death-inducing protein)	Mus musculus (Mouse)	apoptotic process [GO:0006915]; negative regulation of toll-like receptor 9 signaling pathway [GO:0034164]; positive regulation of cysteine-type endopeptidase activity involved in apoptotic process [GO:0043280]	endoplasmic reticulum membrane [GO:0005789]; mitochondrial membrane [GO:0031966]; mitochondrion [GO:0005739]
D3ZHV2	↑	Macf1 Acf7 Aclp7 Macf	Microtubule-actin cross-linking factor 1 (Actin cross-linking family 7)	Rattus norvegicus (Rat)	establishment or maintenance of cell polarity [GO:0007163]; Golgi to plasma membrane protein transport [GO:0043001]; intermediate filament cytoskeleton organization [GO:0045104]; mesoderm formation [GO:0001707]; positive regulation of axon extension [GO:0045773]; positive regulation of Wnt signaling pathway [GO:0030177]; post-translational protein targeting to endoplasmic reticulum membrane [GO:0…	actin cytoskeleton [GO:0015629]; cytoplasm [GO:0005737]; Golgi apparatus [GO:0005794]; membrane [GO:0016020]; microtubule [GO:0005874]; microtubule cytoskeleton [GO:0015630]; plasma membrane [GO:0005886]; postsynaptic density [GO:0014069]; ruffle membrane [GO:0032587]	actin binding [GO:0003779]; actin filament binding [GO:0051015]; ATP hydrolysis activity [GO:0016887]; calcium ion binding [GO:0005509]; microtubule binding [GO:0008017]; microtubule minus-end binding [GO:0051011]; structural molecule activity [GO:0005198]
P35502	↑		Esterase FE4 (EC 3.1.1.1) (Carboxylic-ester hydrolase)	Myzus persicae (Green peach aphid) (Aphis persicae)			carboxylesterase activity [GO:0106435]
Q90W04	↑	ngb GSTENG00032294001	Neuroglobin	Tetraodon nigroviridis (Spotted green pufferfish) (Chelonodon nigroviridis)	response to hypoxia [GO:0001666]	cytoplasm [GO:0005737]; perikaryon [GO:0043204]	heme binding [GO:0020037]; metal ion binding [GO:0046872]; nitrite reductase activity [GO:0098809]; oxygen binding [GO:0019825]; oxygen carrier activity [GO:0005344]
Q08289	↑	CACNB2 CACNLB2 MYSB	Voltage-dependent L-type calcium channel subunit beta-2 (CAB2) (Calcium channel voltage-dependent subunit beta 2) (Lambert-Eaton myasthenic syndrome antigen B) (MYSB)	Homo sapiens (Human)	calcium ion import [GO:0070509]; chemical synaptic transmission [GO:0007268]; membrane depolarization during atrial cardiac muscle cell action potential [GO:0098912]; membrane depolarization during AV node cell action potential [GO:0086045]; neuromuscular junction development [GO:0007528]; positive regulation of calcium ion transmembrane transport via high voltage-gated calcium channel [GO:190487…	L-type voltage-gated calcium channel complex [GO:1990454]; photoreceptor ribbon synapse [GO:0098684]; plasma membrane [GO:0005886]; presynapse [GO:0098793]; voltage-gated calcium channel complex [GO:0005891]	actin filament binding [GO:0051015]; calcium channel activity [GO:0005262]; voltage-gated calcium channel activity [GO:0005245]; voltage-gated calcium channel activity involved in regulation of presynaptic cytosolic calcium levels [GO:0099626]
Q503V1	↑	cybrd1 zgc:110065	Plasma membrane ascorbate-dependent reductase CYBRD1 (EC 7.2.1.3) (Cytochrome b reductase 1)	Danio rerio (Zebrafish) (Brachydanio rerio)	ascorbate homeostasis [GO:0140576]; iron ion homeostasis [GO:0055072]	apical plasma membrane [GO:0016324]; brush border membrane [GO:0031526]; lysosomal membrane [GO:0005765]; membrane [GO:0016020]	identical protein binding [GO:0042802]; metal ion binding [GO:0046872]; oxidoreductase activity [GO:0016491]; transmembrane ascorbate ferrireductase activity [GO:0140571]; transmembrane monodehydroascorbate reductase activity [GO:0140575]
Q20929	↑	dmsr-1 F57B7.1	G-protein coupled receptor dmsr-1 (Dromyosuppressin receptor related 1)	Caenorhabditis elegans	regulation of cellular response to heat [GO:1900034]; regulation of circadian sleep/wake cycle, sleep [GO:0045187]	neuronal cell body membrane [GO:0032809]	neuropeptide receptor activity [GO:0008188]
O88382	↑	Magi2 Acvrinp1 Aip1 Sscam	Membrane-associated guanylate kinase, WW and PDZ domain-containing protein 2 (Atrophin-1-interacting protein 1) (AIP-1) (Membrane-associated guanylate kinase inverted 2) (MAGI-2) (Synaptic-scaffolding molecule) (S-SCAM)	Rattus norvegicus (Rat)	cellular response to nerve growth factor stimulus [GO:1990090]; clathrin-dependent endocytosis [GO:0072583]; glomerular filtration [GO:0003094]; negative regulation of activin receptor signaling pathway [GO:0032926]; negative regulation of cell migration [GO:0030336]; negative regulation of cell population proliferation [GO:0008285]; negative regulation of protein kinase B signaling [GO:0051898];…	bicellular tight junction [GO:0005923]; cell-cell junction [GO:0005911]; centriole [GO:0005814]; ciliary base [GO:0097546]; cytoplasm [GO:0005737]; dendrite [GO:0030425]; extrinsic component of postsynaptic membrane [GO:0098890]; GABA-ergic synapse [GO:0098982]; glutamatergic synapse [GO:0098978]; late endosome [GO:0005770]; nucleus [GO:0005634]; perinuclear region of cytoplasm [GO:0048471]; phot…	activin receptor binding [GO:0070697]; beta-1 adrenergic receptor binding [GO:0031697]; kinesin binding [GO:0019894]; phosphatase binding [GO:0019902]; protein-containing complex binding [GO:0044877]; signaling receptor complex adaptor activity [GO:0030159]; SMAD binding [GO:0046332]; structural constituent of postsynaptic density [GO:0098919]; structural constituent of postsynaptic specializatio…
P22771	↑	Glra2	Glycine receptor subunit alpha-2 (Glycine receptor strychnine-binding subunit)	Rattus norvegicus (Rat)	cellular response to amino acid stimulus [GO:0071230]; cellular response to ethanol [GO:0071361]; cellular response to zinc ion [GO:0071294]; chemical synaptic transmission [GO:0007268]; chemical synaptic transmission, postsynaptic [GO:0099565]; chloride transmembrane transport [GO:1902476]; ion transmembrane transport [GO:0034220]; nervous system process [GO:0050877]; neuropeptide signaling path…	chloride channel complex [GO:0034707]; glycinergic synapse [GO:0098690]; neuron projection [GO:0043005]; plasma membrane [GO:0005886]; postsynaptic membrane [GO:0045211]; synapse [GO:0045202]	excitatory extracellular ligand-gated ion channel activity [GO:0005231]; extracellularly glycine-gated chloride channel activity [GO:0016934]; glycine binding [GO:0016594]; glycine-gated chloride ion channel activity [GO:0022852]; metal ion binding [GO:0046872]; neurotransmitter receptor activity [GO:0030594]; transmembrane signaling receptor activity [GO:0004888]; transmitter-gated ion channel a…
P35348	↑	ADRA1A ADRA1C	Alpha-1A adrenergic receptor (Alpha-1A adrenoreceptor) (Alpha-1A adrenoceptor) (Alpha-1C adrenergic receptor) (Alpha-adrenergic receptor 1c)	Homo sapiens (Human)	activation of phospholipase C activity [GO:0007202]; adenylate cyclase-activating adrenergic receptor signaling pathway [GO:0071880]; adult heart development [GO:0007512]; aging [GO:0007568]; apoptotic process [GO:0006915]; calcium ion transport into cytosol [GO:0060402]; cell growth involved in cardiac muscle cell development [GO:0061049]; cell-cell signaling [GO:0007267]; G protein-coupled rece…	caveola [GO:0005901]; cytoplasm [GO:0005737]; cytosol [GO:0005829]; dopaminergic synapse [GO:0098691]; GABA-ergic synapse [GO:0098982]; glutamatergic synapse [GO:0098978]; intracellular membrane-bounded organelle [GO:0043231]; nuclear membrane [GO:0031965]; nucleoplasm [GO:0005654]; nucleus [GO:0005634]; plasma membrane [GO:0005886]; postsynaptic membrane [GO:0045211]; presynaptic membrane [GO:00…	alpha1-adrenergic receptor activity [GO:0004937]; G protein-coupled receptor activity [GO:0004930]; protein heterodimerization activity [GO:0046982]
Q32PD0	↑	FCF1	rRNA-processing protein FCF1 homolog	Bos taurus (Bovine)	rRNA processing [GO:0006364]	nucleolus [GO:0005730]; small-subunit processome [GO:0032040]
P17789	↑	ttk FTZ-F2 CG1856	Protein tramtrack, beta isoform (Repressor protein fushi tarazu) (Tramtrack p69)	Drosophila melanogaster (Fruit fly)	branch fusion, open tracheal system [GO:0035147]; branching involved in open tracheal system development [GO:0060446]; chitin-based cuticle development [GO:0040003]; compound eye cone cell differentiation [GO:0042675]; compound eye corneal lens morphogenesis [GO:0048750]; dorsal appendage formation [GO:0046843]; dorsal trunk growth, open tracheal system [GO:0035001]; follicle cell of egg chamber …	nucleus [GO:0005634]; polytene chromosome [GO:0005700]; transcription repressor complex [GO:0017053]	chromatin binding [GO:0003682]; DNA-binding transcription repressor activity, RNA polymerase II-specific [GO:0001227]; metal ion binding [GO:0046872]; promoter-specific chromatin binding [GO:1990841]; protein homodimerization activity [GO:0042803]; RNA polymerase II cis-regulatory region sequence-specific DNA binding [GO:0000978]
Q3UQ28	↑	Pxdn Kiaa0230	Peroxidasin homolog (EC 1.11.2.-) [Cleaved into: PXDN active fragment]	Mus musculus (Mouse)	angiogenesis [GO:0001525]; basement membrane assembly [GO:0070831]; basement membrane organization [GO:0071711]; cell adhesion [GO:0007155]; collagen fibril organization [GO:0030199]; extracellular matrix organization [GO:0030198]; eye development [GO:0001654]; hydrogen peroxide catabolic process [GO:0042744]; protein homooligomerization [GO:0051260]; protein homotrimerization [GO:0070207]; respo…	basement membrane [GO:0005604]; cell surface [GO:0009986]; collagen-containing extracellular matrix [GO:0062023]; endoplasmic reticulum [GO:0005783]; extracellular matrix [GO:0031012]; extracellular space [GO:0005615]	extracellular matrix structural constituent [GO:0005201]; heme binding [GO:0020037]; lactoperoxidase activity [GO:0140825]; laminin-1 binding [GO:0043237]; metal ion binding [GO:0046872]; oxidoreductase activity, acting on peroxide as acceptor [GO:0016684]; peroxidase activity [GO:0004601]
Q6DRG7	↑	ppp1r12a mbs mypt1 si:dkey-28j4.1 zgc:110448	Protein phosphatase 1 regulatory subunit 12A (Myosin phosphatase-targeting subunit 1) (Myosin phosphatase target subunit 1) (Protein phosphatase myosin-binding subunit)	Danio rerio (Zebrafish) (Brachydanio rerio)	actin filament bundle assembly [GO:0051017]; actin filament bundle distribution [GO:0070650]; axonogenesis [GO:0007409]; convergent extension involved in axis elongation [GO:0060028]; liver development [GO:0001889]; midbrain-hindbrain boundary morphogenesis [GO:0021555]; motor neuron axon guidance [GO:0008045]; regulation of cell adhesion [GO:0030155]; regulation of cell shape [GO:0008360]; regul…	A band [GO:0031672]; cytoplasm [GO:0005737]; PTW/PP1 phosphatase complex [GO:0072357]; Z disc [GO:0030018]	14-3-3 protein binding [GO:0071889]; enzyme inhibitor activity [GO:0004857]; phosphatase regulator activity [GO:0019208]; protein heterodimerization activity [GO:0046982]; protein kinase binding [GO:0019901]
A4VCL2	↑	CG31145	Extracellular serine/threonine protein CG31145 (EC 2.7.11.1) (Golgi casein kinase) (Golgi-enriched fraction casein kinase) (GEF-CK)	Drosophila melanogaster (Fruit fly)	protein phosphorylation [GO:0006468]	extracellular region [GO:0005576]; Golgi apparatus [GO:0005794]; Golgi membrane [GO:0000139]	ATP binding [GO:0005524]; metal ion binding [GO:0046872]; phosphotransferase activity, alcohol group as acceptor [GO:0016773]; protein kinase activity [GO:0004672]; protein serine kinase activity [GO:0106310]; protein serine/threonine kinase activity [GO:0004674]
O08796	↑	Eef2k	Eukaryotic elongation factor 2 kinase (eEF-2 kinase) (eEF-2K) (EC 2.7.11.20) (Calcium/calmodulin-dependent eukaryotic elongation factor 2 kinase)	Mus musculus (Mouse)	cellular response to anoxia [GO:0071454]; cellular response to brain-derived neurotrophic factor stimulus [GO:1990416]; cellular response to calcium ion [GO:0071277]; cellular response to cAMP [GO:0071320]; cellular response to insulin stimulus [GO:0032869]; negative regulation of apoptotic process [GO:0043066]; positive regulation of dendritic spine morphogenesis [GO:0061003]; positive regulatio…	dendritic spine [GO:0043197]; glutamatergic synapse [GO:0098978]; postsynaptic density [GO:0014069]	ATP binding [GO:0005524]; calcium ion binding [GO:0005509]; calmodulin binding [GO:0005516]; elongation factor-2 kinase activity [GO:0004686]; protein serine/threonine kinase activity [GO:0004674]; translation factor activity, RNA binding [GO:0008135]; translation regulator activity [GO:0045182]
P20482	↑	cnc CG43286	Segmentation protein cap'n'collar	Drosophila melanogaster (Fruit fly)	blastoderm segmentation [GO:0007350]; dendrite morphogenesis [GO:0048813]; determination of adult lifespan [GO:0008340]; head development [GO:0060322]; intestinal stem cell homeostasis [GO:0036335]; negative regulation of reactive oxygen species metabolic process [GO:2000378]; oocyte dorsal/ventral axis specification [GO:0007310]; oocyte microtubule cytoskeleton polarization [GO:0008103]; oocyte …	nucleus [GO:0005634]; polytene chromosome puff [GO:0005703]	DNA-binding transcription factor activity [GO:0003700]; DNA-binding transcription factor activity, RNA polymerase II-specific [GO:0000981]; protein heterodimerization activity [GO:0046982]; RNA polymerase II cis-regulatory region sequence-specific DNA binding [GO:0000978]
B7YZV4	↑	Pde1c CG44007	Dual specificity calcium/calmodulin-dependent 3',5'-cyclic nucleotide phosphodiesterase 1 (PDE1) (EC 3.1.4.17)	Drosophila melanogaster (Fruit fly)	cAMP metabolic process [GO:0046058]; cGMP metabolic process [GO:0046068]; male mating behavior [GO:0060179]; sexual reproduction [GO:0019953]; signal transduction [GO:0007165]	extracellular space [GO:0005615]	3',5'-cyclic-AMP phosphodiesterase activity [GO:0004115]; 3',5'-cyclic-GMP phosphodiesterase activity [GO:0047555]; 3',5'-cyclic-nucleotide phosphodiesterase activity [GO:0004114]; calmodulin binding [GO:0005516]; calmodulin-activated 3',5'-cyclic-GMP phosphodiesterase activity [GO:0048101]; metal ion binding [GO:0046872]
Q86MI0	↑	dve-1 ZK1193.5	Homeobox protein dve-1 (Defective proventriculus homolog protein)	Caenorhabditis elegans	chromatin remodeling [GO:0006338]; embryo development ending in birth or egg hatching [GO:0009792]; mitochondrial unfolded protein response [GO:0034514]; regulation of innate immune response [GO:0045088]; regulation of transcription by RNA polymerase II [GO:0006357]	chromatin [GO:0000785]; cytosol [GO:0005829]; nucleus [GO:0005634]; transcription regulator complex [GO:0005667]	chaperone binding [GO:0051087]; DNA-binding transcription factor activity, RNA polymerase II-specific [GO:0000981]; enzyme binding [GO:0019899]; protein-containing complex binding [GO:0044877]; RNA polymerase II cis-regulatory region sequence-specific DNA binding [GO:0000978]
P20228	↑	Gad1 Gad Glb CG14994	Glutamate decarboxylase (GAD) (EC 4.1.1.15)	Drosophila melanogaster (Fruit fly)	gamma-aminobutyric acid biosynthetic process [GO:0009449]; glutamate catabolic process [GO:0006538]; larval locomotory behavior [GO:0008345]; neuromuscular junction development [GO:0007528]; neurotransmitter biosynthetic process [GO:0042136]; neurotransmitter receptor metabolic process [GO:0045213]; olfactory learning [GO:0008355]; response to mechanical stimulus [GO:0009612]; synapse assembly [G…	cytoplasm [GO:0005737]; cytosol [GO:0005829]	carboxy-lyase activity [GO:0016831]; glutamate decarboxylase activity [GO:0004351]; pyridoxal phosphate binding [GO:0030170]
Q3T001	↑	HSD17B6	17-beta-hydroxysteroid dehydrogenase type 6 (17-beta-HSD 6) (17-beta-HSD6) (EC 1.1.1.105) (EC 1.1.1.209) (EC 1.1.1.239) (EC 1.1.1.53) (EC 1.1.1.62) (3-alpha->beta-hydroxysteroid epimerase) (3-alpha->beta-HSE) (Oxidative 3-alpha hydroxysteroid dehydrogenase)	Bos taurus (Bovine)	brexanolone catabolic process [GO:0062175]	endoplasmic reticulum membrane [GO:0005789]	17-beta-hydroxysteroid dehydrogenase (NAD+) activity [GO:0044594]; 5alpha-androstane-3beta,17beta-diol dehydrogenase activity [GO:0047024]; androstan-3-alpha,17-beta-diol dehydrogenase activity [GO:0047044]; androsterone dehydrogenase activity [GO:0047023]; estradiol 17-beta-dehydrogenase activity [GO:0004303]; NAD-retinol dehydrogenase activity [GO:0004745]; testosterone 17-beta-dehydrogenase (N…
Q19417	↑	F13G3.3	Glycosyltransferase family 92 protein F13G3.3 (EC 2.4.1.-)	Caenorhabditis elegans		membrane [GO:0016020]	glycosyltransferase activity [GO:0016757]
Q9LF88	↑	At3g53040 F8J2_210	Late embryogenesis abundant protein At3g53040 (LEA domain-containing protein At3g53040)	Arabidopsis thaliana (Mouse-ear cress)	floral organ abscission [GO:0010227]	cytosol [GO:0005829]
O45040	↑	GBETA1	Guanine nucleotide-binding protein G(I)/G(S)/G(T) subunit beta-1 (Transducin beta chain 1)	Homarus americanus (American lobster)	signal transduction [GO:0007165]
Q9VR07	↑	ine rosA CG15444	Sodium- and chloride-dependent GABA transporter ine (Protein inebriated) (Protein receptor oscillation A)	Drosophila melanogaster (Fruit fly)	glial cell growth [GO:0042065]; multicellular organismal water homeostasis [GO:0050891]; neurotransmitter transport [GO:0006836]; perineurial glial growth [GO:0042066]; regulation of response to osmotic stress [GO:0047484]; response to water deprivation [GO:0009414]; sodium ion transmembrane transport [GO:0035725]; transmission of nerve impulse [GO:0019226]	basolateral plasma membrane [GO:0016323]; membrane [GO:0016020]; plasma membrane [GO:0005886]	neurotransmitter:sodium symporter activity [GO:0005328]; osmosensor activity [GO:0005034]
P13941	↑	Col3a1	Collagen alpha-1(III) chain	Rattus norvegicus (Rat)	aorta development [GO:0035904]; aorta smooth muscle tissue morphogenesis [GO:0060414]; basement membrane organization [GO:0071711]; blood vessel development [GO:0001568]; cartilage development [GO:0051216]; cell-matrix adhesion [GO:0007160]; cellular response to amino acid stimulus [GO:0071230]; cerebral cortex development [GO:0021987]; chondrocyte differentiation [GO:0002062]; collagen fibril or…	collagen trimer [GO:0005581]; collagen type III trimer [GO:0005586]; collagen-containing extracellular matrix [GO:0062023]; extracellular matrix [GO:0031012]; extracellular space [GO:0005615]	extracellular matrix structural constituent [GO:0005201]; integrin binding [GO:0005178]; metal ion binding [GO:0046872]; platelet-derived growth factor binding [GO:0048407]; protease binding [GO:0002020]; SMAD binding [GO:0046332]
O57429	↑	USP2 UBP41	Ubiquitin carboxyl-terminal hydrolase 2 (EC 3.4.19.12) (41 kDa ubiquitin-specific protease) (Deubiquitinating enzyme 2) (Ubiquitin thioesterase 2) (Ubiquitin-specific-processing protease 2)	Gallus gallus (Chicken)	protein deubiquitination [GO:0016579]; rhythmic process [GO:0048511]; ubiquitin-dependent protein catabolic process [GO:0006511]	cytoplasm [GO:0005737]; perinuclear region of cytoplasm [GO:0048471]	cysteine-type deubiquitinase activity [GO:0004843]; metal ion binding [GO:0046872]
O95271	↑	TNKS PARP5A PARPL TIN1 TINF1 TNKS1	Poly [ADP-ribose] polymerase tankyrase-1 (EC 2.4.2.30) (ADP-ribosyltransferase diphtheria toxin-like 5) (ARTD5) (Poly [ADP-ribose] polymerase 5A) (Protein poly-ADP-ribosyltransferase tankyrase-1) (EC 2.4.2.-) (TNKS-1) (TRF1-interacting ankyrin-related ADP-ribose polymerase) (Tankyrase I) (Tankyrase-1) (TANK1)	Homo sapiens (Human)	cell division [GO:0051301]; mitotic spindle organization [GO:0007052]; mRNA transport [GO:0051028]; negative regulation of maintenance of mitotic sister chromatid cohesion, telomeric [GO:1904908]; negative regulation of telomere maintenance via telomere lengthening [GO:1904357]; negative regulation of telomeric DNA binding [GO:1904743]; peptidyl-serine phosphorylation [GO:0018105]; peptidyl-threo…	chromosome, telomeric region [GO:0000781]; cytoplasm [GO:0005737]; cytosol [GO:0005829]; Golgi apparatus [GO:0005794]; Golgi membrane [GO:0000139]; mitotic spindle pole [GO:0097431]; nuclear body [GO:0016604]; nuclear membrane [GO:0031965]; nuclear pore [GO:0005643]; nucleoplasm [GO:0005654]; nucleus [GO:0005634]; pericentriolar material [GO:0000242]	histone binding [GO:0042393]; NAD+ ADP-ribosyltransferase activity [GO:0003950]; NAD+-protein ADP-ribosyltransferase activity [GO:1990404]; nucleotidyltransferase activity [GO:0016779]; zinc ion binding [GO:0008270]
Q56A06	↑	Tmtc2	Protein O-mannosyl-transferase TMTC2 (EC 2.4.1.109) (Transmembrane and TPR repeat-containing protein 2)	Mus musculus (Mouse)	calcium ion homeostasis [GO:0055074]; protein O-linked mannosylation [GO:0035269]	endoplasmic reticulum [GO:0005783]; endoplasmic reticulum membrane [GO:0005789]	dolichyl-phosphate-mannose-protein mannosyltransferase activity [GO:0004169]; mannosyltransferase activity [GO:0000030]
Q9Y115	↑	CG4928	UNC93-like protein	Drosophila melanogaster (Fruit fly)	regulation of muscle contraction [GO:0006937]; regulation of potassium ion transport [GO:0043266]	plasma membrane [GO:0005886]; striated muscle dense body [GO:0055120]	potassium channel regulator activity [GO:0015459]
Q9VS29	↑	Dscam2 CG42256	Cell adhesion molecule Dscam2 (Down syndrome cell adhesion molecule-like protein Dscam2)	Drosophila melanogaster (Fruit fly)	axon guidance [GO:0007411]; dendrite self-avoidance [GO:0070593]; homophilic cell adhesion via plasma membrane adhesion molecules [GO:0007156]; neuron projection morphogenesis [GO:0048812]	axon [GO:0030424]; plasma membrane [GO:0005886]	cell-cell adhesion mediator activity [GO:0098632]; identical protein binding [GO:0042802]
Q8WXD9	↑	CASKIN1 KIAA1306	Caskin-1 (CASK-interacting protein 1)	Homo sapiens (Human)	signal transduction [GO:0007165]	cytoplasm [GO:0005737]; membrane [GO:0016020]	identical protein binding [GO:0042802]
Q24524	↑	sn CG1536	Protein singed	Drosophila melanogaster (Fruit fly)	actin cytoskeleton organization [GO:0030036]; actin filament bundle assembly [GO:0051017]; antennal morphogenesis [GO:0048800]; cell migration [GO:0016477]; chaeta morphogenesis [GO:0008407]; cuticle pattern formation [GO:0035017]; dendrite development [GO:0016358]; epidermal cell differentiation [GO:0009913]; establishment or maintenance of cell polarity [GO:0007163]; filopodium assembly [GO:004…	actin cytoskeleton [GO:0015629]; cytoplasm [GO:0005737]; neuron projection [GO:0043005]; neuronal cell body [GO:0043025]	actin binding [GO:0003779]; actin filament binding [GO:0051015]; protein-macromolecule adaptor activity [GO:0030674]
Q99PJ0	↑	Ntm Hnt Nt	Neurotrimin	Mus musculus (Mouse)	cell adhesion [GO:0007155]; negative regulation of neuron projection development [GO:0010977]	axon [GO:0030424]; cell surface [GO:0009986]; excitatory synapse [GO:0060076]; extracellular space [GO:0005615]; perinuclear region of cytoplasm [GO:0048471]; plasma membrane [GO:0005886]
Q8K1N1	↑	Pnpla8 Ipla22 Ipla2g	Calcium-independent phospholipase A2-gamma (EC 3.1.1.-) (EC 3.1.1.5) (Intracellular membrane-associated calcium-independent phospholipase A2 gamma) (iPLA2-gamma) (Patatin-like phospholipase domain-containing protein 8)	Mus musculus (Mouse)	arachidonic acid metabolic process [GO:0019369]; arachidonic acid secretion [GO:0050482]; cardiolipin metabolic process [GO:0032048]; cell death [GO:0008219]; fatty acid metabolic process [GO:0006631]; linoleic acid metabolic process [GO:0043651]; lipid homeostasis [GO:0055088]; phosphatidylcholine catabolic process [GO:0034638]; phosphatidylethanolamine catabolic process [GO:0046338]; prostaglan…	endoplasmic reticulum membrane [GO:0005789]; membrane [GO:0016020]; mitochondrial membrane [GO:0031966]; mitochondrion [GO:0005739]; peroxisomal membrane [GO:0005778]; peroxisome [GO:0005777]	calcium-independent phospholipase A2 activity [GO:0047499]; lysophospholipase activity [GO:0004622]; phosphatidyl phospholipase B activity [GO:0102545]; phospholipase A1 activity [GO:0008970]; phospholipase activity [GO:0004620]
Q2VJ60	↑	RNF19A RNF19	E3 ubiquitin-protein ligase RNF19A (EC 2.3.2.31) (Double ring-finger protein) (Dorfin) (RING finger protein 19A)	Sus scrofa (Pig)	positive regulation of proteasomal ubiquitin-dependent protein catabolic process [GO:0032436]; protein polyubiquitination [GO:0000209]; regulation of protein catabolic process at postsynapse, modulating synaptic transmission [GO:0099576]; ubiquitin-dependent protein catabolic process [GO:0006511]	cytoplasm [GO:0005737]; glutamatergic synapse [GO:0098978]; hippocampal mossy fiber to CA3 synapse [GO:0098686]; membrane [GO:0016020]; microtubule organizing center [GO:0005815]; postsynapse [GO:0098794]; ubiquitin ligase complex [GO:0000151]	metal ion binding [GO:0046872]; ubiquitin conjugating enzyme binding [GO:0031624]; ubiquitin protein ligase activity [GO:0061630]
Q7ZXX1	↑	cadm3 igsf4b	Cell adhesion molecule 3 (Immunoglobulin superfamily member 4B) (IgSF4B)	Xenopus laevis (African clawed frog)	cell adhesion [GO:0007155]	anchoring junction [GO:0070161]; plasma membrane [GO:0005886]
Q9VX32	↑	RhoGAPp190 CG32555	Rho GTPase-activating protein 190 (Rho GTPase-activating protein of 190 kDa)	Drosophila melanogaster (Fruit fly)	defasciculation of motor neuron axon [GO:0007415]; mushroom body development [GO:0016319]; negative regulation of cell size [GO:0045792]; regulation of axonogenesis [GO:0050770]; regulation of cell size [GO:0008361]; Rho protein signal transduction [GO:0007266]	cytosol [GO:0005829]	GTP binding [GO:0005525]; GTPase activator activity [GO:0005096]; GTPase activity [GO:0003924]; semaphorin receptor binding [GO:0030215]
P58058	↑	Nadk	NAD kinase (EC 2.7.1.23) (Poly(P)/ATP NAD kinase)	Mus musculus (Mouse)	NAD metabolic process [GO:0019674]; NADP biosynthetic process [GO:0006741]; phosphorylation [GO:0016310]; positive regulation of insulin secretion involved in cellular response to glucose stimulus [GO:0035774]	cytosol [GO:0005829]	ATP binding [GO:0005524]; metal ion binding [GO:0046872]; NAD+ kinase activity [GO:0003951]
O00499	↑	BIN1 AMPHL	Myc box-dependent-interacting protein 1 (Amphiphysin II) (Amphiphysin-like protein) (Box-dependent myc-interacting protein 1) (Bridging integrator 1)	Homo sapiens (Human)	cytoskeleton organization [GO:0007010]; endocytosis [GO:0006897]; endosome to lysosome transport [GO:0008333]; lipid tube assembly [GO:0060988]; negative regulation of amyloid-beta formation [GO:1902430]; negative regulation of aspartic-type endopeptidase activity involved in amyloid precursor protein catabolic process [GO:1902960]; negative regulation of calcium ion transmembrane transport via h…	actin cytoskeleton [GO:0015629]; axon [GO:0030424]; axon initial segment [GO:0043194]; axon terminus [GO:0043679]; cerebellar mossy fiber [GO:0044300]; cytoplasm [GO:0005737]; cytosol [GO:0005829]; dendrite [GO:0030425]; endosome [GO:0005768]; extrinsic component of synaptic vesicle membrane [GO:0098850]; glutamatergic synapse [GO:0098978]; I band [GO:0031674]; lipid tube [GO:0060987]; membrane […	actin filament binding [GO:0051015]; aspartic-type endopeptidase inhibitor activity [GO:0019828]; chaperone binding [GO:0051087]; clathrin binding [GO:0030276]; GTPase binding [GO:0051020]; identical protein binding [GO:0042802]; phospholipid binding [GO:0005543]; protease binding [GO:0002020]; RNA polymerase binding [GO:0070063]; tau protein binding [GO:0048156]
P39039	↑	Mbl1	Mannose-binding protein A (MBP-A) (Mannan-binding protein) (Ra-reactive factor polysaccharide-binding component p28B) (RaRF p28B)	Mus musculus (Mouse)	complement activation, classical pathway [GO:0006958]; complement activation, lectin pathway [GO:0001867]; defense response to Gram-positive bacterium [GO:0050830]; killing by host of symbiont cells [GO:0051873]; positive regulation of phagocytosis [GO:0050766]; protein homotrimerization [GO:0070207]; surfactant homeostasis [GO:0043129]	collagen trimer [GO:0005581]; extracellular space [GO:0005615]; multivesicular body [GO:0005771]; rough endoplasmic reticulum [GO:0005791]	calcium ion binding [GO:0005509]; calcium-dependent carbohydrate binding [GO:0120153]; calcium-dependent protein binding [GO:0048306]; identical protein binding [GO:0042802]; mannose binding [GO:0005537]; oligosaccharide binding [GO:0070492]; phosphatidylinositol-4-phosphate binding [GO:0070273]; polysaccharide binding [GO:0030247]; protease binding [GO:0002020]; protein homodimerization activity…
Q26473	↑	SEMA-1A FAS4	Semaphorin-1A (Fasciclin IV) (Fasciclin-4) (Semaphorin-I) (Sema I)	Schistocerca americana (American grasshopper)	cell differentiation [GO:0030154]; nervous system development [GO:0007399]	membrane [GO:0016020]	semaphorin receptor binding [GO:0030215]
Q5DQR4	↑	Stxbp5l Llgl4	Syntaxin-binding protein 5-like (Lethal(2) giant larvae protein homolog 4) (Tomosyn-2)	Mus musculus (Mouse)	exocytosis [GO:0006887]; glucose homeostasis [GO:0042593]; negative regulation of insulin secretion [GO:0046676]; protein transport [GO:0015031]; regulation of exocytosis [GO:0017157]; regulation of protein secretion [GO:0050708]; regulation of synaptic vesicle exocytosis [GO:2000300]	cytoplasm [GO:0005737]; neuromuscular junction [GO:0031594]; neuronal dense core vesicle [GO:0098992]; plasma membrane [GO:0005886]; SNARE complex [GO:0031201]	GTPase activator activity [GO:0005096]; myosin II binding [GO:0045159]; syntaxin binding [GO:0019905]
Q94918	↑	vn ddd CG10491	Protein vein (Epidermal growth factor-like protein) (Protein defective dorsal discs)	Drosophila melanogaster (Fruit fly)	animal organ development [GO:0048513]; brain development [GO:0007420]; cell projection assembly [GO:0030031]; epidermal growth factor receptor signaling pathway [GO:0007173]; haltere development [GO:0007482]; imaginal disc-derived wing morphogenesis [GO:0007476]; imaginal disc-derived wing vein morphogenesis [GO:0008586]; intracellular signal transduction [GO:0035556]; leg disc proximal/distal pa…	extracellular region [GO:0005576]; extracellular space [GO:0005615]	epidermal growth factor receptor binding [GO:0005154]; growth factor activity [GO:0008083]; heparin binding [GO:0008201]; receptor ligand activity [GO:0048018]; signaling receptor binding [GO:0005102]
Q6IMI6	↑	SULT1C3	Sulfotransferase 1C3 (ST1C3) (EC 2.8.2.1) (EC 2.8.2.2)	Homo sapiens (Human)	3'-phosphoadenosine 5'-phosphosulfate metabolic process [GO:0050427]; cholesterol metabolic process [GO:0008203]; lipid metabolic process [GO:0006629]; sulfation [GO:0051923]; sulfur compound metabolic process [GO:0006790]; xenobiotic metabolic process [GO:0006805]	cytoplasm [GO:0005737]	3'-phosphoadenosine 5'-phosphosulfate binding [GO:0050656]; alcohol sulfotransferase activity [GO:0004027]; aryl sulfotransferase activity [GO:0004062]; bile-salt sulfotransferase activity [GO:0047704]; sulfotransferase activity [GO:0008146]
Q91717	↑	col2a1	Collagen alpha-1(II) chain (Alpha-1 type II collagen)	Xenopus laevis (African clawed frog)		collagen trimer [GO:0005581]; extracellular region [GO:0005576]	extracellular matrix structural constituent [GO:0005201]; metal ion binding [GO:0046872]
Q8NBS3	↑	SLC4A11 BTR1	Solute carrier family 4 member 11 (Sodium borate cotransporter 1) (NaBC1)	Homo sapiens (Human)	bicarbonate transport [GO:0015701]; borate transport [GO:0046713]; cellular cation homeostasis [GO:0030003]; cellular hypotonic response [GO:0071476]; cellular response to oxidative stress [GO:0034599]; fluid transport [GO:0042044]; ion homeostasis [GO:0050801]; proton transmembrane transport [GO:1902600]; regulation of mesenchymal stem cell differentiation [GO:2000739]; regulation of mitochondri…	apical plasma membrane [GO:0016324]; basolateral plasma membrane [GO:0016323]; plasma membrane [GO:0005886]; vesicle membrane [GO:0012506]	active borate transmembrane transporter activity [GO:0046715]; bicarbonate transmembrane transporter activity [GO:0015106]; protein dimerization activity [GO:0046983]; proton channel activity [GO:0015252]; proton transmembrane transporter activity [GO:0015078]; sodium channel activity [GO:0005272]; solute:inorganic anion antiporter activity [GO:0005452]; symporter activity [GO:0015293]; transmemb…
P42577	↑		Soma ferritin (EC 1.16.3.1)	Lymnaea stagnalis (Great pond snail) (Helix stagnalis)	cellular iron ion homeostasis [GO:0006879]; iron ion transport [GO:0006826]	cytoplasm [GO:0005737]	ferric iron binding [GO:0008199]; ferroxidase activity [GO:0004322]
Q24546	↑	Syn Syn-1 Syn-2 CG3985	Synapsin [Cleaved into: Synapsin-1 (Syn1) (Syn1-S); Synapsin-2 (Syn2)]	Drosophila melanogaster (Fruit fly)	associative learning [GO:0008306]; behavioral response to ethanol [GO:0048149]; male courtship behavior [GO:0008049]; memory [GO:0007613]; neurotransmitter secretion [GO:0007269]; olfactory learning [GO:0008355]; optomotor response [GO:0071632]; response to heat [GO:0009408]; synaptic assembly at neuromuscular junction [GO:0051124]; synaptic vesicle exocytosis [GO:0016079]; terminal button organi…	synaptic vesicle membrane [GO:0030672]; terminal bouton [GO:0043195]	ATP binding [GO:0005524]
Q8QG60	↑	CRY2	Cryptochrome-2	Gallus gallus (Chicken)	circadian regulation of gene expression [GO:0032922]; circadian rhythm [GO:0007623]; entrainment of circadian clock by photoperiod [GO:0043153]; negative regulation of circadian rhythm [GO:0042754]; negative regulation of DNA-templated transcription [GO:0045892]; regulation of circadian rhythm [GO:0042752]; response to light stimulus [GO:0009416]	cytoplasm [GO:0005737]; nucleus [GO:0005634]	DNA binding [GO:0003677]; FAD binding [GO:0071949]; photoreceptor activity [GO:0009881]
Q22366	↑	unc-10 T10A3.1	Rab-3-interacting molecule unc-10 (Rim) (Uncoordinated protein 10)	Caenorhabditis elegans	calcium ion-regulated exocytosis of neurotransmitter [GO:0048791]; defecation [GO:0030421]; intracellular protein transport [GO:0006886]; locomotion [GO:0040011]; locomotory behavior [GO:0007626]; mating behavior [GO:0007617]; positive regulation of multicellular organism growth [GO:0040018]; positive regulation of synaptic transmission [GO:0050806]; positive regulation of synaptic transmission, …	axon [GO:0030424]; cytoskeleton of presynaptic active zone [GO:0048788]; presynaptic active zone [GO:0048786]; presynaptic membrane [GO:0042734]; synapse [GO:0045202]	metal ion binding [GO:0046872]; protein C-terminus binding [GO:0008022]; small GTPase binding [GO:0031267]; transmembrane transporter binding [GO:0044325]
O57579	↑	ANPEP APDE	Aminopeptidase Ey (EC 3.4.11.20) (Aminopeptidase N)	Gallus gallus (Chicken)	peptide catabolic process [GO:0043171]; proteolysis [GO:0006508]; regulation of blood pressure [GO:0008217]; signal transduction [GO:0007165]	cytoplasm [GO:0005737]; plasma membrane [GO:0005886]	metalloaminopeptidase activity [GO:0070006]; peptide binding [GO:0042277]; zinc ion binding [GO:0008270]
O00222	↑	GRM8 GPRC1H MGLUR8	Metabotropic glutamate receptor 8 (mGluR8)	Homo sapiens (Human)	adenylate cyclase-inhibiting G protein-coupled glutamate receptor signaling pathway [GO:0007196]; adenylate cyclase-inhibiting G protein-coupled receptor signaling pathway [GO:0007193]; G protein-coupled glutamate receptor signaling pathway [GO:0007216]; regulation of synaptic transmission, glutamatergic [GO:0051966]; visual perception [GO:0007601]	plasma membrane [GO:0005886]	adenylate cyclase inhibiting G protein-coupled glutamate receptor activity [GO:0001640]; G protein-coupled receptor activity [GO:0004930]; glutamate receptor activity [GO:0008066]; group III metabotropic glutamate receptor activity [GO:0001642]
Q04519	↑	Smpd1 Asm	Sphingomyelin phosphodiesterase (EC 3.1.4.12) (EC 3.1.4.3) (Acid sphingomyelinase) (ASMase) [Cleaved into: Sphingomyelin phosphodiesterase, processed form]	Mus musculus (Mouse)	cellular response to calcium ion [GO:0071277]; cellular response to UV [GO:0034644]; ceramide biosynthetic process [GO:0046513]; ceramide metabolic process [GO:0006672]; cholesterol metabolic process [GO:0008203]; negative regulation of MAP kinase activity [GO:0043407]; plasma membrane repair [GO:0001778]; positive regulation of apoptotic process [GO:0043065]; positive regulation of endocytosis […	endolysosome [GO:0036019]; endosome [GO:0005768]; extracellular space [GO:0005615]; lamellar body [GO:0042599]; lipid droplet [GO:0005811]; lysosome [GO:0005764]; plasma membrane [GO:0005886]	acid sphingomyelin phosphodiesterase activity [GO:0061750]; hydrolase activity, acting on glycosyl bonds [GO:0016798]; phosphatidylcholine phospholipase C activity [GO:0034480]; phosphoric diester hydrolase activity [GO:0008081]; sphingomyelin phosphodiesterase activity [GO:0004767]; zinc ion binding [GO:0008270]
P70031	↑	cckar	Cholecystokinin receptor (CCK-XLR)	Xenopus laevis (African clawed frog)		plasma membrane [GO:0005886]	G protein-coupled receptor activity [GO:0004930]
Q95NQ0	↑	mth2	G-protein coupled receptor Mth2 (Protein methuselah-2)	Drosophila simulans (Fruit fly)	cell surface receptor signaling pathway [GO:0007166]	plasma membrane [GO:0005886]	G protein-coupled receptor activity [GO:0004930]
Q64121	↑	Prlhr Gpr10	Prolactin-releasing peptide receptor (PrRP receptor) (PrRPR) (G-protein coupled receptor 10) (UHR-1)	Rattus norvegicus (Rat)	feeding behavior [GO:0007631]; G protein-coupled receptor signaling pathway [GO:0007186]; hormone metabolic process [GO:0042445]	cilium [GO:0005929]; neuron projection [GO:0043005]; plasma membrane [GO:0005886]	G protein-coupled receptor activity [GO:0004930]; neuropeptide binding [GO:0042923]; neuropeptide receptor activity [GO:0008188]; neuropeptide Y receptor activity [GO:0004983]; peptide hormone binding [GO:0017046]
O00180	↑	KCNK1 HOHO1 KCNO1 TWIK1	Potassium channel subfamily K member 1 (Inward rectifying potassium channel protein TWIK-1) (Potassium channel K2P1) (Potassium channel KCNO1)	Homo sapiens (Human)	potassium ion transmembrane transport [GO:0071805]; potassium ion transport [GO:0006813]; regulation of resting membrane potential [GO:0060075]; response to nicotine [GO:0035094]; sodium ion transmembrane transport [GO:0035725]; stabilization of membrane potential [GO:0030322]	apical plasma membrane [GO:0016324]; brush border membrane [GO:0031526]; dendrite [GO:0030425]; intracellular membrane-bounded organelle [GO:0043231]; inward rectifier potassium channel complex [GO:1902937]; membrane [GO:0016020]; perikaryon [GO:0043204]; plasma membrane [GO:0005886]; potassium channel complex [GO:0034705]; recycling endosome [GO:0055037]; synaptic membrane [GO:0097060]; voltage-…	identical protein binding [GO:0042802]; inward rectifier potassium channel activity [GO:0005242]; potassium channel activity [GO:0005267]; potassium ion leak channel activity [GO:0022841]; sodium channel activity [GO:0005272]
Q9VIH7	↑	sky CG9339	GTPase-activating protein skywalker	Drosophila melanogaster (Fruit fly)	chemical synaptic transmission [GO:0007268]; negative regulation of neurotransmitter secretion [GO:0046929]; negative regulation of synaptic vesicle recycling [GO:1903422]; neuromuscular synaptic transmission [GO:0007274]; neuron projection development [GO:0031175]; regulation of GTPase activity [GO:0043087]; synaptic vesicle endosomal processing [GO:0099532]; synaptic vesicle recycling via endos…	cytoplasm [GO:0005737]; endosome membrane [GO:0010008]; neuromuscular junction [GO:0031594]; plasma membrane [GO:0005886]; postsynapse [GO:0098794]; synapse [GO:0045202]; synaptic vesicle membrane [GO:0030672]; terminal bouton [GO:0043195]	GTPase activator activity [GO:0005096]; lipid binding [GO:0008289]
Q9C0H5	↑	ARHGAP39 KIAA1688	Rho GTPase-activating protein 39	Homo sapiens (Human)	postsynapse organization [GO:0099173]; regulation of small GTPase mediated signal transduction [GO:0051056]; signal transduction [GO:0007165]	cytoplasm [GO:0005737]; cytoskeleton [GO:0005856]; cytosol [GO:0005829]; glutamatergic synapse [GO:0098978]; nucleus [GO:0005634]	GTPase activator activity [GO:0005096]
Q27433	↑	mec-2 F14D12.4	Mechanosensory protein 2	Caenorhabditis elegans	detection of mechanical stimulus involved in sensory perception of touch [GO:0050976]; mechanosensory behavior [GO:0007638]; positive regulation of detection of mechanical stimulus involved in sensory perception of touch [GO:1905789]; positive regulation of mechanosensory behavior [GO:1905792]; potassium ion transport [GO:0006813]; response to mechanical stimulus [GO:0009612]	neuron projection [GO:0043005]; neuron projection membrane [GO:0032589]; plasma membrane [GO:0005886]	cholesterol binding [GO:0015485]; sodium channel activity [GO:0005272]
Q9P2N4	↑	ADAMTS9 KIAA1312	A disintegrin and metalloproteinase with thrombospondin motifs 9 (ADAM-TS 9) (ADAM-TS9) (ADAMTS-9) (EC 3.4.24.-)	Homo sapiens (Human)	aorta morphogenesis [GO:0035909]; endothelial cell-matrix adhesion [GO:0090673]; extracellular matrix organization [GO:0030198]; heart valve morphogenesis [GO:0003179]; melanocyte differentiation [GO:0030318]; negative regulation of endothelial cell migration [GO:0010596]; negative regulation of sprouting angiogenesis [GO:1903671]; positive regulation of melanocyte differentiation [GO:0045636]; p…	cell surface [GO:0009986]; endoplasmic reticulum [GO:0005783]; extracellular matrix [GO:0031012]; extracellular space [GO:0005615]; intracellular membrane-bounded organelle [GO:0043231]	metalloendopeptidase activity [GO:0004222]; metallopeptidase activity [GO:0008237]; zinc ion binding [GO:0008270]
P04755	↑	nAChRbeta1 Acr64B AcrD ard nAcRbeta-64B CG11348	Acetylcholine receptor subunit beta-like 1 (Nicotinic acetylcholine receptor beta 1)	Drosophila melanogaster (Fruit fly)	chemical synaptic transmission [GO:0007268]; ion transmembrane transport [GO:0034220]; nervous system process [GO:0050877]; regulation of membrane potential [GO:0042391]; signal transduction [GO:0007165]; synaptic transmission, cholinergic [GO:0007271]	neuron projection [GO:0043005]; plasma membrane [GO:0005886]; postsynaptic membrane [GO:0045211]; synapse [GO:0045202]	acetylcholine-gated cation-selective channel activity [GO:0022848]; excitatory extracellular ligand-gated ion channel activity [GO:0005231]; neurotransmitter receptor activity [GO:0030594]; transmembrane signaling receptor activity [GO:0004888]; transmitter-gated ion channel activity involved in regulation of postsynaptic membrane potential [GO:1904315]
Q5RD07	↑	KCNK1	Potassium channel subfamily K member 1	Pongo abelii (Sumatran orangutan) (Pongo pygmaeus abelii)	potassium ion transmembrane transport [GO:0071805]; regulation of resting membrane potential [GO:0060075]; sodium ion transmembrane transport [GO:0035725]	apical plasma membrane [GO:0016324]; dendrite [GO:0030425]; membrane [GO:0016020]; perikaryon [GO:0043204]; plasma membrane [GO:0005886]; potassium channel complex [GO:0034705]; recycling endosome [GO:0055037]; synaptic membrane [GO:0097060]	potassium channel activity [GO:0005267]; potassium ion leak channel activity [GO:0022841]; sodium channel activity [GO:0005272]
P55042	↑	RRAD RAD	GTP-binding protein RAD (RAD1) (Ras associated with diabetes)	Homo sapiens (Human)	negative regulation of high voltage-gated calcium channel activity [GO:1901842]; small GTPase mediated signal transduction [GO:0007264]	cytosol [GO:0005829]; plasma membrane [GO:0005886]	calcium channel regulator activity [GO:0005246]; calmodulin binding [GO:0005516]; GTP binding [GO:0005525]; GTPase activity [GO:0003924]
Q6NS52	↑	Dgkb Kiaa0718	Diacylglycerol kinase beta (DAG kinase beta) (EC 2.7.1.107) (Diglyceride kinase beta) (DGK-beta)	Mus musculus (Mouse)	diacylglycerol metabolic process [GO:0046339]; glycerolipid metabolic process [GO:0046486]; intracellular signal transduction [GO:0035556]; lipid phosphorylation [GO:0046834]; modulation of chemical synaptic transmission [GO:0050804]; phosphatidic acid biosynthetic process [GO:0006654]; phosphatidic acid metabolic process [GO:0046473]; protein kinase C-activating G protein-coupled receptor signal…	cytosol [GO:0005829]; extrinsic component of postsynaptic density membrane [GO:0099147]; glutamatergic synapse [GO:0098978]; membrane [GO:0016020]; plasma membrane [GO:0005886]; Schaffer collateral - CA1 synapse [GO:0098685]	ATP binding [GO:0005524]; calcium ion binding [GO:0005509]; diacylglycerol kinase activity [GO:0004143]; lipid binding [GO:0008289]
Q6ZR37	↑	PLEKHG7 C12orf74	Pleckstrin homology domain-containing family G member 7 (PH domain-containing family G member 7)	Homo sapiens (Human)	Rho protein signal transduction [GO:0007266]		guanyl-nucleotide exchange factor activity [GO:0005085]
P54277	↑	PMS1 PMSL1	PMS1 protein homolog 1 (DNA mismatch repair protein PMS1)	Homo sapiens (Human)	mismatch repair [GO:0006298]; response to xenobiotic stimulus [GO:0009410]	mismatch repair complex [GO:0032300]; nucleus [GO:0005634]	ATP binding [GO:0005524]; ATP hydrolysis activity [GO:0016887]; ATP-dependent DNA damage sensor activity [GO:0140664]; DNA binding [GO:0003677]; enzyme binding [GO:0019899]; mismatched DNA binding [GO:0030983]
Q9H427	↑	KCNK15 TASK5	Potassium channel subfamily K member 15 (Acid-sensitive potassium channel protein TASK-5) (TWIK-related acid-sensitive K(+) channel 5) (Two pore potassium channel KT3.3) (Two pore K(+) channel KT3.3)	Homo sapiens (Human)	potassium ion transmembrane transport [GO:0071805]; regulation of ion transmembrane transport [GO:0034765]; stabilization of membrane potential [GO:0030322]	plasma membrane [GO:0005886]	potassium ion leak channel activity [GO:0022841]
Q9W0Y8	↑	NaCP60E DIC60 DSC1 smi60E CG34405	Sodium channel protein 60E (Drosophila ion channel 60) (Drosophila sodium channel 1) (Protein smell-impaired 60E) (Sodium channel 2) (DmNav2)	Drosophila melanogaster (Fruit fly)	membrane depolarization during action potential [GO:0086010]; neuronal action potential [GO:0019228]; olfactory behavior [GO:0042048]; regulation of ion transmembrane transport [GO:0034765]; sensory perception of smell [GO:0007608]; sodium ion transmembrane transport [GO:0035725]; sodium ion transport [GO:0006814]	plasma membrane [GO:0005886]; voltage-gated sodium channel complex [GO:0001518]	voltage-gated cation channel activity [GO:0022843]; voltage-gated sodium channel activity [GO:0005248]
Q93YS4	↑	ABCG22 WBC23 At5g06530 F15M7.6	ABC transporter G family member 22 (ABC transporter ABCG.22) (AtABCG22) (White-brown complex homolog protein 23) (AtWBC23)	Arabidopsis thaliana (Mouse-ear cress)	response to water deprivation [GO:0009414]; transmembrane transport [GO:0055085]; transpiration [GO:0010148]	membrane [GO:0016020]	ABC-type transporter activity [GO:0140359]; ATP binding [GO:0005524]; ATP hydrolysis activity [GO:0016887]; ATPase-coupled transmembrane transporter activity [GO:0042626]
Q8WZA2	↑	RAPGEF4 CGEF2 EPAC2	Rap guanine nucleotide exchange factor 4 (Exchange factor directly activated by cAMP 2) (Exchange protein directly activated by cAMP 2) (EPAC 2) (cAMP-regulated guanine nucleotide exchange factor II) (cAMP-GEFII)	Homo sapiens (Human)	adaptive immune response [GO:0002250]; adenylate cyclase-activating G protein-coupled receptor signaling pathway [GO:0007189]; calcium-ion regulated exocytosis [GO:0017156]; G protein-coupled receptor signaling pathway [GO:0007186]; insulin secretion [GO:0030073]; positive regulation of GTPase activity [GO:0043547]; positive regulation of insulin secretion [GO:0032024]; Ras protein signal transdu…	cytosol [GO:0005829]; hippocampal mossy fiber to CA3 synapse [GO:0098686]; membrane [GO:0016020]; plasma membrane [GO:0005886]	cAMP binding [GO:0030552]; GTPase activator activity [GO:0005096]; guanyl-nucleotide exchange factor activity [GO:0005085]; protein-macromolecule adaptor activity [GO:0030674]; small GTPase binding [GO:0031267]
P42125	↑	Eci1 Dci	Enoyl-CoA delta isomerase 1, mitochondrial (EC 5.3.3.8) (3,2-trans-enoyl-CoA isomerase) (Delta(3),Delta(2)-enoyl-CoA isomerase) (D3,D2-enoyl-CoA isomerase) (Dodecenoyl-CoA isomerase)	Mus musculus (Mouse)	fatty acid beta-oxidation [GO:0006635]	mitochondrial inner membrane [GO:0005743]; mitochondrial matrix [GO:0005759]; mitochondrion [GO:0005739]	delta(3)-delta(2)-enoyl-CoA isomerase activity [GO:0004165]; identical protein binding [GO:0042802]; intramolecular oxidoreductase activity, transposing C=C bonds [GO:0016863]
Q9PWA1	↑	RGS20	Regulator of G-protein signaling 20 (RGS20) (Gz-selective GTPase-activating protein) (G(z)GAP) (Gz-GAP)	Gallus gallus (Chicken)	negative regulation of signal transduction [GO:0009968]	cytoplasm [GO:0005737]; membrane [GO:0016020]; nucleus [GO:0005634]
O44119	↑	TM1	Tropomyosin (allergen Hom a 1)	Homarus americanus (American lobster)
P30937	↑	Sstr4	Somatostatin receptor type 4 (SS-4-R) (SS4-R) (SS4R)	Rattus norvegicus (Rat)	cell migration [GO:0016477]; cellular response to glucocorticoid stimulus [GO:0071385]; forebrain development [GO:0030900]; negative regulation of adenylate cyclase-activating G protein-coupled receptor signaling pathway [GO:0106072]; neuropeptide signaling pathway [GO:0007218]; positive regulation of arachidonic acid secretion [GO:0090238]; positive regulation of ERK1 and ERK2 cascade [GO:007037…	cytoplasm [GO:0005737]; neuron projection [GO:0043005]; plasma membrane [GO:0005886]	G protein-coupled receptor activity [GO:0004930]; neuropeptide binding [GO:0042923]; peptide binding [GO:0042277]; somatostatin receptor activity [GO:0004994]
Q9UBE8	↑	NLK LAK1	Serine/threonine-protein kinase NLK (EC 2.7.11.24) (Nemo-like kinase) (Protein LAK1)	Homo sapiens (Human)	intracellular signal transduction [GO:0035556]; negative regulation of Wnt signaling pathway [GO:0030178]; peptidyl-threonine phosphorylation [GO:0018107]; protein autophosphorylation [GO:0046777]; protein phosphorylation [GO:0006468]; protein stabilization [GO:0050821]; regulation of DNA-templated transcription [GO:0006355]; serine phosphorylation of STAT protein [GO:0042501]; transforming growt…	cytoplasm [GO:0005737]; cytosol [GO:0005829]; nucleoplasm [GO:0005654]; nucleus [GO:0005634]	ATP binding [GO:0005524]; DNA-binding transcription factor binding [GO:0140297]; magnesium ion binding [GO:0000287]; MAP kinase activity [GO:0004707]; protein kinase activity [GO:0004672]; protein serine kinase activity [GO:0106310]; protein serine/threonine kinase activity [GO:0004674]; SH2 domain binding [GO:0042169]; ubiquitin protein ligase binding [GO:0031625]
Q8TCU5	↑	GRIN3A KIAA1973	Glutamate receptor ionotropic, NMDA 3A (GluN3A) (N-methyl-D-aspartate receptor subtype 3A) (NMDAR3A) (NR3A) (NMDAR-L)	Homo sapiens (Human)	calcium ion transport [GO:0006816]; dendrite development [GO:0016358]; ionotropic glutamate receptor signaling pathway [GO:0035235]; negative regulation of dendritic spine development [GO:0061000]; prepulse inhibition [GO:0060134]; presynaptic modulation of chemical synaptic transmission [GO:0099171]; response to ethanol [GO:0045471]; rhythmic process [GO:0048511]	endoplasmic reticulum membrane [GO:0005789]; glutamatergic synapse [GO:0098978]; membrane [GO:0016020]; neuron projection [GO:0043005]; neuronal cell body [GO:0043025]; NMDA selective glutamate receptor complex [GO:0017146]; plasma membrane [GO:0005886]; postsynaptic density membrane [GO:0098839]; presynapse [GO:0098793]; synapse [GO:0045202]	calcium channel activity [GO:0005262]; glycine binding [GO:0016594]; identical protein binding [GO:0042802]; ligand-gated ion channel activity [GO:0015276]; neurotransmitter binding [GO:0042165]; NMDA glutamate receptor activity [GO:0004972]; protein phosphatase 2A binding [GO:0051721]; signaling receptor activity [GO:0038023]; transmitter-gated ion channel activity involved in regulation of post…
Q9U943	↑		Apolipophorins [Cleaved into: Apolipophorin-2 (Apolipophorin II) (apoLp-2); Apolipophorin-1 (Apolipophorin I) (apoLp-1)]	Locusta migratoria (Migratory locust)	Wnt signaling pathway [GO:0016055]	extracellular region [GO:0005576]	lipid binding [GO:0008289]; lipid transporter activity [GO:0005319]
Q8NFZ4	↑	NLGN2 KIAA1366	Neuroligin-2	Homo sapiens (Human)	brain development [GO:0007420]; cell-cell adhesion [GO:0098609]; cell-cell junction maintenance [GO:0045217]; chemical synaptic transmission [GO:0007268]; gephyrin clustering involved in postsynaptic density assembly [GO:0097116]; inhibitory synapse assembly [GO:1904862]; insulin metabolic process [GO:1901142]; jump response [GO:0007630]; locomotory exploration behavior [GO:0035641]; modulation o…	cell surface [GO:0009986]; cytoplasm [GO:0005737]; dendritic shaft [GO:0043198]; dopaminergic synapse [GO:0098691]; excitatory synapse [GO:0060076]; glycinergic synapse [GO:0098690]; inhibitory synapse [GO:0060077]; membrane [GO:0016020]; plasma membrane [GO:0005886]; postsynaptic membrane [GO:0045211]; postsynaptic specialization membrane [GO:0099634]; presynaptic membrane [GO:0042734]; ribbon s…	cell adhesion molecule binding [GO:0050839]; identical protein binding [GO:0042802]; neurexin family protein binding [GO:0042043]; signaling receptor activity [GO:0038023]
Q9VE46	↑	ChT CG7708	High-affinity choline transporter 1	Drosophila melanogaster (Fruit fly)	acetylcholine biosynthetic process [GO:0008292]; amino acid transmembrane transport [GO:0003333]; choline transport [GO:0015871]	membrane [GO:0016020]; plasma membrane [GO:0005886]	amino acid transmembrane transporter activity [GO:0015171]; choline transmembrane transporter activity [GO:0015220]; choline:sodium symporter activity [GO:0005307]
Q6ZNC4	↑	ZNF704	Zinc finger protein 704	Homo sapiens (Human)	regulation of transcription by RNA polymerase II [GO:0006357]	nucleus [GO:0005634]	DNA-binding transcription factor activity [GO:0003700]; metal ion binding [GO:0046872]; RNA polymerase II cis-regulatory region sequence-specific DNA binding [GO:0000978]; sequence-specific double-stranded DNA binding [GO:1990837]
Q64459	↑	Cyp3a11 Cyp3a-11	Cytochrome P450 3A11 (EC 1.14.14.1) (CYPIIIA11) (Cytochrome P-450IIIAM1) (Cytochrome P-450UT)	Mus musculus (Mouse)	alkaloid catabolic process [GO:0009822]; estrogen metabolic process [GO:0008210]; lipid hydroxylation [GO:0002933]; oxidative demethylation [GO:0070989]; response to bacterium [GO:0009617]; retinoic acid metabolic process [GO:0042573]; steroid metabolic process [GO:0008202]; xenobiotic catabolic process [GO:0042178]	endoplasmic reticulum membrane [GO:0005789]; intracellular membrane-bounded organelle [GO:0043231]	aromatase activity [GO:0070330]; demethylase activity [GO:0032451]; estrogen 16-alpha-hydroxylase activity [GO:0101020]; heme binding [GO:0020037]; iron ion binding [GO:0005506]; monooxygenase activity [GO:0004497]; oxidoreductase activity [GO:0016491]; retinoic acid 4-hydroxylase activity [GO:0008401]; steroid hydroxylase activity [GO:0008395]; testosterone 6-beta-hydroxylase activity [GO:005064…
P47805	↑	mid1ip1a g12	Mid1-interacting protein 1A (Gastrulation-specific protein G12)	Danio rerio (Zebrafish) (Brachydanio rerio)	regulation of lipid biosynthetic process [GO:0046890]	cytosol [GO:0005829]; microtubule [GO:0005874]; nucleus [GO:0005634]
Q12912	↑	IRAG2 JAW1 LRMP	Inositol 1,4,5-triphosphate receptor associated 2 (Lymphoid-restricted membrane protein) (Protein Jaw1) [Cleaved into: Processed inositol 1,4,5-triphosphate receptor associated 2]	Homo sapiens (Human)	immune system process [GO:0002376]; nucleus organization [GO:0006997]; single fertilization [GO:0007338]; vesicle fusion [GO:0006906]; vesicle targeting [GO:0006903]	azurophil granule membrane [GO:0035577]; chromosome [GO:0005694]; endoplasmic reticulum membrane [GO:0005789]; membrane [GO:0016020]; microtubule organizing center [GO:0005815]; nuclear envelope [GO:0005635]; plasma membrane [GO:0005886]; spindle pole [GO:0000922]	microtubule binding [GO:0008017]
Q92058	↑	ALPL	Alkaline phosphatase, tissue-nonspecific isozyme (AP-TNAP) (TNSALP) (EC 3.1.3.1) (Phosphoamidase)	Gallus gallus (Chicken)	bone mineralization [GO:0030282]; dephosphorylation [GO:0016311]; positive regulation of cold-induced thermogenesis [GO:0120162]	extracellular membrane-bounded organelle [GO:0065010]; mitochondrial intermembrane space [GO:0005758]; plasma membrane [GO:0005886]	ADP phosphatase activity [GO:0043262]; alkaline phosphatase activity [GO:0004035]; ATP hydrolysis activity [GO:0016887]; calcium ion binding [GO:0005509]; inorganic diphosphate phosphatase activity [GO:0004427]; phosphoamidase activity [GO:0050187]; phosphoethanolamine phosphatase activity [GO:0052732]; pyridoxal phosphatase activity [GO:0033883]; pyrophosphatase activity [GO:0016462]
P97281	↑	SGCD	Delta-sarcoglycan (Delta-SG) (35 kDa dystrophin-associated glycoprotein) (35DAG)	Mesocricetus auratus (Golden hamster)		cytoplasm [GO:0005737]; cytoskeleton [GO:0005856]; sarcoglycan complex [GO:0016012]; sarcolemma [GO:0042383]
P22648	↑	FAS2	Fasciclin-2 (Fasciclin II) (FAS II)	Schistocerca americana (American grasshopper)	anatomical structure morphogenesis [GO:0009653]; cell adhesion [GO:0007155]; cell differentiation [GO:0030154]; nervous system development [GO:0007399]	membrane [GO:0016020]
Q6DGR4	↑	hgh1 brp16 fam203a zgc:92803	Protein HGH1 homolog	Danio rerio (Zebrafish) (Brachydanio rerio)
Q9BLJ6	↑	Samui	BAG domain-containing protein Samui	Bombyx mori (Silk moth)			chaperone binding [GO:0051087]; Hsp70 protein binding [GO:0030544]
Q9I7U4	↑	sls titin CG1915	Titin (D-Titin) (Kettin)	Drosophila melanogaster (Fruit fly)	cell division [GO:0051301]; locomotion [GO:0040011]; mesoderm development [GO:0007498]; mitotic chromosome condensation [GO:0007076]; muscle attachment [GO:0016203]; myoblast fusion [GO:0007520]; regulation of hemocyte proliferation [GO:0035206]; sarcomere organization [GO:0045214]; sister chromatid cohesion [GO:0007062]; somatic muscle development [GO:0007525]; visceral muscle development [GO:00…	condensed nuclear chromosome [GO:0000794]; I band [GO:0031674]; sarcomere [GO:0030017]; striated muscle myosin thick filament [GO:0005863]; Z disc [GO:0030018]	actin binding [GO:0003779]; structural constituent of muscle [GO:0008307]
Q19707	↑	cut-3 F22B5.3	Cuticlin-3	Caenorhabditis elegans		plasma membrane [GO:0005886]	structural constituent of cuticle [GO:0042302]
P11029	↑	ACAC	Acetyl-CoA carboxylase (ACC) (EC 6.4.1.2) [Includes: Biotin carboxylase (EC 6.3.4.14)]	Gallus gallus (Chicken)	epigenetic regulation of gene expression [GO:0040029]; fatty acid biosynthetic process [GO:0006633]; malonyl-CoA biosynthetic process [GO:2001295]; positive regulation of DNA-templated transcription [GO:0045893]; positive regulation of gene expression [GO:0010628]; regulation of biological quality [GO:0065008]; response to carbohydrate [GO:0009743]; response to fatty acid [GO:0070542]; response t…	cytoplasm [GO:0005737]; mitochondrion [GO:0005739]	acetyl-CoA carboxylase activity [GO:0003989]; ATP binding [GO:0005524]; biotin binding [GO:0009374]; biotin carboxylase activity [GO:0004075]; DNA binding domain binding [GO:0050692]; metal ion binding [GO:0046872]; nuclear thyroid hormone receptor binding [GO:0046966]; signaling receptor binding [GO:0005102]; sterol response element binding [GO:0032810]
Q9CPW0	↑	Cntnap2 Kiaa0868	Contactin-associated protein-like 2 (Cell recognition molecule Caspr2)	Mus musculus (Mouse)	action potential initiation [GO:0099610]; adult behavior [GO:0030534]; associative learning [GO:0008306]; axonogenesis [GO:0007409]; behavioral response to pain [GO:0048266]; cell adhesion [GO:0007155]; cell morphogenesis [GO:0000902]; cell population proliferation [GO:0008283]; central nervous system myelination [GO:0022010]; cerebellar Purkinje cell layer morphogenesis [GO:0021692]; cerebellum …	axolemma [GO:0030673]; axon [GO:0030424]; axon initial segment [GO:0043194]; cell surface [GO:0009986]; cerebellar granule cell to Purkinje cell synapse [GO:0150048]; dendrite [GO:0030425]; early endosome [GO:0005769]; excitatory synapse [GO:0060076]; GABA-ergic synapse [GO:0098982]; glutamatergic synapse [GO:0098978]; Golgi apparatus [GO:0005794]; juxtaparanode region of axon [GO:0044224]; membr…	enzyme binding [GO:0019899]; PDZ domain binding [GO:0030165]
Q8NEN9	↑	PDZD8 PDZK8	PDZ domain-containing protein 8 (Sarcoma antigen NY-SAR-84/NY-SAR-104)	Homo sapiens (Human)	cytoskeleton organization [GO:0007010]; lipid transport [GO:0006869]; mitochondrial calcium ion homeostasis [GO:0051560]; mitochondrion-endoplasmic reticulum membrane tethering [GO:1990456]; regulation of cell morphogenesis [GO:0022604]	endoplasmic reticulum membrane [GO:0005789]; membrane [GO:0016020]; mitochondria-associated endoplasmic reticulum membrane [GO:0044233]; mitochondrion [GO:0005739]	lipid binding [GO:0008289]; metal ion binding [GO:0046872]
P46735	↑	Myo1b	Unconventional myosin-Ib (MIH-L) (Myosin I alpha) (MMI-alpha) (MMIa)	Mus musculus (Mouse)	actin filament bundle assembly [GO:0051017]; actin filament organization [GO:0007015]; actin filament-based movement [GO:0030048]; post-Golgi vesicle-mediated transport [GO:0006892]; transferrin transport [GO:0033572]; vesicle transport along actin filament [GO:0030050]	actin cytoskeleton [GO:0015629]; actin filament [GO:0005884]; apical part of cell [GO:0045177]; brush border [GO:0005903]; cell periphery [GO:0071944]; cytoplasm [GO:0005737]; early endosome [GO:0005769]; endosome membrane [GO:0010008]; filopodium [GO:0030175]; microvillus [GO:0005902]; myosin complex [GO:0016459]; perinuclear region of cytoplasm [GO:0048471]; plasma membrane [GO:0005886]; trans-…	actin binding [GO:0003779]; actin filament binding [GO:0051015]; ATP binding [GO:0005524]; calmodulin binding [GO:0005516]; cytoskeletal motor activity [GO:0003774]; microfilament motor activity [GO:0000146]; phosphatidylinositol-3,4,5-trisphosphate binding [GO:0005547]; phosphatidylinositol-4,5-bisphosphate binding [GO:0005546]
B2D0J5	↑		Venom carboxylesterase-6 (EC 3.1.1.1) (allergen Api m 8)	Apis mellifera (Honeybee)		extracellular region [GO:0005576]	carboxylesterase activity [GO:0106435]
Q20140	↑	F38B2.4	Adenylate kinase isoenzyme 1 (AK 1) (EC 2.7.4.3) (ATP-AMP transphosphorylase 1) (ATP:AMP phosphotransferase) (Adenylate monophosphate kinase)	Caenorhabditis elegans	ADP biosynthetic process [GO:0006172]; AMP metabolic process [GO:0046033]; ATP metabolic process [GO:0046034]; nucleoside diphosphate phosphorylation [GO:0006165]; nucleoside triphosphate biosynthetic process [GO:0009142]	cytoplasm [GO:0005737]; cytosol [GO:0005829]	adenylate kinase activity [GO:0004017]; ATP binding [GO:0005524]; nucleoside diphosphate kinase activity [GO:0004550]
Q5RAP5	↑	PYROXD2	Pyridine nucleotide-disulfide oxidoreductase domain-containing protein 2 (EC 1.-.-.-)	Pongo abelii (Sumatran orangutan) (Pongo pygmaeus abelii)	mitochondrion organization [GO:0007005]	mitochondrial matrix [GO:0005759]	oxidoreductase activity [GO:0016491]
Q9DC33	↑	Hmg20a Ibraf	High mobility group protein 20A (HMG box-containing protein 20A) (HMG domain-containing protein HMGX1) (Inhibitor of BRAF35) (iBRAF)	Mus musculus (Mouse)	chromatin organization [GO:0006325]; negative regulation of neuron differentiation [GO:0045665]; negative regulation of protein sumoylation [GO:0033234]; negative regulation of transcription by RNA polymerase II [GO:0000122]; regulation of gene expression [GO:0010468]	nucleus [GO:0005634]	DNA binding [GO:0003677]; identical protein binding [GO:0042802]
G5EFI8	↑	plc-1 F31B12.1	1-phosphatidylinositol 4,5-bisphosphate phosphodiesterase epsilon-1 (EC 3.1.4.11) (Phosphoinositide phospholipase C-epsilon plc-1) (Phosphoinositide-specific phospholipase PLC210) (Phospholipase C-epsilon plc-1) (PLC-epsilon plc-1)	Caenorhabditis elegans	1-phosphatidyl-1D-myo-inositol 4,5-bisphosphate catabolic process [GO:1902634]; activation of immune response [GO:0002253]; defense response to Gram-positive bacterium [GO:0050830]; phosphatidylinositol-mediated signaling [GO:0048015]; positive regulation of protein import into nucleus [GO:0042307]; small GTPase mediated signal transduction [GO:0007264]		GTPase inhibitor activity [GO:0005095]; guanyl-nucleotide exchange factor activity [GO:0005085]; metal ion binding [GO:0046872]; phosphatidylinositol phospholipase C activity [GO:0004435]; small GTPase binding [GO:0031267]
O14672	↑	ADAM10 KUZ MADM	Disintegrin and metalloproteinase domain-containing protein 10 (ADAM 10) (EC 3.4.24.81) (CDw156) (Kuzbanian protein homolog) (Mammalian disintegrin-metalloprotease) (CD antigen CD156c)	Homo sapiens (Human)	adherens junction organization [GO:0034332]; amyloid precursor protein catabolic process [GO:0042987]; cell-cell signaling [GO:0007267]; cochlea development [GO:0090102]; constitutive protein ectodomain proteolysis [GO:0051089]; epidermal growth factor receptor ligand maturation [GO:0038004]; extracellular matrix disassembly [GO:0022617]; in utero embryonic development [GO:0001701]; integrin-medi…	adherens junction [GO:0005912]; axon [GO:0030424]; cell surface [GO:0009986]; clathrin-coated vesicle [GO:0030136]; cytoplasm [GO:0005737]; dendrite [GO:0030425]; endoplasmic reticulum lumen [GO:0005788]; extracellular exosome [GO:0070062]; focal adhesion [GO:0005925]; glutamatergic synapse [GO:0098978]; Golgi apparatus [GO:0005794]; Golgi membrane [GO:0000139]; Golgi-associated vesicle [GO:00057…	endopeptidase activity [GO:0004175]; integrin binding [GO:0005178]; metal ion binding [GO:0046872]; metallodipeptidase activity [GO:0070573]; metalloendopeptidase activity [GO:0004222]; metalloendopeptidase activity involved in amyloid precursor protein catabolic process [GO:1902945]; metallopeptidase activity [GO:0008237]; molecular adaptor activity [GO:0060090]; protein homodimerization activit…
Q8CH72	↑	Trim32	E3 ubiquitin-protein ligase TRIM32 (EC 2.3.2.27) (RING-type E3 ubiquitin transferase TRIM32) (Tripartite motif-containing protein 32)	Mus musculus (Mouse)	actin ubiquitination [GO:0007014]; axon development [GO:0061564]; fat cell differentiation [GO:0045444]; free ubiquitin chain polymerization [GO:0010994]; innate immune response [GO:0045087]; muscle cell cellular homeostasis [GO:0046716]; negative regulation of fibroblast proliferation [GO:0048147]; negative regulation of intrinsic apoptotic signaling pathway in response to DNA damage [GO:1902230…	cytoplasm [GO:0005737]; nucleus [GO:0005634]; striated muscle myosin thick filament [GO:0005863]	identical protein binding [GO:0042802]; myosin binding [GO:0017022]; protein self-association [GO:0043621]; RNA binding [GO:0003723]; transcription coactivator activity [GO:0003713]; translation initiation factor binding [GO:0031369]; ubiquitin binding [GO:0043130]; ubiquitin protein ligase activity [GO:0061630]; ubiquitin-protein transferase activity [GO:0004842]; zinc ion binding [GO:0008270]
O54991	↑	Cntnap1 Nrxn4	Contactin-associated protein 1 (Caspr) (Caspr1) (MHDNIV) (NCP1) (Neurexin IV) (Neurexin-4) (Paranodin)	Mus musculus (Mouse)	axonogenesis [GO:0007409]; cell adhesion [GO:0007155]; central nervous system myelination [GO:0022010]; cytoskeleton organization [GO:0007010]; mitochondrion organization [GO:0007005]; myelination [GO:0042552]; myelination in peripheral nervous system [GO:0022011]; neuromuscular junction development, skeletal muscle fiber [GO:0098529]; neuromuscular process [GO:0050905]; neuromuscular process con…	axon [GO:0030424]; glutamatergic synapse [GO:0098978]; membrane [GO:0016020]; myelin sheath [GO:0043209]; paranodal junction [GO:0033010]; paranode region of axon [GO:0033270]; plasma membrane [GO:0005886]; presynaptic active zone [GO:0048786]; septate junction [GO:0005918]	SH3 domain binding [GO:0017124]
Q16720	↑	ATP2B3	Plasma membrane calcium-transporting ATPase 3 (PMCA3) (EC 7.2.2.10) (Plasma membrane calcium ATPase isoform 3) (Plasma membrane calcium pump isoform 3)	Homo sapiens (Human)	calcium ion export across plasma membrane [GO:1990034]; cellular calcium ion homeostasis [GO:0006874]; ion transmembrane transport [GO:0034220]; regulation of cardiac conduction [GO:1903779]; regulation of cytosolic calcium ion concentration [GO:0051480]	extracellular vesicle [GO:1903561]; GABA-ergic synapse [GO:0098982]; glutamatergic synapse [GO:0098978]; intracellular membrane-bounded organelle [GO:0043231]; parallel fiber [GO:1990032]; parallel fiber to Purkinje cell synapse [GO:0098688]; plasma membrane [GO:0005886]; presynaptic membrane [GO:0042734]	ATP binding [GO:0005524]; ATP hydrolysis activity [GO:0016887]; ATPase-coupled cation transmembrane transporter activity [GO:0019829]; calcium ion transmembrane transporter activity [GO:0015085]; calmodulin binding [GO:0005516]; metal ion binding [GO:0046872]; P-type calcium transporter activity [GO:0005388]; P-type calcium transporter activity involved in regulation of presynaptic cytosolic calc…
O75899	↑	GABBR2 GPR51 GPRC3B	Gamma-aminobutyric acid type B receptor subunit 2 (GABA-B receptor 2) (GABA-B-R2) (GABA-BR2) (GABABR2) (Gb2) (G-protein coupled receptor 51) (HG20)	Homo sapiens (Human)	adenylate cyclase-inhibiting G protein-coupled receptor signaling pathway [GO:0007193]; chemical synaptic transmission [GO:0007268]; G protein-coupled receptor signaling pathway [GO:0007186]; gamma-aminobutyric acid signaling pathway [GO:0007214]; negative regulation of adenylate cyclase activity [GO:0007194]; neuron-glial cell signaling [GO:0150099]; synaptic transmission, GABAergic [GO:0051932]	cytoplasm [GO:0005737]; G protein-coupled GABA receptor complex [GO:1902712]; G protein-coupled receptor heterodimeric complex [GO:0038039]; GABA receptor complex [GO:1902710]; neuron projection [GO:0043005]; plasma membrane [GO:0005886]; postsynaptic membrane [GO:0045211]	G protein-coupled GABA receptor activity [GO:0004965]; protein heterodimerization activity [GO:0046982]; transmembrane signaling receptor activity [GO:0004888]
Q27319	↑		Gelsolin, cytoplasmic (Actin-depolymerizing factor) (ADF)	Homarus americanus (American lobster)	actin filament capping [GO:0051693]	cytoplasm [GO:0005737]; cytoskeleton [GO:0005856]	actin filament binding [GO:0051015]; metal ion binding [GO:0046872]
Q96QE2	↑	SLC2A13	Proton myo-inositol cotransporter (H(+)-myo-inositol cotransporter) (Hmit) (H(+)-myo-inositol symporter) (Solute carrier family 2 member 13)	Homo sapiens (Human)	myo-inositol transport [GO:0015798]; positive regulation of amyloid-beta formation [GO:1902004]; transmembrane transport [GO:0055085]; transport across blood-brain barrier [GO:0150104]	apical plasma membrane [GO:0016324]; astrocyte end-foot [GO:0097450]; cell body [GO:0044297]; cell periphery [GO:0071944]; cell projection [GO:0042995]; cytoplasm [GO:0005737]; growth cone [GO:0030426]; intracellular membrane-bounded organelle [GO:0043231]; membrane [GO:0016020]; organelle membrane [GO:0031090]; plasma membrane [GO:0005886]	ATPase binding [GO:0051117]; myo-inositol transmembrane transporter activity [GO:0005365]; myo-inositol:proton symporter activity [GO:0005366]; protease binding [GO:0002020]; transmembrane transporter activity [GO:0022857]
Q6DIY8	↑	mpv17l2	Mpv17-like protein 2	Xenopus tropicalis (Western clawed frog) (Silurana tropicalis)		mitochondrial inner membrane [GO:0005743]
Q924S7	↑	Spred2	Sprouty-related, EVH1 domain-containing protein 2 (Spred-2)	Mus musculus (Mouse)	negative regulation of epithelial to mesenchymal transition [GO:0010719]; negative regulation of ERK1 and ERK2 cascade [GO:0070373]; negative regulation of lens fiber cell differentiation [GO:1902747]; negative regulation of MAPK cascade [GO:0043409]; negative regulation of peptidyl-threonine phosphorylation [GO:0010801]; negative regulation of transforming growth factor beta receptor signaling p…	cytoplasmic vesicle [GO:0031410]; plasma membrane [GO:0005886]; transport vesicle membrane [GO:0030658]	protein kinase binding [GO:0019901]; protein serine/threonine kinase inhibitor activity [GO:0030291]; stem cell factor receptor binding [GO:0005173]
G5ED00	↑	zig-8 Y39E4B.8	Zwei Ig domain protein zig-8 (2 Ig domain protein zig-8)	Caenorhabditis elegans	synapse organization [GO:0050808]	extracellular region [GO:0005576]; neuron projection membrane [GO:0032589]
Q06442	↑	WNT-5A	Protein Wnt-5a	Ambystoma mexicanum (Axolotl)	anatomical structure development [GO:0048856]; Wnt signaling pathway [GO:0016055]	extracellular region [GO:0005576]	signaling receptor binding [GO:0005102]
Q7K4Y6	↑	DAT fmn CG8380	Sodium-dependent dopamine transporter (Protein fumin)	Drosophila melanogaster (Fruit fly)	adult locomotory behavior [GO:0008344]; circadian sleep/wake cycle [GO:0042745]; dopamine transport [GO:0015872]; dopamine uptake involved in synaptic transmission [GO:0051583]; norepinephrine transport [GO:0015874]; regulation of presynaptic cytosolic calcium ion concentration [GO:0099509]; response to odorant [GO:1990834]; sleep [GO:0030431]; sodium ion transmembrane transport [GO:0035725]	neuron projection [GO:0043005]; neuronal cell body membrane [GO:0032809]; plasma membrane [GO:0005886]; presynaptic membrane [GO:0042734]	cocaine binding [GO:0019811]; dopamine:sodium symporter activity [GO:0005330]; metal ion binding [GO:0046872]
Q9ULU4	↑	ZMYND8 KIAA1125 PRKCBP1 RACK7	MYND-type zinc finger-containing chromatin reader ZMYND8 (Cutaneous T-cell lymphoma-associated antigen se14-3) (CTCL-associated antigen se14-3) (Protein kinase C-binding protein 1) (Rack7) (Transcription coregulator ZMYND8) (Zinc finger MYND domain-containing protein 8)	Homo sapiens (Human)	double-strand break repair via homologous recombination [GO:0000724]; negative regulation of cell migration [GO:0030336]; negative regulation of transcription by RNA polymerase II [GO:0000122]; nervous system development [GO:0007399]; positive regulation of transcription elongation by RNA polymerase II [GO:0032968]; protein localization to chromatin [GO:0071168]	chromatin [GO:0000785]; cytoplasm [GO:0005737]; Golgi apparatus [GO:0005794]; nucleoplasm [GO:0005654]; nucleus [GO:0005634]; site of DNA damage [GO:0090734]	DNA-binding transcription factor binding [GO:0140297]; lysine-acetylated histone binding [GO:0070577]; methylated histone binding [GO:0035064]; protein domain specific binding [GO:0019904]; transcription corepressor activity [GO:0003714]; zinc ion binding [GO:0008270]
P42280	↑	zetaTry CG12387	Trypsin zeta (EC 3.4.21.4)	Drosophila melanogaster (Fruit fly)	proteolysis [GO:0006508]	extracellular space [GO:0005615]	serine hydrolase activity [GO:0017171]; serine-type endopeptidase activity [GO:0004252]
O77245	↑	E75 NR1D3	Nuclear hormone receptor E75 (Nuclear receptor subfamily 1 group D member 3)	Metapenaeus ensis (Greasyback shrimp) (Penaeus ensis)		nucleus [GO:0005634]	DNA-binding transcription factor activity [GO:0003700]; sequence-specific DNA binding [GO:0043565]; zinc ion binding [GO:0008270]
Q03445	↑	GluRIA Glu-RI CG8442	Glutamate receptor 1 (Glutamate receptor I) (dGLUR-I) (Kainate-selective glutamate receptor)	Drosophila melanogaster (Fruit fly)	cation transport [GO:0006812]	ionotropic glutamate receptor complex [GO:0008328]; plasma membrane [GO:0005886]; postsynaptic membrane [GO:0045211]	kainate selective glutamate receptor activity [GO:0015277]; ligand-gated ion channel activity [GO:0015276]; signaling receptor activity [GO:0038023]
Q24212	↑	stnB CG12473	Protein stoned-B (Stn-B) (StonedB)	Drosophila melanogaster (Fruit fly)	chemical synaptic transmission [GO:0007268]; regulation of endocytosis [GO:0030100]; regulation of synaptic vesicle endocytosis [GO:1900242]; synaptic vesicle cycle [GO:0099504]; synaptic vesicle endocytosis [GO:0048488]; synaptic vesicle transport [GO:0048489]; vesicle-mediated transport [GO:0016192]	clathrin-coated vesicle [GO:0030136]; cytoplasmic vesicle [GO:0031410]; endocytic vesicle [GO:0030139]; presynaptic active zone [GO:0048786]; synaptic vesicle [GO:0008021]	clathrin adaptor activity [GO:0035615]; scaffold protein binding [GO:0097110]
B4KD90	↑	Nmdar1 GI24494	Glutamate [NMDA] receptor subunit 1	Drosophila mojavensis (Fruit fly)	behavioral response to ethanol [GO:0048149]; calcium ion homeostasis [GO:0055074]; chemical synaptic transmission [GO:0007268]; ionotropic glutamate receptor signaling pathway [GO:0035235]; long-term memory [GO:0007616]; medium-term memory [GO:0072375]; olfactory learning [GO:0008355]; phototaxis [GO:0042331]; regulation of membrane potential [GO:0042391]; sensory perception of touch [GO:0050975]	NMDA selective glutamate receptor complex [GO:0017146]; postsynaptic density [GO:0014069]; postsynaptic membrane [GO:0045211]	ionotropic glutamate receptor activity [GO:0004970]; NMDA glutamate receptor activity [GO:0004972]
Q9NS40	↑	KCNH7 ERG3	Potassium voltage-gated channel subfamily H member 7 (Ether-a-go-go-related gene potassium channel 3) (ERG-3) (Eag-related protein 3) (Ether-a-go-go-related protein 3) (hERG-3) (Voltage-gated potassium channel subunit Kv11.3)	Homo sapiens (Human)	circadian rhythm [GO:0007623]; membrane repolarization during action potential [GO:0086011]; potassium ion transmembrane transport [GO:0071805]; regulation of ion transmembrane transport [GO:0034765]; regulation of membrane potential [GO:0042391]	plasma membrane [GO:0005886]	inward rectifier potassium channel activity [GO:0005242]; protein-containing complex binding [GO:0044877]; voltage-gated potassium channel activity [GO:0005249]
Q8BKX1	↑	Baiap2	Brain-specific angiogenesis inhibitor 1-associated protein 2 (BAI-associated protein 2) (BAI1-associated protein 2) (Insulin receptor substrate protein of 53 kDa) (IRSp53) (Insulin receptor substrate p53) (Insulin receptor tyrosine kinase 53 kDa substrate)	Mus musculus (Mouse)	actin crosslink formation [GO:0051764]; actin filament bundle assembly [GO:0051017]; brain development [GO:0007420]; cellular response to epidermal growth factor stimulus [GO:0071364]; cellular response to L-glutamate [GO:1905232]; dendrite development [GO:0016358]; modulation of chemical synaptic transmission [GO:0050804]; plasma membrane organization [GO:0007009]; positive regulation of actin c…	actin cytoskeleton [GO:0015629]; cytosol [GO:0005829]; dendritic shaft [GO:0043198]; dendritic spine [GO:0043197]; dendritic spine cytoplasm [GO:0061846]; excitatory synapse [GO:0060076]; filopodium [GO:0030175]; glutamatergic synapse [GO:0098978]; Golgi apparatus [GO:0005794]; lamellipodium [GO:0030027]; microtubule [GO:0005874]; neuron projection [GO:0043005]; neuron projection branch point [GO…	identical protein binding [GO:0042802]; PDZ domain binding [GO:0030165]; proline-rich region binding [GO:0070064]; scaffold protein binding [GO:0097110]; transcription coregulator binding [GO:0001221]
Q0KK59	↑	Unc79 Kiaa1409	Protein unc-79 homolog	Mus musculus (Mouse)	adult behavior [GO:0030534]; behavioral response to ethanol [GO:0048149]; multicellular organism growth [GO:0035264]	plasma membrane [GO:0005886]
A1CG87	↑	celB ACLA_066030	Probable endo-beta-1,4-glucanase celB (Endoglucanase celB) (EC 3.2.1.4) (Carboxymethylcellulase celB) (Cellulase B)	Aspergillus clavatus (strain ATCC 1007 / CBS 513.65 / DSM 816 / NCTC 3887 / NRRL 1 / QM 1276 / 107)	cellulose catabolic process [GO:0030245]	extracellular region [GO:0005576]	cellulase activity [GO:0008810]
O00160	↑	MYO1F	Unconventional myosin-If (Myosin-Ie)	Homo sapiens (Human)	actin filament organization [GO:0007015]; vesicle transport along actin filament [GO:0030050]	actin cytoskeleton [GO:0015629]; cytoplasm [GO:0005737]; cytosol [GO:0005829]; microvillus [GO:0005902]; plasma membrane [GO:0005886]; unconventional myosin complex [GO:0016461]; vesicle [GO:0031982]	actin binding [GO:0003779]; actin filament binding [GO:0051015]; ATP binding [GO:0005524]; calmodulin binding [GO:0005516]; microfilament motor activity [GO:0000146]
Q9VHJ6	↑	ich CG11966	Ichor	Drosophila melanogaster (Fruit fly)	gene expression involved in extracellular matrix organization [GO:1901148]; lumen formation, open tracheal system [GO:0035149]; negative regulation of transcription by RNA polymerase II [GO:0000122]; positive regulation of gene expression [GO:0010628]; positive regulation of transcription by RNA polymerase II [GO:0045944]; regulation of transcription by RNA polymerase II [GO:0006357]; trachea mor…	nucleus [GO:0005634]	DNA-binding transcription activator activity, RNA polymerase II-specific [GO:0001228]; metal ion binding [GO:0046872]; RNA polymerase II cis-regulatory region sequence-specific DNA binding [GO:0000978]
Q05319	↑	Sb Sb-sbd CG4316	Serine proteinase stubble (EC 3.4.21.-) (Protein stubble-stubbloid) [Cleaved into: Serine proteinase stubble non-catalytic chain; Serine proteinase stubble catalytic chain]	Drosophila melanogaster (Fruit fly)	actin filament bundle assembly [GO:0051017]; cytoskeleton organization [GO:0007010]; proteolysis [GO:0006508]; wing disc development [GO:0035220]	plasma membrane [GO:0005886]	serine-type endopeptidase activity [GO:0004252]
P08049	↑	MME	Neprilysin (EC 3.4.24.11) (Atriopeptidase) (Enkephalinase) (Neutral endopeptidase 24.11) (NEP) (Neutral endopeptidase) (Skin fibroblast elastase) (SFE) (CD antigen CD10)	Oryctolagus cuniculus (Rabbit)	amyloid-beta metabolic process [GO:0050435]; bradykinin catabolic process [GO:0010815]; cellular response to cytokine stimulus [GO:0071345]; cellular response to UV-A [GO:0071492]; cellular response to UV-B [GO:0071493]; creatinine metabolic process [GO:0046449]; hormone catabolic process [GO:0042447]; kidney development [GO:0001822]; peptide metabolic process [GO:0006518]; proteolysis [GO:000650…	axon [GO:0030424]; brush border [GO:0005903]; cytoplasm [GO:0005737]; dendrite [GO:0030425]; neuron projection terminus [GO:0044306]; plasma membrane [GO:0005886]; synapse [GO:0045202]; synaptic vesicle [GO:0008021]	metalloendopeptidase activity [GO:0004222]; peptide binding [GO:0042277]; zinc ion binding [GO:0008270]
A8Y1P7	↑	bre-4 CBG22165	Beta-1,4-N-acetylgalactosaminyltransferase bre-4 (EC 2.4.1.-) (Bacillus thuringiensis toxin-resistant protein 4) (Bt toxin-resistant protein 4) (Beta-4-GalNAcT)	Caenorhabditis briggsae	carbohydrate metabolic process [GO:0005975]; glycosylation [GO:0070085]; positive regulation of Notch signaling pathway [GO:0045747]; protein glycosylation [GO:0006486]; response to toxic substance [GO:0009636]	Golgi apparatus [GO:0005794]; membrane [GO:0016020]	beta-1,4-N-acetylgalactosaminyltransferase activity [GO:0033207]; metal ion binding [GO:0046872]
Q92485	↑	SMPDL3B ASML3B ASMLPD	Acid sphingomyelinase-like phosphodiesterase 3b (ASM-like phosphodiesterase 3b) (EC 3.1.4.-)	Homo sapiens (Human)	inflammatory response [GO:0006954]; innate immune response [GO:0045087]; membrane lipid catabolic process [GO:0046466]; negative regulation of inflammatory response [GO:0050728]; negative regulation of toll-like receptor signaling pathway [GO:0034122]; sphingomyelin catabolic process [GO:0006685]	extracellular exosome [GO:0070062]; extracellular space [GO:0005615]; plasma membrane [GO:0005886]	hydrolase activity, acting on glycosyl bonds [GO:0016798]; phosphoric diester hydrolase activity [GO:0008081]; sphingomyelin phosphodiesterase activity [GO:0004767]; zinc ion binding [GO:0008270]
P34529	↑	dcr-1 eri-4 let-740 K12H4.8	Endoribonuclease dcr-1 (EC 3.1.26.-) [Cleaved into: Death-promoting deoxyribonuclease (tDCR-1) (EC 3.1.21.-)]	Caenorhabditis elegans	apoptotic DNA fragmentation [GO:0006309]; defense response to Gram-positive bacterium [GO:0050830]; DNA catabolic process, endonucleolytic [GO:0000737]; gonad morphogenesis [GO:0035262]; ncRNA processing [GO:0034470]; nematode larval development [GO:0002119]; olfactory learning [GO:0008355]; positive regulation of primary miRNA processing [GO:2000636]; pre-miRNA processing [GO:0031054]; regulatio…	cytoplasm [GO:0005737]; cytosol [GO:0005829]; nucleus [GO:0005634]; RISC complex [GO:0016442]	ATP binding [GO:0005524]; deoxyribonuclease I activity [GO:0004530]; DNA binding [GO:0003677]; helicase activity [GO:0004386]; metal ion binding [GO:0046872]; ribonuclease III activity [GO:0004525]; RNA binding [GO:0003723]
Q9VB11	↑	unc80 CG18437	Protein unc-80 homolog	Drosophila melanogaster (Fruit fly)	cation homeostasis [GO:0055080]; locomotor rhythm [GO:0045475]	axon [GO:0030424]; cation channel complex [GO:0034703]	cation channel activity [GO:0005261]
Q86BA1	↑	Mical CG33208	[F-actin]-monooxygenase Mical (EC 1.14.13.225) (Molecule interacting with CasL protein homolog)	Drosophila melanogaster (Fruit fly)	actin cytoskeleton organization [GO:0030036]; actin filament depolymerization [GO:0030042]; actin filament organization [GO:0007015]; actin modification [GO:0030047]; axon guidance [GO:0007411]; dendrite morphogenesis [GO:0048813]; neuron remodeling [GO:0016322]; regulation of neuron remodeling [GO:1904799]; sarcomere organization [GO:0045214]; skeletal muscle thin filament assembly [GO:0030240];…	cytosol [GO:0005829]; filamentous actin [GO:0031941]; microtubule organizing center [GO:0005815]; terminal bouton [GO:0043195]	actin binding [GO:0003779]; FAD binding [GO:0071949]; metal ion binding [GO:0046872]; oxidoreductase activity, acting on paired donors, with incorporation or reduction of molecular oxygen, NAD(P)H as one donor, and incorporation of one atom of oxygen [GO:0016709]
Q89ZL5	↑	secA BT_4362	Protein translocase subunit SecA (EC 7.4.2.8)	Bacteroides thetaiotaomicron (strain ATCC 29148 / DSM 2079 / JCM 5827 / CCUG 10774 / NCTC 10582 / VPI-5482 / E50)	intracellular protein transmembrane transport [GO:0065002]; protein import [GO:0017038]; protein targeting [GO:0006605]; protein transport by the Sec complex [GO:0043952]	cell envelope Sec protein transport complex [GO:0031522]; cytosol [GO:0005829]; plasma membrane [GO:0005886]	ABC-type protein transporter activity [GO:0015462]; ATP binding [GO:0005524]; metal ion binding [GO:0046872]; protein-exporting ATPase activity [GO:0008564]
Q8IDX6	↑	RH2a PF13_0198 PF3D7_1335400	Reticulocyte-binding protein homolog 2a (PfR2Ha) (PfRH2a) [Cleaved into: Reticulocyte-binding protein homolog 2a 85 kDa form; Reticulocyte-binding protein homolog 2a 285 kDa form]	Plasmodium falciparum (isolate 3D7)	cell-cell adhesion [GO:0098609]	apical plasma membrane [GO:0016324]; cytoplasmic vesicle [GO:0031410]; extracellular space [GO:0005615]; host-symbiont bicellular tight junction [GO:0044647]; membrane [GO:0016020]; rhoptry neck [GO:1990225]	heparin binding [GO:0008201]; host cell surface receptor binding [GO:0046789]
Q8NDI1	↑	EHBP1 KIAA0903 NACSIN	EH domain-binding protein 1	Homo sapiens (Human)	actin cytoskeleton organization [GO:0030036]; endocytosis [GO:0006897]; protein transport [GO:0015031]	cytosol [GO:0005829]; endosome [GO:0005768]; filamentous actin [GO:0031941]; microtubule organizing center [GO:0005815]; nucleoplasm [GO:0005654]; plasma membrane [GO:0005886]
Q9WTN6	↑	Slc22a21 Octn3 Slc22a9	Solute carrier family 22 member 21 (Organic cation/carnitine transporter 3) (Solute carrier family 22 member 9)	Mus musculus (Mouse)	(R)-carnitine transmembrane transport [GO:1902270]; (R)-carnitine transport [GO:1900749]; carnitine transport [GO:0015879]; positive regulation of intestinal epithelial structure maintenance [GO:0060731]; quaternary ammonium group transport [GO:0015697]; response to symbiotic bacterium [GO:0009609]; response to tumor necrosis factor [GO:0034612]; response to type II interferon [GO:0034341]; sodiu…	apical plasma membrane [GO:0016324]; basolateral plasma membrane [GO:0016323]; brush border membrane [GO:0031526]; cytoplasm [GO:0005737]; cytosol [GO:0005829]; endoplasmic reticulum [GO:0005783]; peroxisomal membrane [GO:0005778]; peroxisome [GO:0005777]; plasma membrane [GO:0005886]	(R)-carnitine transmembrane transporter activity [GO:1901235]; ATP binding [GO:0005524]; carnitine transmembrane transporter activity [GO:0015226]; PDZ domain binding [GO:0030165]; quaternary ammonium group transmembrane transporter activity [GO:0015651]
A2CEA7	↑	rasgrf2 si:ch211-194b21.1 si:dkey-56d12.3	Ras-specific guanine nucleotide-releasing factor 2 (Ras-GRF2) (Ras guanine nucleotide exchange factor 2)	Danio rerio (Zebrafish) (Brachydanio rerio)	positive regulation of GTPase activity [GO:0043547]; Ras protein signal transduction [GO:0007265]	endoplasmic reticulum membrane [GO:0005789]; plasma membrane [GO:0005886]	calmodulin binding [GO:0005516]; guanyl-nucleotide exchange factor activity [GO:0005085]
[truncated: 586 more rows]

## Sheet: KB11_unigenes_annotation
UniProtID	Effect	Gene Names	Protein names	Organism	Gene Ontology (biological process)	Gene Ontology (cellular component)	Gene Ontology (molecular function)
[truncated: 1,221 more rows]
