# Supplementary material for: Comparative transcriptome analysis of two Daphnia galeata genotypes displaying contrasting phenotypic variation induced by fish kairomones in the same environment of the Han River, Korea
Source: BMC Genomics. 2023 Oct 2;24:580. doi: 10.1186/s12864-023-09701-x (PMC10544471; doi:10.1186/s12864-023-09701-x)
Supplement: Supplementary file 4 — Supplementary Material 4 [file 12864_2023_9701_MOESM4_ESM.xlsx]

## Sheet: Shared_DETs
Table S7. Annotation of shared DETs between the two genotypes.
	TrinityID	KE1_Log2FC	KB11_Log2FC	UniprotID	Gene name	Protein names
Consistent up-regulated DETs	TRINITY_DN1448_c0_g1_i22.p1	12.8941	11.6131	Q6P0U0	Amidohydro_1	N-acetylglucosamine-6-phosphate deacetylase (GlcNAc 6-P deacetylase) (EC 3.5.1.25) (Amidohydrolase domain-containing protein 2)
	TRINITY_DN434_c2_g1_i2.p1	9.69285	9.54603	P10180	CUT	Homeobox protein cut
	TRINITY_DN6246_c0_g1_i7.p1	1.24997	8.98288	Q9XSC3	WD40	WD repeat-containing protein 44 (Rab11-binding protein) (Rabphilin-11)
	TRINITY_DN1762_c1_g1_i22.p2	2.70122	6.70514	Q5RAE3	AA_permease_2	Large neutral amino acids transporter small subunit 2 (L-type amino acid transporter 2) (Solute carrier family 7 member 8)
	TRINITY_DN1655_c3_g1_i4.p2	1.08345	4.27349	P31429	Peptidase_M19	Dipeptidase 1 (EC 3.4.13.19) (43 kDa renal band 3-related protein) (Beta-lactamase) (EC 3.5.2.6) (Microsomal dipeptidase)
	TRINITY_DN10202_c0_g1_i7.p2	10.297	4.05771	Q868N5	Vitellogenin_N	Vitellogenin
	TRINITY_DN500_c0_g1_i26.p1	1.07162	3.23579	Q8JG30	Sulfotransfer_1	Sulfotransferase 1B1 (ST1B1) (EC 2.8.2.1) (Sulfotransferase family cytosolic 1B member 1)
	TRINITY_DN3366_c0_g1_i2.	1.56887	2.15911
	TRINITY_DN4689_c0_g1_i4.p2	2.56637	2.12447	Q6GMR7	Amidase	Fatty-acid amide hydrolase 2 (EC 3.5.1.99) (Amidase domain-containing protein) (Anandamide amidohydrolase 2) (Oleamide hydrolase 2)
	TRINITY_DN3556_c0_g1_i30.p2	1.52638	2.04604	Q9Y4B6	LisH	DDB1- and CUL4-associated factor 1 (HIV-1 Vpr-binding protein) (VprBP) (Serine/threonine-protein kinase VPRBP) (EC 2.7.11.1) (Vpr-interacting protein)
	TRINITY_DN87_c2_g1_i4.p2	1.82016	1.95232	P04183	TK	Thymidine kinase, cytosolic (EC 2.7.1.21)
	TRINITY_DN1513_c0_g1_i5.p1	1.4361	1.87984	Q6PD10	IPK	Inositol hexakisphosphate kinase 1 (InsP6 kinase 1) (EC 2.7.4.21) (Inositol hexaphosphate kinase 1)
	TRINITY_DN1346_c1_g1_i4.p1	1.35561	1.64005	Q58CR4		Dolichol kinase (EC 2.7.1.108) (Transmembrane protein 15)
Consistent down-regulated DETs	TRINITY_DN1179_c0_g1_i18.p1	-10.8822	-13.033	P30104	GST_N_3	Glutathione S-transferase 1-1 (EC 2.5.1.18) (EC 4.5.1.1) (DDT-dehydrochlorinase) (GST class-theta)
	TRINITY_DN7134_c0_g2_i9.p1	-9.63342	-10.718	O16140	DNA_topoisoIV	DNA topoisomerase 2 (EC 5.6.2.2) (DNA topoisomerase II) (TOPOII)
	TRINITY_DN1686_c0_g1_i38.p1	-8.57578	-9.12121	Q9NFT7	Hexokinase_2	Hexokinase type 2 (EC 2.7.1.1)
	TRINITY_DN786_c0_g1_i13.	-6.81585	-6.16737
	TRINITY_DN1669_c0_g1_i1.p1	-5.59383	-8.23471	P0C227	Globin	Globin (Myoglobin)
	TRINITY_DN10514_c0_g1_i1.p1	-5.12835	-4.39869	Q26264		41 kDa spicule matrix protein (HPSMC) (HSM41)
	TRINITY_DN2039_c0_g1_i1.	-5.00665	-7.18781
	TRINITY_DN11484_c0_g1_i4.	-4.86933	-2.57641
	TRINITY_DN2123_c0_g1_i26.	-4.64689	-3.99415
	TRINITY_DN3007_c0_g1_i18.p2	-4.32373	-5.30143	Q575S8	Globin	Cytoglobin-2
	TRINITY_DN15534_c0_g1_i3.p1	-3.65933	-2.61059	Q9N4J2	Mss4	Vitellogenin-3
	TRINITY_DN447_c4_g1_i3.	-3.36331	-2.91184
	TRINITY_DN786_c0_g1_i1.	-3.34591	-3.19291
	TRINITY_DN1706_c0_g4_i1.p1	-3.32464	-12.5089	P10323	Trypsin	Acrosin (EC 3.4.21.10) [Cleaved into: Acrosin light chain; Acrosin heavy chain]
	TRINITY_DN355_c0_g1_i1.	-3.258	-2.61507
	TRINITY_DN12835_c0_g1_i1.p1	-3.20524	-2.32844	Q8BIK6	Trypsin	Transmembrane protease serine 7 (EC 3.4.21.-) (Matriptase-3)
	TRINITY_DN72187_c0_g1_i1.	-3.08179	-10.6581
	TRINITY_DN3007_c0_g1_i14.p2	-3.01271	-5.68427	P11740	Globin	Extracellular globin-1 (Erythrocruorin) (Globin I)
	TRINITY_DN4368_c0_g1_i3.p1	-2.99993	-2.44312	O46101	Tetraspanin	Tetraspanin-2A
	TRINITY_DN1082_c0_g1_i3.p1	-2.98704	-13.0504	Q5QSK2	Trypsin	Transmembrane protease serine 11G (EC 3.4.21.-) (Serine protease DESC4) [Cleaved into: Transmembrane protease serine 11G non-catalytic chain; Transmembrane protease serine 11G catalytic chain]
	TRINITY_DN475_c0_g1_i9.p1	-2.88056	-9.55829	Q8VHJ4	Trypsin	Transmembrane protease serine 11D (EC 3.4.21.-) (Adrenal secretory serine protease) (AsP) (Airway trypsin-like protease) (AT) [Cleaved into: Transmembrane protease serine 11D non-catalytic chain; Transmembrane protease serine 11D catalytic chain]
	TRINITY_DN1059_c0_g3_i3.p1	-2.59992	-1.47336	P0C227	Globin	Globin (Myoglobin)
	TRINITY_DN2599_c1_g1_i3.p1	-2.5781	-8.02523	P82596	Lectin_C	Perlucin
	TRINITY_DN831_c0_g1_i12.p1	-2.44984	-2.0035	P22464	Annexin	Annexin B9 (Annexin IX) (Annexin-9)
	TRINITY_DN7046_c0_g1_i1.p1	-2.44866	-1.14702	P20974	ART	T-cell ecto-ADP-ribosyltransferase 2 (EC 2.4.2.31) (ADP-ribosyltransferase C2 and C3 toxin-like 2) (ARTC2) (Alloantigen Rt6.2) (Mono(ADP-ribosyl)transferase 2B) (NAD(+) glycohydrolase) (EC 3.2.2.5) (T-cell NAD(P)(+)--arginine ADP-ribosyltransferase 2) (T-cell mono(ADP-ribosyl)transferase 2) (T-cell surface protein Rt6.2)
	TRINITY_DN867_c0_g2_i4.p1	-2.29618	-2.68761	P82600	An_peroxidase	Chorion peroxidase (EC 1.11.1.7)
	TRINITY_DN4180_c0_g1_i7.p1	-2.28411	-1.67582	C1IBY4	Cystatin	Tabkunin 1 (Tabkunin) (Tabserpin)
	TRINITY_DN763_c8_g1_i1.p1	-2.25703	-1.73777	Q43779	Sod_Cu	Superoxide dismutase [Cu-Zn] 2 (EC 1.15.1.1)
	TRINITY_DN6598_c1_g1_i3.p1	-2.17364	-2.7978	P10978	RVT_2	Retrovirus-related Pol polyprotein from transposon TNT 1-94 [Includes: Protease (EC 3.4.23.-); Reverse transcriptase (EC 2.7.7.49); Endonuclease]
	TRINITY_DN4118_c0_g1_i2.p1	-2.09332	-4.00605	Q8R066	C1q	Complement C1q tumor necrosis factor-related protein 4 (C1q/TNF-related protein 4)
	TRINITY_DN1437_c0_g2_i1.p1	-2.09275	-2.22297	Q9PTU6	CBM_14	Uridylate-specific endoribonuclease (EC 4.6.1.-) (Pancreatic protein with two somatomedin-B domains) (Protein endoU)
	TRINITY_DN13220_c0_g1_i2.	-2.08257	-2.3633
	TRINITY_DN2429_c1_g1_i1.p1	-1.9397	-4.17118	Q9C0A0	COLFI	Contactin-associated protein-like 4 (Cell recognition molecule Caspr4)
	TRINITY_DN4786_c1_g1_i1.	-1.86271	-2.79386
	TRINITY_DN1266_c0_g1_i4.p1	-1.85124	-1.70295	O46101	Tetraspanin	Tetraspanin-2A
	TRINITY_DN1306_c0_g1_i2.p1	-1.80842	-2.36944	Q09225	Acyl_transf_3	Nose resistant to fluoxetine protein 6 (Protein nrf-6)
	TRINITY_DN931_c0_g1_i6.p1	-1.78592	-3.0268	Q7ZYC4	AMP-binding	Long-chain-fatty-acid--CoA ligase ACSBG2 (EC 6.2.1.3) (Acyl-CoA synthetase bubblegum family member 2) (Arachidonate--CoA ligase ACSBG2) (EC 6.2.1.15)
	TRINITY_DN16176_c0_g1_i5.	-1.77839	-3.36334
	TRINITY_DN143_c1_g1_i1.p1	-1.7579	-1.28011	Q29486	Alk_phosphatase	Alkaline phosphatase, tissue-nonspecific isozyme (AP-TNAP) (TNSALP) (EC 3.1.3.1) (Alkaline phosphatase liver/bone/kidney isozyme) (Phosphoamidase) (Phosphocreatine phosphatase) (EC 3.9.1.1)
	TRINITY_DN717_c5_g1_i6.p1	-1.66419	-2.01111	P16905	cNMP_binding	cAMP-dependent protein kinase type I regulatory subunit (DRI class I to class IV)
	TRINITY_DN2021_c0_g1_i9.p3	-1.64214	-2.11247	Q9VTZ6	PMM	Phosphomannomutase (EC 5.4.2.8) (Phosphomannomutase 2) (Phosphomannomutase type 2)
	TRINITY_DN8781_c0_g1_i4.p1	-1.59237	-2.9267	P45961	EF-hand_7	Calexcitin-2
	TRINITY_DN521_c0_g1_i4.p1	-1.58542	-1.61231	Q9ULT8	Ank_2	E3 ubiquitin-protein ligase HECTD1 (EC 2.3.2.26) (E3 ligase for inhibin receptor) (EULIR) (HECT domain-containing protein 1)
	TRINITY_DN2739_c1_g1_i1.	-1.58435	-1.25098
	TRINITY_DN7215_c0_g2_i1.	-1.57834	-1.41114
	TRINITY_DN4166_c0_g1_i2.p1	-1.56912	-11.6438	P49275	Trypsin	Mite allergen Der f 3 (EC 3.4.21.-) (Allergen Der f III) (allergen Der f 3)
	TRINITY_DN1360_c0_g1_i1.	-1.5493	-1.3872
	TRINITY_DN2516_c0_g2_i3.p1	-1.54213	-1.68779	Q7Z5L0	VOMI	Vitelline membrane outer layer protein 1 homolog
	TRINITY_DN177_c0_g1_i8.p1	-1.51764	-1.04107	Q91VU7	BET	Pseudouridylate synthase 7 homolog (EC 5.4.99.-)
	TRINITY_DN6063_c0_g1_i9.p1	-1.5084	-2.92669	A8K2U0	TED_complement	Alpha-2-macroglobulin-like protein 1 (C3 and PZP-like alpha-2-macroglobulin domain-containing protein 9)
	TRINITY_DN2440_c0_g1_i16.p1	-1.41757	-1.72103	Q61830	Lectin_C	Macrophage mannose receptor 1 (MMR) (CD antigen CD206)
	TRINITY_DN3570_c0_g1_i1.p1	-1.38196	-5.16213	P08218	Trypsin	Chymotrypsin-like elastase family member 2B (EC 3.4.21.71) (Elastase-2B)
	TRINITY_DN8116_c0_g1_i2.	-1.37812	-1.63092
	TRINITY_DN8781_c0_g1_i20.p1	-1.3389	-4.43954	P45961	EF-hand_7	Calexcitin-2
	TRINITY_DN4551_c0_g1_i1.p1	-1.32004	-1.61441	Q01603	An_peroxidase	Peroxidase (DmPO) (EC 1.11.1.7) (Chorion peroxidase)
	TRINITY_DN1847_c0_g1_i2.p1	-1.3155	-1.72756	Q25481	E1_DerP2_DerF2	Ecdysteroid-regulated 16 kDa protein
	TRINITY_DN1872_c0_g1_i3.p2	-1.27734	-1.49616	Q9VA27	p450	Cytochrome P450 4c3 (EC 1.14.-.-) (CYPIVC3)
	TRINITY_DN2739_c0_g1_i6.	-1.24413	-1.24215
	TRINITY_DN2810_c0_g1_i3.p1	-1.23584	-1.78881	Q9JMJ2	F-box-like	F-box/WD repeat-containing protein 4 (F-box and WD-40 domain-containing protein 4) (Protein hagoromo)
	TRINITY_DN7963_c0_g1_i2.p1	-1.21448	-1.90852	P00765	Trypsin	Trypsin-1 (EC 3.4.21.4) (Trypsin I)
	TRINITY_DN5480_c0_g1_i1.p1	-1.20484	-2.64213	P25784	Peptidase_C1	Digestive cysteine proteinase 3 (EC 3.4.22.-)
	TRINITY_DN5444_c0_g1_i4.p1	-1.17803	-1.35478	Q3T0A3	Trypsin	Complement factor D (EC 3.4.21.46) (Adipsin) (C3 convertase activator) (Properdin factor D)
	TRINITY_DN1003_c0_g1_i12.p2	-1.15074	-1.12444	Q6GPQ3	MFS_1	Major facilitator superfamily domain-containing protein 8
	TRINITY_DN1400_c0_g1_i4.p1	-1.10612	-1.05145	A8J4S9	Trehalase	Trehalase (EC 3.2.1.28) (Alpha,alpha-trehalase) (Alpha,alpha-trehalose glucohydrolase)
	TRINITY_DN521_c0_g1_i7.p1	-1.07097	-1.71499	Q9ULT8	Ank_2	E3 ubiquitin-protein ligase HECTD1 (EC 2.3.2.26) (E3 ligase for inhibin receptor) (EULIR) (HECT domain-containing protein 1)
	TRINITY_DN809_c6_g1_i4.p2	-1.06526	-1.59959	P41996	CBM_14	Chondroitin proteoglycan-2 (Cytokinesis protein B0280.5)
	TRINITY_DN433_c0_g1_i5.p1	-1.04991	-1.75386	P69526	Trypsin	Transmembrane protease serine 9 (EC 3.4.21.-) (Polyserase-I) (Polyserine protease 1) (Polyserase-1) [Cleaved into: Serase-1; Serase-2; Serase-3]
	TRINITY_DN2847_c1_g3_i1.	-1.04531	-2.07073
	TRINITY_DN8325_c0_g1_i1.	-1.0438	-1.90424
	TRINITY_DN4846_c0_g1_i6.p1	-1.01547	-1.34219	Q9NX05		Constitutive coactivator of PPAR-gamma-like protein 2 (Protein FAM120C) (Tumor antigen BJ-HCC-21)
	TRINITY_DN1564_c0_g1_i11.p1	-1.01401	-1.14958	O16796	Peptidase_M13_N	Neprilysin-11 (EC 3.4.24.-)
	TRINITY_DN2_c0_g1_i14.p3	-1.0126	-12.8434	Q925U4	Glyco_hydro_47	ER degradation-enhancing alpha-mannosidase-like protein 1
Inconsistent DETs (Up-KE1/Down-KB11)	TRINITY_DN50_c1_g1_i2.p1	11.0439	-11.8236	Q08CZ0	HECT	Ubiquitin-protein ligase E3B (EC 2.3.2.26) (HECT-type ubiquitin transferase E3B)
	TRINITY_DN103_c0_g2_i2.p2	9.61042	-5.83762	Q9UBT2	ThiF	SUMO-activating enzyme subunit 2 (EC 2.3.2.-) (Anthracycline-associated resistance ARX) (Ubiquitin-like 1-activating enzyme E1B) (Ubiquitin-like modifier-activating enzyme 2)
	TRINITY_DN50_c1_g1_i15.p1	9.55469	-8.79896	Q08CZ0	HECT	Ubiquitin-protein ligase E3B (EC 2.3.2.26) (HECT-type ubiquitin transferase E3B)
	TRINITY_DN3509_c0_g1_i18.p1	5.51891	-7.54173	Q7SZT7	RRM_1	ELAV-like protein 4 (Protein ElrD)
	TRINITY_DN4136_c0_g1_i5.p3	4.62051	-4.69617	Q9NQP4	Prefoldin_2	Prefoldin subunit 4 (Protein C-1)
	TRINITY_DN974_c2_g1_i5.p1	3.91288	-2.65034	Q9VIS1	RhoGAP	GTPase-activating protein CdGAPr (d-CdGAPr)
	TRINITY_DN3851_c0_g1_i1.p1	3.8128	-8.59516	Q9V7U0	Chitin_bind_4	Pro-resilin
	TRINITY_DN5090_c0_g1_i3.p1	3.75991	-2.62448	O46037	Vinculin	Vinculin
	TRINITY_DN2208_c0_g3_i1.	3.06527	-2.4339
	TRINITY_DN1049_c0_g1_i2.p1	3.03992	-1.67401	P80147	Aminotran_3	4-aminobutyrate aminotransferase, mitochondrial (EC 2.6.1.19) ((S)-3-amino-2-methylpropionate transaminase) (EC 2.6.1.22) (GABA aminotransferase) (GABA-AT) (Gamma-amino-N-butyrate transaminase) (GABA transaminase) (GABA-T) (L-AIBAT)
	TRINITY_DN4158_c0_g1_i4.	2.96053	-1.63127
	TRINITY_DN1487_c0_g1_i3.p1	2.886	-1.66049	Q9VMM6	CBM_14	Protein obstructor-E
	TRINITY_DN897_c0_g1_i14.p1	2.85723	-8.22007	Q69ZT9	RabGAP-TBC	TBC1 domain family member 30
	TRINITY_DN8782_c0_g1_i1.p1	2.79857	-1.84452	P27393	Collagen	Collagen alpha-2(IV) chain
	TRINITY_DN299_c2_g1_i5.p1	2.79806	-3.19143	P16292	Trypsin	Coagulation factor IX (EC 3.4.21.22) (Christmas factor)
	TRINITY_DN18369_c0_g1_i5.p1	2.74555	-1.62034	D8PJU0		Velvet complex subunit B
	TRINITY_DN2422_c0_g1_i9.p1	2.58869	-4.81289	Q04519	Metallophos	Sphingomyelin phosphodiesterase (EC 3.1.4.12) (EC 3.1.4.3) (Acid sphingomyelinase) (ASMase) [Cleaved into: Sphingomyelin phosphodiesterase, processed form]
	TRINITY_DN1044_c0_g1_i2.p1	2.42687	-9.8	Q7Z6B7	RhoGAP	SLIT-ROBO Rho GTPase-activating protein 1 (srGAP1) (Rho GTPase-activating protein 13)
	TRINITY_DN836_c0_g1_i14.p1	2.33319	-1.63886	Q5ZJ65	FAM76	Protein FAM76A
	TRINITY_DN4518_c0_g1_i2.p1	2.3294	-2.81209	Q8BRK8	Pkinase	5'-AMP-activated protein kinase catalytic subunit alpha-2 (AMPK subunit alpha-2) (EC 2.7.11.1) (Acetyl-CoA carboxylase kinase) (ACACA kinase) (EC 2.7.11.27) (Hydroxymethylglutaryl-CoA reductase kinase) (HMGCR kinase) (EC 2.7.11.31)
	TRINITY_DN8629_c0_g1_i8.p1	2.24422	-2.1091	Q6P8K8	Peptidase_M14	Carboxypeptidase A4 (EC 3.4.17.-)
	TRINITY_DN12457_c0_g1_i1.p1	2.16624	-1.40635	Q5R9A7	Mem_trans	Integral membrane protein GPR155
	TRINITY_DN814_c0_g1_i10.p2	2.09741	-2.77173	P56251	Globin	Hemoglobin subunit beta (Beta-globin) (Hemoglobin beta chain)
	TRINITY_DN814_c0_g1_i3.p1	2.06308	-1.67719	P56251	Globin	Hemoglobin subunit beta (Beta-globin) (Hemoglobin beta chain)
	TRINITY_DN711_c0_g1_i3.p1	2.02346	-3.79825	Q8NEV4	Myosin_head	Myosin-IIIa (EC 2.7.11.1)
	TRINITY_DN814_c0_g1_i12.p1	1.97592	-1.72676	P56251	Globin	Hemoglobin subunit beta (Beta-globin) (Hemoglobin beta chain)
	TRINITY_DN814_c0_g1_i2.p1	1.96439	-2.76975	P56251	Globin	Hemoglobin subunit beta (Beta-globin) (Hemoglobin beta chain)
	TRINITY_DN681_c0_g1_i2.	1.91648	-3.39976
	TRINITY_DN447_c5_g1_i5.p1	1.82674	-2.87135	Q8VHC8	Glyco_hydro_38N	Lysosomal alpha-mannosidase (Laman) (EC 3.2.1.24) (Lysosomal acid alpha-mannosidase) (Mannosidase alpha class 2B member 1) (Mannosidase alpha-B)
	TRINITY_DN458_c1_g1_i1.p1	1.74543	-3.89297	Q6DKB0	5_nucleotid	Cytosolic purine 5'-nucleotidase (EC 3.1.3.5) (EC 3.1.3.99) (Cytosolic nucleoside phosphotransferase 5'N) (EC 2.7.1.77)
	TRINITY_DN2326_c0_g1_i12.p1	1.72687	-1.70192	Q8BIZ1	PID	Ankyrin repeat and sterile alpha motif domain-containing protein 1B (Amyloid-beta protein intracellular domain-associated protein 1) (AIDA-1) (E2A-PBX1-associated protein) (EB-1)
	TRINITY_DN681_c0_g1_i1.p1	1.70758	-1.05255	Q17RR3	Lipase	Pancreatic lipase-related protein 3 (PL-RP3) (EC 3.1.1.3)
	TRINITY_DN4158_c0_g2_i2.p1	1.70298	-3.16637	O00560	PDZ	Syntenin-1 (Melanoma differentiation-associated protein 9) (MDA-9) (Pro-TGF-alpha cytoplasmic domain-interacting protein 18) (TACIP18) (Scaffold protein Pbp1) (Syndecan-binding protein 1)
	TRINITY_DN6709_c0_g1_i8.p1	1.67688	-8.48617	Q09225	Acyl_transf_3	Nose resistant to fluoxetine protein 6 (Protein nrf-6)
	TRINITY_DN814_c0_g1_i1.p2	1.67095	-2.24012	P56251	Globin	Hemoglobin subunit beta (Beta-globin) (Hemoglobin beta chain)
	TRINITY_DN2713_c0_g2_i2.p1	1.65068	-1.91672	P27393	Collagen	Collagen alpha-2(IV) chain
	TRINITY_DN4_c0_g3_i1.p1	1.62386	-1.10307	Q8KQN8	Peptidase_S51	Cyanophycinase (EC 3.4.15.6) (Extracellular CGPase) (CPHEpa) (Extracellular cyanophycinase)
	TRINITY_DN319_c0_g1_i10.p1	1.57694	-1.34097	Q2V2M9	FH2	FH1/FH2 domain-containing protein 3 (Formactin-2) (Formin homolog overexpressed in spleen 2) (hFHOS2)
	TRINITY_DN814_c0_g1_i5.p2	1.54199	-1.7819	P56251	Globin	Hemoglobin subunit beta (Beta-globin) (Hemoglobin beta chain)
	TRINITY_DN1064_c0_g1_i12.p1	1.46218	-1.28921	Q05319	Trypsin	Serine proteinase stubble (EC 3.4.21.-) (Protein stubble-stubbloid) [Cleaved into: Serine proteinase stubble non-catalytic chain; Serine proteinase stubble catalytic chain]
	TRINITY_DN1441_c0_g2_i7.p1	1.46058	-1.6009	P25782	Peptidase_C1	Digestive cysteine proteinase 2 (EC 3.4.22.-)
	TRINITY_DN550_c0_g1_i10.p1	1.40996	-1.37973	Q9VUA0	DUF1604	G patch domain-containing protein 1 homolog
	TRINITY_DN5014_c0_g1_i7.p1	1.35777	-1.46893	O18391	Abhydrolase_1	Probable serine hydrolase (EC 3.1.-.-) (Kraken protein)
	TRINITY_DN814_c0_g1_i13.p1	1.32843	-1.97979	P56251	Globin	Hemoglobin subunit beta (Beta-globin) (Hemoglobin beta chain)
	TRINITY_DN3274_c0_g2_i2.p1	1.3185	-8.2908	Q5RJ80	C1q	Caprin-2 (RNA granule protein 140)
	TRINITY_DN2546_c0_g2_i17.p1	1.2931	-1.24088	Q4V6M7	Peptidase_C78	Probable Ufm1-specific protease 1 (UfSP1) (EC 3.4.22.-)
	TRINITY_DN4847_c0_g1_i11.	1.23889	-2.86176
	TRINITY_DN5565_c0_g1_i3.p1	1.2387	-1.83023	Q6NN85	DSPc	Protein phosphatase Slingshot (EC 3.1.3.16) (EC 3.1.3.48)
	TRINITY_DN1209_c0_g1_i11.p1	1.23304	-1.33847	O15068	RhoGEF	Guanine nucleotide exchange factor DBS (DBL's big sister) (MCF2-transforming sequence-like protein)
	TRINITY_DN3337_c0_g1_i8.p1	1.22916	-3.27718	Q5RJ80	C1q	Caprin-2 (RNA granule protein 140)
	TRINITY_DN4235_c0_g3_i1.p1	1.20841	-2.52733	Q9VSA3	Acyl-CoA_dh_1	Probable medium-chain specific acyl-CoA dehydrogenase, mitochondrial (MCAD) (EC 1.3.8.7)
	TRINITY_DN390_c8_g1_i1.p1	1.17638	-1.36534	B7YZV4	PDEase_I	Dual specificity calcium/calmodulin-dependent 3',5'-cyclic nucleotide phosphodiesterase 1 (PDE1) (EC 3.1.4.17)
	TRINITY_DN13482_c0_g1_i5.p1	1.16209	-1.43809	Q09388	7tm_1	Muscarinic acetylcholine receptor gar-2 (G-protein-linked acetylcholine receptor 2)
	TRINITY_DN1300_c0_g1_i4.p1	1.15956	-3.34636	Q9VYY9	RabGAP-TBC	Ecotropic viral integration site 5 ortholog
	TRINITY_DN1448_c0_g1_i17.p2	1.14827	-10.4054	Q6P0U0	Amidohydro_1	N-acetylglucosamine-6-phosphate deacetylase (GlcNAc 6-P deacetylase) (EC 3.5.1.25) (Amidohydrolase domain-containing protein 2)
	TRINITY_DN1819_c0_g1_i3.p1	1.14674	-12.5226	P39039	Lectin_C	Mannose-binding protein A (MBP-A) (Mannan-binding protein) (Ra-reactive factor polysaccharide-binding component p28B) (RaRF p28B)
	TRINITY_DN965_c1_g2_i3.p1	1.14331	-1.15897	Q6IMI6	Sulfotransfer_1	Sulfotransferase 1C3 (ST1C3) (EC 2.8.2.1) (EC 2.8.2.2)
	TRINITY_DN2422_c0_g1_i3.p1	1.13676	-1.083	Q04519	Metallophos	Sphingomyelin phosphodiesterase (EC 3.1.4.12) (EC 3.1.4.3) (Acid sphingomyelinase) (ASMase) [Cleaved into: Sphingomyelin phosphodiesterase, processed form]
	TRINITY_DN14273_c0_g1_i1.p1	1.10215	-1.60596	Q9U943		Apolipophorins [Cleaved into: Apolipophorin-2 (Apolipophorin II) (apoLp-2); Apolipophorin-1 (Apolipophorin I) (apoLp-1)]
	TRINITY_DN1302_c0_g1_i9.p1	1.08888	-5.0778	Q9CPW0	COLFI	Contactin-associated protein-like 2 (Cell recognition molecule Caspr2)
	TRINITY_DN501_c0_g1_i1.p1	1.07771	-4.76644	P38404	G-alpha	Guanine nucleotide-binding protein G(o) subunit alpha
	TRINITY_DN1260_c0_g2_i1.p1	1.06221	-1.01052	P42280	Trypsin	Trypsin zeta (EC 3.4.21.4)
	TRINITY_DN2965_c0_g1_i4.p1	1.03575	-1.3818	P42260	ANF_receptor	Glutamate receptor ionotropic, kainate 2 (GluK2) (Glutamate receptor 6) (GluR-6) (GluR6)
	TRINITY_DN405_c0_g1_i7.p1	1.02377	-1.09875	P0C227	Globin	Globin (Myoglobin)
	TRINITY_DN1663_c0_g2_i9.p1	1.01295	-8.98363	P15372	Arrestin_C	Phosrestin-2 (Arrestin-1) (Arrestin-A) (Phosrestin II)
Inconsistent DETs (Down-KE1/Up-KB11)	TRINITY_DN2774_c0_g1_i18.p2	-12.8619	10.768	O15297	PP2C	Protein phosphatase 1D (EC 3.1.3.16) (Protein phosphatase 2C isoform delta) (PP2C-delta) (Protein phosphatase magnesium-dependent 1 delta) (p53-induced protein phosphatase 1)
	TRINITY_DN136_c1_g1_i16.p2	-11.5476	1.60667	P27619	Dynamin_M	Dynamin (EC 3.6.5.5) (Protein shibire) (dDyn)
	TRINITY_DN5777_c1_g1_i5.p1	-11.1589	2.31831	Q9VGZ1	Radical_SAM	CDK5RAP1-like protein
	TRINITY_DN2203_c0_g1_i34.p1	-10.392	10.3266	Q24020	Gelsolin	Protein flightless-1 (Flightless-I)
	TRINITY_DN22582_c0_g1_i6.p1	-10.3827	2.61585	Q8NEE6	GCIP	Dynein regulatory complex subunit 6 (F-box and leucine-rich repeat protein 13) (F-box/LRR-repeat protein 13)
	TRINITY_DN411_c0_g1_i6.p1	-9.89506	3.02223	Q27504	Carb_anhydrase	Putative carbonic anhydrase 3 (EC 4.2.1.1) (Carbonate dehydratase 3)
	TRINITY_DN191_c0_g1_i7.p1	-9.21292	1.57794	P0C6U3	LRR_4	Replicase polyprotein 1a (pp1a) (ORF1a polyprotein) [Cleaved into: Non-structural protein 1 (nsp1) (p28); Non-structural protein 2 (nsp2) (p65); Papain-like protease nsp3 (PL-PRO) (EC 3.4.19.12) (EC 3.4.22.-) (Non-structural protein 3) (nsp3) (PL1-PRO/PL2-PRO) (PL1/PL2) (PL2-PRO) (Papain-like proteinases 1/2) (p210); Non-structural protein 4 (nsp4) (Peptide HD2) (p44); 3C-like proteinase nsp5 (3C…
	TRINITY_DN411_c0_g1_i3.p1	-6.86737	2.37884	Q27504	Carb_anhydrase	Putative carbonic anhydrase 3 (EC 4.2.1.1) (Carbonate dehydratase 3)
	TRINITY_DN87_c0_g1_i3.p1	-6.62034	3.27485	Q01887	PK_Tyr_Ser-Thr	Tyrosine-protein kinase RYK (EC 2.7.10.1) (Kinase VIK) (Met-related kinase) (NYK-R)
	TRINITY_DN738_c0_g1_i17.p1	-5.78376	4.72757	Q9VF87	FragX_IP	Cytoplasmic FMR1-interacting protein (Specifically Rac1-associated protein 1) (DSra-1)
	TRINITY_DN808_c0_g2_i3.p1	-5.56043	1.82249	Q01617	RRM_1	Protein couch potato
	TRINITY_DN1121_c0_g1_i1.p1	-5.22963	3.5544	P24014	LRR_4	Protein slit (dSlit) [Cleaved into: Protein slit N-product; Protein slit C-product]
	TRINITY_DN738_c0_g1_i5.p1	-5.14178	5.58831	Q9VF87	FragX_IP	Cytoplasmic FMR1-interacting protein (Specifically Rac1-associated protein 1) (DSra-1)
	TRINITY_DN1034_c0_g1_i8.p1	-4.51453	4.3327	P00774	Trypsin	Chymotrypsin-like elastase family member 2A (EC 3.4.21.71) (Elastase-2) (Elastase-2A)
	TRINITY_DN554_c0_g1_i8.p1	-4.42424	5.37411	P26262	Trypsin	Plasma kallikrein (EC 3.4.21.34) (Fletcher factor) (Kininogenin) (Plasma prekallikrein) [Cleaved into: Plasma kallikrein heavy chain; Plasma kallikrein light chain]
	TRINITY_DN1828_c1_g1_i8.	-3.85771	5.02986
	TRINITY_DN3744_c0_g1_i7.p1	-3.49853	3.72822	P80317	Cpn60_TCP1	T-complex protein 1 subunit zeta (TCP-1-zeta) (CCT-zeta-1)
	TRINITY_DN993_c0_g1_i14.p1	-2.81197	3.23098	Q5T653	Ribosomal_L2_C	39S ribosomal protein L2, mitochondrial (L2mt) (MRP-L2) (Mitochondrial large ribosomal subunit protein uL2m)
	TRINITY_DN1048_c2_g1_i4.p2	-2.7611	2.04238	P10383		Protein ovarian tumor locus
	TRINITY_DN16_c2_g1_i6.	-2.67204	2.16996
	TRINITY_DN736_c0_g1_i4.p1	-2.65825	1.83393	P54627	Trypsin	Trypsin epsilon (EC 3.4.21.4)
	TRINITY_DN3487_c0_g1_i2.p1	-2.54296	1.41415	Q17320	ABC2_membrane	Protein white
	TRINITY_DN91_c0_g1_i13.p1	-2.40893	2.36606	A9ZSZ2	Piwi	Piwi-like protein Ago3 (BmAGO3) (EC 3.1.26.-)
	TRINITY_DN3067_c0_g1_i15.p1	-2.39718	2.91219	Q9W0T5	Ion_trans	Transient receptor potential channel pyrexia
	TRINITY_DN475_c2_g1_i8.p1	-2.28536	1.76116	O60235	Trypsin	Transmembrane protease serine 11D (EC 3.4.21.-) (Airway trypsin-like protease) [Cleaved into: Transmembrane protease serine 11D non-catalytic chain; Transmembrane protease serine 11D catalytic chain]
	TRINITY_DN4201_c0_g1_i12.p2	-2.04951	1.15496	Q9GMB0	Ribophorin_I	Dolichyl-diphosphooligosaccharide--protein glycosyltransferase subunit 1 (Dolichyl-diphosphooligosaccharide--protein glycosyltransferase 67 kDa subunit) (Ribophorin I) (RPN-I) (Ribophorin-1)
	TRINITY_DN1051_c0_g1_i21.p1	-1.87913	1.20023	Q5RDB1	Mob1_phocein	MOB-like protein phocein (Mob1 homolog 3) (Mob3) (Mps one binder kinase activator-like 3) (Preimplantation protein 3)
	TRINITY_DN187_c0_g1_i4.p1	-1.87705	12.203	Q9JJ31	Cullin	Cullin-5 (CUL-5) (Vasopressin-activated calcium-mobilizing receptor 1) (VACM-1)
	TRINITY_DN2437_c0_g1_i9.p1	-1.87362	2.01016	O35130	EMG1	Ribosomal RNA small subunit methyltransferase NEP1 (EC 2.1.1.-) (18S rRNA (pseudouridine(1248)-N1)-methyltransferase) (18S rRNA Psi1248 methyltransferase) (Nucleolar protein EMG1 homolog) (Protein C2f) (Ribosome biogenesis protein NEP1)
	TRINITY_DN4201_c0_g1_i6.p2	-1.8673	1.84543	Q4R4T0	Ribophorin_I	Dolichyl-diphosphooligosaccharide--protein glycosyltransferase subunit 1 (Dolichyl-diphosphooligosaccharide--protein glycosyltransferase 67 kDa subunit) (Ribophorin I) (RPN-I) (Ribophorin-1)
	TRINITY_DN2944_c0_g1_i6.p1	-1.77228	1.26805	Q15459	PRP21_like_P	Splicing factor 3A subunit 1 (SF3a120) (Spliceosome-associated protein 114) (SAP 114)
	TRINITY_DN1238_c0_g1_i24.p1	-1.53717	9.92211	Q8BH74	Nup84_Nup100	Nuclear pore complex protein Nup107 (107 kDa nucleoporin) (Nucleoporin Nup107)
	TRINITY_DN1521_c0_g1_i14.p1	-1.36247	1.09431	Q6DGP2	SYF2	Pre-mRNA-splicing factor syf2
	TRINITY_DN150_c0_g1_i2.p1	-1.31652	2.61748	Q9EPQ8	zf-HC5HC2H	Transcription factor 20 (TCF-20) (Nuclear factor SPBP) (Stromelysin-1 PDGF-responsive element-binding protein) (SPRE-binding protein)
	TRINITY_DN36_c1_g1_i26.p1	-1.26747	1.17804	Q7K4B6	TMTC_DUF1736	Protein O-mannosyl-transferase Tmtc3 (EC 2.4.1.109) (Transmembrane and TPR repeat-containing protein 3)
	TRINITY_DN5272_c0_g1_i2.p1	-1.25875	1.061	P43487	Ran_BP1	Ran-specific GTPase-activating protein (Ran-binding protein 1) (RanBP1)
	TRINITY_DN1087_c1_g1_i8.p1	-1.25212	2.21704	Q5DU02	UCH	Ubiquitin carboxyl-terminal hydrolase 22 (EC 3.4.19.12) (Deubiquitinating enzyme 22) (Ubiquitin thioesterase 22) (Ubiquitin-specific-processing protease 22)
	TRINITY_DN929_c0_g1_i3.p1	-1.18493	1.7011	O18178	B56	Serine/threonine-protein phosphatase 2A regulatory subunit pptr-1 (Serine/threonine-protein phosphatase 2A 56kDa regulatory subunit pptr-1) (Serine/threonine-protein phosphatase 2A regulatory subunit B' pptr-1)
	TRINITY_DN7553_c0_g2_i12.p1	-1.12093	1.3141	Q9VB74	Nkap_C	NKAP family protein CG6066
	TRINITY_DN2689_c0_g1_i18.p1	-1.07321	2.01057	Q32NQ8	zf-RING_5	RING finger protein 10
	TRINITY_DN125_c0_g1_i1.p2	-1.05717	1.1169	Q24134	TH1	Negative elongation factor D
	TRINITY_DN1998_c0_g1_i11.p1	-1.02525	3.63059	Q3SWZ4	RNase_PH	Exosome complex component RRP45 (Exosome component 9)
	TRINITY_DN2305_c0_g1_i15.p1	-1.02268	1.85666	Q7PX35	MIF4G_like_2	Nuclear cap-binding protein subunit 1 (80 kDa nuclear cap-binding protein) (CBP80) (NCBP 80 kDa subunit)
	TRINITY_DN2309_c0_g1_i1.p1	-1.01281	1.51855	Q0IHH9	BTB	Speckle-type POZ protein B
