# Supplementary material for: Comparative transcriptome analysis of two Daphnia galeata genotypes displaying contrasting phenotypic variation induced by fish kairomones in the same environment of the Han River, Korea
Source: BMC Genomics. 2023 Oct 2;24:580. doi: 10.1186/s12864-023-09701-x (PMC10544471; doi:10.1186/s12864-023-09701-x)
Supplement: Supplementary file 5 — Supplementary Material 5 [file 12864_2023_9701_MOESM5_ESM.xlsx]

## Sheet: genotype_KE1_BP
Table S8. List of enriched GO categories in terms of biological process (BP), molecular function (MF), and cellular component (CC) in both genotypes.
GO ID	Functional Category	Enrichment FDR	Genes in list	Total genes	Fold Enrichment	Genes Names
GO:0048731	System development	9.25821e-20	86	1788	3.05381	AnxB9 Col4a1 Ddc Pkg21D Hr3 dib Lar dnc fj Ca-alpha1D mle rt S Sb Scm Sh shi slo sn ttk vn ct Ptp10D Gad1 Syn Sox15 hdc Lac tutl dia ine Arf102F Nrx-IV cher wun dos loco Tsp2A DIP2 RhoGAPp190 Noa36 drpr ssh ppk28 spz3 C1GalTA CdGAPr sky scaf Mmp2 Cyp301a1 atk Sra-1 Octbeta1R RhoGAP100F Vav frc dome Stim Mical Patj sif spin sls Chd1 alphaSnap Pka-R1 Dys flr sing NT1 tinc norpA cnc hts sli how CaMK…
GO:0065008	Regulation of biological quality	8.99721e-16	68	1350	3.19806	nAChRbeta1 nAChRalpha2 Arr1 Col4a1 dib Lar fj fliI Hsc70-3 rt S Sh shi slo ttk w Gad1 Syn Plc21C Pabp2 Lac dia ine Arf102F Nrx-IV tim Clk GluClalpha RhoGAPp190 drpr ssh SK Trpgamma CarT sky scaf CG8399 DAT Sra-1 ChT Octbeta1R beta-PheRS unc80 Hex-t2 Stim Cadps Patj shakB NaCP60E sif spin alphaSnap Dys flr Pdfr NT1 Shab Vha16-1 norpA cnc hts Glut1 CaMKII wupA para caz ich flz
GO:0009653	Anatomical structure morphogenesis	1.32838e-15	72	1523	3.00154	Cf2 Col4a1 dib Lar dnc fj fliI mle rt S Scm Sh shi sn ttk vn ct Ptp10D Pxd Sox15 PCNA hdc Lac tutl dia Nrx-IV cher Orc2 dos loco DIP2 RhoGAPp190 Ndg drpr ssh spz3 C1GalTA CdGAPr scaf Mmp2 Cyp301a1 Sra-1 RhoGAP100F Vav frc dome Stim Mical Patj sif spin sls Chd1 alphaSnap Dys flr sing NT1 tinc Pxt norpA cnc hts sli how Dscam2 Doa br wupA Duox ich flz
GO:0007610	Behavior	2.2287e-14	42	572	4.66192	Ddc dnc Hn mle S Sh shi slo vn w Ptp10D Gad1 Syn Plc21C TkR99D Calr tutl EbpIII cher tim Dyrk2 mGluR Clk drpr ppk28 Trpgamma DAT NPFR unc80 dome Dop2R shakB NaCP60E spin Pka-R1 Pdfr Shab norpA CaMKII Pde1c para caz
GO:0023052	Signaling	2.32453e-14	81	1994	2.57912	mAChR-A nAChRbeta1 nAChRalpha2 Arr1 Col4a1 Hr3 Lar dnc fj Hsc70-3 Ca-alpha1D otu rt Sh shi slo ttk vn Ptp10D Syn Plc21C GluRIA TkR99D Eip63F-1 Calr ine Arf102F tim Hr38 Hydr2 wun Nurf-38 dos Dyrk2 stnB Mo25 mGluR loco Rpt6 GluClalpha Pli RhoGAPp190 botv Rpn11 spz3 CdGAPr sky Mmp2 DAT NPFR Gyc88E pinta Octbeta1R REPTOR RhoGAP100F Vav dome Dop2R Cadps shakB NaCP60E sif spin alphaSnap Pka-R1 Pkcdelt…
GO:0048468	Cell development	1.36629e-13	65	1399	2.9499	Cf2 Col4a1 Lar dnc fliI Ca-alpha1D mle otu rt S Scm Sh shi sn ttk vn ct Ptp10D Pxd PCNA hdc tutl dia ine Nrx-IV cher Hydr2 Orc2 wun dos loco Tsp2A DIP2 RhoGAPp190 drpr ssh C1GalTA CdGAPr sky Mmp2 CG7483 Sra-1 RhoGAP100F Vav dome Mical Patj sif spin sls Chd1 Pka-R1 flr NT1 tinc Pxt norpA cnc hts sli how Dscam2 Doa br wupA
GO:0032989	Cellular component morphogenesis	1.37182e-13	41	582	4.47273	Cf2 Lar dnc fliI mle rt S Scm Sh shi sn ttk ct Ptp10D Pxd PCNA tutl cher Orc2 DIP2 RhoGAPp190 Ndg ssh CdGAPr Mmp2 Sra-1 RhoGAP100F Vav Mical sif sls flr NT1 Pxt cnc hts sli how Dscam2 br wupA
GO:0048513	Animal organ development	1.47127e-13	60	1219	3.12507	AnxB9 Col4a1 Ddc Pkg21D Hr3 Lar fj rt S Sb Scm shi sn ttk vn ct Sox15 hdc Lac tutl dia Arf102F Nrx-IV cher dos loco RhoGAPp190 Noa36 drpr ssh C1GalTA scaf Mmp2 Cyp301a1 atk Sra-1 RhoGAP100F Vav frc dome Stim sif sls Chd1 alphaSnap Pka-R1 Dys flr sing tinc norpA sli how Doa br wupA Duox caz ich flz
GO:0003008	System process	2.02523e-13	45	714	4.00153	nAChRbeta1 nAChRalpha2 Arr1 Col4a1 Ddc dnc Hn Ca-alpha1D S Sh shi vn w ct Ptp10D Gad1 Syn TkR99D dia ine Nrx-IV cher tim Dyrk2 mGluR loco Clk GluClalpha CG4928 Trpgamma CarT NPFR pinta dome Dop2R NaCP60E sif Pka-R1 Shab norpA how CaMKII Doa wupA para
GO:0007399	Nervous system development	4.13963e-13	57	1141	3.17176	Hr3 dib Lar dnc fj Ca-alpha1D mle S Scm Sh slo sn ttk vn ct Ptp10D Gad1 Syn hdc tutl ine Nrx-IV cher dos loco Tsp2A DIP2 RhoGAPp190 drpr ssh spz3 C1GalTA CdGAPr sky Mmp2 Sra-1 Octbeta1R RhoGAP100F Vav Mical Patj sif spin Pka-R1 flr NT1 tinc cnc hts sli how CaMKII Dscam2 Doa br wupA caz
GO:0048869	Cellular developmental process	5.17143e-12	70	1734	2.56307	Cf2 Col4a1 Lar dnc fj fliI Ca-alpha1D mle otu rt S Scm Sh shi sn ttk vn ct Ptp10D Pxd Sox15 PCNA hdc tutl dia ine Nrx-IV cher Hydr2 Orc2 wun dos loco Tsp2A DIP2 RhoGAPp190 Ndg drpr ssh Klp10A C1GalTA CdGAPr sky Mmp2 CG7483 Sra-1 RhoGAP100F Vav dome Mical Patj sif spin sls Chd1 Pka-R1 flr sing NT1 tinc Pxt norpA cnc hts sli how Dscam2 Doa br wupA
GO:0030154	Cell differentiation	1.17471e-11	69	1723	2.54258	Cf2 Col4a1 Lar dnc fj fliI Ca-alpha1D mle otu rt S Scm Sh shi sn ttk vn ct Ptp10D Pxd Sox15 PCNA hdc tutl dia ine Nrx-IV cher Hydr2 Orc2 wun dos loco Tsp2A DIP2 RhoGAPp190 drpr ssh Klp10A C1GalTA CdGAPr sky Mmp2 CG7483 Sra-1 RhoGAP100F Vav dome Mical Patj sif spin sls Chd1 Pka-R1 flr sing NT1 tinc Pxt norpA cnc hts sli how Dscam2 Doa br wupA
GO:0009605	Response to external stimulus	3.71187e-11	51	1046	3.09564	Arr1 Ddc Lar otu Sh shi w ct Ptp10D Gad1 Plc21C tutl dia EbpIII cher tim wun loco Clk DIP2 Pli drpr spz3 Trpgamma CdGAPr CarT Mmp2 pyx Sra-1 pinta REPTOR RhoGAP100F Vav CG32795 dome Mical shakB spin Pdfr Gprk1 NT1 norpA hts sli CaMKII Dscam2 Doa rudhira br Duox para
GO:0022607	Cellular component assembly	4.66796e-11	60	1403	2.71522	Cf2 Lar fliI mle rt S Sb Sh shi slo sn ttk vn Gad1 Syn Pxd TfIIB PCNA Lac dia Nrx-IV cher Orc2 wun Ran loco Rpt6 RpL3 Tsp2A Ndg ssh Klp10A C1GalTA Mmp2 YME1L atk CG7483 Sra-1 Octbeta1R RhoGAP100F Mical His4:CG33899 Patj shakB sif spin sls Chd1 alphaSnap flr Pxt Shab Skeletor cnc hts how CaMKII br wupA caz
GO:0042221	Response to chemical	4.66796e-11	57	1285	2.81633	mAChR-A Ddc Lar dnc Hsc70-3 S Sh shi vn ct Ptp10D Gad1 Syn Pxd TkR99D Calr PCNA tutl ine cher Hr38 Hydr2 wun Nurf-38 Dyrk2 kraken Clk DIP2 botv ppk28 CdGAPr Mmp2 DAT Pmm2 NPFR Gyc88E Sra-1 REPTOR RhoGAP100F Vav dome Stim Mical Dop2R NaCP60E spin Pka-R1 Pdfr NT1 Pxt norpA hts sli Hr4 Dscam2 br Duox
GO:0007268	Chemical synaptic transmission	1.29459e-10	27	318	5.39074	mAChR-A nAChRbeta1 nAChRalpha2 dnc rt Sh shi slo Syn Plc21C TkR99D Arf102F stnB mGluR Rpt6 GluClalpha sky DAT Dop2R Cadps alphaSnap Pka-R1 Dys NT1 Shab cpo CaMKII
GO:0098916	Anterograde trans-synaptic signaling	1.29459e-10	27	318	5.39074	mAChR-A nAChRbeta1 nAChRalpha2 dnc rt Sh shi slo Syn Plc21C TkR99D Arf102F stnB mGluR Rpt6 GluClalpha sky DAT Dop2R Cadps alphaSnap Pka-R1 Dys NT1 Shab cpo CaMKII
GO:0099537	Trans-synaptic signaling	1.41957e-10	27	320	5.35705	mAChR-A nAChRbeta1 nAChRalpha2 dnc rt Sh shi slo Syn Plc21C TkR99D Arf102F stnB mGluR Rpt6 GluClalpha sky DAT Dop2R Cadps alphaSnap Pka-R1 Dys NT1 Shab cpo CaMKII
GO:0099536	Synaptic signaling	2.59653e-10	27	329	5.2105	mAChR-A nAChRbeta1 nAChRalpha2 dnc rt Sh shi slo Syn Plc21C TkR99D Arf102F stnB mGluR Rpt6 GluClalpha sky DAT Dop2R Cadps alphaSnap Pka-R1 Dys NT1 Shab cpo CaMKII
GO:0010927	Cellular component assembly involved in morphogenesis	3.30273e-10	19	151	7.98892	Cf2 fliI rt S shi ttk Pxd PCNA cher Orc2 Ndg Mical sls flr Pxt hts how br wupA
GO:0040011	Locomotion	4.67563e-10	38	666	3.6226	Ddc Lar shi sn ttk vn w ct Ptp10D tutl cher tim wun Tsp2A DIP2 CdGAPr CarT Mmp2 pyx atk Sra-1 RhoGAP100F Vav dome Mical spin sls Pkcdelta flr Pdfr NT1 norpA Evi5 hts sli how Dscam2 br
GO:0060429	Epithelium development	6.91126e-10	46	956	3.055	AnxB9 Cf2 Col4a1 Ddc dib Lar fj S Sb Scm shi sn ttk vn ct Ptp10D Pxd Sox15 PCNA hdc Lac dia Nrx-IV cher Orc2 loco Tsp2A drpr scaf Mmp2 Cyp301a1 Sra-1 Vav frc dome Stim Patj Chd1 alphaSnap Dys flr Pxt sli how br Duox
GO:0022414	Reproductive process	7.64945e-10	53	1228	2.74024	Cf2 Col4a1 Lar dnc Gld mle otu S Scm Sh shi slo sn ttk vn w ct Syn Pxd PCNA dia EbpIII cher tim Hydr2 Orc2 wun mGluR Ran loco Nep2 Klp10A scaf Mmp2 CG7483 Sra-1 Vav dome spin Chd1 Pka-R1 flr Pxt Skeletor cnc hts sli how CaMKII Pde1c Doa br para
GO:0009888	Tissue development	8.81156e-10	48	1040	2.93035	AnxB9 Cf2 Col4a1 Ddc dib Lar fj S Sb Scm shi sn ttk vn ct Ptp10D Pxd Sox15 PCNA hdc Lac dia Nrx-IV cher Orc2 loco Tsp2A drpr scaf Mmp2 Cyp301a1 Sra-1 Vav frc dome Stim Patj sls Chd1 alphaSnap Dys flr Pxt sli how br wupA Duox
GO:0048666	Neuron development	9.08065e-10	36	619	3.69252	Lar dnc Ca-alpha1D mle Scm Sh sn ttk ct Ptp10D hdc tutl Nrx-IV cher dos DIP2 RhoGAPp190 drpr ssh CdGAPr sky Mmp2 Sra-1 RhoGAP100F Vav Mical Patj sif NT1 tinc cnc hts sli Dscam2 Doa br
GO:0007267	Cell-cell signaling	9.52817e-10	33	526	3.98327	mAChR-A nAChRbeta1 nAChRalpha2 dnc fj rt Sh shi slo Syn Plc21C TkR99D Arf102F Dyrk2 stnB mGluR Rpt6 GluClalpha botv sky Mmp2 DAT NPFR Dop2R Cadps alphaSnap Pka-R1 Dys NT1 Shab cpo Glut1 CaMKII
GO:0022008	Neurogenesis	1.96145e-09	44	917	3.04646	Lar dnc fj Ca-alpha1D mle S Scm Sh sn ttk ct Ptp10D hdc tutl ine Nrx-IV cher dos loco Tsp2A DIP2 RhoGAPp190 drpr ssh CdGAPr sky Mmp2 Sra-1 RhoGAP100F Vav Mical Patj sif spin flr NT1 tinc cnc hts sli how Dscam2 Doa br
GO:0044085	Cellular component biogenesis	2.10328e-09	61	1601	2.41908	Cf2 Lar fliI mle rt S Sb Sh shi slo sn ttk vn Gad1 Dbp73D Syn Pxd TfIIB PCNA Lac dia Nrx-IV cher Orc2 wun Ran loco Rpt6 RpL3 Tsp2A Ndg ssh Klp10A C1GalTA Mmp2 YME1L atk CG7483 Sra-1 Octbeta1R RhoGAP100F Mical His4:CG33899 Patj shakB sif spin sls Chd1 alphaSnap flr Pxt Shab Skeletor cnc hts how CaMKII br wupA caz
GO:0048609	Multicellular organismal reproductive process	2.20059e-09	48	1073	2.84023	Cf2 Lar dnc Gld mle otu S Scm Sh shi slo sn ttk vn w ct Syn Pxd PCNA dia EbpIII cher tim Hydr2 Orc2 wun mGluR loco Nep2 Klp10A Mmp2 CG7483 Sra-1 Vav dome spin Chd1 Pka-R1 flr Pxt cnc hts how CaMKII Pde1c Doa br para
GO:0019953	Sexual reproduction	2.34565e-09	48	1077	2.82968	Cf2 Lar dnc Gld mle otu S Scm Sh shi slo sn ttk vn w ct Syn Pxd PCNA dia EbpIII cher tim Hydr2 Orc2 wun mGluR loco Nep2 Klp10A Mmp2 CG7483 Sra-1 Vav dome spin Chd1 Pka-R1 flr Pxt cnc hts how CaMKII Pde1c Doa br para
GO:0044703	Multi-organism reproductive process	2.34565e-09	48	1077	2.82968	Cf2 Lar dnc Gld mle otu S Scm Sh shi slo sn ttk vn w ct Syn Pxd PCNA dia EbpIII cher tim Hydr2 Orc2 wun mGluR loco Nep2 Klp10A Mmp2 CG7483 Sra-1 Vav dome spin Chd1 Pka-R1 flr Pxt cnc hts how CaMKII Pde1c Doa br para
GO:0051704	Multi-organism process	2.34746e-09	48	1078	2.82705	Cf2 Lar dnc Gld mle otu S Scm Sh shi slo sn ttk vn w ct Syn Pxd PCNA dia EbpIII cher tim Hydr2 Orc2 wun mGluR loco Nep2 Klp10A Mmp2 CG7483 Sra-1 Vav dome spin Chd1 Pka-R1 flr Pxt cnc hts how CaMKII Pde1c Doa br para
GO:0009628	Response to abiotic stimulus	3.23999e-09	29	433	4.25228	Arr1 Ddc dnc Sh w Gad1 Syn Plc21C PCNA tutl ine tim Dyrk2 loco Clk ppk28 Trpgamma CarT pyx Pmm2 Gyc88E pinta shakB Pdfr Gprk1 norpA Hr4 br para
GO:0009887	Animal organ morphogenesis	6.0832e-09	38	738	3.26918	Col4a1 Lar fj S shi sn ttk vn ct hdc Lac tutl dia Nrx-IV dos drpr scaf Mmp2 Cyp301a1 Sra-1 RhoGAP100F Vav frc dome Stim Chd1 alphaSnap Dys flr tinc norpA sli how Doa br Duox ich flz
GO:0030182	Neuron differentiation	8.91429e-09	39	784	3.15835	Lar dnc fj Ca-alpha1D mle S Scm Sh sn ttk ct Ptp10D hdc tutl Nrx-IV cher dos DIP2 RhoGAPp190 drpr ssh CdGAPr sky Mmp2 Sra-1 RhoGAP100F Vav Mical Patj sif flr NT1 tinc cnc hts sli Dscam2 Doa br
GO:0050877	Nervous system process	9.2198e-09	34	613	3.52152	nAChRbeta1 nAChRalpha2 Arr1 Ddc dnc Hn S Sh shi vn w ct Ptp10D Gad1 Syn TkR99D dia ine cher Dyrk2 mGluR GluClalpha Trpgamma CarT pinta dome Dop2R NaCP60E sif Pka-R1 norpA CaMKII Doa para
GO:0042330	Taxis	1.73407e-08	25	349	4.54806	Ddc Lar w ct Ptp10D tutl cher tim wun DIP2 CdGAPr CarT Mmp2 pyx Sra-1 RhoGAP100F Vav Mical Pdfr NT1 norpA hts sli Dscam2 br
GO:0007165	Signal transduction	2.96981e-08	62	1765	2.23028	mAChR-A nAChRbeta1 nAChRalpha2 Arr1 Col4a1 Hr3 Lar dnc fj Hsc70-3 Ca-alpha1D otu ttk vn Ptp10D Plc21C GluRIA TkR99D Eip63F-1 Calr tim Hr38 Hydr2 wun Nurf-38 dos Dyrk2 Mo25 mGluR loco Rpt6 GluClalpha Pli RhoGAPp190 botv Rpn11 spz3 CdGAPr Mmp2 NPFR Gyc88E pinta Octbeta1R REPTOR RhoGAP100F Vav dome Dop2R shakB sif spin Pka-R1 Pkcdelta Pdfr Gprk1 NT1 norpA sli Hr4 Pde1c Doa Duox
GO:0055001	Muscle cell development	3.1897e-08	11	53	13.1774	Col4a1 fliI rt cher C1GalTA Mical sls flr hts how wupA
GO:0048699	Generation of neurons	5.18198e-08	40	874	2.90576	Lar dnc fj Ca-alpha1D mle S Scm Sh sn ttk ct Ptp10D hdc tutl Nrx-IV cher dos loco DIP2 RhoGAPp190 drpr ssh CdGAPr sky Mmp2 Sra-1 RhoGAP100F Vav Mical Patj sif flr NT1 tinc cnc hts sli Dscam2 Doa br
GO:0034330	Cell junction organization	6.64582e-08	25	374	4.24404	Lar shi slo Gad1 Syn Lac Nrx-IV wun mGluR loco Tsp2A drpr C1GalTA Mmp2 Sra-1 Octbeta1R RhoGAP100F Vav Mical Patj shakB spin Dys CaMKII caz
GO:0030030	Cell projection organization	8.80917e-08	35	708	3.13867	Lar dnc fj mle Scm Sh sn vn ct Ptp10D tutl dia cher DIP2 RhoGAPp190 ssh Klp10A C1GalTA CdGAPr sky Mmp2 atk Sra-1 RhoGAP100F Vav Mical sif flr NT1 cnc hts sli CaMKII Dscam2 br
GO:0000902	Cell morphogenesis	8.80917e-08	31	570	3.45301	Lar dnc mle Scm Sh sn ttk ct Ptp10D tutl dia cher DIP2 RhoGAPp190 ssh CdGAPr scaf Mmp2 Cyp301a1 Sra-1 RhoGAP100F Vav Mical Patj sif NT1 cnc hts sli Dscam2 br
GO:0048646	Anatomical structure formation involved in morphogenesis	8.80917e-08	30	537	3.54698	Cf2 fliI rt S Scm shi ttk ct Pxd PCNA dia cher Orc2 Ndg spz3 Mmp2 Vav Mical sls flr sing NT1 Pxt hts sli how br wupA ich flz
GO:0120036	Plasma membrane bounded cell projection organization	1.87452e-07	34	694	3.11051	Lar dnc fj mle Scm Sh sn ct Ptp10D tutl dia cher DIP2 RhoGAPp190 ssh Klp10A C1GalTA CdGAPr sky Mmp2 atk Sra-1 RhoGAP100F Vav Mical sif flr NT1 cnc hts sli CaMKII Dscam2 br
GO:0000003	Reproduction	2.36633e-07	53	1463	2.30008	Cf2 Col4a1 Lar dnc Gld mle otu S Scm Sh shi slo sn ttk vn w ct Syn Pxd PCNA dia EbpIII cher tim Hydr2 Orc2 wun mGluR Ran loco Nep2 Klp10A scaf Mmp2 CG7483 Sra-1 Vav dome spin Chd1 Pka-R1 flr Pxt Skeletor cnc hts sli how CaMKII Pde1c Doa br para
GO:0048729	Tissue morphogenesis	3.12632e-07	31	603	3.26404	Col4a1 dib fj S Scm shi sn ttk vn ct Ptp10D hdc Lac Nrx-IV cher loco scaf Mmp2 Cyp301a1 Vav frc dome Stim Patj Chd1 alphaSnap Dys flr sli how Duox
GO:0007611	Learning or memory	3.14735e-07	16	163	6.23224	Ddc dnc Hn Sh shi vn w Ptp10D Gad1 Syn cher mGluR dome Dop2R Pka-R1 CaMKII
GO:0048667	Cell morphogenesis involved in neuron differentiation	3.33601e-07	26	440	3.75174	Lar dnc mle Scm Sh ct Ptp10D tutl cher DIP2 RhoGAPp190 ssh CdGAPr Mmp2 Sra-1 RhoGAP100F Vav Mical Patj sif NT1 cnc hts sli Dscam2 br
GO:0050890	Cognition	3.33601e-07	16	164	6.19424	Ddc dnc Hn Sh shi vn w Ptp10D Gad1 Syn cher mGluR dome Dop2R Pka-R1 CaMKII
GO:0007618	Mating	3.61427e-07	15	143	6.65989	dnc Gld mle Sh slo w Syn EbpIII tim mGluR Nep2 spin CaMKII Pde1c para
GO:0042692	Muscle cell differentiation	3.84559e-07	13	103	8.01342	Col4a1 fliI rt cher C1GalTA Vav Mical sls flr sing hts how wupA
GO:0048812	Neuron projection morphogenesis	3.97559e-07	26	445	3.70958	Lar dnc mle Scm Sh sn ct Ptp10D tutl cher DIP2 RhoGAPp190 ssh CdGAPr Mmp2 Sra-1 RhoGAP100F Vav Mical sif NT1 cnc hts sli Dscam2 br
GO:0031175	Neuron projection development	4.04251e-07	27	478	3.58631	Lar dnc mle Scm Sh sn ct Ptp10D tutl cher DIP2 RhoGAPp190 ssh CdGAPr sky Mmp2 Sra-1 RhoGAP100F Vav Mical sif NT1 cnc hts sli Dscam2 br
GO:0048858	Cell projection morphogenesis	4.12719e-07	26	447	3.69298	Lar dnc mle Scm Sh sn ct Ptp10D tutl cher DIP2 RhoGAPp190 ssh CdGAPr Mmp2 Sra-1 RhoGAP100F Vav Mical sif NT1 cnc hts sli Dscam2 br
GO:0120039	Plasma membrane bounded cell projection morphogenesis	4.12719e-07	26	447	3.69298	Lar dnc mle Scm Sh sn ct Ptp10D tutl cher DIP2 RhoGAPp190 ssh CdGAPr Mmp2 Sra-1 RhoGAP100F Vav Mical sif NT1 cnc hts sli Dscam2 br
GO:0007635	Chemosensory behavior	4.20423e-07	12	86	8.8592	dnc Sh shi vn Gad1 Syn TkR99D Calr Dyrk2 NPFR NaCP60E Pka-R1
GO:0002009	Morphogenesis of an epithelium	4.66457e-07	30	584	3.26152	Col4a1 dib fj S Scm shi sn ttk vn ct Ptp10D hdc Lac Nrx-IV cher loco scaf Mmp2 Cyp301a1 Vav frc dome Stim Patj Chd1 alphaSnap Dys flr how Duox
GO:0000904	Cell morphogenesis involved in differentiation	4.81709e-07	27	484	3.54185	Lar dnc mle Scm Sh ct Ptp10D tutl dia cher DIP2 RhoGAPp190 ssh CdGAPr Mmp2 Sra-1 RhoGAP100F Vav Mical Patj sif NT1 cnc hts sli Dscam2 br
GO:0051146	Striated muscle cell differentiation	5.21825e-07	12	88	8.65785	Col4a1 fliI rt cher Vav Mical sls flr sing hts how wupA
GO:0032990	Cell part morphogenesis	5.45498e-07	26	455	3.62805	Lar dnc mle Scm Sh sn ct Ptp10D tutl cher DIP2 RhoGAPp190 ssh CdGAPr Mmp2 Sra-1 RhoGAP100F Vav Mical sif NT1 cnc hts sli Dscam2 br
GO:0007409	Axonogenesis	5.49425e-07	22	332	4.20723	Lar dnc mle Scm Sh Ptp10D tutl cher DIP2 RhoGAPp190 ssh CdGAPr Mmp2 Sra-1 RhoGAP100F Vav Mical sif NT1 hts sli Dscam2
GO:0032504	Multicellular organism reproduction	8.13838e-07	48	1311	2.32461	Cf2 Lar dnc Gld mle otu S Scm Sh shi slo sn ttk vn w ct Syn Pxd PCNA dia EbpIII cher tim Hydr2 Orc2 wun mGluR loco Nep2 Klp10A Mmp2 CG7483 Sra-1 Vav dome spin Chd1 Pka-R1 flr Pxt cnc hts how CaMKII Pde1c Doa br para
GO:0061564	Axon development	1.00991e-06	22	344	4.06047	Lar dnc mle Scm Sh Ptp10D tutl cher DIP2 RhoGAPp190 ssh CdGAPr Mmp2 Sra-1 RhoGAP100F Vav Mical sif NT1 hts sli Dscam2
GO:0009791	Post-embryonic development	1.08235e-06	31	645	3.0515	Col4a1 Pkg21D dib fj Gld S sn vn ct hdc cher Lcp65Ab1 Cht2 Noa36 drpr scaf Mmp2 Cyp301a1 frc dome Stim Patj spin Chd1 alphaSnap Dys flr how Hr4 br Duox
GO:0042048	Olfactory behavior	1.18655e-06	11	77	9.07013	dnc shi vn Gad1 Syn TkR99D Calr Dyrk2 NPFR NaCP60E Pka-R1
GO:0007423	Sensory organ development	1.29592e-06	26	477	3.46072	Lar fj S Scm shi sn ttk Sox15 tutl Arf102F dos ssh atk Sra-1 RhoGAP100F Vav frc dome Stim sif alphaSnap tinc norpA Doa br caz
GO:0007626	Locomotory behavior	1.58514e-06	16	187	5.43238	Sh Gad1 Plc21C tutl tim Clk drpr Trpgamma DAT unc80 dome shakB Pdfr Shab norpA caz
GO:0030239	Myofibril assembly	2.17697e-06	9	49	11.6616	fliI rt cher Mical sls flr hts how wupA
GO:0055002	Striated muscle cell development	2.17697e-06	9	49	11.6616	fliI rt cher Mical sls flr hts how wupA
GO:0007424	Open tracheal system development	2.88155e-06	18	249	4.5897	fj shi ttk vn ct Ptp10D hdc Lac dia Nrx-IV wun ppk28 Mmp2 Vav dome sli ich flz
GO:0050793	Regulation of developmental process	2.93185e-06	31	677	2.90726	Hr3 Lar fj otu slo ttk vn hdc tutl dia cher Nurf-38 RhoGAPp190 ssh C1GalTA scaf Son Sra-1 Octbeta1R Mical sif spin sls tinc norpA cpo how Hr4 CaMKII br caz
GO:0045214	Sarcomere organization	3.01188e-06	8	37	13.7278	rt cher Mical sls flr hts how wupA
GO:0009416	Response to light stimulus	3.53995e-06	14	150	5.92582	Arr1 Sh Syn Plc21C PCNA tim Dyrk2 Clk Trpgamma CarT pinta shakB Gprk1 norpA
GO:0009790	Embryo development	3.6459e-06	27	540	3.17455	Col4a1 dib fliI rt S shi sn ttk ct Lac dia Nrx-IV cher dos loco Ndg scaf Mmp2 CG7483 Vav frc dome Patj cnc sli how Doa
GO:0060541	Respiratory system development	4.60393e-06	18	258	4.4296	fj shi ttk vn ct Ptp10D hdc Lac dia Nrx-IV wun ppk28 Mmp2 Vav dome sli ich flz
GO:0034329	Cell junction assembly	4.77387e-06	17	231	4.67249	Lar slo Gad1 Syn Lac Nrx-IV wun loco Tsp2A Octbeta1R RhoGAP100F Mical Patj shakB spin CaMKII caz
GO:0061061	Muscle structure development	5.01516e-06	17	232	4.65235	Cf2 Col4a1 Pkg21D fliI rt ttk cher C1GalTA Vav Mical sls Dys flr sing hts how wupA
GO:0002165	Instar larval or pupal development	5.58865e-06	27	553	3.09992	dib fj Gld S sn vn ct hdc Lcp65Ab1 Cht2 drpr scaf Mmp2 Cyp301a1 frc dome Stim Patj spin Chd1 alphaSnap Dys flr how Hr4 br Duox
GO:0007292	Female gamete generation	5.8395e-06	30	664	2.86857	Cf2 Lar otu S Scm shi sn ttk vn ct Pxd PCNA cher Orc2 loco Klp10A Mmp2 CG7483 Sra-1 Vav dome spin Chd1 Pka-R1 flr Pxt cnc hts CaMKII br
GO:0001654	Eye development	7.72567e-06	22	392	3.56327	Lar fj S Scm shi ttk tutl Arf102F dos ssh Sra-1 RhoGAP100F Vav frc dome sif alphaSnap tinc norpA Doa br caz
GO:0048880	Sensory system development	7.72567e-06	22	392	3.56327	Lar fj S Scm shi ttk tutl Arf102F dos ssh Sra-1 RhoGAP100F Vav frc dome sif alphaSnap tinc norpA Doa br caz
GO:0150063	Visual system development	7.72567e-06	22	392	3.56327	Lar fj S Scm shi ttk tutl Arf102F dos ssh Sra-1 RhoGAP100F Vav frc dome sif alphaSnap tinc norpA Doa br caz
GO:0007619	Courtship behavior	7.82409e-06	10	75	8.46545	dnc mle Sh slo w Syn mGluR spin CaMKII para
GO:0035295	Tube development	7.83508e-06	31	713	2.76047	AnxB9 Col4a1 Ddc dib fj S Sb sn ttk vn ct Ptp10D Sox15 hdc drpr scaf Mmp2 Cyp301a1 frc dome Stim Chd1 alphaSnap Dys flr cnc sli how Duox ich flz
GO:0030855	Epithelial cell differentiation	1.05369e-05	22	400	3.492	Cf2 Lar fj S Scm shi sn ttk vn Pxd PCNA dia cher Orc2 loco Tsp2A Sra-1 Vav dome flr Pxt br
GO:0031032	Actomyosin structure organization	1.13016e-05	11	98	7.12653	fliI rt shi dia cher Mical sls flr hts how wupA
GO:0007613	Memory	1.17362e-05	12	120	6.34909	Ddc dnc Hn shi w Ptp10D Syn cher mGluR dome Dop2R CaMKII
GO:0045216	Cell-cell junction organization	1.36955e-05	10	80	7.93636	shi Lac Nrx-IV wun loco Tsp2A Mmp2 Vav Patj shakB
GO:0002064	Epithelial cell development	1.54686e-05	20	345	3.68063	Cf2 Lar S Scm shi ttk vn Pxd PCNA dia cher Orc2 loco Tsp2A Sra-1 Vav dome flr Pxt br
GO:0007617	Mating behavior	1.62213e-05	12	124	6.14428	dnc mle Sh slo w Syn tim mGluR spin CaMKII Pde1c para
GO:0050804	Modulation of chemical synaptic transmission	1.64356e-05	13	148	5.5769	rt Sh shi slo Plc21C TkR99D mGluR Rpt6 sky Dys NT1 Shab CaMKII
GO:0099177	Regulation of trans-synaptic signaling	1.64356e-05	13	148	5.5769	rt Sh shi slo Plc21C TkR99D mGluR Rpt6 sky Dys NT1 Shab CaMKII
GO:0010646	Regulation of cell communication	1.78799e-05	35	905	2.45545	Arr1 Lar dnc otu rt Sh shi slo vn Ptp10D Plc21C TkR99D dos Dyrk2 mGluR loco Rpt6 Pli botv spz3 sky Mmp2 Vav spin Pka-R1 Dys Pdfr Gprk1 NT1 Shab norpA Hr4 Glut1 CaMKII Doa
GO:0023051	Regulation of signaling	1.78799e-05	35	905	2.45545	Arr1 Lar dnc otu rt Sh shi slo vn Ptp10D Plc21C TkR99D dos Dyrk2 mGluR loco Rpt6 Pli botv spz3 sky Mmp2 Vav spin Pka-R1 Dys Pdfr Gprk1 NT1 Shab norpA Hr4 Glut1 CaMKII Doa
GO:0030036	Actin cytoskeleton organization	1.78904e-05	19	318	3.79348	fliI rt Sb shi sn dia cher loco ssh Sra-1 Vav Mical sif sls Pka-R1 flr hts how wupA
GO:0007623	Circadian rhythm	2.11808e-05	15	204	4.66845	dnc S Sh slo Plc21C tim Rpt6 Clk Rpn11 DAT unc80 dome Pdfr Shab norpA
GO:0045229	External encapsulating structure organization	2.11808e-05	13	152	5.43014	Cf2 Col4a1 S shi ttk Pxd PCNA Orc2 Ndg Mmp2 Pxt br ich
GO:0003006	Developmental process involved in reproduction	2.57692e-05	35	921	2.41279	Cf2 Col4a1 Lar otu S Scm shi sn ttk vn ct Pxd PCNA dia cher Hydr2 Orc2 wun loco scaf CG7483 Sra-1 Vav dome spin Chd1 Pka-R1 flr Pxt cnc hts sli how Doa br
GO:0030534	Adult behavior	3.00159e-05	13	157	5.25721	dnc S Sh Syn Plc21C tutl cher Clk Trpgamma DAT shakB norpA caz
GO:1901700	Response to oxygen-containing compound	3.18735e-05	20	364	3.48851	mAChR-A Ddc Lar dnc S Sh Syn PCNA ine cher Hr38 Nurf-38 Clk ppk28 Gyc88E Dop2R Pka-R1 Hr4 br Duox
GO:0030029	Actin filament-based process	3.21809e-05	19	332	3.63352	fliI rt Sb shi sn dia cher loco ssh Sra-1 Vav Mical sif sls Pka-R1 flr hts how wupA
GO:0048477	Oogenesis	3.32679e-05	27	614	2.79195	Cf2 Lar otu S Scm shi sn ttk vn ct Pxd PCNA cher Orc2 loco CG7483 Sra-1 Vav dome spin Chd1 Pka-R1 flr Pxt cnc hts br
GO:0051239	Regulation of multicellular organismal process	3.34673e-05	26	577	2.86094	S Sh ttk vn TkR99D hdc dia cher tim Nurf-38 Clk CG4928 scaf Son Octbeta1R sif sls Pdfr Shab cpo sli how Hr4 CaMKII Doa caz
GO:0019098	Reproductive behavior	3.50708e-05	12	135	5.64364	dnc mle Sh slo w Syn tim mGluR spin CaMKII Pde1c para
GO:0006928	Movement of cell or subcellular component	3.95028e-05	30	737	2.58443	Lar shi sn ttk vn ct Ptp10D tutl dia cher wun Tsp2A DIP2 Klp10A CG14535 CdGAPr Mmp2 Sra-1 RhoGAP100F Vav dome Mical spin flr NT1 Evi5 hts sli how Dscam2
GO:0007276	Gamete generation	3.99842e-05	35	942	2.359	Cf2 Lar otu S Scm shi sn ttk vn ct Pxd PCNA dia cher Hydr2 Orc2 wun loco Klp10A Mmp2 CG7483 Sra-1 Vav dome spin Chd1 Pka-R1 flr Pxt cnc hts how CaMKII Doa br
GO:0048749	Compound eye development	4.31888e-05	20	373	3.40434	Lar fj S Scm shi ttk tutl Arf102F dos ssh Sra-1 RhoGAP100F Vav frc dome alphaSnap norpA Doa br caz
GO:0030537	Larval behavior	4.31888e-05	8	54	9.40606	Sh shi Gad1 tutl drpr NPFR Shab caz
GO:0007417	Central nervous system development	4.72391e-05	17	279	3.86862	Hr3 dib Scm vn ct Ptp10D Nrx-IV loco RhoGAPp190 ssh spz3 C1GalTA Mmp2 Vav spin Pka-R1 NT1
GO:0009314	Response to radiation	4.80711e-05	14	192	4.62955	Arr1 Sh Syn Plc21C PCNA tim Dyrk2 Clk Trpgamma CarT pinta shakB Gprk1 norpA
GO:0035220	Wing disc development	4.93217e-05	20	377	3.36822	AnxB9 Ddc fj S Sb sn vn ct Sox15 drpr scaf frc dome Stim Chd1 alphaSnap Dys flr how Duox
GO:0048511	Rhythmic process	4.9827e-05	15	221	4.30934	dnc S Sh slo Plc21C tim Rpt6 Clk Rpn11 DAT unc80 dome Pdfr Shab norpA
GO:0030707	Ovarian follicle cell development	5.16574e-05	18	313	3.65123	Cf2 Lar S Scm shi ttk vn Pxd PCNA cher Orc2 loco Sra-1 Vav dome flr Pxt br
GO:0022412	Cellular process involved in reproduction in multicellular organism	5.16757e-05	33	872	2.40275	Cf2 Lar otu S Scm shi sn ttk vn ct Pxd PCNA dia cher Hydr2 Orc2 wun loco Klp10A CG7483 Sra-1 Vav dome spin Chd1 Pka-R1 flr Pxt cnc hts how Doa br
GO:0032879	Regulation of localization	5.56434e-05	25	559	2.83949	Ca-alpha1D S Sh slo ttk vn tim stnB Ran CG4928 drpr sky Indy Stim Cadps NaCP60E Dys Shab norpA Evi5 cnc sli Glut1 CaMKII para
GO:0009886	Post-embryonic animal morphogenesis	5.7256e-05	22	451	3.09712	Col4a1 fj S sn vn ct hdc drpr scaf Mmp2 Cyp301a1 frc dome Stim spin Chd1 alphaSnap Dys flr how br Duox
GO:0007010	Cytoskeleton organization	6.36941e-05	28	679	2.61818	Bsg25D fliI rt Sb shi sn Eip63F-1 PCNA dia cher Orc2 Ran loco ssh Klp10A Sra-1 RhoGAP100F Vav Mical sif sls Pka-R1 flr Skeletor cnc hts how wupA
GO:0042592	Homeostatic process	6.7461e-05	23	492	2.96807	Arr1 Col4a1 Lar Hsc70-3 Plc21C Lac ine tim Trpgamma CG8399 DAT unc80 Hex-t2 Stim Patj shakB Dys Pdfr Vha16-1 norpA cnc Glut1 wupA
GO:0001505	Regulation of neurotransmitter levels	6.80305e-05	11	121	5.7719	w Gad1 Syn Arf102F CarT sky DAT ChT Cadps alphaSnap Dys
GO:0010033	Response to organic substance	6.8336e-05	26	605	2.72853	mAChR-A Lar dnc Hsc70-3 S Sh Ptp10D Syn Calr PCNA cher Hr38 Hydr2 Nurf-38 Clk botv Mmp2 REPTOR dome Dop2R spin Pka-R1 Pdfr Hr4 br Duox
GO:0044087	Regulation of cellular component biogenesis	6.8336e-05	18	321	3.56024	Lar fliI mle shi slo dia Rpt6 ssh C1GalTA Mmp2 Sra-1 Octbeta1R sif spin flr hts CaMKII caz
GO:0006935	Chemotaxis	6.8336e-05	17	289	3.73476	Lar ct Ptp10D tutl cher wun DIP2 CdGAPr Mmp2 Sra-1 RhoGAP100F Vav Mical NT1 hts sli Dscam2
GO:0097435	Supramolecular fiber organization	7.0756e-05	17	290	3.72188	fliI rt Sb shi sn dia cher ssh Klp10A Sra-1 Mical sls Pka-R1 flr hts how wupA
GO:0007552	Metamorphosis	7.91616e-05	22	462	3.02338	Hr3 fj S sn vn ct hdc EbpIII drpr scaf Mmp2 Cyp301a1 frc dome Stim Chd1 alphaSnap Dys flr how br Duox
GO:0046847	Filopodium assembly	8.73363e-05	7	43	10.3357	Lar sn dia C1GalTA Sra-1 sif CaMKII
GO:0035239	Tube morphogenesis	9.12942e-05	23	503	2.90316	Col4a1 fj S sn ttk vn ct Ptp10D hdc scaf Mmp2 Cyp301a1 frc dome Stim Chd1 alphaSnap Dys flr how Duox ich flz
GO:0007527	Adult somatic muscle development	9.70844e-05	5	17	18.6738	Cf2 fliI sing hts wupA
GO:0003013	Circulatory system process	0.000116064	7	45	9.87636	Nrx-IV tim loco Clk Shab how wupA
GO:0003015	Heart process	0.000116064	7	45	9.87636	Nrx-IV tim loco Clk Shab how wupA
GO:0006812	Cation transport	0.000122369	21	440	3.03025	nAChRalpha2 Ca-alpha1D Sh slo w GluRIA ine CG4928 SK ppk28 Trpgamma DAT pyx ChT unc80 Stim NaCP60E OtopLc Shab Vha16-1 para
GO:0040007	Growth	0.000152376	21	447	2.98279	Lar dnc fj mle Scm Sh shi slo ttk Syn ine drpr scaf Octbeta1R RhoGAP100F dome spin alphaSnap Hr4 CaMKII caz
GO:0060491	Regulation of cell projection assembly	0.000152376	7	47	9.45609	Lar dia ssh C1GalTA Sra-1 sif CaMKII
GO:0120032	Regulation of plasma membrane bounded cell projection assembly	0.000152376	7	47	9.45609	Lar dia ssh C1GalTA Sra-1 sif CaMKII
GO:0097485	Neuron projection guidance	0.000160113	16	278	3.65415	Lar ct Ptp10D tutl cher DIP2 CdGAPr Mmp2 Sra-1 RhoGAP100F Vav Mical NT1 hts sli Dscam2
GO:0007601	Visual perception	0.000162487	8	66	7.69587	Arr1 S Trpgamma CarT pinta sif norpA Doa
GO:0007306	Eggshell chorion assembly	0.000165445	9	87	6.56803	Cf2 S shi ttk Pxd PCNA Orc2 Pxt br
GO:0048519	Negative regulation of biological process	0.000165598	48	1614	1.88821	Arr1 Hr3 Lar dnc fliI Hsc70-3 mle otu Scm shi slo ttk ct Ptp10D TkR99D Sox15 Pabp2 hdc TH1 cher tim wun Clk Pli ssh C1GalTA YL-1 sky Mmp2 Son CG6345 Octbeta1R Vav Stim SmydA-8 Patj spin Pka-R1 flr Gprk1 norpA hts Hr4 CaMKII Doa br Duox ich
GO:0048512	Circadian behavior	0.000165598	10	110	5.7719	S Sh slo tim Clk DAT unc80 dome Pdfr Shab
GO:0006811	Ion transport	0.000168321	27	681	2.51726	nAChRbeta1 nAChRalpha2 Ca-alpha1D Sh slo w GluRIA ine GluClalpha CG4928 SK ppk28 Trpgamma Balat DAT pyx Indy ChT unc80 frc Stim shakB NaCP60E OtopLc Shab Vha16-1 para
GO:0009583	Detection of light stimulus	0.00017559	8	67	7.581	Arr1 Sh Trpgamma CarT pinta shakB Gprk1 norpA
GO:0007622	Rhythmic behavior	0.000175728	10	111	5.7199	S Sh slo tim Clk DAT unc80 dome Pdfr Shab
GO:0060179	Male mating behavior	0.000193588	8	68	7.46952	mle slo w Syn mGluR CaMKII Pde1c para
GO:0048592	Eye morphogenesis	0.000196871	17	317	3.40488	Lar fj S shi ttk tutl dos Sra-1 RhoGAP100F Vav frc dome alphaSnap tinc norpA Doa br
GO:0090596	Sensory organ morphogenesis	0.000196871	17	317	3.40488	Lar fj S shi ttk tutl dos Sra-1 RhoGAP100F Vav frc dome alphaSnap tinc norpA Doa br
GO:0050953	Sensory perception of light stimulus	0.000211603	8	69	7.36126	Arr1 S Trpgamma CarT pinta sif norpA Doa
GO:0007281	Germ cell development	0.000238185	28	737	2.41214	Cf2 Lar otu S Scm shi sn ttk vn ct Pxd PCNA cher Hydr2 Orc2 loco CG7483 Sra-1 Vav dome spin Chd1 Pka-R1 flr Pxt cnc hts br
GO:0042745	Circadian sleep/wake cycle	0.000238463	7	51	8.71444	S Sh tim Clk DAT Pdfr Shab
GO:0071407	Cellular response to organic cyclic compound	0.000238463	7	51	8.71444	mAChR-A Sh Hydr2 Nurf-38 Dop2R Hr4 br
GO:0007525	Somatic muscle development	0.000261155	9	93	6.14428	Cf2 Pkg21D fliI rt sls sing hts how wupA
GO:0051128	Regulation of cellular component organization	0.000276095	27	703	2.43848	Lar fliI dre4 mle shi slo tutl dia cher stnB Rpt6 RhoGAPp190 Ndg drpr ssh C1GalTA Mmp2 Sra-1 Octbeta1R Vav sif spin flr norpA hts CaMKII caz
GO:0001508	Action potential	0.000301594	4	11	23.0876	Sh NaCP60E Shab para
GO:0051489	Regulation of filopodium assembly	0.000309431	6	36	10.5818	Lar dia C1GalTA Sra-1 sif CaMKII
GO:0048707	Instar larval or pupal morphogenesis	0.000309833	20	436	2.91243	fj S sn vn ct hdc drpr scaf Mmp2 Cyp301a1 frc dome Stim Chd1 alphaSnap Dys flr how br Duox
GO:0051049	Regulation of transport	0.000309833	17	330	3.27074	Ca-alpha1D S Sh slo tim stnB CG4928 drpr sky Stim Cadps NaCP60E Dys Shab norpA Glut1 para
GO:0007166	Cell surface receptor signaling pathway	0.000310504	29	792	2.32479	nAChRbeta1 nAChRalpha2 Col4a1 Lar fj ttk vn Ptp10D GluRIA dos Dyrk2 mGluR Rpt6 GluClalpha Pli botv Rpn11 spz3 Mmp2 Vav dome spin Pka-R1 Pdfr Gprk1 NT1 sli Doa Duox
GO:0043624	Cellular protein complex disassembly	0.000332608	7	54	8.2303	fliI Klp10A eRF1 Mical alphaSnap flr hts
GO:0048871	Multicellular organismal homeostasis	0.000363862	8	75	6.77236	Arr1 Col4a1 Lac ine tim Patj Pdfr norpA
GO:0048523	Negative regulation of cellular process	0.000369875	42	1384	1.92675	Arr1 Hr3 Lar dnc fliI otu Scm shi slo ttk ct Ptp10D TkR99D Sox15 Pabp2 hdc TH1 cher tim Clk Pli ssh C1GalTA sky Mmp2 Son CG6345 Octbeta1R Vav Stim Patj spin Pka-R1 flr Gprk1 norpA hts Hr4 Doa br Duox ich
GO:0034220	Ion transmembrane transport	0.000372316	22	518	2.69653	nAChRbeta1 nAChRalpha2 Ca-alpha1D Sh slo GluRIA ine GluClalpha SK ppk28 Trpgamma DAT pyx Indy unc80 frc Stim NaCP60E OtopLc Shab Vha16-1 para
GO:0007411	Axon guidance	0.000390972	15	270	3.52727	Lar Ptp10D tutl cher DIP2 CdGAPr Mmp2 Sra-1 RhoGAP100F Vav Mical NT1 hts sli Dscam2
GO:0042391	Regulation of membrane potential	0.00040111	9	99	5.7719	nAChRbeta1 nAChRalpha2 Sh GluClalpha SK shakB NaCP60E Shab para
GO:0048589	Developmental growth	0.00041448	18	374	3.05571	Lar dnc fj mle Sh slo ttk Syn ine scaf Octbeta1R RhoGAP100F dome spin alphaSnap Hr4 CaMKII caz
GO:0050808	Synapse organization	0.000415379	16	305	3.33067	Lar slo Gad1 Syn Nrx-IV mGluR drpr C1GalTA Sra-1 Octbeta1R RhoGAP100F Mical spin Dys CaMKII caz
GO:0001745	Compound eye morphogenesis	0.000447012	16	307	3.30897	Lar fj S shi ttk tutl dos Sra-1 RhoGAP100F Vav frc dome alphaSnap norpA Doa br
GO:0007015	Actin filament organization	0.000452304	12	181	4.20934	fliI Sb shi sn dia cher ssh Sra-1 Mical Pka-R1 flr hts
GO:0055085	Transmembrane transport	0.000471244	30	856	2.22515	nAChRbeta1 nAChRalpha2 Ca-alpha1D Sh slo w GluRIA ine GluClalpha SK ppk28 Trpgamma CarT Tret1-2 Balat DAT pyx Indy ChT unc80 frc Stim shakB NaCP60E spin OtopLc Shab Vha16-1 Glut1 para
GO:0021700	Developmental maturation	0.000549306	13	215	3.83899	Ddc Ca-alpha1D hdc Nrx-IV Hr38 Hydr2 loco drpr CG7483 Mical Pka-R1 cnc Duox
GO:0016477	Cell migration	0.00055159	16	313	3.24554	Lar shi sn ttk vn wun Tsp2A Mmp2 Sra-1 Vav dome spin flr Evi5 sli how
GO:0007472	Wing disc morphogenesis	0.000587882	15	281	3.38919	fj S sn vn ct scaf frc dome Stim Chd1 alphaSnap Dys flr how Duox
GO:0060562	Epithelial tube morphogenesis	0.000599103	20	460	2.76047	fj S sn ttk vn ct Ptp10D hdc scaf Mmp2 Cyp301a1 frc dome Stim Chd1 alphaSnap Dys flr how Duox
GO:0007043	Cell-cell junction assembly	0.000611184	7	60	7.40727	Lac Nrx-IV wun loco Tsp2A Patj shakB
GO:0008049	Male courtship behavior	0.000677338	7	61	7.28584	mle slo w Syn mGluR CaMKII para
GO:0030001	Metal ion transport	0.000702953	15	286	3.32994	Ca-alpha1D Sh slo ine CG4928 SK ppk28 Trpgamma DAT pyx ChT Stim NaCP60E Shab para
GO:0098655	Cation transmembrane transport	0.000716169	17	356	3.03187	nAChRalpha2 Ca-alpha1D Sh slo ine SK ppk28 Trpgamma DAT pyx unc80 Stim NaCP60E OtopLc Shab Vha16-1 para
GO:0034765	Regulation of ion transmembrane transport	0.000740601	7	62	7.16833	Ca-alpha1D Sh slo Stim NaCP60E Shab para
GO:0070887	Cellular response to chemical stimulus	0.000743476	22	546	2.55824	mAChR-A Lar Hsc70-3 Sh Ptp10D Pxd Calr Hr38 Hydr2 wun Nurf-38 botv ppk28 Mmp2 Pmm2 dome Dop2R spin Pxt Hr4 br Duox
GO:0008355	Olfactory learning	0.000755155	6	43	8.8592	dnc shi vn Gad1 Syn Pka-R1
GO:0009584	Detection of visible light	0.000755155	6	43	8.8592	Arr1 Sh Trpgamma CarT Gprk1 norpA
GO:0006836	Neurotransmitter transport	0.000762988	10	135	4.70303	w Syn ine Arf102F CarT sky DAT Cadps alphaSnap Dys
GO:0034762	Regulation of transmembrane transport	0.000799444	7	63	7.05455	Ca-alpha1D Sh slo Stim NaCP60E Shab para
GO:0050803	Regulation of synapse structure or activity	0.000813312	12	194	3.92727	rt Sh shi slo drpr Sra-1 Octbeta1R sif spin Shab CaMKII caz
GO:0009581	Detection of external stimulus	0.000847335	8	86	5.90613	Arr1 Sh Trpgamma CarT pinta shakB Gprk1 norpA
GO:0009582	Detection of abiotic stimulus	0.000847335	8	86	5.90613	Arr1 Sh Trpgamma CarT pinta shakB Gprk1 norpA
GO:0048569	Post-embryonic animal organ development	0.000865577	20	475	2.6733	Pkg21D fj S sn vn ct cher Noa36 scaf Mmp2 Cyp301a1 frc dome Stim Chd1 alphaSnap Dys flr how Duox
GO:0008154	Actin polymerization or depolymerization	0.000910767	8	87	5.83824	fliI shi dia ssh Sra-1 Mical flr hts
GO:0051098	Regulation of binding	0.000916376	5	28	11.3377	Arr1 fj ttk TfIIB tim
GO:0048518	Positive regulation of biological process	0.000921348	50	1845	1.72062	Cf2 Hr3 Lar dre4 mle otu S Sh shi ttk vn TkR99D Pabp2 dia cher tim Hr38 Nurf-38 Dyrk2 Mo25 Rpt6 Clk Pli botv drpr Mmp2 CG7483 Sra-1 REPTOR Vav CG32795 dome Stim Cadps sif Pka-R1 flr Pdfr Gprk1 Shab norpA cnc sli Hr4 Glut1 CaMKII Doa br caz ich
GO:0045467	R7 cell development	0.000954725	4	15	16.9309	Lar ttk tutl RhoGAP100F
GO:0001504	Neurotransmitter uptake	0.000985982	3	6	31.7455	w CarT DAT
GO:0051899	Membrane depolarization	0.000985982	3	6	31.7455	shakB NaCP60E para
GO:0007612	Learning	0.00101931	7	66	6.73388	dnc shi vn Gad1 Syn mGluR Pka-R1
GO:0014070	Response to organic cyclic compound	0.00102313	9	114	5.01244	mAChR-A Sh Hydr2 Nurf-38 Clk Dop2R Hr4 br Duox
GO:0099504	Synaptic vesicle cycle	0.00102313	9	114	5.01244	shi w Syn Arf102F stnB sky Cadps spin alphaSnap
GO:0042749	Regulation of circadian sleep/wake cycle	0.00102398	6	46	8.28142	S Sh tim Clk Pdfr Shab
GO:0007163	Establishment or maintenance of cell polarity	0.00106246	12	201	3.7905	AnxB9 fj S sn Ran loco Klp10A scaf Patj Pka-R1 Dys cnc
GO:0099003	Vesicle-mediated transport in synapse	0.00107837	9	115	4.96885	shi w Syn Arf102F stnB sky Cadps spin alphaSnap
GO:0007444	Imaginal disc development	0.0010991	22	565	2.47221	AnxB9 Ddc fj S Sb sn vn ct Sox15 drpr scaf Mmp2 Cyp301a1 frc dome Stim Chd1 alphaSnap Dys flr how Duox
GO:0140694	Non-membrane-bounded organelle assembly	0.00110597	13	234	3.52727	fliI rt dia cher RpL3 Klp10A Mical sls flr Skeletor hts how wupA
GO:0043269	Regulation of ion transport	0.00126147	8	92	5.52095	Ca-alpha1D Sh slo CG4928 Stim NaCP60E Shab para
GO:0048598	Embryonic morphogenesis	0.00129911	13	238	3.46799	Col4a1 dib fliI S ct Lac Nrx-IV Ndg scaf Mmp2 Vav Patj sli
GO:0042752	Regulation of circadian rhythm	0.00134828	8	93	5.46158	S Sh Plc21C tim Clk Pdfr Shab norpA
GO:0007416	Synapse assembly	0.00135289	11	176	3.96818	Lar slo Gad1 Syn Nrx-IV Octbeta1R RhoGAP100F Mical spin CaMKII caz
GO:0098662	Inorganic cation transmembrane transport	0.00170811	15	314	3.03301	Ca-alpha1D Sh slo ine SK ppk28 Trpgamma DAT pyx Stim NaCP60E OtopLc Shab Vha16-1 para
GO:0007560	Imaginal disc morphogenesis	0.00174104	17	388	2.78182	fj S sn vn ct scaf Mmp2 Cyp301a1 frc dome Stim Chd1 alphaSnap Dys flr how Duox
GO:0048563	Post-embryonic animal organ morphogenesis	0.00174104	17	388	2.78182	fj S sn vn ct scaf Mmp2 Cyp301a1 frc dome Stim Chd1 alphaSnap Dys flr how Duox
GO:0007304	Chorion-containing eggshell formation	0.00183299	9	124	4.60821	Cf2 S shi ttk Pxd PCNA Orc2 Pxt br
GO:0007528	Neuromuscular junction development	0.00186537	11	183	3.81639	Lar slo Gad1 Syn mGluR drpr C1GalTA Octbeta1R spin CaMKII caz
GO:0071310	Cellular response to organic substance	0.00188152	17	391	2.76047	mAChR-A Lar Hsc70-3 Sh Ptp10D Calr Hr38 Hydr2 Nurf-38 botv Mmp2 dome Dop2R spin Hr4 br Duox
GO:0007616	Long-term memory	0.00192699	7	74	6.0059	Ddc Hn Ptp10D cher mGluR dome CaMKII
GO:0030833	Regulation of actin filament polymerization	0.00192699	7	74	6.0059	fliI shi dia ssh Sra-1 flr hts
GO:0030703	Eggshell formation	0.00202146	9	126	4.53506	Cf2 S shi ttk Pxd PCNA Orc2 Pxt br
GO:0098660	Inorganic ion transmembrane transport	0.00204738	16	357	2.84553	Ca-alpha1D Sh slo ine GluClalpha SK ppk28 Trpgamma DAT pyx Stim NaCP60E OtopLc Shab Vha16-1 para
GO:0008015	Blood circulation	0.0020897	5	34	9.3369	tim Clk Shab how wupA
GO:0060047	Heart contraction	0.0020897	5	34	9.3369	tim Clk Shab how wupA
GO:0008306	Associative learning	0.00229549	6	54	7.05455	dnc shi vn Gad1 Syn Pka-R1
GO:0060560	Developmental growth involved in morphogenesis	0.00238409	8	102	4.97968	Lar dnc mle Sh ttk scaf RhoGAP100F alphaSnap
GO:0008064	Regulation of actin polymerization or depolymerization	0.00238409	7	77	5.7719	fliI shi dia ssh Sra-1 flr hts
GO:0030832	Regulation of actin filament length	0.00238409	7	77	5.7719	fliI shi dia ssh Sra-1 flr hts
GO:0090066	Regulation of anatomical structure size	0.0024467	13	256	3.22415	Lar fj fliI shi ttk Lac dia Nrx-IV RhoGAPp190 ssh Sra-1 flr hts
GO:0019991	Septate junction assembly	0.00268478	5	36	8.81818	Lac Nrx-IV wun loco Tsp2A
GO:0030042	Actin filament depolymerization	0.00269976	4	20	12.6982	fliI Mical flr hts
GO:0034331	Cell junction maintenance	0.00269976	4	20	12.6982	shi RhoGAP100F Patj Dys
GO:0030041	Actin filament polymerization	0.00273602	7	79	5.62578	fliI shi dia ssh Sra-1 flr hts
GO:0002376	Immune system process	0.0027511	22	608	2.29737	otu sn dia cher wun Nurf-38 loco Pli Noa36 drpr spz3 C1GalTA Mmp2 Vav CG32795 dome sls NT1 norpA cpo Doa Duox
GO:0048870	Cell motility	0.00280433	16	369	2.75299	Lar shi sn ttk vn wun Tsp2A Mmp2 Sra-1 Vav dome spin flr Evi5 sli how
GO:0051674	Localization of cell	0.00323122	16	374	2.71619	Lar shi sn ttk vn wun Tsp2A Mmp2 Sra-1 Vav dome spin flr Evi5 sli how
GO:0009649	Entrainment of circadian clock	0.00323122	4	21	12.0935	Plc21C tim Clk norpA
GO:0042461	Photoreceptor cell development	0.00332939	8	108	4.70303	Lar ttk tutl dos RhoGAP100F Patj tinc Doa
GO:0030431	Sleep	0.00332939	7	82	5.41996	Hsc70-3 Sh Calr tim Clk DAT Shab
GO:0008345	Larval locomotory behavior	0.00332939	5	38	8.35407	Sh Gad1 drpr Shab caz
GO:0097164	Ammonium ion metabolic process	0.00332939	3	9	21.1636	Ddc Hn Balat
GO:0007476	Imaginal disc-derived wing morphogenesis	0.00369528	13	269	3.06833	fj S sn vn ct frc Stim Chd1 alphaSnap Dys flr how Duox
GO:0043547	Positive regulation of GTPase activity	0.00369528	8	110	4.61752	loco RhoGAPp190 CdGAPr sky RhoGAP100F Vav sif Evi5
GO:0120192	Tight junction assembly	0.00369528	5	39	8.13986	Lac Nrx-IV wun loco Tsp2A
GO:0120193	Tight junction organization	0.00369528	5	39	8.13986	Lac Nrx-IV wun loco Tsp2A
GO:0060249	Anatomical structure homeostasis	0.00397881	9	140	4.08156	Arr1 Col4a1 Plc21C Lac DAT Patj Dys norpA wupA
GO:0032271	Regulation of protein polymerization	0.00403231	7	85	5.22866	fliI shi dia ssh Sra-1 flr hts
GO:0043062	Extracellular structure organization	0.00403231	7	85	5.22866	Col4a1 shi cher Ndg Mmp2 hts ich
GO:0048565	Digestive tract development	0.00407145	8	112	4.53506	Col4a1 dib S vn ct dome cnc sli
GO:0055123	Digestive system development	0.00407145	8	112	4.53506	Col4a1 dib S vn ct dome cnc sli
GO:0051261	Protein depolymerization	0.00407145	5	40	7.93636	fliI Klp10A Mical flr hts
GO:0120035	Regulation of plasma membrane bounded cell projection organization	0.00408948	9	141	4.05261	Lar tutl dia RhoGAPp190 ssh C1GalTA Sra-1 sif CaMKII
GO:0008344	Adult locomotory behavior	0.00422572	7	86	5.16786	Plc21C tutl Trpgamma DAT shakB norpA caz
GO:0019932	Second-messenger-mediated signaling	0.00422572	7	86	5.16786	dnc Ca-alpha1D Eip63F-1 Gyc88E Pka-R1 Pdfr norpA
GO:0007389	Pattern specification process	0.00436981	19	507	2.37934	AnxB9 Cf2 fj rt S sn vn ct dos loco drpr CG7483 frc dome Pka-R1 Dys cnc sli Doa
GO:0001963	Synaptic transmission, dopaminergic	0.00436981	3	10	19.0473	DAT Dop2R CaMKII
GO:0006979	Response to oxidative stress	0.00467637	9	144	3.96818	Ddc Pxd PCNA loco Naprt Gyc88E Pxt cnc Duox
GO:0003002	Regionalization	0.00476077	18	470	2.43157	AnxB9 Cf2 fj rt S sn vn ct dos loco drpr CG7483 frc dome Dys cnc sli Doa
GO:0030031	Cell projection assembly	0.00486012	11	209	3.34163	Lar sn vn dia ssh Klp10A C1GalTA atk Sra-1 sif CaMKII
GO:0031344	Regulation of cell projection organization	0.00486012	9	145	3.94082	Lar tutl dia RhoGAPp190 ssh C1GalTA Sra-1 sif CaMKII
GO:0032984	Protein-containing complex disassembly	0.00539633	7	90	4.93818	fliI Klp10A eRF1 Mical alphaSnap flr hts
GO:0110053	Regulation of actin filament organization	0.00539633	7	90	4.93818	fliI shi dia ssh Sra-1 flr hts
GO:0035152	Regulation of tube architecture, open tracheal system	0.00570151	7	91	4.88392	fj shi ttk Lac Nrx-IV ich flz
GO:0042063	Gliogenesis	0.00570151	7	91	4.88392	ine Nrx-IV loco Tsp2A spin sli how
GO:0050795	Regulation of behavior	0.00570151	7	91	4.88392	S Sh tim Clk Pka-R1 Pdfr Shab
GO:0016331	Morphogenesis of embryonic epithelium	0.0057127	8	119	4.2683	Col4a1 dib Lac Nrx-IV scaf Mmp2 Vav Patj
GO:0043087	Regulation of GTPase activity	0.0057127	8	119	4.2683	loco RhoGAPp190 CdGAPr sky RhoGAP100F Vav sif Evi5
GO:0043954	Cellular component maintenance	0.0057127	4	25	10.1585	shi RhoGAP100F Patj Dys
GO:0044057	Regulation of system process	0.00573587	6	66	5.7719	TkR99D tim Clk CG4928 Shab how
GO:0006950	Response to stress	0.00593181	36	1304	1.75282	Ddc Hsc70-3 dre4 otu sn Syn Pxd Calr PCNA dia ine tim wun loco Cht2 Pli drpr Naprt spz3 Mmp2 pyx Pmm2 Gyc88E REPTOR Vav CG32795 dome spin NT1 Pxt cnc Hr4 CaMKII rudhira Duox para
GO:0051130	Positive regulation of cellular component organization	0.00593181	13	286	2.88595	Lar mle shi dia cher Rpt6 drpr Sra-1 Vav sif flr norpA caz
GO:0032956	Regulation of actin cytoskeleton organization	0.00594749	8	120	4.23273	fliI shi dia ssh Sra-1 Vav flr hts
GO:0071695	Anatomical structure maturation	0.00620787	10	183	3.46945	Ca-alpha1D hdc Nrx-IV Hydr2 loco drpr CG7483 Mical Pka-R1 cnc
GO:0097305	Response to alcohol	0.00623643	8	121	4.19775	dnc S Syn cher Nurf-38 Pka-R1 Hr4 br
GO:0065009	Regulation of molecular function	0.00652623	23	700	2.08613	Arr1 fj mle ttk Eip63F-1 TfIIB tim Mo25 loco Pli RhoGAPp190 CdGAPr sky NPFR CG6345 RhoGAP100F Vav Stim Patj sif alphaSnap Pka-R1 Evi5
GO:0032970	Regulation of actin filament-based process	0.00653601	8	122	4.16334	fliI shi dia ssh Sra-1 Vav flr hts
GO:0008302	Female germline ring canal formation, actin assembly	0.00679463	2	3	42.3273	cher hts
GO:0001661	Conditioned taste aversion	0.00679463	2	3	42.3273	dnc shi
GO:0042427	Serotonin biosynthetic process	0.00679463	2	3	42.3273	Ddc Hn
GO:0003053	Circadian regulation of heart rate	0.00679463	2	3	42.3273	tim Clk
GO:0086010	Membrane depolarization during action potential	0.00679463	2	3	42.3273	NaCP60E para
GO:1901162	Primary amino compound biosynthetic process	0.00679463	2	3	42.3273	Ddc Hn
GO:0043297	Apical junction assembly	0.00693027	5	46	6.90119	Lac Nrx-IV wun loco Tsp2A
GO:0008366	Axon ensheathment	0.00702329	3	12	15.8727	Nrx-IV loco how
GO:0036465	Synaptic vesicle recycling	0.00757422	5	47	6.75435	shi Arf102F stnB sky spin
GO:0007156	Homophilic cell adhesion via plasma membrane adhesion molecules	0.00757422	5	47	6.75435	Lar Lac tutl Cad87A Dscam2
GO:0043254	Regulation of protein-containing complex assembly	0.00776104	8	126	4.03117	fliI shi dia Rpt6 ssh Sra-1 flr hts
GO:0010648	Negative regulation of cell communication	0.00792666	15	374	2.54643	Arr1 Lar dnc otu slo Ptp10D TkR99D Pli sky Mmp2 Vav spin Pka-R1 Gprk1 Hr4
GO:0023057	Negative regulation of signaling	0.00811451	15	375	2.53964	Arr1 Lar dnc otu slo Ptp10D TkR99D Pli sky Mmp2 Vav spin Pka-R1 Gprk1 Hr4
GO:0009629	Response to gravity	0.00814546	4	28	9.07013	w pyx Pdfr br
GO:0042332	Gravitaxis	0.00814546	4	28	9.07013	w pyx Pdfr br
GO:0071396	Cellular response to lipid	0.00814546	4	28	9.07013	Hydr2 Nurf-38 Hr4 br
GO:0043933	Protein-containing complex subunit organization	0.00819225	25	806	1.96932	fliI dre4 mle Sh shi TfIIB dia Nurf-38 Ran Rpt6 RpL3 ssh Klp10A YL-1 YME1L eRF1 CG7483 Sra-1 Mical His4:CG33899 Chd1 alphaSnap flr Shab hts
GO:0007591	Molting cycle, chitin-based cuticle	0.00847358	7	99	4.48926	Ddc Gld Hr38 Lcp65Ab1 Cht2 Pka-R1 Duox
GO:0001667	Ameboidal-type cell migration	0.0085874	10	193	3.28968	Lar shi ttk vn Sra-1 Vav dome flr sli how
GO:0007272	Ensheathment of neurons	0.0085874	3	13	14.6517	Nrx-IV loco how
GO:0007615	Anesthesia-resistant memory	0.0085874	3	13	14.6517	Ddc dnc Dop2R
GO:0009648	Photoperiodism	0.0085874	3	13	14.6517	Plc21C tim norpA
GO:0042303	Molting cycle	0.00883672	7	100	4.44436	Ddc Gld Hr38 Lcp65Ab1 Cht2 Pka-R1 Duox
GO:0008016	Regulation of heart contraction	0.00901462	4	29	8.75737	tim Clk Shab how
GO:0008277	Regulation of G protein-coupled receptor signaling pathway	0.00901462	4	29	8.75737	Arr1 loco Gprk1 norpA
GO:1903522	Regulation of blood circulation	0.00901462	4	29	8.75737	tim Clk Shab how
GO:0010623	Programmed cell death involved in cell development	0.00924265	7	101	4.40036	S shi hdc wun drpr spin norpA
GO:0071495	Cellular response to endogenous stimulus	0.00936169	12	267	2.85352	mAChR-A Lar Sh Ptp10D Hr38 Hydr2 Nurf-38 botv Mmp2 Dop2R spin Hr4
GO:0044089	Positive regulation of cellular component biogenesis	0.00953381	9	163	3.50563	Lar mle shi dia Rpt6 Sra-1 sif flr caz
GO:0006813	Potassium ion transport	0.00989763	6	75	5.07927	Sh slo CG4928 SK pyx Shab
GO:0120031	Plasma membrane bounded cell projection assembly	0.0100549	10	198	3.20661	Lar sn dia ssh Klp10A C1GalTA atk Sra-1 sif CaMKII
GO:0060078	Regulation of postsynaptic membrane potential	0.0100681	4	30	8.46545	nAChRbeta1 nAChRalpha2 GluClalpha para
GO:0048522	Positive regulation of cellular process	0.0101542	43	1711	1.59562	Cf2 Hr3 Lar dre4 mle otu S shi ttk vn Pabp2 dia cher tim Hr38 Nurf-38 Dyrk2 Mo25 Rpt6 Clk Pli botv drpr Sra-1 REPTOR Vav dome Stim Cadps sif Pka-R1 flr Pdfr Gprk1 norpA cnc sli Glut1 CaMKII Doa br caz ich
GO:0009309	Amine biosynthetic process	0.0102363	3	14	13.6052	Ddc w Balat
GO:0021551	Central nervous system morphogenesis	0.0102363	3	14	13.6052	spz3 C1GalTA NT1
GO:0042401	Cellular biogenic amine biosynthetic process	0.0102363	3	14	13.6052	Ddc w Balat
GO:0042744	Hydrogen peroxide catabolic process	0.0102363	3	14	13.6052	Pxd Pxt Duox
GO:0048168	Regulation of neuronal synaptic plasticity	0.0102363	3	14	13.6052	shi Dys NT1
GO:0007186	G protein-coupled receptor signaling pathway	0.0104491	11	235	2.97191	mAChR-A Arr1 TkR99D mGluR loco NPFR Octbeta1R Dop2R Pdfr Gprk1 norpA
GO:0007297	Ovarian follicle cell migration	0.010954	8	135	3.76242	Lar shi ttk vn Sra-1 Vav dome flr
GO:0048588	Developmental cell growth	0.010954	6	77	4.94734	Lar dnc mle Sh ine RhoGAP100F
GO:0007155	Cell adhesion	0.0110756	11	237	2.94684	Lar Vinc Lac tutl Nrx-IV Ndg Cad87A Sra-1 sli how Dscam2
GO:0044419	Biological process involved in interspecies interaction between organisms	0.0111692	18	516	2.2148	otu shi dia EbpIII Arf102F wun loco Pli drpr spz3 Mmp2 Vav CG32795 dome NT1 Doa br Duox
GO:0051345	Positive regulation of hydrolase activity	0.0112096	9	168	3.4013	loco RhoGAPp190 CdGAPr sky RhoGAP100F Vav sif alphaSnap Evi5
GO:0009719	Response to endogenous stimulus	0.0113894	12	275	2.77051	mAChR-A Lar Sh Ptp10D Hr38 Hydr2 Nurf-38 botv Mmp2 Dop2R spin Hr4
GO:0007631	Feeding behavior	0.0114728	5	53	5.98971	dnc shi ppk28 NPFR Pka-R1
GO:0048675	Axon extension	0.0114728	5	53	5.98971	Lar dnc mle Sh RhoGAP100F
GO:0007217	Tachykinin receptor signaling pathway	0.0114728	2	4	31.7455	TkR99D NPFR
GO:0001659	Temperature homeostasis	0.0114728	2	4	31.7455	tim Pdfr
GO:0042428	Serotonin metabolic process	0.0114728	2	4	31.7455	Ddc Hn
GO:0051793	Medium-chain fatty acid catabolic process	0.0114728	2	4	31.7455	Hydr2 Mcad
GO:0060086	Circadian temperature homeostasis	0.0114728	2	4	31.7455	tim Pdfr
GO:1901160	Primary amino compound metabolic process	0.0114728	2	4	31.7455	Ddc Hn
GO:0035120	Post-embryonic appendage morphogenesis	0.0117024	13	315	2.62026	fj S sn vn ct frc Stim Chd1 alphaSnap Dys flr how Duox
GO:0010631	Epithelial cell migration	0.011754	9	170	3.36128	Lar shi ttk vn Sra-1 Vav dome flr sli
GO:0090630	Activation of GTPase activity	0.0118691	4	32	7.93636	RhoGAP100F Vav sif Evi5
GO:0045433	Male courtship behavior, veined wing generated song production	0.0118691	3	15	12.6982	mle slo para
GO:0048085	Adult chitin-containing cuticle pigmentation	0.0118691	3	15	12.6982	Ddc Hr38 Duox
GO:0090132	Epithelium migration	0.0120908	9	171	3.34163	Lar shi ttk vn Sra-1 Vav dome flr sli
GO:0044093	Positive regulation of molecular function	0.0121543	13	317	2.60373	mle ttk Mo25 loco RhoGAPp190 CdGAPr sky RhoGAP100F Vav Stim sif alphaSnap Evi5
GO:0042335	Cuticle development	0.012733	11	243	2.87407	Ddc dib Gld sn ttk Hr38 Lcp65Ab1 Cht2 obst-E resilin Duox
GO:0046843	Dorsal appendage formation	0.0130634	5	55	5.7719	Cf2 S shi ttk br
GO:0022610	Biological adhesion	0.0135032	11	245	2.85061	Lar Vinc Lac tutl Nrx-IV Ndg Cad87A Sra-1 sli how Dscam2
GO:0007274	Neuromuscular synaptic transmission	0.0138841	6	82	4.64568	slo Plc21C sky alphaSnap Pka-R1 Dys
GO:1990138	Neuron projection extension	0.0138841	5	56	5.66883	Lar dnc mle Sh RhoGAP100F
GO:0007562	Eclosion	0.0138841	3	16	11.9045	tim Clk br
GO:0016545	Male courtship behavior, veined wing vibration	0.0138841	3	16	11.9045	mle slo para
GO:0030834	Regulation of actin filament depolymerization	0.0138841	3	16	11.9045	fliI flr hts
GO:0042743	Hydrogen peroxide metabolic process	0.0138841	3	16	11.9045	Pxd Pxt Duox
GO:0051101	Regulation of DNA binding	0.0138841	3	16	11.9045	ttk TfIIB tim
GO:0060025	Regulation of synaptic activity	0.0138841	3	16	11.9045	rt Sh Shab
GO:0035114	Imaginal disc-derived appendage morphogenesis	0.0142236	13	324	2.54747	fj S sn vn ct frc Stim Chd1 alphaSnap Dys flr how Duox
GO:0006576	Cellular biogenic amine metabolic process	0.0142647	4	34	7.46952	Ddc w Balat Skeletor
GO:0035107	Appendage morphogenesis	0.0149255	13	326	2.53185	fj S sn vn ct frc Stim Chd1 alphaSnap Dys flr how Duox
GO:0050801	Ion homeostasis	0.0156782	9	179	3.19228	Trpgamma CG8399 DAT unc80 Stim shakB Pdfr Vha16-1 norpA
GO:0051493	Regulation of cytoskeleton organization	0.0156782	9	179	3.19228	fliI shi dia cher ssh Sra-1 Vav flr hts
GO:0090130	Tissue migration	0.0156782	9	179	3.19228	Lar shi ttk vn Sra-1 Vav dome flr sli
GO:0051480	Regulation of cytosolic calcium ion concentration	0.0156784	4	35	7.2561	Trpgamma DAT Stim norpA
GO:0048469	Cell maturation	0.0160018	9	180	3.17455	Ca-alpha1D hdc Hydr2 loco drpr CG7483 Mical Pka-R1 cnc
GO:0048066	Developmental pigmentation	0.0160018	6	85	4.48171	Ddc Hn w Hr38 pinta Duox
GO:0016059	Deactivation of rhodopsin mediated signaling	0.0160018	3	17	11.2043	Arr1 Gprk1 norpA
GO:0019226	Transmission of nerve impulse	0.0160018	3	17	11.2043	ine NaCP60E para
GO:0035637	Multicellular organismal signaling	0.0160018	3	17	11.2043	ine NaCP60E para
GO:0045494	Photoreceptor cell maintenance	0.0160018	3	17	11.2043	Arr1 Patj norpA
GO:0048065	Male courtship behavior, veined wing extension	0.0160018	3	17	11.2043	mle slo para
GO:0048737	Imaginal disc-derived appendage development	0.0164682	13	331	2.4936	fj S sn vn ct frc Stim Chd1 alphaSnap Dys flr how Duox
GO:0051258	Protein polymerization	0.0167738	7	116	3.83135	fliI shi dia ssh Sra-1 flr hts
GO:0007620	Copulation	0.0167738	4	36	7.05455	Gld EbpIII tim Nep2
GO:0008347	Glial cell migration	0.0167738	4	36	7.05455	Tsp2A spin sli how
GO:0045187	Regulation of circadian sleep/wake cycle, sleep	0.0167738	4	36	7.05455	Sh tim Clk Shab
GO:0010738	Regulation of protein kinase A signaling	0.0167738	2	5	25.3964	dnc Pka-R1
GO:0016060	Metarhodopsin inactivation	0.0167738	2	5	25.3964	Arr1 Gprk1
GO:0051791	Medium-chain fatty acid metabolic process	0.0167738	2	5	25.3964	Hydr2 Mcad
GO:0060269	Centripetally migrating follicle cell migration	0.0167738	2	5	25.3964	Lar Sra-1
GO:0048736	Appendage development	0.0173667	13	334	2.4712	fj S sn vn ct frc Stim Chd1 alphaSnap Dys flr how Duox
GO:0046530	Photoreceptor cell differentiation	0.0174037	10	219	2.89913	Lar S ttk tutl dos RhoGAP100F Patj tinc Doa br
GO:0009308	Amine metabolic process	0.0180574	4	37	6.86388	Ddc w Balat Skeletor
GO:0044106	Cellular amine metabolic process	0.0180574	4	37	6.86388	Ddc w Balat Skeletor
GO:1902904	Negative regulation of supramolecular fiber organization	0.0180574	4	37	6.86388	fliI ssh flr hts
GO:0007586	Digestion	0.0180574	3	18	10.5818	Col4a1 kraken Lip1
GO:0022400	Regulation of rhodopsin mediated signaling pathway	0.0180574	3	18	10.5818	Arr1 Gprk1 norpA
GO:0060079	Excitatory postsynaptic potential	0.0180574	3	18	10.5818	nAChRbeta1 nAChRalpha2 GluClalpha
GO:0099565	Chemical synaptic transmission, postsynaptic	0.0180574	3	18	10.5818	nAChRbeta1 nAChRalpha2 GluClalpha
GO:0022603	Regulation of anatomical structure morphogenesis	0.0195225	9	187	3.05571	fj ttk tutl dia RhoGAPp190 ssh scaf Sra-1 sif
GO:0007602	Phototransduction	0.0196655	5	62	5.12023	Arr1 pinta shakB Gprk1 norpA
GO:0048583	Regulation of response to stimulus	0.0210171	27	978	1.75282	Arr1 Lar dnc otu vn Ptp10D dia ine wun dos Dyrk2 loco Pli botv spz3 Mmp2 Vav CG32795 spin Pka-R1 Pdfr Gprk1 NT1 norpA sli Hr4 Doa
GO:0048878	Chemical homeostasis	0.0212163	12	303	2.51449	ine Trpgamma CG8399 DAT unc80 Hex-t2 Stim shakB Pdfr Vha16-1 norpA Glut1
GO:0050802	Circadian sleep/wake cycle, sleep	0.0215173	4	39	6.51189	Sh tim Clk Shab
GO:0051494	Negative regulation of cytoskeleton organization	0.0215173	4	39	6.51189	fliI ssh flr hts
GO:0070925	Organelle assembly	0.0218229	15	428	2.22515	fliI rt dia cher RpL3 Klp10A atk Mical sls Chd1 flr Skeletor hts how wupA
GO:0032535	Regulation of cellular component size	0.0220309	9	191	2.99172	Lar fliI shi dia RhoGAPp190 ssh Sra-1 flr hts
GO:0042462	Eye photoreceptor cell development	0.0220309	6	92	4.14071	Lar ttk tutl RhoGAP100F tinc Doa
GO:0007188	Adenylate cyclase-modulating G protein-coupled receptor signaling pathway	0.0221162	5	64	4.96023	mAChR-A mGluR Octbeta1R Dop2R Pdfr
GO:0043085	Positive regulation of catalytic activity	0.0228006	11	268	2.60597	mle Mo25 loco RhoGAPp190 CdGAPr sky RhoGAP100F Vav sif alphaSnap Evi5
GO:1902903	Regulation of supramolecular fiber organization	0.0228006	7	124	3.58416	fliI shi dia ssh Sra-1 flr hts
GO:0045466	R7 cell differentiation	0.0228006	5	65	4.88392	Lar ttk tutl dos RhoGAP100F
GO:0051495	Positive regulation of cytoskeleton organization	0.0228006	5	65	4.88392	shi dia cher Vav flr
GO:0003007	Heart morphogenesis	0.0228006	4	40	6.34909	Lac Nrx-IV Mmp2 sli
GO:0007593	Chitin-based cuticle sclerotization	0.0228006	3	20	9.52364	Ddc Hr38 Duox
GO:0001895	Retina homeostasis	0.0228006	3	20	9.52364	Arr1 Patj norpA
GO:0036315	Cellular response to sterol	0.0228006	3	20	9.52364	Nurf-38 Hr4 br
GO:0043401	Steroid hormone mediated signaling pathway	0.0228006	3	20	9.52364	Hydr2 Nurf-38 Hr4
GO:0048545	Response to steroid hormone	0.0228006	3	20	9.52364	Hydr2 Nurf-38 Hr4
GO:0071383	Cellular response to steroid hormone stimulus	0.0228006	3	20	9.52364	Hydr2 Nurf-38 Hr4
GO:0071390	Cellular response to ecdysone	0.0228006	3	20	9.52364	Nurf-38 Hr4 br
GO:0071684	Organism emergence from protective structure	0.0228006	3	20	9.52364	tim Clk br
GO:1901655	Cellular response to ketone	0.0228006	3	20	9.52364	Nurf-38 Hr4 br
GO:0007637	Proboscis extension reflex	0.0228006	2	6	21.1636	Sh shi
GO:0040037	Negative regulation of fibroblast growth factor receptor signaling pathway	0.0228006	2	6	21.1636	Ptp10D Mmp2
GO:0042435	Indole-containing compound biosynthetic process	0.0228006	2	6	21.1636	Ddc Hn
GO:0043393	Regulation of protein binding	0.0228006	2	6	21.1636	Arr1 fj
GO:0043949	Regulation of cAMP-mediated signaling	0.0228006	2	6	21.1636	dnc Pka-R1
GO:0060004	Reflex	0.0228006	2	6	21.1636	Sh shi
GO:0009611	Response to wounding	0.023774	7	126	3.52727	Ddc sn dia Cht2 drpr Mmp2 Duox
GO:0043413	Macromolecule glycosylation	0.023774	7	126	3.52727	rt Pabp2 Tmtc3 botv C1GalTA Pmm2 FucTC
GO:0006486	Protein glycosylation	0.023774	7	126	3.52727	rt Pabp2 Tmtc3 botv C1GalTA Pmm2 FucTC
GO:0001894	Tissue homeostasis	0.023774	5	66	4.80992	Arr1 Col4a1 Lac Patj norpA
GO:0022411	Cellular component disassembly	0.0238187	8	160	3.17455	fliI Klp10A Mmp2 eRF1 Mical alphaSnap flr hts
GO:0007517	Muscle organ development	0.0238187	6	95	4.00995	rt sls Dys sing how wupA
GO:0008063	Toll signaling pathway	0.0238187	6	95	4.00995	Rpt6 Pli Rpn11 spz3 NT1 Doa
GO:0043473	Pigmentation	0.0238187	6	95	4.00995	Ddc Hn w Hr38 pinta Duox
GO:0030522	Intracellular receptor signaling pathway	0.0238187	4	41	6.19424	Hr3 Hr38 Nurf-38 Hr4
GO:0048488	Synaptic vesicle endocytosis	0.0238187	4	41	6.19424	shi Arf102F stnB spin
GO:0140238	Presynaptic endocytosis	0.0238187	4	41	6.19424	shi Arf102F stnB spin
GO:0001754	Eye photoreceptor cell differentiation	0.0240011	9	196	2.9154	Lar S ttk tutl dos RhoGAP100F tinc Doa br
GO:0032940	Secretion by cell	0.0253006	10	235	2.70174	S Syn dia Arf102F sky Cadps alphaSnap Dys Glut1 Doa
GO:0030865	Cortical cytoskeleton organization	0.0263849	5	68	4.66845	shi dia loco Sra-1 RhoGAP100F
GO:0009607	Response to biotic stimulus	0.0277501	16	488	2.08167	otu dia EbpIII wun loco Pli drpr spz3 Mmp2 Vav CG32795 dome NT1 Doa br Duox
GO:0043207	Response to external biotic stimulus	0.0277501	16	488	2.08167	otu dia EbpIII wun loco Pli drpr spz3 Mmp2 Vav CG32795 dome NT1 Doa br Duox
GO:0051707	Response to other organism	0.0277501	16	488	2.08167	otu dia EbpIII wun loco Pli drpr spz3 Mmp2 Vav CG32795 dome NT1 Doa br Duox
GO:1901701	Cellular response to oxygen-containing compound	0.0277501	9	201	2.84288	mAChR-A Lar Sh Hr38 Nurf-38 ppk28 Dop2R Hr4 br
GO:0030198	Extracellular matrix organization	0.0277501	5	69	4.60079	Col4a1 shi Ndg Mmp2 ich
GO:0045475	Locomotor rhythm	0.0277501	5	69	4.60079	tim Clk unc80 dome Pdfr
GO:0030837	Negative regulation of actin filament polymerization	0.0280619	3	22	8.65785	fliI ssh hts
GO:0048067	Cuticle pigmentation	0.0280619	3	22	8.65785	Ddc Hr38 Duox
GO:0050805	Negative regulation of synaptic transmission	0.0280619	3	22	8.65785	slo TkR99D sky
GO:0071867	Response to monoamine	0.0280619	3	22	8.65785	mAChR-A Sh Dop2R
GO:0071868	Cellular response to monoamine stimulus	0.0280619	3	22	8.65785	mAChR-A Sh Dop2R
GO:0071869	Response to catecholamine	0.0280619	3	22	8.65785	mAChR-A Sh Dop2R
GO:0071870	Cellular response to catecholamine stimulus	0.0280619	3	22	8.65785	mAChR-A Sh Dop2R
GO:1903350	Response to dopamine	0.0280619	3	22	8.65785	mAChR-A Sh Dop2R
GO:1903351	Cellular response to dopamine	0.0280619	3	22	8.65785	mAChR-A Sh Dop2R
GO:0070085	Glycosylation	0.0286301	7	132	3.36694	rt Pabp2 Tmtc3 botv C1GalTA Pmm2 FucTC
GO:0045471	Response to ethanol	0.0286301	5	70	4.53506	dnc S Syn cher Pka-R1
GO:0034334	Adherens junction maintenance	0.0286301	2	7	18.1403	shi Patj
GO:0048172	Regulation of short-term neuronal synaptic plasticity	0.0286301	2	7	18.1403	shi Dys
GO:0050908	Detection of light stimulus involved in visual perception	0.0286301	2	7	18.1403	Trpgamma CarT
GO:0051780	Behavioral response to nutrient	0.0286301	2	7	18.1403	Sh shi
GO:0022410	Circadian sleep/wake cycle process	0.0287443	4	44	5.7719	Sh tim Clk Shab
GO:0035148	Tube formation	0.0287443	4	44	5.7719	ct Mmp2 ich flz
GO:0009266	Response to temperature stimulus	0.0293772	7	133	3.34163	Ddc dnc Syn loco Clk pyx norpA
GO:0007051	Spindle organization	0.0293772	7	133	3.34163	PCNA dia Orc2 Ran Klp10A Skeletor hts
GO:0009966	Regulation of signal transduction	0.0293954	22	771	1.81167	Arr1 Lar dnc otu vn Ptp10D dos Dyrk2 loco Pli botv spz3 Mmp2 Vav spin Pka-R1 Pdfr Gprk1 NT1 norpA Hr4 Doa
GO:0140352	Export from cell	0.0299181	10	243	2.61279	S Syn dia Arf102F sky Cadps alphaSnap Dys Glut1 Doa
GO:0022404	Molting cycle process	0.0308133	4	45	5.64364	Ddc Hr38 Cht2 Duox
GO:0016056	Rhodopsin mediated signaling pathway	0.0308228	3	23	8.28142	Arr1 Gprk1 norpA
GO:0071711	Basement membrane organization	0.0308228	3	23	8.28142	Col4a1 Ndg Mmp2
GO:0007507	Heart development	0.0311376	6	102	3.73476	Col4a1 Lac Nrx-IV Mmp2 sli wupA
GO:0007269	Neurotransmitter secretion	0.0324213	6	103	3.6985	Syn Arf102F sky Cadps alphaSnap Dys
GO:0072359	Circulatory system development	0.0324213	6	103	3.6985	Col4a1 Lac Nrx-IV Mmp2 sli wupA
GO:0099643	Signal release from synapse	0.0324213	6	103	3.6985	Syn Arf102F sky Cadps alphaSnap Dys
GO:0007600	Sensory perception	0.0338831	14	414	2.14704	Arr1 S Sh ct TkR99D dia Dyrk2 Trpgamma CarT pinta NaCP60E sif norpA Doa
GO:0008643	Carbohydrate transport	0.0342812	3	24	7.93636	Tret1-2 frc Glut1
GO:0032272	Negative regulation of protein polymerization	0.0342812	3	24	7.93636	fliI ssh hts
GO:0045995	Regulation of embryonic development	0.0352021	4	47	5.40348	ttk dia scaf how
GO:0019725	Cellular homeostasis	0.0353934	10	250	2.53964	Plc21C Trpgamma CG8399 DAT Hex-t2 Stim Dys Vha16-1 norpA wupA
GO:0008062	Eclosion rhythm	0.0357255	2	8	15.8727	tim Clk
GO:0010737	Protein kinase A signaling	0.0357255	2	8	15.8727	dnc Pka-R1
GO:0019228	Neuronal action potential	0.0357255	2	8	15.8727	NaCP60E para
GO:0021675	Nerve development	0.0357255	2	8	15.8727	Nrx-IV Mical
GO:0030728	Ovulation	0.0357255	2	8	15.8727	Mmp2 CaMKII
GO:0042136	Neurotransmitter biosynthetic process	0.0357255	2	8	15.8727	Gad1 ChT
GO:0051283	Negative regulation of sequestering of calcium ion	0.0357255	2	8	15.8727	Stim norpA
GO:0055080	Cation homeostasis	0.0359138	8	175	2.90244	Trpgamma CG8399 DAT unc80 Stim Pdfr Vha16-1 norpA
GO:0098742	Cell-cell adhesion via plasma-membrane adhesion molecules	0.0359138	5	75	4.23273	Lar Lac tutl Cad87A Dscam2
GO:0009101	Glycoprotein biosynthetic process	0.0366886	7	140	3.17455	rt Pabp2 Tmtc3 botv C1GalTA Pmm2 FucTC
GO:0032101	Regulation of response to external stimulus	0.0374713	10	253	2.50952	Arr1 otu wun Pli Mmp2 CG32795 Gprk1 norpA sli Doa
GO:0008045	Motor neuron axon guidance	0.0397472	5	77	4.12279	Lar Ptp10D cher Mmp2 NT1
GO:0023061	Signal release	0.0407012	7	143	3.10795	Syn Arf102F sky Cadps alphaSnap Dys Glut1
GO:0051124	Synaptic assembly at neuromuscular junction	0.0407012	7	143	3.10795	Lar slo Syn Octbeta1R spin CaMKII caz
GO:0046667	Compound eye retinal cell programmed cell death	0.0413815	3	26	7.32587	S shi norpA
GO:0051491	Positive regulation of filopodium assembly	0.0413815	3	26	7.32587	Lar Sra-1 sif
GO:0046903	Secretion	0.0419405	10	258	2.46089	S Syn dia Arf102F sky Cadps alphaSnap Dys Glut1 Doa
GO:0016333	Morphogenesis of follicular epithelium	0.0419405	4	50	5.07927	Scm cher loco Patj
GO:0035151	Regulation of tube size, open tracheal system	0.0419405	4	50	5.07927	fj ttk Lac Nrx-IV
GO:0071482	Cellular response to light stimulus	0.0419405	4	50	5.07927	Arr1 tim Gprk1 norpA
GO:0018958	Phenol-containing compound metabolic process	0.0433729	5	79	4.01841	Ddc Hn dia Vav Skeletor
GO:0006814	Sodium ion transport	0.0433836	6	111	3.43194	ine ppk28 DAT ChT NaCP60E para
GO:0007477	Notum development	0.0433836	2	9	14.1091	vn scaf
GO:0021556	Central nervous system formation	0.0433836	2	9	14.1091	spz3 NT1
GO:0045217	Cell-cell junction maintenance	0.0433836	2	9	14.1091	shi Patj
GO:0051100	Negative regulation of binding	0.0433836	2	9	14.1091	Arr1 tim
GO:0051282	Regulation of sequestering of calcium ion	0.0433836	2	9	14.1091	Stim norpA
GO:0070536	Protein K63-linked deubiquitination	0.0433836	2	9	14.1091	otu Rpn11
GO:0072175	Epithelial tube formation	0.0433836	2	9	14.1091	ct Mmp2
GO:0019722	Calcium-mediated signaling	0.0439609	4	51	4.97968	Ca-alpha1D Eip63F-1 Pdfr norpA
GO:0002682	Regulation of immune system process	0.0442802	10	261	2.4326	otu cher wun Nurf-38 Pli Mmp2 CG32795 sls cpo Doa
GO:0097479	Synaptic vesicle localization	0.0445028	3	27	7.05455	shi stnB RhoGAP100F
GO:0016192	Vesicle-mediated transport	0.0466086	17	571	1.89027	AnxB9 Arr1 S shi w ct Syn Arf102F tim stnB drpr sky Cadps spin alphaSnap norpA rudhira
GO:0071214	Cellular response to abiotic stimulus	0.0466086	5	81	3.91919	Arr1 tim ppk28 Gprk1 norpA
GO:0104004	Cellular response to environmental stimulus	0.0466086	5	81	3.91919	Arr1 tim ppk28 Gprk1 norpA
GO:0008592	Regulation of Toll signaling pathway	0.0466086	4	52	4.88392	Pli spz3 NT1 Doa
GO:0009968	Negative regulation of signal transduction	0.047542	12	348	2.18934	Arr1 Lar dnc otu Ptp10D Pli Mmp2 Vav spin Pka-R1 Gprk1 Hr4
GO:0006796	Phosphate-containing compound metabolic process	0.0477208	27	1063	1.61266	Pkg21D Lar dnc fj shi Ptp10D wun Nurf-38 Dyrk2 Mo25 Pli ssh Naprt CG10417 CG5065 CG6345 Gyc88E Hex-t2 CG31145 Patj Pka-R1 Pkcdelta Gprk1 norpA CaMKII Pde1c Doa
GO:0048608	Reproductive structure development	0.0483236	5	82	3.8714	Col4a1 ct scaf sli br
GO:0061458	Reproductive system development	0.0483236	5	82	3.8714	Col4a1 ct scaf sli br
GO:0007614	Short-term memory	0.0483236	3	28	6.8026	dnc shi mGluR
GO:0043112	Receptor metabolic process	0.0483236	3	28	6.8026	Arr1 shi Gad1
GO:0046666	Retinal cell programmed cell death	0.0483236	3	28	6.8026	S shi norpA

## Sheet: genotype_KE1_MF
GO ID	Functional Category	Enrichment FDR	Genes in list	Total genes	Fold Enrichment	Genes Names
GO:0043169	Cation binding	8.45885e-07	61	1807	2.1433	AnxB9 AnxB10 Cf2 Hr3 dib dnc fliI Hn Ca-alpha1D Scm ttk Pxd Plc21C Eip63F-1 TfIIB Sam-S Calr Hr38 Cyp4c3 Nurf-38 Ran Noa36 Ndg Idh3a botv Nep2 Rpn11 CG1354 Naprt C1GalTA CG17633 CG10417 Mmp2 Cyp301a1 DAT YME1L Pmm2 CG6345 Cad87A Gyc88E beta-PheRS Vav Stim CG31145 Mical Cadps Mob3 Pkcdelta Dys CalpC Pxt norpA sli Hr4 Pde1c br wupA Duox para caz ich
GO:0046872	Metal ion binding	8.45885e-07	61	1791	2.16245	AnxB9 AnxB10 Cf2 Hr3 dib dnc fliI Hn Ca-alpha1D Scm ttk Pxd Plc21C Eip63F-1 TfIIB Sam-S Calr Hr38 Cyp4c3 Nurf-38 Ran Noa36 Ndg Idh3a botv Nep2 Rpn11 CG1354 Naprt C1GalTA CG17633 CG10417 Mmp2 Cyp301a1 DAT YME1L Pmm2 CG6345 Cad87A Gyc88E beta-PheRS Vav Stim CG31145 Mical Cadps Mob3 Pkcdelta Dys CalpC Pxt norpA sli Hr4 Pde1c br wupA Duox para caz ich
GO:0005261	Cation channel activity	1.97404e-06	16	170	5.97561	nAChRbeta1 nAChRalpha2 Ca-alpha1D Sh slo GluRIA SK ppk28 Trpgamma pyx unc80 Stim NaCP60E OtopLc Shab para
GO:0008324	Cation transmembrane transporter activity	2.14888e-05	21	350	3.80945	nAChRbeta1 nAChRalpha2 Ca-alpha1D Sh slo w GluRIA ine SK ppk28 Trpgamma DAT pyx ChT unc80 Stim NaCP60E OtopLc Shab Vha16-1 para
GO:0015075	Ion transmembrane transporter activity	2.41759e-05	25	502	3.1619	nAChRbeta1 nAChRalpha2 Ca-alpha1D Sh slo w GluRIA ine GluClalpha SK ppk28 Trpgamma Balat DAT pyx Indy ChT unc80 frc Stim NaCP60E OtopLc Shab Vha16-1 para
GO:0022890	Inorganic cation transmembrane transporter activity	2.41759e-05	20	329	3.85963	nAChRbeta1 nAChRalpha2 Ca-alpha1D Sh slo GluRIA ine SK ppk28 Trpgamma DAT pyx ChT unc80 Stim NaCP60E OtopLc Shab Vha16-1 para
GO:0015267	Channel activity	2.41759e-05	18	274	4.17094	nAChRbeta1 nAChRalpha2 Ca-alpha1D Sh slo GluRIA GluClalpha SK ppk28 Trpgamma pyx unc80 Stim shakB NaCP60E OtopLc Shab para
GO:0022803	Passive transmembrane transporter activity	2.41759e-05	18	274	4.17094	nAChRbeta1 nAChRalpha2 Ca-alpha1D Sh slo GluRIA GluClalpha SK ppk28 Trpgamma pyx unc80 Stim shakB NaCP60E OtopLc Shab para
GO:0003779	Actin binding	3.09872e-05	13	146	5.6533	fliI shi sn Vinc dia cher ssh Mical sls Dys flr hts wupA
GO:0005216	Ion channel activity	3.52339e-05	17	257	4.19979	nAChRbeta1 nAChRalpha2 Ca-alpha1D Sh slo GluRIA GluClalpha SK ppk28 Trpgamma pyx unc80 Stim NaCP60E OtopLc Shab para
GO:0046873	Metal ion transmembrane transporter activity	3.52339e-05	15	202	4.71467	Ca-alpha1D Sh slo GluRIA ine SK ppk28 Trpgamma DAT pyx ChT Stim NaCP60E Shab para
GO:0005509	Calcium ion binding	3.89583e-05	15	205	4.64568	AnxB9 AnxB10 fliI Plc21C Eip63F-1 Calr Ndg Cad87A Stim Cadps CalpC norpA sli Duox para
GO:0038023	Signaling receptor activity	4.84824e-05	22	431	3.24084	mAChR-A nAChRbeta1 nAChRalpha2 Hr3 Lar Ptp10D GluRIA TkR99D ine Hr38 Dyrk2 mGluR GluClalpha SK NPFR Octbeta1R dome Dop2R shakB Pdfr Hr4 Doa
GO:0060089	Molecular transducer activity	4.84824e-05	22	431	3.24084	mAChR-A nAChRbeta1 nAChRalpha2 Hr3 Lar Ptp10D GluRIA TkR99D ine Hr38 Dyrk2 mGluR GluClalpha SK NPFR Octbeta1R dome Dop2R shakB Pdfr Hr4 Doa
GO:0022836	Gated channel activity	7.59258e-05	14	192	4.62955	nAChRbeta1 nAChRalpha2 Ca-alpha1D Sh slo GluRIA GluClalpha SK ppk28 Trpgamma Stim NaCP60E Shab para
GO:0008092	Cytoskeletal protein binding	0.000270114	18	342	3.34163	AnxB9 Bsg25D fliI shi sn Vinc dia cher ssh Klp10A CG14535 Mical Patj sls Dys flr hts wupA
GO:0015318	Inorganic molecular entity transmembrane transporter activity	0.00027443	21	449	2.96951	nAChRbeta1 nAChRalpha2 Ca-alpha1D Sh slo GluRIA ine GluClalpha SK ppk28 Trpgamma DAT pyx ChT unc80 Stim NaCP60E OtopLc Shab Vha16-1 para
GO:0043168	Anion binding	0.000339823	39	1207	2.05149	Ddc Pkg21D fliI Gld Hsc70-3 mle shi w Gad1 Dbp73D Syn Sam-S dia Arf102F Dyrk2 mGluR Ran Rpt6 RhoGAPp190 CG1354 Klp10A CG14535 Trpgamma YME1L TyrRS-m Mcad CG7483 Gyc88E beta-PheRS Hex-t2 CG31145 Mical Chd1 Pka-R1 Pkcdelta Gprk1 CaMKII Doa eEF1alpha1
GO:0022857	Transmembrane transporter activity	0.000339823	30	814	2.33996	nAChRbeta1 nAChRalpha2 Ca-alpha1D Sh slo w GluRIA ine GluClalpha SK ppk28 Trpgamma CarT Tret1-2 Balat DAT pyx Indy ChT unc80 frc Stim shakB NaCP60E spin OtopLc Shab Vha16-1 Glut1 para
GO:0005215	Transporter activity	0.000916188	30	860	2.2148	nAChRbeta1 nAChRalpha2 Ca-alpha1D Sh slo w GluRIA ine GluClalpha SK ppk28 Trpgamma CarT Tret1-2 Balat DAT pyx Indy ChT unc80 frc Stim shakB NaCP60E spin OtopLc Shab Vha16-1 Glut1 para
GO:0005244	Voltage-gated ion channel activity	0.000992932	6	41	9.29135	Ca-alpha1D Sh slo NaCP60E Shab para
GO:0022832	Voltage-gated channel activity	0.000992932	6	41	9.29135	Ca-alpha1D Sh slo NaCP60E Shab para
GO:0004888	Transmembrane signaling receptor activity	0.00148062	17	363	2.9734	mAChR-A nAChRbeta1 nAChRalpha2 Lar Ptp10D GluRIA TkR99D ine Dyrk2 mGluR GluClalpha NPFR Octbeta1R dome Dop2R Pdfr Doa
GO:0036094	Small molecule binding	0.00148811	39	1304	1.89888	Ddc Pkg21D Gld Hsc70-3 mle shi w Gad1 Dbp73D Syn Sam-S Arf102F Dyrk2 mGluR Ran Rpt6 RhoGAPp190 Idh3a CG1354 Klp10A CG14535 Trpgamma YME1L TyrRS-m Mcad CG7483 Gyc88E pinta beta-PheRS Hex-t2 CG31145 Mical Chd1 Pka-R1 Pkcdelta Gprk1 CaMKII Doa eEF1alpha1
GO:0008081	Phosphoric diester hydrolase activity	0.00273843	5	32	9.92045	dnc Plc21C Pka-R1 norpA Pde1c
GO:0004114	3 ,5 -cyclic-nucleotide phosphodiesterase activity	0.00273843	3	7	27.2104	dnc Pka-R1 Pde1c
GO:0097367	Carbohydrate derivative binding	0.0031249	36	1214	1.88276	Pkg21D Lar Hsc70-3 mle shi vn w Dbp73D Syn Sam-S Arf102F Dyrk2 Ran Rpt6 Cht2 RhoGAPp190 CG1354 Klp10A obst-E CG14535 resilin YME1L TyrRS-m CG7483 Gyc88E beta-PheRS Hex-t2 CG31145 Chd1 Pka-R1 Pkcdelta Gprk1 sli CaMKII Doa eEF1alpha1
GO:0004112	Cyclic-nucleotide phosphodiesterase activity	0.00392663	3	8	23.8091	dnc Pka-R1 Pde1c
GO:0016462	Pyrophosphatase activity	0.00478406	18	447	2.55668	Hsc70-3 mle shi w Dbp73D Arf102F Nurf-38 Ran Rpt6 RhoGAPp190 CG1354 Klp10A sky YME1L CG7483 Gyc88E Chd1 eEF1alpha1
GO:0016817	Hydrolase activity, acting on acid anhydrides	0.00555498	18	458	2.49528	Hsc70-3 mle shi w Dbp73D Arf102F Nurf-38 Ran Rpt6 RhoGAPp190 CG1354 Klp10A sky YME1L CG7483 Gyc88E Chd1 eEF1alpha1
GO:0016818	Hydrolase activity, acting on acid anhydrides, in phosphorus-containing anhydrides	0.00555498	18	455	2.51173	Hsc70-3 mle shi w Dbp73D Arf102F Nurf-38 Ran Rpt6 RhoGAPp190 CG1354 Klp10A sky YME1L CG7483 Gyc88E Chd1 eEF1alpha1
GO:0017111	Nucleoside-triphosphatase activity	0.00555498	17	419	2.576	Hsc70-3 mle shi w Dbp73D Arf102F Ran Rpt6 RhoGAPp190 CG1354 Klp10A sky YME1L CG7483 Gyc88E Chd1 eEF1alpha1
GO:0030594	Neurotransmitter receptor activity	0.00555498	6	59	6.4567	mAChR-A nAChRbeta1 nAChRalpha2 GluRIA GluClalpha Dop2R
GO:0005267	Potassium channel activity	0.00555498	5	39	8.13986	Sh slo GluRIA SK Shab
GO:0000166	Nucleotide binding	0.0059238	34	1177	1.83406	Pkg21D Gld Hsc70-3 mle shi w Dbp73D Syn Sam-S Arf102F Dyrk2 Ran Rpt6 RhoGAPp190 Idh3a CG1354 Klp10A CG14535 YME1L TyrRS-m Mcad CG7483 Gyc88E beta-PheRS Hex-t2 CG31145 Mical Chd1 Pka-R1 Pkcdelta Gprk1 CaMKII Doa eEF1alpha1
GO:1901265	Nucleoside phosphate binding	0.0059238	34	1177	1.83406	Pkg21D Gld Hsc70-3 mle shi w Dbp73D Syn Sam-S Arf102F Dyrk2 Ran Rpt6 RhoGAPp190 Idh3a CG1354 Klp10A CG14535 YME1L TyrRS-m Mcad CG7483 Gyc88E beta-PheRS Hex-t2 CG31145 Mical Chd1 Pka-R1 Pkcdelta Gprk1 CaMKII Doa eEF1alpha1
GO:0032555	Purine ribonucleotide binding	0.00873353	30	1013	1.88028	Pkg21D Hsc70-3 mle shi w Dbp73D Syn Sam-S Arf102F Dyrk2 Ran Rpt6 RhoGAPp190 CG1354 Klp10A CG14535 YME1L TyrRS-m CG7483 Gyc88E beta-PheRS Hex-t2 CG31145 Chd1 Pka-R1 Pkcdelta Gprk1 CaMKII Doa eEF1alpha1
GO:0017076	Purine nucleotide binding	0.00899806	30	1021	1.86555	Pkg21D Hsc70-3 mle shi w Dbp73D Syn Sam-S Arf102F Dyrk2 Ran Rpt6 RhoGAPp190 CG1354 Klp10A CG14535 YME1L TyrRS-m CG7483 Gyc88E beta-PheRS Hex-t2 CG31145 Chd1 Pka-R1 Pkcdelta Gprk1 CaMKII Doa eEF1alpha1
GO:0032553	Ribonucleotide binding	0.00899806	30	1025	1.85827	Pkg21D Hsc70-3 mle shi w Dbp73D Syn Sam-S Arf102F Dyrk2 Ran Rpt6 RhoGAPp190 CG1354 Klp10A CG14535 YME1L TyrRS-m CG7483 Gyc88E beta-PheRS Hex-t2 CG31145 Chd1 Pka-R1 Pkcdelta Gprk1 CaMKII Doa eEF1alpha1
GO:0004435	Phosphatidylinositol phospholipase C activity	0.00899806	2	3	42.3273	Plc21C norpA
GO:0004629	Phospholipase C activity	0.00899806	2	3	42.3273	Plc21C norpA
GO:0004995	Tachykinin receptor activity	0.00899806	2	3	42.3273	TkR99D NPFR
GO:0015269	Calcium-activated potassium channel activity	0.00899806	2	3	42.3273	slo SK
GO:0140299	Small molecule sensor activity	0.00899806	2	3	42.3273	ine Gyc88E
GO:0098960	Postsynaptic neurotransmitter receptor activity	0.00948776	4	27	9.40606	mAChR-A nAChRbeta1 nAChRalpha2 Dop2R
GO:0098772	Molecular function regulator	0.00961733	21	621	2.14704	vn Eip63F-1 PCNA Arf102F Mo25 loco Pli RhoGAPp190 CG4928 spz3 CdGAPr sky RhoGAP100F Vav Stim sif alphaSnap Pka-R1 NT1 norpA Evi5
GO:0035639	Purine ribonucleoside triphosphate binding	0.0102967	29	991	1.85796	Pkg21D Hsc70-3 mle shi w Dbp73D Syn Sam-S Arf102F Dyrk2 Ran Rpt6 RhoGAPp190 CG1354 Klp10A CG14535 YME1L TyrRS-m CG7483 Gyc88E beta-PheRS Hex-t2 CG31145 Chd1 Pkcdelta Gprk1 CaMKII Doa eEF1alpha1
GO:0005231	Excitatory extracellular ligand-gated ion channel activity	0.0110355	3	13	14.6517	nAChRbeta1 nAChRalpha2 GluClalpha
GO:0015081	Sodium ion transmembrane transporter activity	0.0125418	7	102	4.35722	GluRIA ine ppk28 DAT ChT NaCP60E para
GO:0022843	Voltage-gated cation channel activity	0.0128506	4	30	8.46545	Ca-alpha1D Sh NaCP60E Shab
GO:0016787	Hydrolase activity	0.0137264	46	1875	1.55764	Lar dnc Hsc70-3 Mal-A3 mle otu Sb shi w Ptp10D Dbp73D Plc21C zetaTry Arf102F Hydr2 wun Nurf-38 Ran Rpt6 kraken Cht2 Lip1 RhoGAPp190 Nep2 Rpn11 ssh CG1354 Klp10A CG17633 sky CG10417 scaf Mmp2 YME1L AhcyL1 CG7483 Gyc88E beta-PheRS CG30157 Chd1 Pka-R1 CalpC norpA Pde1c eEF1alpha1 flz
GO:0005096	GTPase activator activity	0.0137264	9	167	3.42167	loco RhoGAPp190 CdGAPr sky RhoGAP100F Vav sif norpA Evi5
GO:0106310	Protein serine kinase activity	0.0137362	7	105	4.23273	Pkg21D fj Dyrk2 CG31145 Pkcdelta CaMKII Doa
GO:0008289	Lipid binding	0.0139279	10	204	3.1123	AnxB9 AnxB10 fliI dia mGluR drpr sky pinta Cadps Gprk1
GO:0030695	GTPase regulator activity	0.0139279	9	170	3.36128	loco RhoGAPp190 CdGAPr sky RhoGAP100F Vav sif norpA Evi5
GO:0060589	Nucleoside-triphosphatase regulator activity	0.0139279	9	170	3.36128	loco RhoGAPp190 CdGAPr sky RhoGAP100F Vav sif norpA Evi5
GO:0004115	3 ,5 -cyclic-AMP phosphodiesterase activity	0.0139279	2	4	31.7455	dnc Pde1c
GO:0005248	Voltage-gated sodium channel activity	0.0139279	2	4	31.7455	NaCP60E para
GO:0015079	Potassium ion transmembrane transporter activity	0.0168569	5	56	5.66883	Sh slo GluRIA SK Shab
GO:0005251	Delayed rectifier potassium channel activity	0.0208459	2	5	25.3964	Sh Shab
GO:0015279	Store-operated calcium channel activity	0.0208459	2	5	25.3964	Trpgamma Stim
GO:0047555	3 ,5 -cyclic-GMP phosphodiesterase activity	0.0208459	2	5	25.3964	Pka-R1 Pde1c
GO:0004930	G protein-coupled receptor activity	0.024785	7	120	3.70364	mAChR-A TkR99D mGluR NPFR Octbeta1R Dop2R Pdfr
GO:0043178	Alcohol binding	0.0261547	3	19	10.0249	mGluR Trpgamma pinta
GO:0032559	Adenyl ribonucleotide binding	0.0280527	24	839	1.81619	Pkg21D Hsc70-3 mle w Dbp73D Syn Sam-S Dyrk2 Rpt6 CG1354 Klp10A CG14535 YME1L TyrRS-m CG7483 beta-PheRS Hex-t2 CG31145 Chd1 Pka-R1 Pkcdelta Gprk1 CaMKII Doa
GO:0005001	Transmembrane receptor protein tyrosine phosphatase activity	0.0286353	2	6	21.1636	Lar Ptp10D
GO:0019198	Transmembrane receptor protein phosphatase activity	0.0286353	2	6	21.1636	Lar Ptp10D
GO:0030554	Adenyl nucleotide binding	0.0289026	24	844	1.80543	Pkg21D Hsc70-3 mle w Dbp73D Syn Sam-S Dyrk2 Rpt6 CG1354 Klp10A CG14535 YME1L TyrRS-m CG7483 beta-PheRS Hex-t2 CG31145 Chd1 Pka-R1 Pkcdelta Gprk1 CaMKII Doa
GO:0042578	Phosphoric ester hydrolase activity	0.0295259	10	232	2.73668	Lar dnc Ptp10D Plc21C wun ssh CG10417 Pka-R1 norpA Pde1c
GO:0008227	G protein-coupled amine receptor activity	0.0320703	3	21	9.07013	mAChR-A Octbeta1R Dop2R
GO:0008201	Heparin binding	0.0354424	3	22	8.65785	Lar vn sli
GO:0004169	Dolichyl-phosphate-mannose-protein mannosyltransferase activity	0.0354424	2	7	18.1403	rt Tmtc3
GO:0005227	Calcium activated cation channel activity	0.0354424	2	7	18.1403	slo SK
GO:0015464	Acetylcholine receptor activity	0.0354424	2	7	18.1403	mAChR-A nAChRalpha2
GO:0030507	Spectrin binding	0.0354424	2	7	18.1403	AnxB9 hts
GO:0005524	ATP binding	0.0364129	23	820	1.78084	Pkg21D Hsc70-3 mle w Dbp73D Syn Sam-S Dyrk2 Rpt6 CG1354 Klp10A CG14535 YME1L TyrRS-m CG7483 beta-PheRS Hex-t2 CG31145 Chd1 Pkcdelta Gprk1 CaMKII Doa
GO:0099094	Ligand-gated cation channel activity	0.0364129	5	71	4.47119	nAChRbeta1 nAChRalpha2 GluRIA ppk28 Stim
GO:0030234	Enzyme regulator activity	0.0367966	15	452	2.107	Eip63F-1 PCNA Arf102F Mo25 loco Pli RhoGAPp190 CdGAPr sky RhoGAP100F Vav sif Pka-R1 norpA Evi5
GO:0005230	Extracellular ligand-gated ion channel activity	0.0367966	4	45	5.64364	nAChRbeta1 nAChRalpha2 GluRIA GluClalpha
GO:0005543	Phospholipid binding	0.0388228	7	137	3.24406	AnxB9 AnxB10 fliI dia drpr pinta Gprk1
GO:0005262	Calcium channel activity	0.0388228	4	46	5.52095	Ca-alpha1D Trpgamma pyx Stim
GO:0005272	Sodium channel activity	0.0388228	4	46	5.52095	GluRIA ppk28 NaCP60E para
GO:0004879	Nuclear receptor activity	0.0388228	3	24	7.93636	Hr3 Hr38 Hr4
GO:0008083	Growth factor activity	0.0388228	3	24	7.93636	vn spz3 NT1
GO:0098531	Ligand-activated transcription factor activity	0.0388228	3	24	7.93636	Hr3 Hr38 Hr4
GO:0020037	Heme binding	0.0403172	7	139	3.19738	dib Pxd Cyp4c3 Cyp301a1 Gyc88E Pxt Duox
GO:0005121	Toll binding	0.0403172	2	8	15.8727	spz3 NT1
GO:0046906	Tetrapyrrole binding	0.0412005	7	140	3.17455	dib Pxd Cyp4c3 Cyp301a1 Gyc88E Pxt Duox
GO:0046982	Protein heterodimerization activity	0.0438319	9	216	2.64545	dre4 tim Hr38 Clk Gyc88E REPTOR dome His4:CG33899 cnc
GO:0051015	Actin filament binding	0.0438319	5	77	4.12279	fliI sn Vinc flr hts
GO:0004674	Protein serine/threonine kinase activity	0.0488522	8	182	2.79081	Pkg21D fj Dyrk2 CG31145 Pkcdelta Gprk1 CaMKII Doa

## Sheet: genotype_KE1_CC
GO ID	Functional Category	Enrichment FDR	Genes in list	Total genes	Fold Enrichment	Genes Names
GO:0005886	Plasma membrane	1.89872e-14	72	1624	2.81487	mAChR-A nAChRbeta1 nAChRalpha2 Lar fj Ca-alpha1D S Sb Sh shi slo w Vinc GluRIA TkR99D Eip63F-1 Lac tutl dia ine Arf102F Fkbp12 Nrx-IV cher Hydr2 wun dos mGluR loco Tsp2A DIP2 GluClalpha Pli CG4928 Nep2 drpr SK ppk28 Trpgamma CarT scaf Mmp2 Tret1-2 Balat DAT Indy NPFR Cad87A ChT Octbeta1R dome Stim Mical Dop2R Patj shakB NaCP60E OtopLc Pkcdelta Dys Pdfr Gprk1 Shab Vha16-1 norpA hts sli CaMKII Dsca…
GO:0030054	Cell junction	2.79882e-12	39	588	4.21113	mAChR-A nAChRbeta1 nAChRalpha2 Lar dnc shi slo w Vinc Syn GluRIA Lac Arf102F Nrx-IV wun stnB Rpt6 Tsp2A GluClalpha drpr CarT sky DAT Sra-1 RhoGAP100F Mical Dop2R Cadps Patj shakB sif spin alphaSnap Pka-R1 Dys Shab hts cpo CaMKII
GO:0045202	Synapse	3.90948e-11	32	437	4.64922	mAChR-A nAChRbeta1 nAChRalpha2 dnc shi slo w Syn GluRIA Arf102F Nrx-IV stnB Rpt6 GluClalpha drpr CarT sky DAT Sra-1 RhoGAP100F Mical Dop2R Cadps sif spin alphaSnap Pka-R1 Dys Shab hts cpo CaMKII
GO:0043005	Neuron projection	7.56305e-07	28	511	3.47895	mAChR-A nAChRbeta1 nAChRalpha2 Lar shi slo sn Ptp10D Syn hdc Lac tutl GluClalpha drpr SK Trpgamma CarT sky Mmp2 DAT Sra-1 unc80 Mical alphaSnap Pdfr sli CaMKII Dscam2
GO:0034702	Ion channel complex	1.20328e-06	12	92	8.28142	nAChRbeta1 nAChRalpha2 Ca-alpha1D Sh GluRIA GluClalpha Trpgamma pyx unc80 NaCP60E Shab para
GO:0098794	Postsynapse	1.20328e-06	12	91	8.37243	mAChR-A nAChRbeta1 nAChRalpha2 shi slo GluRIA Rpt6 GluClalpha drpr sky hts CaMKII
GO:0005887	Integral component of plasma membrane	2.30572e-06	27	518	3.30937	mAChR-A nAChRbeta1 nAChRalpha2 Sh GluRIA TkR99D tutl ine wun mGluR Tsp2A GluClalpha ppk28 Trpgamma Balat DAT Indy NPFR Cad87A Octbeta1R Dop2R NaCP60E Pdfr Shab Dscam2 Duox para
GO:0031226	Intrinsic component of plasma membrane	3.35158e-06	27	531	3.22835	mAChR-A nAChRbeta1 nAChRalpha2 Sh GluRIA TkR99D tutl ine wun mGluR Tsp2A GluClalpha ppk28 Trpgamma Balat DAT Indy NPFR Cad87A Octbeta1R Dop2R NaCP60E Pdfr Shab Dscam2 Duox para
GO:0098590	Plasma membrane region	5.00439e-06	22	377	3.70504	mAChR-A nAChRbeta1 nAChRalpha2 Lar Ca-alpha1D shi slo Vinc GluRIA dia ine loco Tsp2A GluClalpha drpr scaf DAT Indy dome Patj hts CaMKII
GO:0120025	Plasma membrane bounded cell projection	9.55394e-06	32	756	2.68745	mAChR-A nAChRbeta1 nAChRalpha2 Arr1 Lar shi slo sn Ptp10D Syn hdc Lac tutl dia Hydr2 GluClalpha drpr SK Trpgamma CarT sky Mmp2 DAT Sra-1 unc80 Mical alphaSnap Pdfr norpA sli CaMKII Dscam2
GO:0045211	Postsynaptic membrane	9.55394e-06	9	58	9.85204	mAChR-A nAChRbeta1 nAChRalpha2 shi slo GluRIA GluClalpha drpr CaMKII
GO:0042995	Cell projection	1.08302e-05	32	766	2.65236	mAChR-A nAChRbeta1 nAChRalpha2 Arr1 Lar shi slo sn Ptp10D Syn hdc Lac tutl dia Hydr2 GluClalpha drpr SK Trpgamma CarT sky Mmp2 DAT Sra-1 unc80 Mical alphaSnap Pdfr norpA sli CaMKII Dscam2
GO:0098797	Plasma membrane protein complex	1.08302e-05	14	167	5.32259	nAChRbeta1 nAChRalpha2 Ca-alpha1D Sh GluRIA mGluR Patj NaCP60E Dys Shab Vha16-1 norpA Duox para
GO:0097060	Synaptic membrane	1.90649e-05	10	84	7.55844	mAChR-A nAChRbeta1 nAChRalpha2 shi slo GluRIA GluClalpha drpr DAT CaMKII
GO:0098793	Presynapse	2.52959e-05	16	237	4.28631	shi w Syn Arf102F Nrx-IV stnB CarT sky DAT RhoGAP100F Mical Cadps spin alphaSnap hts CaMKII
GO:0034703	Cation channel complex	4.68573e-05	8	55	9.23504	Ca-alpha1D Sh Trpgamma pyx unc80 NaCP60E Shab para
GO:1902495	Transmembrane transporter complex	0.000366597	12	172	4.4296	nAChRbeta1 nAChRalpha2 Ca-alpha1D Sh GluRIA GluClalpha Trpgamma pyx unc80 NaCP60E Shab para
GO:0045177	Apical part of cell	0.000575401	12	181	4.20934	Ca-alpha1D Ptp10D Vinc dia cher wun loco ssh scaf Sra-1 dome Patj
GO:1990351	Transporter complex	0.000607577	12	183	4.16334	nAChRbeta1 nAChRalpha2 Ca-alpha1D Sh GluRIA GluClalpha Trpgamma pyx unc80 NaCP60E Shab para
GO:0030424	Axon	0.000634917	15	279	3.41349	Lar shi Ptp10D Syn hdc tutl drpr CarT sky unc80 Mical alphaSnap sli CaMKII Dscam2
GO:0005938	Cell cortex	0.00157585	12	204	3.73476	AnxB9 dia cher stnB Ran loco drpr Klp10A RhoGAP100F Patj Dys flr
GO:0015629	Actin cytoskeleton	0.00173543	9	119	4.80183	fliI sn Vinc dia cher Mical flr hts wupA
GO:0005918	Septate junction	0.00232796	5	33	9.61983	Lac Nrx-IV wun Tsp2A Patj
GO:0005829	Cytosol	0.00451297	32	1067	1.90413	Cf2 dnc dre4 mle otu Gad1 Sam-S Fkbp12 cher tim Nurf-38 Dyrk2 loco Rpt6 RpL3 Pli RhoGAPp190 Rpn11 Naprt TyrRS-m AhcyL1 Mcad Pmm2 eRF1 CG6345 Gyc88E REPTOR Vav Hex-t2 Mical Doa rudhira
GO:0099081	Supramolecular polymer	0.00478233	13	270	3.05697	Col4a1 shi dia cher Ran CG4928 Klp10A CG14535 Mical sls Skeletor hts wupA
GO:0070160	Tight junction	0.00478233	5	39	8.13986	Lac Nrx-IV wun Tsp2A Patj
GO:0098796	Membrane protein complex	0.00803193	20	565	2.24747	nAChRbeta1 nAChRalpha2 Ca-alpha1D rt Sh GluRIA mGluR GluClalpha Trpgamma pyx unc80 Patj NaCP60E alphaSnap Dys Shab Vha16-1 norpA Duox para
GO:0001518	Voltage-gated sodium channel complex	0.00852927	2	3	42.3273	NaCP60E para
GO:0032992	Protein-carbohydrate complex	0.00852927	2	3	42.3273	resilin sli
GO:0034706	Sodium channel complex	0.00852927	2	3	42.3273	NaCP60E para
GO:0099512	Supramolecular fiber	0.0122891	12	267	2.85352	shi dia cher Ran CG4928 Klp10A CG14535 Mical sls Skeletor hts wupA
GO:0016324	Apical plasma membrane	0.0124119	7	102	4.35722	Ca-alpha1D Vinc dia loco scaf dome Patj
GO:0048786	Presynaptic active zone	0.0125838	4	30	8.46545	Nrx-IV stnB RhoGAP100F CaMKII
GO:0043296	Apical junction complex	0.0147544	5	53	5.98971	Lac Nrx-IV wun Tsp2A Patj
GO:0005884	Actin filament	0.0170747	4	33	7.69587	dia cher Mical hts
GO:0005856	Cytoskeleton	0.0211209	20	627	2.02523	Bsg25D fliI shi sn Vinc dia cher Dyrk2 stnB Ran ssh Klp10A CG14535 Mical Dys flr Skeletor hts CG43867 wupA
GO:0035183	Female germline ring canal inner rim	0.0225757	2	5	25.3964	cher hts
GO:0036477	Somatodendritic compartment	0.0244837	12	297	2.56529	mAChR-A shi slo sn hdc SK Trpgamma Mmp2 DAT Pdfr CaMKII br
GO:0005911	Cell-cell junction	0.0354512	7	127	3.4995	Vinc Lac Nrx-IV wun Tsp2A Patj shakB
GO:0070161	Anchoring junction	0.0361865	8	162	3.13535	Lar Vinc Lac Nrx-IV wun Tsp2A Patj shakB
GO:0005700	Polytene chromosome	0.0395616	10	239	2.65652	dre4 mle Scm ttk TH1 Orc2 Chd1 Skeletor cnc br
GO:0099513	Polymeric cytoskeletal fiber	0.0402967	9	203	2.81487	shi dia cher Ran Klp10A CG14535 Mical Skeletor hts
GO:0005703	Polytene chromosome puff	0.0402967	4	44	5.7719	dre4 TH1 Chd1 cnc
GO:0098802	Plasma membrane signaling receptor complex	0.0426986	4	45	5.64364	nAChRbeta1 nAChRalpha2 GluRIA mGluR
GO:0016327	Apicolateral plasma membrane	0.0473941	3	24	7.93636	Tsp2A dome Patj
GO:0043228	Non-membrane-bounded organelle	0.0492696	42	1821	1.46437	Bsg25D fliI dre4 mle Scm shi sn ttk Vinc Dbp73D PCNA TH1 dia cher tim Orc2 Nurf-38 Dyrk2 stnB Ran RpL3 Noa36 CG4928 ssh Klp10A CG14535 CG7483 Mical SmydA-8 His4:CG33899 l(2)37Cg sls Chd1 Dys flr Skeletor cnc hts CG43867 br wupA caz
GO:0043232	Intracellular non-membrane-bounded organelle	0.0492696	42	1821	1.46437	Bsg25D fliI dre4 mle Scm shi sn ttk Vinc Dbp73D PCNA TH1 dia cher tim Orc2 Nurf-38 Dyrk2 stnB Ran RpL3 Noa36 CG4928 ssh Klp10A CG14535 CG7483 Mical SmydA-8 His4:CG33899 l(2)37Cg sls Chd1 Dys flr Skeletor cnc hts CG43867 br wupA caz
GO:0043679	Axon terminus	0.0492696	5	76	4.17703	Syn CarT sky Mical alphaSnap
GO:0099738	Cell cortex region	0.0492696	5	76	4.17703	cher stnB loco RhoGAP100F Patj

## Sheet: genotype_KB11_BP
GO ID	Functional Category	Enrichment FDR	Genes in list	Total genes	Fold Enrichment	Genes
GO:0030154	Cell differentiation	4.31612e-14	68	1723	2.93224	BicD brn Pka-C1 Eip75B fliI ft if egh ndl neur otu Ppn S shi trc uzip ct Fur1 Pxd ash1 hdc alpha-Cat l(2)efl ine Nrx-IV Rel Rho1 Mlp84B Orc2 loco Rack1 melt Tsp2A bab2 IntS8 hfp ssh Klp10A lid CdGAPr fand O-fut1 pcs Naus CG9705 arx Ssk Neurochondrin Sra-1 XNP spin hd alpha-Spec Pka-R1 crb Nop60B dl Dhc64C l(2)gd1 Pxt norpA Fs(2)Ket DnaJ-1 Patronin tgo sli Mhc Src42A
GO:0048869	Cellular developmental process	4.31612e-14	68	1734	2.91364	BicD brn Pka-C1 Eip75B fliI ft if egh ndl neur otu Ppn S shi trc uzip ct Fur1 Pxd ash1 hdc alpha-Cat l(2)efl ine Nrx-IV Rel Rho1 Mlp84B Orc2 loco Rack1 melt Tsp2A bab2 IntS8 hfp ssh Klp10A lid CdGAPr fand O-fut1 pcs Naus CG9705 arx Ssk Neurochondrin Sra-1 XNP spin hd alpha-Spec Pka-R1 crb Nop60B dl Dhc64C l(2)gd1 Pxt norpA Fs(2)Ket DnaJ-1 Patronin tgo sli Mhc Src42A
GO:0048468	Cell development	7.14855e-14	60	1399	3.18647	BicD brn Pka-C1 Eip75B fliI if egh ndl neur otu Ppn S shi trc uzip ct Fur1 Pxd ash1 hdc alpha-Cat l(2)efl ine Nrx-IV Rel Rho1 Mlp84B Orc2 loco Rack1 Tsp2A hfp ssh lid CdGAPr pcs Naus CG9705 arx Ssk Neurochondrin Sra-1 XNP spin hd alpha-Spec Pka-R1 crb Nop60B dl Dhc64C l(2)gd1 Pxt norpA Fs(2)Ket Patronin tgo sli Mhc Src42A
GO:0048731	System development	4.25953e-13	67	1788	2.78409	AnxB9 Cat Pka-C1 Ddc ft if egh neur Ppn S Sb shi trc uzip ct Fur1 svr bab1 hdc ine Nrx-IV Rel Rho1 Mlp84B sfl loco Rack1 melt Tsp2A CycT bab2 IntS8 ssh ppk28 lid CdGAPr fand pcs Naus CG9705 Ssk Neurochondrin Sra-1 MED25 XNP Notum Stim His2A:CG33838 Invadolysin spin alpha-Spec Pka-R1 crb Nop60B Dys dl sgl Dhc64C l(2)gd1 norpA Patronin tgo sli rdx Mhc Src42A ringer
GO:0009888	Tissue development	8.28877e-12	48	1040	3.42913	AnxB9 brn Pka-C1 Ddc ft if egh ndl neur S Sb shi trc ct Pxd svr bab1 hdc alpha-Cat Nrx-IV Rho1 Mlp84B Orc2 sfl loco Rack1 Tsp2A bab2 fand pcs Ssk Sra-1 Notum Stim Invadolysin hd crb Nop60B Dys sgl Dhc64C l(2)gd1 Pxt Fs(2)Ket tgo sli Mhc Src42A
GO:0009653	Anatomical structure morphogenesis	2.43036e-11	58	1523	2.82947	BicD brn Cat Pka-C1 fliI ft if egh ndl neur Ppn S shi trc uzip ct Pxd svr bab1 hdc alpha-Cat l(2)efl Nrx-IV Rel Rho1 Mlp84B Orc2 sfl loco melt bab2 ssh CdGAPr fand pcs Naus CG9705 Sra-1 XNP Notum Stim spin hd alpha-Spec crb Dys Sps1 sgl Dhc64C l(2)gd1 Pxt norpA Fs(2)Ket tgo sli rdx Mhc Src42A
GO:0060429	Epithelium development	2.43036e-11	45	956	3.49728	AnxB9 brn Pka-C1 Ddc ft if egh ndl neur S Sb shi trc ct Pxd svr bab1 hdc alpha-Cat Nrx-IV Rho1 Orc2 sfl loco Rack1 Tsp2A bab2 fand Ssk Sra-1 Notum Stim Invadolysin hd crb Nop60B Dys Dhc64C l(2)gd1 Pxt Fs(2)Ket tgo sli Mhc Src42A
GO:0022414	Reproductive process	8.85995e-09	47	1228	2.84365	BicD brn Pka-C1 Eip75B Gld if egh ndl otu S shi ct Pxd bab1 ash1 EbpIII Rho1 tim Orc2 sfl loco Rack1 bab2 hfp Klp10A lid pcs arx Sra-1 nenya Invadolysin spin hd alpha-Spec Pka-R1 Nop60B Dhc64C l(2)gd1 Pxt Mi-2 Skeletor Fs(2)Ket tgo sli Mhc Pde1c Topors
GO:0048477	Oogenesis	1.05866e-08	32	614	3.8722	BicD brn Pka-C1 Eip75B if egh ndl otu S shi ct Pxd ash1 Rho1 Orc2 loco Rack1 hfp lid pcs arx Sra-1 spin hd alpha-Spec Pka-R1 Dhc64C l(2)gd1 Pxt Fs(2)Ket tgo Mhc
GO:0023052	Signaling	1.38491e-08	62	1994	2.31016	Arr1 BicD brn Cat Pka-C1 Eip75B ft if ndl neur otu pip shi trc trp B52 Plc21C Eip63F-1 Lcch3 ine Rel Rho1 tim Mo25 sfl loco Rack1 melt GluClalpha Rpn11 Frq1 CdGAPr O-fut1 pcs mthl4 Sesn Oatp74D Neurochondrin pinta XNP Notum CG31760 Pde11 lap spin alpha-Spec Pka-R1 Pkcdelta crb Dys dl sgl l(2)gd1 norpA Patronin cpo tgo sli rdx Glut1 Pde1c Src42A
GO:0007292	Female gamete generation	1.44313e-08	33	664	3.69251	BicD brn Pka-C1 Eip75B if egh ndl otu S shi ct Pxd ash1 Rho1 Orc2 loco Rack1 hfp Klp10A lid pcs arx Sra-1 spin hd alpha-Spec Pka-R1 Dhc64C l(2)gd1 Pxt Fs(2)Ket tgo Mhc
GO:0003006	Developmental process involved in reproduction	2.28043e-08	39	921	3.14616	BicD brn Pka-C1 Eip75B if egh ndl otu S shi ct Pxd bab1 ash1 Rho1 Orc2 sfl loco Rack1 bab2 hfp lid pcs arx Sra-1 Invadolysin spin hd alpha-Spec Pka-R1 Nop60B Dhc64C l(2)gd1 Pxt Mi-2 Fs(2)Ket tgo sli Mhc
GO:0065008	Regulation of biological quality	3.38867e-08	48	1350	2.6417	Arr1 BicD Cat Eip75B fliI ft Gapdh2 if egh Pfk S shi trp Fur1 Plc21C svr Lcch3 ine Nrx-IV Rho1 tim Rack1 GluClalpha ssh Frq1 CG8399 Naus CG9705 Neurochondrin Sra-1 ChT Zip99C Hex-t2 Stim spin alpha-Spec crb Dys Dhc64C Vha16-1 norpA DnaJ-1 rdx Glut1 Mhc Src42A Trpm ringer
GO:0019953	Sexual reproduction	3.38867e-08	42	1077	2.89741	BicD brn Pka-C1 Eip75B Gld if egh ndl otu S shi ct Pxd ash1 EbpIII Rho1 tim Orc2 sfl loco Rack1 hfp Klp10A lid pcs arx Sra-1 Invadolysin spin hd alpha-Spec Pka-R1 Nop60B Dhc64C l(2)gd1 Pxt Mi-2 Fs(2)Ket tgo Mhc Pde1c Topors
GO:0044703	Multi-organism reproductive process	3.38867e-08	42	1077	2.89741	BicD brn Pka-C1 Eip75B Gld if egh ndl otu S shi ct Pxd ash1 EbpIII Rho1 tim Orc2 sfl loco Rack1 hfp Klp10A lid pcs arx Sra-1 Invadolysin spin hd alpha-Spec Pka-R1 Nop60B Dhc64C l(2)gd1 Pxt Mi-2 Fs(2)Ket tgo Mhc Pde1c Topors
GO:0048609	Multicellular organismal reproductive process	3.38867e-08	42	1073	2.90821	BicD brn Pka-C1 Eip75B Gld if egh ndl otu S shi ct Pxd ash1 EbpIII Rho1 tim Orc2 sfl loco Rack1 hfp Klp10A lid pcs arx Sra-1 Invadolysin spin hd alpha-Spec Pka-R1 Nop60B Dhc64C l(2)gd1 Pxt Mi-2 Fs(2)Ket tgo Mhc Pde1c Topors
GO:0051704	Multi-organism process	3.38867e-08	42	1078	2.89472	BicD brn Pka-C1 Eip75B Gld if egh ndl otu S shi ct Pxd ash1 EbpIII Rho1 tim Orc2 sfl loco Rack1 hfp Klp10A lid pcs arx Sra-1 Invadolysin spin hd alpha-Spec Pka-R1 Nop60B Dhc64C l(2)gd1 Pxt Mi-2 Fs(2)Ket tgo Mhc Pde1c Topors
GO:0032989	Cellular component morphogenesis	3.38867e-08	30	582	3.82979	fliI if egh ndl Ppn S shi trc uzip ct Pxd l(2)efl Rel Rho1 Mlp84B Orc2 ssh CdGAPr Naus CG9705 Sra-1 XNP hd alpha-Spec crb Dhc64C Pxt sli Mhc Src42A
GO:0048513	Animal organ development	3.63078e-08	45	1219	2.74274	AnxB9 Cat Pka-C1 Ddc ft if neur S Sb shi trc ct svr bab1 hdc Nrx-IV Rho1 Mlp84B sfl loco Rack1 melt CycT bab2 ssh lid fand pcs Sra-1 Notum Stim His2A:CG33838 Invadolysin Pka-R1 crb Nop60B Dys Dhc64C l(2)gd1 norpA tgo sli rdx Mhc Src42A
GO:0007276	Gamete generation	9.96658e-08	38	942	2.99715	BicD brn Pka-C1 Eip75B if egh ndl otu S shi ct Pxd ash1 Rho1 Orc2 sfl loco Rack1 hfp Klp10A lid pcs arx Sra-1 Invadolysin spin hd alpha-Spec Pka-R1 Nop60B Dhc64C l(2)gd1 Pxt Mi-2 Fs(2)Ket tgo Mhc Topors
GO:0007281	Germ cell development	1.12409e-07	33	737	3.32677	BicD brn Pka-C1 Eip75B if egh ndl otu S shi ct Pxd ash1 Rho1 Orc2 loco Rack1 hfp lid pcs arx Sra-1 spin hd alpha-Spec Pka-R1 Nop60B Dhc64C l(2)gd1 Pxt Fs(2)Ket tgo Mhc
GO:0022412	Cellular process involved in reproduction in multicellular organism	1.48583e-07	36	872	3.06734	BicD brn Pka-C1 Eip75B if egh ndl otu S shi ct Pxd ash1 Rho1 Orc2 loco Rack1 hfp Klp10A lid pcs arx Sra-1 Invadolysin spin hd alpha-Spec Pka-R1 Nop60B Dhc64C l(2)gd1 Pxt Fs(2)Ket tgo Mhc Topors
GO:0007399	Nervous system development	1.505e-07	42	1141	2.73489	Pka-C1 ft if egh neur Ppn S trc uzip ct Fur1 hdc ine Nrx-IV Rel Rho1 loco melt Tsp2A CycT IntS8 ssh CdGAPr Naus CG9705 Neurochondrin Sra-1 MED25 XNP Notum Invadolysin spin alpha-Spec Pka-R1 crb dl Dhc64C Patronin tgo sli Src42A ringer
GO:0007010	Cytoskeleton organization	2.15683e-07	31	679	3.3921	BicD Pka-C1 fliI ft if egh Sb shi svr Eip63F-1 l(2)efl Rho1 Mlp84B Orc2 loco Rack1 ssh Klp10A Naus Sra-1 Invadolysin alpha-Spec Pka-R1 crb Dhc64C Skeletor Patronin Mhc Src42A ringer Topors
GO:0048729	Tissue morphogenesis	2.18667e-07	29	603	3.5732	brn Pka-C1 ft if egh neur S shi trc ct svr bab1 hdc alpha-Cat Nrx-IV Rho1 sfl loco bab2 fand Stim crb Dys sgl Dhc64C l(2)gd1 tgo sli Src42A
GO:0097435	Supramolecular fiber organization	2.18667e-07	20	290	5.12399	fliI if Sb shi svr l(2)efl Rho1 Mlp84B Rack1 ssh Klp10A Naus Sra-1 alpha-Spec Pka-R1 Dhc64C Patronin Mhc Src42A ringer
GO:0048523	Negative regulation of cellular process	4.46717e-07	46	1384	2.46944	Arr1 Pka-C1 Eip75B fliI ft neur otu Ppn shi trc trp ct B52 svr ash1 hdc TH1 Rel Rho1 tim Rack1 hfp asf1 ssh lid pcs Sesn viaf arx CG6345 Notum Stim spin alpha-Spec Pka-R1 crb dl Sps1 l(2)gd1 Mi-2 norpA DnaJ-1 Patronin tgo rdx Src42A
GO:0022008	Neurogenesis	4.46717e-07	36	917	2.91682	Pka-C1 ft if egh neur Ppn S trc uzip ct Fur1 hdc ine Nrx-IV Rel Rho1 loco melt Tsp2A IntS8 ssh CdGAPr Naus CG9705 Neurochondrin Sra-1 XNP spin alpha-Spec crb dl Dhc64C Patronin tgo sli Src42A
GO:0040011	Locomotion	4.60183e-07	30	666	3.34675	brn Ddc if egh Ppn shi uzip ct alpha-Cat Rho1 tim sfl Tsp2A CdGAPr pyx Sra-1 XNP Invadolysin lap spin alpha-Spec Pkcdelta sgl Dhc64C norpA Evi5 tgo sli Mhc Src42A
GO:0022607	Cellular component assembly	6.37313e-07	46	1403	2.436	Pka-C1 fliI if ndl Pfk S Sb shi Pxd svr TfIIB alpha-Cat l(2)efl Nrx-IV Rho1 Mlp84B Orc2 loco Rack1 Tsp2A hfp asf1 ssh MCTS1 Klp10A fand Naus YME1L Ssk Sra-1 XNP His2A:CG33838 His3:CG33848 His4:CG33899 lap spin hd alpha-Spec crb Dhc64C Pxt Skeletor Mhc Src42A Trpm ringer
GO:0000003	Reproduction	7.70383e-07	47	1463	2.38688	BicD brn Pka-C1 Eip75B Gld if egh ndl otu S shi ct Pxd bab1 ash1 EbpIII Rho1 tim Orc2 sfl loco Rack1 bab2 hfp Klp10A lid pcs arx Sra-1 nenya Invadolysin spin hd alpha-Spec Pka-R1 Nop60B Dhc64C l(2)gd1 Pxt Mi-2 Skeletor Fs(2)Ket tgo sli Mhc Pde1c Topors
GO:0048646	Anatomical structure formation involved in morphogenesis	1.1518e-06	26	537	3.59729	BicD brn fliI ft if egh ndl neur S shi ct Pxd l(2)efl Rho1 Mlp84B Orc2 sfl pcs hd alpha-Spec sgl Dhc64C Pxt Fs(2)Ket sli Mhc
GO:0030182	Neuron differentiation	1.2542e-06	32	784	3.03257	Pka-C1 ft if egh neur Ppn S trc uzip ct Fur1 hdc Nrx-IV Rel Rho1 melt IntS8 ssh CdGAPr Naus CG9705 Neurochondrin Sra-1 XNP alpha-Spec crb dl Dhc64C Patronin tgo sli Src42A
GO:0002009	Morphogenesis of an epithelium	1.46483e-06	27	584	3.435	brn Pka-C1 ft if egh neur S shi trc ct svr bab1 hdc alpha-Cat Nrx-IV Rho1 sfl loco bab2 fand Stim crb Dys Dhc64C l(2)gd1 tgo Src42A
GO:0007165	Signal transduction	1.56603e-06	52	1765	2.18895	Arr1 brn Pka-C1 Eip75B ft if ndl neur otu pip trc trp B52 Plc21C Eip63F-1 Lcch3 Rel Rho1 tim Mo25 sfl loco Rack1 melt GluClalpha Rpn11 CdGAPr O-fut1 pcs mthl4 Sesn Oatp74D pinta XNP Notum CG31760 Pde11 spin alpha-Spec Pka-R1 Pkcdelta crb dl sgl l(2)gd1 norpA Patronin tgo sli rdx Pde1c Src42A
GO:0030855	Epithelial cell differentiation	1.56603e-06	22	400	4.08638	brn ft if egh ndl S shi trc Pxd alpha-Cat Rho1 Orc2 loco Tsp2A Ssk Sra-1 hd crb Dhc64C Pxt Fs(2)Ket Mhc
GO:0030029	Actin filament-based process	1.56603e-06	20	332	4.47578	Pka-C1 fliI if Sb shi svr alpha-Cat l(2)efl Rho1 Mlp84B loco Rack1 ssh Naus Sra-1 alpha-Spec Pka-R1 crb Mhc Src42A
GO:0035295	Tube development	1.65866e-06	30	713	3.12614	AnxB9 Pka-C1 Ddc ft if neur S Sb trc ct svr bab1 hdc Rho1 sfl Rack1 bab2 fand Ssk Notum Stim Invadolysin crb Nop60B Dys Dhc64C l(2)gd1 tgo sli Src42A
GO:0048519	Negative regulation of biological process	1.68721e-06	49	1614	2.25564	Arr1 Pka-C1 Eip75B fliI ft neur otu Ppn shi trc trp ct B52 svr bab1 ash1 hdc TH1 Rel Rho1 tim Rack1 hfp asf1 ssh lid pcs Sesn viaf CG9705 arx CG6345 Notum Stim SmydA-8 spin alpha-Spec Pka-R1 crb dl Sps1 l(2)gd1 Mi-2 norpA DnaJ-1 Patronin tgo rdx Src42A
GO:0035220	Wing disc development	2.40307e-06	21	377	4.13861	AnxB9 Pka-C1 Ddc ft if neur S Sb trc ct svr Rho1 sfl Rack1 Notum Stim crb Nop60B Dys l(2)gd1 Src42A
GO:0002064	Epithelial cell development	2.62432e-06	20	345	4.30712	brn if egh ndl S shi Pxd alpha-Cat Rho1 Orc2 loco Tsp2A Ssk Sra-1 hd crb Dhc64C Pxt Fs(2)Ket Mhc
GO:0009605	Response to external stimulus	2.69996e-06	37	1046	2.62813	Arr1 Ddc Eip75B if egh otu Ppn shi trp uzip ct B52 Plc21C EbpIII Rel Rho1 tim loco Rack1 melt CdGAPr mthl4 Sesn pyx GILT1 Sra-1 MED25 pinta XNP lap spin alpha-Spec dl Dhc64C norpA sli Src42A
GO:0016477	Cell migration	2.69996e-06	19	313	4.51009	brn if egh shi alpha-Cat Rho1 sfl Tsp2A Sra-1 XNP Invadolysin spin sgl Dhc64C Evi5 tgo sli Mhc Src42A
GO:0044085	Cellular component biogenesis	3.22462e-06	48	1601	2.22754	Pka-C1 fliI if ndl Pfk S Sb shi Pxd svr TfIIB alpha-Cat l(2)efl Nrx-IV Rho1 Mlp84B Orc2 loco Rack1 Tsp2A hfp asf1 ssh MCTS1 Klp10A fand Naus YME1L Ssk CG14683 Sra-1 XNP His2A:CG33838 His3:CG33848 His4:CG33899 lap spin hd alpha-Spec crb Nop60B Dhc64C Pxt Skeletor Mhc Src42A Trpm ringer
GO:0030036	Actin cytoskeleton organization	3.30451e-06	19	318	4.43918	Pka-C1 fliI if Sb shi svr l(2)efl Rho1 Mlp84B loco Rack1 ssh Naus Sra-1 alpha-Spec Pka-R1 crb Mhc Src42A
GO:0048699	Generation of neurons	3.37564e-06	33	874	2.8053	Pka-C1 ft if egh neur Ppn S trc uzip ct Fur1 hdc Nrx-IV Rel Rho1 loco melt IntS8 ssh CdGAPr Naus CG9705 Neurochondrin Sra-1 XNP alpha-Spec crb dl Dhc64C Patronin tgo sli Src42A
GO:0048666	Neuron development	3.52842e-06	27	619	3.24078	Pka-C1 if egh neur Ppn trc uzip ct Fur1 hdc Nrx-IV Rel Rho1 ssh CdGAPr Naus CG9705 Neurochondrin Sra-1 XNP alpha-Spec crb dl Dhc64C Patronin sli Src42A
GO:0032956	Regulation of actin cytoskeleton organization	3.98143e-06	12	120	7.42979	Pka-C1 fliI if shi svr Rho1 Rack1 ssh Naus Sra-1 alpha-Spec Mhc
GO:0032504	Multicellular organism reproduction	4.03494e-06	42	1311	2.38025	BicD brn Pka-C1 Eip75B Gld if egh ndl otu S shi ct Pxd ash1 EbpIII Rho1 tim Orc2 sfl loco Rack1 hfp Klp10A lid pcs arx Sra-1 Invadolysin spin hd alpha-Spec Pka-R1 Nop60B Dhc64C l(2)gd1 Pxt Mi-2 Fs(2)Ket tgo Mhc Pde1c Topors
GO:0032970	Regulation of actin filament-based process	4.59703e-06	12	122	7.30799	Pka-C1 fliI if shi svr Rho1 Rack1 ssh Naus Sra-1 alpha-Spec Mhc
GO:0050793	Regulation of developmental process	5.50026e-06	28	677	3.07288	Cat ft neur otu pip trc bab1 hdc Rho1 sfl bab2 IntS8 ssh lid Naus Sra-1 spin alpha-Spec crb dl Sps1 Dhc64C norpA DnaJ-1 cpo tgo Src42A ringer
GO:0010646	Regulation of cell communication	6.51508e-06	33	905	2.7092	Arr1 BicD Cat Pka-C1 Eip75B ft ndl neur otu pip shi Plc21C Rho1 loco Rack1 melt Frq1 O-fut1 Sesn Neurochondrin XNP Notum spin alpha-Spec Pka-R1 crb Dys l(2)gd1 norpA Patronin rdx Glut1 Src42A
GO:0023051	Regulation of signaling	6.51508e-06	33	905	2.7092	Arr1 BicD Cat Pka-C1 Eip75B ft ndl neur otu pip shi Plc21C Rho1 loco Rack1 melt Frq1 O-fut1 Sesn Neurochondrin XNP Notum spin alpha-Spec Pka-R1 crb Dys l(2)gd1 norpA Patronin rdx Glut1 Src42A
GO:0051493	Regulation of cytoskeleton organization	6.51508e-06	14	179	5.81101	BicD Pka-C1 fliI if shi svr Rho1 Rack1 ssh Naus Sra-1 alpha-Spec Patronin Mhc
GO:0007015	Actin filament organization	7.23365e-06	14	181	5.7468	fliI if Sb shi svr Rho1 Rack1 ssh Naus Sra-1 alpha-Spec Pka-R1 Mhc Src42A
GO:0007444	Imaginal disc development	7.30988e-06	25	565	3.28752	AnxB9 Pka-C1 Ddc ft if neur S Sb trc ct svr bab1 Rho1 sfl Rack1 bab2 Notum Stim Invadolysin crb Nop60B Dys l(2)gd1 tgo Src42A
GO:0051128	Regulation of cellular component organization	1.06983e-05	28	703	2.95923	BicD Pka-C1 fliI if neur shi trc svr Rho1 Rack1 hfp ssh O-fut1 Naus Sesn Sra-1 Invadolysin lap spin alpha-Spec Sps1 Dhc64C Mi-2 norpA Patronin Mhc Src42A ringer
GO:0007389	Pattern specification process	1.49409e-05	23	507	3.37051	AnxB9 BicD Pka-C1 ft ndl neur pip S ct Rho1 sfl loco pcs Notum Pka-R1 crb Dys dl sgl Dhc64C tgo sli rdx
GO:0042221	Response to chemical	1.57946e-05	40	1285	2.31277	Cat Pka-C1 Ddc Eip75B if egh Pfk Ppn S shi trp uzip ct Pxd ine Rho1 sfl kraken melt ppk28 CdGAPr Sesn Pmm2 Oatp74D Sra-1 XNP Zip99C Stim spin alpha-Spec alpha-Man-Ia Pka-R1 dl sgl Pxt norpA tgo sli rdx Src42A
GO:0031175	Neuron projection development	2.08136e-05	22	478	3.41957	Pka-C1 if egh Ppn trc uzip ct Rel Rho1 ssh CdGAPr Naus CG9705 Neurochondrin Sra-1 XNP alpha-Spec crb Dhc64C Patronin sli Src42A
GO:0032879	Regulation of localization	2.09979e-05	24	559	3.18989	BicD Pka-C1 ft neur S trp Rel Rho1 tim CG4928 Frq1 O-fut1 Stim NKAIN lap crb Dys Mi-2 norpA Evi5 Fs(2)Ket sli rdx Glut1
GO:0051049	Regulation of transport	2.10516e-05	18	330	4.05261	BicD Pka-C1 neur S Rel tim CG4928 Frq1 O-fut1 Stim NKAIN lap crb Dys norpA Fs(2)Ket rdx Glut1
GO:0007163	Establishment or maintenance of cell polarity	2.28366e-05	14	201	5.17498	AnxB9 BicD brn Pka-C1 ft egh S Rho1 loco Klp10A Pka-R1 crb Dys Dhc64C
GO:0048870	Cell motility	2.33281e-05	19	369	3.82564	brn if egh shi alpha-Cat Rho1 sfl Tsp2A Sra-1 XNP Invadolysin spin sgl Dhc64C Evi5 tgo sli Mhc Src42A
GO:0009887	Animal organ morphogenesis	2.50555e-05	28	738	2.81889	Cat Pka-C1 ft if neur S shi trc ct svr bab1 hdc Nrx-IV Rho1 sfl melt bab2 pcs Sra-1 Stim crb Dys l(2)gd1 norpA tgo sli rdx Src42A
GO:0051674	Localization of cell	2.77291e-05	19	374	3.77449	brn if egh shi alpha-Cat Rho1 sfl Tsp2A Sra-1 XNP Invadolysin spin sgl Dhc64C Evi5 tgo sli Mhc Src42A
GO:0033043	Regulation of organelle organization	3.36485e-05	18	343	3.89901	BicD Pka-C1 fliI if shi svr Rho1 Rack1 ssh Naus Sra-1 Invadolysin alpha-Spec Sps1 Dhc64C Mi-2 Patronin Mhc
GO:1902903	Regulation of supramolecular fiber organization	3.36485e-05	11	124	6.59094	fliI if shi svr Rack1 ssh Naus Sra-1 alpha-Spec Patronin Mhc
GO:0010927	Cellular component assembly involved in morphogenesis	3.42457e-05	12	151	5.90447	fliI if ndl S shi Pxd l(2)efl Mlp84B Orc2 hd Pxt Mhc
GO:0035239	Tube morphogenesis	4.19292e-05	22	503	3.24961	Pka-C1 ft if neur S trc ct svr bab1 hdc Rho1 sfl bab2 fand Notum Stim crb Dys Dhc64C l(2)gd1 tgo Src42A
GO:0045216	Cell-cell junction organization	4.4398e-05	9	80	8.35851	shi alpha-Cat Nrx-IV Rho1 loco Tsp2A Ssk crb Src42A
GO:0007424	Open tracheal system development	4.94537e-05	15	249	4.47578	ft if shi ct hdc Nrx-IV Rho1 sfl ppk28 crb sgl Dhc64C sli Mhc Src42A
GO:0003002	Regionalization	5.10896e-05	21	470	3.31969	AnxB9 BicD Pka-C1 ft ndl neur pip S ct sfl loco pcs Notum crb Dys dl sgl Dhc64C tgo sli rdx
GO:0006928	Movement of cell or subcellular component	6.98099e-05	27	737	2.7219	brn if egh Ppn shi trc uzip ct alpha-Cat Rho1 sfl Tsp2A Klp10A CdGAPr Sra-1 XNP Invadolysin spin alpha-Spec crb sgl Dhc64C Evi5 tgo sli Mhc Src42A
GO:0032271	Regulation of protein polymerization	7.04339e-05	9	85	7.86683	fliI shi svr Rack1 ssh Naus Sra-1 alpha-Spec ringer
GO:0060541	Respiratory system development	7.29178e-05	15	258	4.31964	ft if shi ct hdc Nrx-IV Rho1 sfl ppk28 crb sgl Dhc64C sli Mhc Src42A
GO:0048522	Positive regulation of cellular process	8.62201e-05	46	1711	1.99749	BicD Pka-C1 Eip75B ft ndl neur otu pip S shi svr ash1 Rel Rho1 tim Mo25 Rack1 melt CycT IntS8 Frq1 lid O-fut1 Naus Sesn Cdk12 Sra-1 MED25 Notum Stim nenya Invadolysin lap alpha-Spec Pka-R1 crb dl Dhc64C norpA DnaJ-1 tgo sli rdx Glut1 Src42A ringer
GO:0042592	Homeostatic process	9.86203e-05	21	492	3.17125	Arr1 Cat Gapdh2 if Pfk trp Plc21C ine tim Rack1 CG8399 Zip99C Hex-t2 Stim crb Dys Vha16-1 norpA Glut1 Src42A Trpm
GO:0110053	Regulation of actin filament organization	0.000108263	9	90	7.42979	fliI if shi svr Rack1 ssh Naus Sra-1 alpha-Spec
GO:0042063	Gliogenesis	0.000117281	9	91	7.34814	ine Nrx-IV Rho1 loco Tsp2A XNP spin tgo sli
GO:0060562	Epithelial tube morphogenesis	0.000125858	20	460	3.23034	Pka-C1 ft if neur S trc ct svr bab1 hdc Rho1 sfl bab2 fand Stim crb Dys l(2)gd1 tgo Src42A
GO:0042330	Taxis	0.000155454	17	349	3.61909	Ddc if egh Ppn uzip ct Rho1 tim CdGAPr pyx Sra-1 XNP lap alpha-Spec norpA sli Src42A
GO:0030707	Ovarian follicle cell development	0.000160433	16	313	3.79797	brn if egh ndl S shi Pxd Rho1 Orc2 loco Sra-1 hd Dhc64C Pxt Fs(2)Ket Mhc
GO:0034331	Cell junction maintenance	0.000169639	5	20	18.5745	shi Rho1 alpha-Spec crb Dys
GO:0019318	Hexose metabolic process	0.000179755	8	73	8.14223	Gapdh2 Gld Pfk Rack1 O-fut1 Pmm2 Gbs-76A Hex-t2
GO:0009791	Post-embryonic development	0.000181454	24	645	2.76457	Pka-C1 Eip75B ft Gld if neur S trc ct svr bab1 hdc Rho1 sfl bab2 lid Oatp74D Stim His2A:CG33838 spin Dys l(2)gd1 tgo Src42A
GO:0048583	Regulation of response to stimulus	0.000193236	31	978	2.35505	Arr1 Pka-C1 Eip75B ft ndl neur otu pip ine Rel Rho1 loco Rack1 melt O-fut1 Sesn GILT1 MED25 XNP Notum spin alpha-Spec Pka-R1 crb dl l(2)gd1 norpA Patronin sli rdx Src42A
GO:0030833	Regulation of actin filament polymerization	0.000193236	8	74	8.0322	fliI shi svr Rack1 ssh Naus Sra-1 alpha-Spec
GO:0048871	Multicellular organismal homeostasis	0.000210587	8	75	7.92511	Arr1 if trp ine tim Zip99C crb norpA
GO:0043254	Regulation of protein-containing complex assembly	0.000217846	10	126	5.89666	fliI shi svr Rack1 ssh Naus Sra-1 alpha-Spec Mhc ringer
GO:0008347	Glial cell migration	0.000217846	6	36	12.383	Rho1 Tsp2A XNP spin tgo sli
GO:0007267	Cell-cell signaling	0.000235074	21	526	2.96626	BicD Cat Pka-C1 ft shi Plc21C Lcch3 Rho1 sfl GluClalpha Frq1 Neurochondrin Notum lap alpha-Spec Pka-R1 Dys sgl cpo Glut1 Src42A
GO:0048518	Positive regulation of biological process	0.000235755	47	1845	1.89268	BicD Pka-C1 Eip75B ft ndl neur otu pip S shi svr ash1 Rel Rho1 tim Mo25 Rack1 melt CycT IntS8 Frq1 lid O-fut1 Naus Sesn Cdk12 GILT1 Sra-1 MED25 Notum Stim nenya Invadolysin lap alpha-Spec Pka-R1 crb dl Dhc64C norpA DnaJ-1 tgo sli rdx Glut1 Src42A ringer
GO:0008064	Regulation of actin polymerization or depolymerization	0.000240488	8	77	7.71926	fliI shi svr Rack1 ssh Naus Sra-1 alpha-Spec
GO:0030832	Regulation of actin filament length	0.000240488	8	77	7.71926	fliI shi svr Rack1 ssh Naus Sra-1 alpha-Spec
GO:0048812	Neuron projection morphogenesis	0.000243148	19	445	3.17227	if egh Ppn trc uzip ct Rel Rho1 ssh CdGAPr Naus CG9705 Sra-1 XNP alpha-Spec crb Dhc64C sli Src42A
GO:0048858	Cell projection morphogenesis	0.000253806	19	447	3.15808	if egh Ppn trc uzip ct Rel Rho1 ssh CdGAPr Naus CG9705 Sra-1 XNP alpha-Spec crb Dhc64C sli Src42A
GO:0120039	Plasma membrane bounded cell projection morphogenesis	0.000253806	19	447	3.15808	if egh Ppn trc uzip ct Rel Rho1 ssh CdGAPr Naus CG9705 Sra-1 XNP alpha-Spec crb Dhc64C sli Src42A
GO:0030041	Actin filament polymerization	0.000279639	8	79	7.52384	fliI shi svr Rack1 ssh Naus Sra-1 alpha-Spec
GO:0009886	Post-embryonic animal morphogenesis	0.000282088	19	451	3.13007	Pka-C1 ft if neur S trc ct svr bab1 hdc Rho1 sfl bab2 Stim spin Dys l(2)gd1 tgo Src42A
GO:0016310	Phosphorylation	0.000310107	21	539	2.89472	Pka-C1 Gapdh2 Pfk shi trc svr l(2)efl Rho1 Mo25 Rack1 CycT l(1)G0196 pcs Cdk12 CG6345 Hex-t2 Pka-R1 Pkcdelta Sps1 Uck Src42A
GO:0032990	Cell part morphogenesis	0.000313158	19	455	3.10255	if egh Ppn trc uzip ct Rel Rho1 ssh CdGAPr Naus CG9705 Sra-1 XNP alpha-Spec crb Dhc64C sli Src42A
GO:0007552	Metamorphosis	0.000384057	19	462	3.05554	Pka-C1 ft if neur S trc ct svr bab1 hdc EbpIII Rho1 sfl bab2 Stim Dys l(2)gd1 tgo Src42A
GO:0005996	Monosaccharide metabolic process	0.00038444	8	83	7.16124	Gapdh2 Gld Pfk Rack1 O-fut1 Pmm2 Gbs-76A Hex-t2
GO:0007476	Imaginal disc-derived wing morphogenesis	0.000411396	14	269	3.8668	Pka-C1 ft if neur S trc ct svr Rho1 sfl Stim Dys l(2)gd1 Src42A
GO:0002165	Instar larval or pupal development	0.000432091	21	553	2.82144	Pka-C1 Eip75B ft Gld if neur S trc ct svr bab1 hdc Rho1 sfl bab2 Stim spin Dys l(2)gd1 tgo Src42A
GO:0043954	Cellular component maintenance	0.000432091	5	25	14.8596	shi Rho1 alpha-Spec crb Dys
GO:0010631	Epithelial cell migration	0.000451976	11	170	4.80751	brn if egh shi Rho1 sfl Sra-1 sgl Dhc64C sli Mhc
GO:0007560	Imaginal disc morphogenesis	0.000452818	17	388	3.25532	Pka-C1 ft if neur S trc ct svr bab1 Rho1 sfl bab2 Stim Dys l(2)gd1 tgo Src42A
GO:0048563	Post-embryonic animal organ morphogenesis	0.000452818	17	388	3.25532	Pka-C1 ft if neur S trc ct svr bab1 Rho1 sfl bab2 Stim Dys l(2)gd1 tgo Src42A
GO:0007155	Cell adhesion	0.000452818	13	237	4.07541	brn ft if egh Ppn Vinc alpha-Cat Nrx-IV Cad87A Sra-1 Invadolysin sli Src42A
GO:0090132	Epithelium migration	0.000452818	11	171	4.7794	brn if egh shi Rho1 sfl Sra-1 sgl Dhc64C sli Mhc
GO:0048565	Digestive tract development	0.000452818	9	112	5.97036	if S ct Rho1 fand Ssk Notum crb sli
GO:0055123	Digestive system development	0.000452818	9	112	5.97036	if S ct Rho1 fand Ssk Notum crb sli
GO:0120036	Plasma membrane bounded cell projection organization	0.000457815	24	694	2.56938	Pka-C1 ft if egh Ppn trc uzip ct Rel Rho1 ssh Klp10A CdGAPr Naus CG9705 Neurochondrin Sra-1 XNP alpha-Spec crb Dhc64C Patronin sli Src42A
GO:0007166	Cell surface receptor signaling pathway	0.000487132	26	792	2.43907	brn Pka-C1 ft if ndl neur pip Rho1 sfl Rack1 melt GluClalpha Rpn11 O-fut1 mthl4 Notum spin Pka-R1 crb dl sgl l(2)gd1 tgo sli rdx Src42A
GO:0008154	Actin polymerization or depolymerization	0.000487132	8	87	6.83199	fliI shi svr Rack1 ssh Naus Sra-1 alpha-Spec
GO:0048569	Post-embryonic animal organ development	0.000488609	19	475	2.97191	Pka-C1 ft if neur S trc ct svr bab1 Rho1 sfl bab2 lid Stim His2A:CG33838 Dys l(2)gd1 tgo Src42A
GO:0009628	Response to abiotic stimulus	0.000488609	18	433	3.0886	Arr1 Pka-C1 Ddc trp Plc21C l(2)efl ine tim loco CycT ppk28 pyx Pmm2 pinta lap norpA DnaJ-1 tgo
GO:0035120	Post-embryonic appendage morphogenesis	0.000510128	15	315	3.53799	Pka-C1 ft if neur S trc ct svr Rho1 sfl Stim Dys l(2)gd1 tgo Src42A
GO:0048707	Instar larval or pupal morphogenesis	0.000526175	18	436	3.06734	Pka-C1 ft if neur S trc ct svr bab1 hdc Rho1 sfl bab2 Stim Dys l(2)gd1 tgo Src42A
GO:0007417	Central nervous system development	0.000531608	14	279	3.72821	if neur ct Nrx-IV loco CycT ssh Notum Invadolysin spin alpha-Spec Pka-R1 Dhc64C tgo
GO:0007268	Chemical synaptic transmission	0.000547168	15	318	3.50462	BicD Cat Pka-C1 shi Plc21C Lcch3 GluClalpha Frq1 Neurochondrin lap alpha-Spec Pka-R1 Dys cpo Src42A
GO:0098916	Anterograde trans-synaptic signaling	0.000547168	15	318	3.50462	BicD Cat Pka-C1 shi Plc21C Lcch3 GluClalpha Frq1 Neurochondrin lap alpha-Spec Pka-R1 Dys cpo Src42A
GO:0051258	Protein polymerization	0.000547168	9	116	5.76449	fliI shi svr Rack1 ssh Naus Sra-1 alpha-Spec ringer
GO:0007472	Wing disc morphogenesis	0.000557031	14	281	3.70167	Pka-C1 ft if neur S trc ct svr Rho1 sfl Stim Dys l(2)gd1 Src42A
GO:0022610	Biological adhesion	0.000560481	13	245	3.94234	brn ft if egh Ppn Vinc alpha-Cat Nrx-IV Cad87A Sra-1 Invadolysin sli Src42A
GO:0048667	Cell morphogenesis involved in neuron differentiation	0.000561223	18	440	3.03946	if egh Ppn trc uzip ct Rel Rho1 ssh CdGAPr CG9705 Sra-1 XNP alpha-Spec crb Dhc64C sli Src42A
GO:0030030	Cell projection organization	0.000564143	24	708	2.51857	Pka-C1 ft if egh Ppn trc uzip ct Rel Rho1 ssh Klp10A CdGAPr Naus CG9705 Neurochondrin Sra-1 XNP alpha-Spec crb Dhc64C Patronin sli Src42A
GO:0099537	Trans-synaptic signaling	0.000565435	15	320	3.48271	BicD Cat Pka-C1 shi Plc21C Lcch3 GluClalpha Frq1 Neurochondrin lap alpha-Spec Pka-R1 Dys cpo Src42A
GO:0000904	Cell morphogenesis involved in differentiation	0.000574446	19	484	2.91665	if egh Ppn trc uzip ct alpha-Cat Rel Rho1 ssh CdGAPr CG9705 Sra-1 XNP alpha-Spec crb Dhc64C sli Src42A
GO:0043933	Protein-containing complex subunit organization	0.000582574	26	806	2.39671	fliI Pfk shi svr TfIIB Rack1 hfp asf1 ssh MCTS1 Klp10A fand Naus YME1L Sra-1 XNP His2A:CG33838 His3:CG33848 His4:CG33899 lap alpha-Spec Mi-2 Patronin Mhc Trpm ringer
GO:0090130	Tissue migration	0.000592943	11	179	4.56579	brn if egh shi Rho1 sfl Sra-1 sgl Dhc64C sli Mhc
GO:0050804	Modulation of chemical synaptic transmission	0.000601425	10	148	5.02013	BicD Cat Pka-C1 shi Plc21C Frq1 Neurochondrin alpha-Spec Dys Src42A
GO:0099177	Regulation of trans-synaptic signaling	0.000601425	10	148	5.02013	BicD Cat Pka-C1 shi Plc21C Frq1 Neurochondrin alpha-Spec Dys Src42A
GO:0035114	Imaginal disc-derived appendage morphogenesis	0.000623965	15	324	3.43972	Pka-C1 ft if neur S trc ct svr Rho1 sfl Stim Dys l(2)gd1 tgo Src42A
GO:0009953	Dorsal/ventral pattern formation	0.000627963	10	149	4.98643	AnxB9 BicD ndl pip S loco Notum crb dl Dhc64C
GO:0035107	Appendage morphogenesis	0.000660109	15	326	3.41861	Pka-C1 ft if neur S trc ct svr Rho1 sfl Stim Dys l(2)gd1 tgo Src42A
GO:0099536	Synaptic signaling	0.000728106	15	329	3.38744	BicD Cat Pka-C1 shi Plc21C Lcch3 GluClalpha Frq1 Neurochondrin lap alpha-Spec Pka-R1 Dys cpo Src42A
GO:0009966	Regulation of signal transduction	0.000728829	25	771	2.40914	Arr1 Pka-C1 Eip75B ft ndl neur otu pip Rho1 loco Rack1 melt O-fut1 Sesn XNP Notum spin alpha-Spec Pka-R1 crb l(2)gd1 norpA Patronin rdx Src42A
GO:0048737	Imaginal disc-derived appendage development	0.000769399	15	331	3.36697	Pka-C1 ft if neur S trc ct svr Rho1 sfl Stim Dys l(2)gd1 tgo Src42A
GO:0035556	Intracellular signal transduction	0.000771498	23	679	2.51672	Pka-C1 ft trc B52 Plc21C Eip63F-1 Rho1 tim Mo25 melt CdGAPr pcs Sesn XNP alpha-Spec Pka-R1 Pkcdelta crb dl norpA Patronin rdx Src42A
GO:0034330	Cell junction organization	0.000830791	16	374	3.17852	shi Fur1 alpha-Cat Nrx-IV Rho1 loco Tsp2A Frq1 Ssk Sra-1 spin alpha-Spec crb Dys Src42A ringer
GO:0048736	Appendage development	0.000830791	15	334	3.33673	Pka-C1 ft if neur S trc ct svr Rho1 sfl Stim Dys l(2)gd1 tgo Src42A
GO:2000370	Positive regulation of clathrin-dependent endocytosis	0.000830791	3	6	37.1489	BicD lap norpA
GO:0051050	Positive regulation of transport	0.00091454	10	157	4.73235	BicD neur S Rel tim O-fut1 Stim lap norpA Glut1
GO:0031032	Actomyosin structure organization	0.00091454	8	98	6.06513	fliI if shi l(2)efl Rho1 Mlp84B crb Mhc
GO:0001667	Ameboidal-type cell migration	0.00106096	11	193	4.23459	brn if egh shi Rho1 sfl Sra-1 sgl Dhc64C sli Mhc
GO:0065003	Protein-containing complex assembly	0.00109776	23	697	2.45172	fliI Pfk shi svr TfIIB Rack1 hfp asf1 ssh MCTS1 fand Naus YME1L Sra-1 XNP His2A:CG33838 His3:CG33848 His4:CG33899 lap alpha-Spec Mhc Trpm ringer
GO:0048584	Positive regulation of response to stimulus	0.00115159	19	515	2.74109	Pka-C1 ft ndl neur pip Rel Rho1 melt O-fut1 GILT1 MED25 Notum alpha-Spec Pka-R1 crb dl sli rdx Src42A
GO:0006006	Glucose metabolic process	0.00115159	6	52	8.57283	Gapdh2 Gld Pfk Rack1 Gbs-76A Hex-t2
GO:0009968	Negative regulation of signal transduction	0.00125944	15	348	3.20249	Arr1 Pka-C1 Eip75B otu Rho1 Rack1 Sesn Notum spin Pka-R1 crb l(2)gd1 Patronin rdx Src42A
GO:0034334	Adherens junction maintenance	0.0013642	3	7	31.8419	shi Rho1 crb
GO:0000902	Cell morphogenesis	0.00144077	20	570	2.60694	if egh Ppn trc uzip ct alpha-Cat Rel Rho1 ssh CdGAPr Naus CG9705 Sra-1 XNP alpha-Spec crb Dhc64C sli Src42A
GO:0006996	Organelle organization	0.00148138	46	1962	1.74195	BicD Pka-C1 fliI ft if egh Sb shi trp svr Eip63F-1 ash1 l(2)efl Rho1 Mlp84B Orc2 loco Rack1 asf1 ssh Klp10A lid Naus YME1L Sesn Sra-1 XNP nenya His2A:CG33838 His3:CG33848 His4:CG33899 Invadolysin lap spin alpha-Spec Pka-R1 crb Sps1 Dhc64C Mi-2 Skeletor Patronin Mhc Src42A ringer Topors
GO:0007610	Behavior	0.00149189	20	572	2.59783	Pka-C1 Ddc egh neur S shi trp Plc21C svr ash1 EbpIII Rho1 tim Rack1 ppk28 lid spin Pka-R1 norpA Pde1c
GO:0003008	System process	0.00149909	23	714	2.39335	Arr1 Pka-C1 Ddc if neur S shi trp ct svr Lcch3 ine Nrx-IV Rho1 tim loco GluClalpha CG4928 Neurochondrin pinta Pka-R1 norpA Mhc
GO:0048598	Embryonic morphogenesis	0.0015042	12	238	3.74611	fliI S ct alpha-Cat Nrx-IV Rho1 sfl fand crb sgl sli Src42A
GO:0034332	Adherens junction organization	0.00159305	5	35	10.614	shi alpha-Cat Rho1 crb Src42A
GO:0007422	Peripheral nervous system development	0.00164699	6	56	7.96049	egh neur ct Rel Rho1 dl
GO:0007049	Cell cycle	0.0017743	25	822	2.25967	otu shi B52 Rho1 tim Orc2 loco CycT ssh Klp10A lid Cdk12 CG6345 nenya Invadolysin hd crb Sps1 Dhc64C l(2)gd1 Mi-2 Skeletor Fs(2)Ket Patronin Topors
GO:0044087	Regulation of cellular component biogenesis	0.00182216	14	321	3.24041	fliI if shi svr Rho1 Rack1 ssh Naus Sra-1 spin alpha-Spec Mhc Src42A ringer
GO:0006793	Phosphorus metabolic process	0.00195294	30	1086	2.05243	Pka-C1 Gapdh2 Pfk shi trc svr l(2)efl Rho1 Mo25 Rack1 CycT l(1)G0196 ssh Frq1 pcs CG5065 Cdk12 CG6345 Hex-t2 Notum Pde11 Pka-R1 Pkcdelta Sps1 sgl norpA Uck Pde1c Src42A l(3)77CDf
GO:0009790	Embryo development	0.00195294	19	540	2.61418	Pka-C1 fliI if pip S shi ct ash1 alpha-Cat Nrx-IV Rho1 sfl loco fand crb sgl sli rdx Src42A
GO:1901135	Carbohydrate derivative metabolic process	0.00195294	19	540	2.61418	brn Gapdh2 egh Pfk sfl Tmtc3 O-fut1 CG5065 AhcyL1 Pmm2 Hex-t2 Notum FucTC Pde11 Cht10 alpha-Man-Ia sgl Uck Pde1c
GO:0005975	Carbohydrate metabolic process	0.00195294	13	284	3.40096	Gapdh2 Gld Pfk sfl Rack1 l(1)G0196 O-fut1 Pmm2 Gbs-76A Hex-t2 Cht10 alpha-Man-Ia sgl
GO:0045165	Cell fate commitment	0.00195572	14	325	3.20052	BicD egh neur S loco melt Klp10A fand O-fut1 pcs alpha-Spec Dhc64C Patronin Src42A
GO:0001895	Retina homeostasis	0.00195572	4	20	14.8596	Arr1 trp crb norpA
GO:0033692	Cellular polysaccharide biosynthetic process	0.00195572	4	20	14.8596	sfl Rack1 Gbs-76A sgl
GO:0000271	Polysaccharide biosynthetic process	0.00195572	4	20	14.8596	sfl Rack1 Gbs-76A sgl
GO:0051283	Negative regulation of sequestering of calcium ion	0.00195572	3	8	27.8617	trp Stim norpA
GO:2000369	Regulation of clathrin-dependent endocytosis	0.00195572	3	8	27.8617	BicD lap norpA
GO:0001933	Negative regulation of protein phosphorylation	0.00217847	5	38	9.77604	shi svr Rack1 pcs CG6345
GO:0072593	Reactive oxygen species metabolic process	0.00217847	5	38	9.77604	Cat Pxd Sesn Sps1 Pxt
GO:0007043	Cell-cell junction assembly	0.00222078	6	60	7.42979	alpha-Cat Nrx-IV loco Tsp2A Ssk crb
GO:0043412	Macromolecule modification	0.00231018	39	1600	1.81101	brn Pka-C1 Gapdh2 neur otu shi trc Pxd svr ash1 l(2)efl Rho1 Mo25 Tmtc3 Rack1 CycT Rpn11 ssh lid O-fut1 pcs CG6550 rswl Pmm2 Cdk12 CG6345 CG14683 CG6966 Notum FucTC nenya SmydA-8 alpha-Man-Ia Pka-R1 Pkcdelta Nop60B rdx Src42A Topors
GO:0021700	Developmental maturation	0.00232156	11	215	3.80129	BicD Pka-C1 Ddc egh ndl hdc Nrx-IV loco alpha-Spec Pka-R1 Dhc64C
GO:0010648	Negative regulation of cell communication	0.00238787	15	374	2.97986	Arr1 Pka-C1 Eip75B otu Rho1 Rack1 Sesn Notum spin Pka-R1 crb l(2)gd1 Patronin rdx Src42A
GO:0048167	Regulation of synaptic plasticity	0.00240274	5	39	9.52537	Cat shi Neurochondrin Dys Src42A
GO:0023057	Negative regulation of signaling	0.00241764	15	375	2.97191	Arr1 Pka-C1 Eip75B otu Rho1 Rack1 Sesn Notum spin Pka-R1 crb l(2)gd1 Patronin rdx Src42A
GO:0007306	Eggshell chorion assembly	0.00241764	7	87	5.97799	ndl S shi Pxd Orc2 hd Pxt
GO:0008038	Neuron recognition	0.0024268	8	116	5.12399	if trc uzip Fur1 Nrx-IV Rho1 alpha-Spec sli
GO:0071695	Anatomical structure maturation	0.00262597	10	183	4.05999	BicD Pka-C1 egh ndl hdc Nrx-IV loco alpha-Spec Pka-R1 Dhc64C
GO:0042326	Negative regulation of phosphorylation	0.00262597	5	40	9.28723	shi svr Rack1 pcs CG6345
GO:0061572	Actin filament bundle organization	0.00262597	5	40	9.28723	if Sb Rho1 Naus Src42A
GO:0045217	Cell-cell junction maintenance	0.00262597	3	9	24.766	shi Rho1 crb
GO:0051282	Regulation of sequestering of calcium ion	0.00262597	3	9	24.766	trp Stim norpA
GO:0006796	Phosphate-containing compound metabolic process	0.00275908	29	1063	2.02694	Pka-C1 Gapdh2 Pfk shi trc svr l(2)efl Rho1 Mo25 Rack1 CycT l(1)G0196 ssh Frq1 pcs CG5065 Cdk12 CG6345 Hex-t2 Notum Pde11 Pka-R1 Pkcdelta Sps1 norpA Uck Pde1c Src42A l(3)77CDf
GO:0045807	Positive regulation of endocytosis	0.00289815	5	41	9.06072	BicD neur O-fut1 lap norpA
GO:0045229	External encapsulating structure organization	0.0029255	9	152	4.39922	ndl Ppn S shi Pxd Orc2 hd CG42342 Pxt
GO:0008037	Cell recognition	0.00309355	8	121	4.91226	if trc uzip Fur1 Nrx-IV Rho1 alpha-Spec sli
GO:0000226	Microtubule cytoskeleton organization	0.00311667	15	386	2.88722	BicD Pka-C1 ft egh Eip63F-1 Orc2 Klp10A Invadolysin alpha-Spec Pka-R1 Dhc64C Skeletor Patronin ringer Topors
GO:0001932	Regulation of protein phosphorylation	0.00333342	9	155	4.31407	shi svr Rho1 Mo25 Rack1 CycT pcs CG6345 Pka-R1
GO:0007308	Oocyte construction	0.00339016	8	123	4.83238	BicD Pka-C1 egh ndl loco alpha-Spec Pka-R1 Dhc64C
GO:0007601	Visual perception	0.00339016	6	66	6.75435	Arr1 S trp Rho1 pinta norpA
GO:0080090	Regulation of primary metabolic process	0.00347283	45	1995	1.67589	Pka-C1 Eip75B pip Ppn shi ct B52 svr bab1 ash1 TH1 l(2)efl Rel Rho1 tim Mo25 Rack1 melt CycT bab2 hfp asf1 MCTS1 Frq1 lid fand pcs viaf CG9705 arx Gbs-76A Cdk12 CG6345 Sra-1 MED25 nenya Pka-R1 crb dl l(2)gd1 Mi-2 DnaJ-1 tgo rdx Topors
GO:0007427	Epithelial cell migration, open tracheal system	0.00347283	5	43	8.63929	shi sfl sgl sli Mhc
GO:0048934	Peripheral nervous system neuron differentiation	0.00347283	3	10	22.2894	egh Rel dl
GO:0048935	Peripheral nervous system neuron development	0.00347283	3	10	22.2894	egh Rel dl
GO:0090136	Epithelial cell-cell adhesion	0.00347283	3	10	22.2894	brn egh Src42A
GO:0007304	Chorion-containing eggshell formation	0.00347595	8	124	4.79341	ndl S shi Pxd Orc2 hd Pxt Fs(2)Ket
GO:0006468	Protein phosphorylation	0.00349502	15	392	2.84303	Pka-C1 shi trc svr l(2)efl Rho1 Mo25 Rack1 CycT pcs Cdk12 CG6345 Pka-R1 Pkcdelta Src42A
GO:0006950	Response to stress	0.00359062	33	1304	1.88024	Cat Pka-C1 Ddc Eip75B otu trp Pxd B52 l(2)efl ine Rel Rho1 tim loco Rack1 melt CycT mthl4 Sesn pyx Pmm2 GILT1 MED25 XNP Zip99C spin dl Dhc64C Pxt DnaJ-1 tgo rdx Src42A
GO:0051239	Regulation of multicellular organismal process	0.00370127	19	577	2.44655	Cat Pka-C1 ft egh neur pip S bab1 hdc Rho1 tim sfl CG4928 crb dl DnaJ-1 cpo sli Src42A
GO:0007443	Malpighian tubule morphogenesis	0.00372967	5	44	8.44294	S ct Rho1 fand crb
GO:0061333	Renal tubule morphogenesis	0.00372967	5	44	8.44294	S ct Rho1 fand crb
GO:0030703	Eggshell formation	0.00376372	8	126	4.71733	ndl S shi Pxd Orc2 hd Pxt Fs(2)Ket
GO:0050953	Sensory perception of light stimulus	0.0040482	6	69	6.46068	Arr1 S trp Rho1 pinta norpA
GO:0048585	Negative regulation of response to stimulus	0.00418744	15	400	2.78617	Arr1 Pka-C1 Eip75B otu Rho1 Rack1 Sesn Notum spin Pka-R1 crb l(2)gd1 Patronin rdx Src42A
GO:0043297	Apical junction assembly	0.00447602	5	46	8.07586	Nrx-IV loco Tsp2A Ssk crb
GO:0007509	Mesoderm migration involved in gastrulation	0.00447602	3	11	20.2631	sfl sgl sli
GO:0051208	Sequestering of calcium ion	0.00447602	3	11	20.2631	trp Stim norpA
GO:0051641	Cellular localization	0.00451802	29	1103	1.95343	AnxB9 BicD Pka-C1 ft S shi trp Fur1 Rho1 tim loco ssh Klp10A Frq1 Naus Pmm2 Stim lap spin crb Dys Dhc64C l(2)gd1 Mi-2 norpA Evi5 Fs(2)Ket rdx Topors
GO:0008283	Cell population proliferation	0.00453602	13	318	3.03733	Cat ft S Rel Rho1 loco hfp alpha-Spec crb dl Dhc64C cpo Src42A
GO:0051171	Regulation of nitrogen compound metabolic process	0.00458284	44	1967	1.66198	Pka-C1 Eip75B pip Ppn shi ct B52 svr bab1 ash1 TH1 l(2)efl Rel Rho1 tim Mo25 Rack1 melt CycT bab2 hfp asf1 MCTS1 Frq1 lid fand pcs viaf CG9705 arx Cdk12 CG6345 Sra-1 MED25 nenya Pka-R1 crb dl l(2)gd1 Mi-2 DnaJ-1 tgo rdx Topors
GO:0097485	Neuron projection guidance	0.00464127	12	278	3.2071	if egh Ppn uzip ct Rho1 CdGAPr Sra-1 XNP alpha-Spec sli Src42A
GO:0033036	Macromolecule localization	0.00472209	28	1053	1.97563	BicD Pka-C1 ft if egh neur S shi trp Fur1 Nrx-IV Rho1 tim Klp10A Naus Pmm2 Invadolysin spin crb Dhc64C l(2)gd1 Mi-2 Vha16-1 Evi5 Fs(2)Ket Patronin rdx Topors
GO:0009950	Dorsal/ventral axis specification	0.00484701	6	72	6.19149	BicD ndl pip loco dl Dhc64C
GO:0048546	Digestive tract morphogenesis	0.00484701	6	72	6.19149	S ct Rho1 fand Notum crb
GO:0009266	Response to temperature stimulus	0.00510134	8	133	4.46904	Pka-C1 Ddc l(2)efl loco CycT pyx norpA DnaJ-1
GO:0051093	Negative regulation of developmental process	0.0051904	10	204	3.64205	ft neur trc bab1 hdc lid crb Sps1 norpA Src42A
GO:0001709	Cell fate determination	0.00531552	8	134	4.43569	BicD neur S Klp10A fand alpha-Spec Dhc64C Patronin
GO:0007297	Ovarian follicle cell migration	0.00551195	8	135	4.40284	brn if egh shi Rho1 Sra-1 Dhc64C Mhc
GO:0042692	Muscle cell differentiation	0.00551195	7	103	5.04937	fliI if l(2)efl Rho1 Mlp84B pcs Mhc
GO:0007419	Ventral cord development	0.00551195	6	74	6.02415	if neur loco CycT Notum Pka-R1
GO:0065009	Regulation of molecular function	0.00555547	21	700	2.22894	Arr1 pip Ppn Eip63F-1 TfIIB Rho1 tim Mo25 loco melt CycT Frq1 CdGAPr pcs viaf CG6345 CG6966 Stim Invadolysin Pka-R1 Evi5
GO:0030239	Myofibril assembly	0.00555547	5	49	7.58142	fliI if l(2)efl Mlp84B Mhc
GO:0030952	Establishment or maintenance of cytoskeleton polarity	0.00555547	5	49	7.58142	BicD Pka-C1 egh Rho1 Pka-R1
GO:0005976	Polysaccharide metabolic process	0.00555547	5	49	7.58142	sfl Rack1 Gbs-76A Cht10 sgl
GO:0055002	Striated muscle cell development	0.00555547	5	49	7.58142	fliI if l(2)efl Mlp84B Mhc
GO:0051130	Positive regulation of cellular component organization	0.00559592	12	286	3.11739	BicD neur shi svr Rack1 O-fut1 Naus Sra-1 Invadolysin lap norpA ringer
GO:0072583	Clathrin-dependent endocytosis	0.00563304	4	28	10.614	BicD shi lap norpA
GO:0010639	Negative regulation of organelle organization	0.00567931	6	75	5.94383	fliI ssh alpha-Spec Sps1 Mi-2 Patronin
GO:0048749	Compound eye development	0.00582186	14	373	2.78866	ft neur S shi Rho1 melt ssh Sra-1 crb l(2)gd1 norpA tgo rdx Src42A
GO:0048599	Oocyte development	0.00582186	8	137	4.33856	BicD Pka-C1 egh ndl loco alpha-Spec Pka-R1 Dhc64C
GO:0016185	Synaptic vesicle budding from presynaptic endocytic zone membrane	0.00582186	2	3	49.5319	shi lap
GO:1902407	Assembly of actomyosin apparatus involved in mitotic cytokinesis	0.00582186	2	3	49.5319	shi Rho1
GO:1903475	Mitotic actomyosin contractile ring assembly	0.00582186	2	3	49.5319	shi Rho1
GO:0032273	Positive regulation of protein polymerization	0.00585171	5	50	7.42979	shi svr Rack1 Naus ringer
GO:0048619	Embryonic hindgut morphogenesis	0.00585171	5	50	7.42979	S ct Rho1 fand crb
GO:0006935	Chemotaxis	0.00588519	12	289	3.08503	if egh Ppn uzip ct Rho1 CdGAPr Sra-1 XNP alpha-Spec sli Src42A
GO:0002376	Immune system process	0.00595064	19	608	2.32181	Cat Eip75B if neur otu B52 Cp1 Rel Rho1 loco GILT1 MED25 alpha-Man-Ia dl Dhc64C norpA DnaJ-1 cpo Src42A
GO:0016334	Establishment or maintenance of polarity of follicular epithelium	0.00612301	4	29	10.248	brn egh loco crb
GO:0035332	Positive regulation of hippo signaling	0.00612301	4	29	10.248	Pka-C1 ft alpha-Spec crb
GO:0046822	Regulation of nucleocytoplasmic transport	0.00612301	4	29	10.248	Pka-C1 tim Fs(2)Ket rdx
GO:0008104	Protein localization	0.00620136	23	813	2.10191	BicD ft if neur S shi trp Fur1 Nrx-IV Rho1 tim Klp10A Naus Pmm2 crb Dhc64C l(2)gd1 Mi-2 Evi5 Fs(2)Ket Patronin rdx Topors
GO:0009101	Glycoprotein biosynthetic process	0.0063684	8	140	4.24559	brn sfl Tmtc3 O-fut1 Pmm2 FucTC alpha-Man-Ia sgl
GO:0060249	Anatomical structure homeostasis	0.0063684	8	140	4.24559	Arr1 if trp Plc21C Rack1 crb Dys norpA
GO:0034622	Cellular protein-containing complex assembly	0.00640146	20	663	2.24126	fliI shi svr TfIIB Rack1 hfp asf1 ssh MCTS1 fand Naus Sra-1 XNP His2A:CG33838 His3:CG33848 His4:CG33899 lap alpha-Spec Mhc ringer
GO:0009648	Photoperiodism	0.00640146	3	13	17.1457	Plc21C tim norpA
GO:0140448	Signaling receptor ligand precursor processing	0.00640146	3	13	17.1457	S Fur1 svr
GO:0071900	Regulation of protein serine/threonine kinase activity	0.00668946	5	52	7.14403	Rho1 Mo25 CycT CG6345 Pka-R1
GO:0098609	Cell-cell adhesion	0.00685547	8	142	4.1858	brn ft if egh alpha-Cat Cad87A sli Src42A
GO:0009892	Negative regulation of metabolic process	0.0069184	25	927	2.00372	Eip75B ft Ppn shi ct svr ash1 hdc TH1 tim Rack1 asf1 pcs viaf CG9705 arx CG6345 SmydA-8 crb dl Sps1 l(2)gd1 Mi-2 DnaJ-1 tgo
GO:0090066	Regulation of anatomical structure size	0.00712598	11	256	3.19249	fliI ft shi svr Nrx-IV Rho1 Rack1 ssh Naus Sra-1 alpha-Spec
GO:0010605	Negative regulation of macromolecule metabolic process	0.00718432	24	877	2.03324	Eip75B ft Ppn shi ct svr ash1 hdc TH1 tim Rack1 asf1 pcs viaf CG9705 arx CG6345 SmydA-8 crb dl l(2)gd1 Mi-2 DnaJ-1 tgo
GO:0055001	Muscle cell development	0.00718432	5	53	7.00923	fliI if l(2)efl Mlp84B Mhc
GO:0036211	Protein modification process	0.00718603	35	1490	1.74525	brn Pka-C1 Gapdh2 neur otu shi trc Pxd svr ash1 l(2)efl Rho1 Mo25 Tmtc3 Rack1 CycT Rpn11 ssh lid O-fut1 pcs Pmm2 Cdk12 CG6345 CG6966 Notum FucTC nenya SmydA-8 alpha-Man-Ia Pka-R1 Pkcdelta rdx Src42A Topors
GO:0006464	Cellular protein modification process	0.00718603	35	1490	1.74525	brn Pka-C1 Gapdh2 neur otu shi trc Pxd svr ash1 l(2)efl Rho1 Mo25 Tmtc3 Rack1 CycT Rpn11 ssh lid O-fut1 pcs Pmm2 Cdk12 CG6345 CG6966 Notum FucTC nenya SmydA-8 alpha-Man-Ia Pka-R1 Pkcdelta rdx Src42A Topors
GO:0045664	Regulation of neuron differentiation	0.00718603	6	80	5.57234	neur hdc IntS8 Dhc64C tgo Src42A
GO:0007423	Sensory organ development	0.00722404	16	477	2.49217	ft neur S shi trc Rho1 melt ssh Sra-1 Stim crb l(2)gd1 norpA tgo rdx Src42A
GO:0048469	Cell maturation	0.00732098	9	180	3.71489	BicD Pka-C1 egh ndl hdc loco alpha-Spec Pka-R1 Dhc64C
GO:0061564	Axon development	0.00765769	13	344	2.80777	Pka-C1 if egh Ppn uzip Rho1 ssh CdGAPr Sra-1 XNP alpha-Spec sli Src42A
GO:0042744	Hydrogen peroxide catabolic process	0.00765769	3	14	15.921	Cat Pxd Pxt
GO:0048168	Regulation of neuronal synaptic plasticity	0.00765769	3	14	15.921	shi Neurochondrin Dys
GO:0048878	Chemical homeostasis	0.00808053	12	303	2.94249	Gapdh2 Pfk trp ine CG8399 Zip99C Hex-t2 Stim Vha16-1 norpA Glut1 Trpm
GO:0001654	Eye development	0.00824023	14	392	2.6535	ft neur S shi Rho1 melt ssh Sra-1 crb l(2)gd1 norpA tgo rdx Src42A
GO:0048880	Sensory system development	0.00824023	14	392	2.6535	ft neur S shi Rho1 melt ssh Sra-1 crb l(2)gd1 norpA tgo rdx Src42A
GO:0150063	Visual system development	0.00824023	14	392	2.6535	ft neur S shi Rho1 melt ssh Sra-1 crb l(2)gd1 norpA tgo rdx Src42A
GO:0016325	Oocyte microtubule cytoskeleton organization	0.00824023	4	32	9.28723	BicD Pka-C1 egh Pka-R1
GO:0051172	Negative regulation of nitrogen compound metabolic process	0.00825139	20	681	2.18202	Eip75B Ppn shi ct svr ash1 TH1 tim Rack1 asf1 pcs viaf arx CG6345 crb dl l(2)gd1 Mi-2 DnaJ-1 tgo
GO:0032880	Regulation of protein localization	0.00833203	7	114	4.56215	ft S tim crb Mi-2 Evi5 rdx
GO:0001745	Compound eye morphogenesis	0.00882231	12	307	2.90415	ft neur S shi Rho1 melt Sra-1 crb norpA tgo rdx Src42A
GO:0007442	Hindgut morphogenesis	0.00938925	5	57	6.51736	S ct Rho1 fand crb
GO:0010962	Regulation of glucan biosynthetic process	0.00977447	2	4	37.1489	Rack1 Gbs-76A
GO:0001744	Insect visual primordium formation	0.00977447	2	4	37.1489	brn egh
GO:0032885	Regulation of polysaccharide biosynthetic process	0.00977447	2	4	37.1489	Rack1 Gbs-76A
GO:0005979	Regulation of glycogen biosynthetic process	0.00977447	2	4	37.1489	Rack1 Gbs-76A
GO:0060788	Ectodermal placode formation	0.00977447	2	4	37.1489	brn egh
GO:0071696	Ectodermal placode development	0.00977447	2	4	37.1489	brn egh
GO:0071697	Ectodermal placode morphogenesis	0.00977447	2	4	37.1489	brn egh
GO:0031324	Negative regulation of cellular metabolic process	0.00979305	21	745	2.0943	Eip75B Ppn shi ct svr ash1 TH1 tim Rack1 asf1 pcs viaf arx CG6345 crb dl Sps1 l(2)gd1 Mi-2 DnaJ-1 tgo
GO:0010647	Positive regulation of cell communication	0.00979305	15	448	2.48765	BicD Pka-C1 ft ndl neur pip melt O-fut1 Notum alpha-Spec Pka-R1 crb rdx Glut1 Src42A
GO:0023056	Positive regulation of signaling	0.00979305	15	448	2.48765	BicD Pka-C1 ft ndl neur pip melt O-fut1 Notum alpha-Spec Pka-R1 crb rdx Glut1 Src42A
GO:0007411	Axon guidance	0.00979305	11	270	3.02695	if egh Ppn uzip Rho1 CdGAPr Sra-1 XNP alpha-Spec sli Src42A
GO:0030866	Cortical actin cytoskeleton organization	0.00979305	5	58	6.40499	shi Rho1 loco Sra-1 crb
GO:0034637	Cellular carbohydrate biosynthetic process	0.00979305	4	34	8.74093	sfl Rack1 Gbs-76A sgl
GO:0044281	Small molecule metabolic process	0.0101422	23	853	2.00334	Ddc Eip75B Gapdh2 Gld Pfk Rack1 l(1)G0196 Coq5 Frq1 O-fut1 CG5065 AhcyL1 Mcad Pmm2 Gbs-76A GstZ2 Hex-t2 Pde11 Sps1 sgl Pxt Uck Pde1c
GO:0051129	Negative regulation of cellular component organization	0.010182	8	154	3.85963	fliI trc ssh alpha-Spec Sps1 Mi-2 Patronin Src42A
GO:0034329	Cell junction assembly	0.0103126	10	231	3.21636	alpha-Cat Nrx-IV loco Tsp2A Ssk spin alpha-Spec crb Src42A ringer
GO:0042743	Hydrogen peroxide metabolic process	0.0104945	3	16	13.9309	Cat Pxd Pxt
GO:0061061	Muscle structure development	0.0105447	10	232	3.20249	fliI if l(2)efl Rho1 Mlp84B lid pcs His2A:CG33838 Dys Mhc
GO:0051146	Striated muscle cell differentiation	0.0105447	6	88	5.06576	fliI if l(2)efl Rho1 Mlp84B Mhc
GO:0048592	Eye morphogenesis	0.0107532	12	317	2.81254	ft neur S shi Rho1 melt Sra-1 crb norpA tgo rdx Src42A
GO:0090596	Sensory organ morphogenesis	0.0107532	12	317	2.81254	ft neur S shi Rho1 melt Sra-1 crb norpA tgo rdx Src42A
GO:0061525	Hindgut development	0.0109377	5	60	6.19149	S ct Rho1 fand crb
GO:0006898	Receptor-mediated endocytosis	0.0109377	5	60	6.19149	Arr1 BicD shi lap norpA
GO:0007298	Border follicle cell migration	0.0113169	7	122	4.26299	brn if egh shi Rho1 Dhc64C Mhc
GO:1901700	Response to oxygen-containing compound	0.0113514	13	364	2.6535	Cat Pka-C1 Ddc Eip75B Pfk S ine melt ppk28 Sesn Oatp74D Pka-R1 tgo
GO:0019991	Septate junction assembly	0.0115246	4	36	8.25532	Nrx-IV loco Tsp2A Ssk
GO:0007017	Microtubule-based process	0.0115965	16	506	2.34934	BicD Pka-C1 ft egh trc Eip63F-1 Orc2 Klp10A Invadolysin alpha-Spec Pka-R1 Dhc64C Skeletor Patronin ringer Topors
GO:0042325	Regulation of phosphorylation	0.0115965	9	196	3.41164	shi svr Rho1 Mo25 Rack1 CycT pcs CG6345 Pka-R1
GO:0045595	Regulation of cell differentiation	0.011716	11	278	2.93984	neur otu hdc bab2 IntS8 lid dl Dhc64C DnaJ-1 tgo Src42A
GO:0051649	Establishment of localization in cell	0.0117313	23	866	1.97327	AnxB9 BicD Pka-C1 S shi Rho1 tim loco ssh Klp10A Frq1 Pmm2 Stim lap spin crb Dys Dhc64C l(2)gd1 Evi5 Fs(2)Ket rdx Topors
GO:0009994	Oocyte differentiation	0.0118405	8	159	3.73826	BicD Pka-C1 egh ndl loco alpha-Spec Pka-R1 Dhc64C
GO:0035152	Regulation of tube architecture, open tracheal system	0.0118444	6	91	4.89876	ft if shi Nrx-IV Rho1 Dhc64C
GO:0050795	Regulation of behavior	0.0118444	6	91	4.89876	Pka-C1 egh S Rho1 tim Pka-R1
GO:0018991	Oviposition	0.0118444	3	17	13.1114	egh ash1 Rack1
GO:0042074	Cell migration involved in gastrulation	0.0118444	3	17	13.1114	sfl sgl sli
GO:0045494	Photoreceptor cell maintenance	0.0118444	3	17	13.1114	Arr1 crb norpA
GO:0030100	Regulation of endocytosis	0.0121113	5	62	5.99176	BicD neur O-fut1 lap norpA
GO:0045214	Sarcomere organization	0.0122169	4	37	8.0322	if l(2)efl Mlp84B Mhc
GO:0051017	Actin filament bundle assembly	0.0122169	4	37	8.0322	if Sb Rho1 Src42A
GO:1902904	Negative regulation of supramolecular fiber organization	0.0122169	4	37	8.0322	fliI ssh alpha-Spec Patronin
GO:0007431	Salivary gland development	0.0122476	7	125	4.16068	if shi hdc Rho1 crb sli Src42A
GO:0035272	Exocrine system development	0.0122476	7	125	4.16068	if shi hdc Rho1 crb sli Src42A
GO:0031400	Negative regulation of protein modification process	0.0122476	6	92	4.84551	shi svr ash1 Rack1 pcs CG6345
GO:0019220	Regulation of phosphate metabolic process	0.0126344	10	241	3.0829	shi svr Rho1 Mo25 Rack1 CycT Frq1 pcs CG6345 Pka-R1
GO:0051174	Regulation of phosphorus metabolic process	0.0126344	10	241	3.0829	shi svr Rho1 Mo25 Rack1 CycT Frq1 pcs CG6345 Pka-R1
GO:0007435	Salivary gland morphogenesis	0.0126344	6	93	4.79341	if shi hdc Rho1 crb Src42A
GO:0010035	Response to inorganic substance	0.0126344	6	93	4.79341	Cat Ddc ine ppk28 Zip99C Stim
GO:0022612	Gland morphogenesis	0.0126344	6	93	4.79341	if shi hdc Rho1 crb Src42A
GO:0042752	Regulation of circadian rhythm	0.0126344	6	93	4.79341	Pka-C1 S Plc21C Rho1 tim norpA
GO:0010563	Negative regulation of phosphorus metabolic process	0.0126344	5	63	5.89666	shi svr Rack1 pcs CG6345
GO:0045936	Negative regulation of phosphate metabolic process	0.0126344	5	63	5.89666	shi svr Rack1 pcs CG6345
GO:0022402	Cell cycle process	0.0128932	18	615	2.17457	otu shi B52 Rho1 tim Orc2 Klp10A lid nenya Invadolysin hd crb Dhc64C l(2)gd1 Mi-2 Skeletor Patronin Topors
GO:0009100	Glycoprotein metabolic process	0.0128932	8	163	3.64652	brn sfl Tmtc3 O-fut1 Pmm2 FucTC alpha-Man-Ia sgl
GO:0051338	Regulation of transferase activity	0.0128932	8	163	3.64652	Rho1 Mo25 CycT pcs CG6345 CG6966 Invadolysin Pka-R1
GO:0007310	Oocyte dorsal/ventral axis specification	0.0128962	4	38	7.82083	BicD ndl loco Dhc64C
GO:0070142	Synaptic vesicle budding	0.013749	2	5	29.7191	shi lap
GO:0007409	Axonogenesis	0.0138247	12	332	2.68547	if egh Ppn uzip Rho1 ssh CdGAPr Sra-1 XNP alpha-Spec sli Src42A
GO:0000122	Negative regulation of transcription by RNA polymerase II	0.0138247	10	245	3.03257	Eip75B ct TH1 tim asf1 dl l(2)gd1 Mi-2 DnaJ-1 tgo
GO:0007623	Circadian rhythm	0.0138247	9	204	3.27785	Pka-C1 S Plc21C Rho1 tim Rpn11 lid norpA Src42A
GO:0048863	Stem cell differentiation	0.0138247	5	65	5.71522	otu S bab2 lid fand
GO:0061326	Renal tubule development	0.0138247	5	65	5.71522	S ct Rho1 fand crb
GO:0072002	Malpighian tubule development	0.0138247	5	65	5.71522	S ct Rho1 fand crb
GO:0051494	Negative regulation of cytoskeleton organization	0.0138247	4	39	7.62029	fliI ssh alpha-Spec Patronin
GO:0120192	Tight junction assembly	0.0138247	4	39	7.62029	Nrx-IV loco Tsp2A Ssk
GO:0120193	Tight junction organization	0.0138247	4	39	7.62029	Nrx-IV loco Tsp2A Ssk
GO:0007293	Germarium-derived egg chamber formation	0.0142045	6	96	4.64362	BicD brn egh pcs alpha-Spec Dhc64C
GO:0001894	Tissue homeostasis	0.0145671	5	66	5.62863	Arr1 if trp crb norpA
GO:0031334	Positive regulation of protein-containing complex assembly	0.0145671	5	66	5.62863	shi svr Rack1 Naus ringer
GO:0060627	Regulation of vesicle-mediated transport	0.0148092	7	131	3.97012	BicD neur Rel tim O-fut1 lap norpA
GO:0030951	Establishment or maintenance of microtubule cytoskeleton polarity	0.0148253	4	40	7.42979	BicD Pka-C1 egh Pka-R1
GO:0051261	Protein depolymerization	0.0148253	4	40	7.42979	fliI Klp10A alpha-Spec Patronin
GO:0008103	Oocyte microtubule cytoskeleton polarization	0.0148253	3	19	11.7312	BicD Pka-C1 Pka-R1
GO:0030011	Maintenance of cell polarity	0.0148253	3	19	11.7312	AnxB9 Rho1 crb
GO:0006323	DNA packaging	0.0151129	9	208	3.21481	Orc2 asf1 XNP His2A:CG33838 His3:CG33848 His4:CG33899 Invadolysin Mi-2 Topors
GO:0070085	Glycosylation	0.0151984	7	132	3.94004	brn egh Tmtc3 O-fut1 Pmm2 FucTC alpha-Man-Ia
GO:0019725	Cellular homeostasis	0.015369	10	250	2.97191	trp Plc21C Rack1 CG8399 Zip99C Hex-t2 Stim Dys Vha16-1 norpA
GO:0006897	Endocytosis	0.0159298	9	210	3.18419	Arr1 BicD neur shi Rho1 O-fut1 lap spin norpA
GO:0030865	Cortical cytoskeleton organization	0.0159298	5	68	5.46308	shi Rho1 loco Sra-1 crb
GO:0032386	Regulation of intracellular transport	0.0159298	5	68	5.46308	Pka-C1 tim crb Fs(2)Ket rdx
GO:0035330	Regulation of hippo signaling	0.0159298	5	68	5.46308	Pka-C1 ft alpha-Spec crb Patronin
GO:0030838	Positive regulation of actin filament polymerization	0.0159298	4	41	7.24857	shi svr Rack1 Naus
GO:0048488	Synaptic vesicle endocytosis	0.0159298	4	41	7.24857	BicD shi lap spin
GO:0140238	Presynaptic endocytosis	0.0159298	4	41	7.24857	BicD shi lap spin
GO:0031667	Response to nutrient levels	0.0165511	8	172	3.45571	shi Rel loco Rack1 melt mthl4 Sesn spin
GO:0008078	Mesodermal cell migration	0.0165989	3	20	11.1447	sfl sgl sli
GO:0007019	Microtubule depolymerization	0.0165989	3	20	11.1447	Klp10A alpha-Spec Patronin
GO:0009991	Response to extracellular stimulus	0.0176349	8	174	3.41599	shi Rel loco Rack1 melt mthl4 Sesn spin
GO:1900424	Regulation of defense response to bacterium	0.0178507	5	70	5.30699	Eip75B otu Rel GILT1 MED25
GO:0008355	Olfactory learning	0.0182805	4	43	6.91143	Pka-C1 shi trp Pka-R1
GO:0007299	Ovarian follicle cell-cell adhesion	0.0182805	2	6	24.766	brn egh
GO:0015014	Heparan sulfate proteoglycan biosynthetic process, polysaccharide chain biosynthetic process	0.0182805	2	6	24.766	sfl sgl
GO:0043255	Regulation of carbohydrate biosynthetic process	0.0182805	2	6	24.766	Rack1 Gbs-76A
GO:0051262	Protein tetramerization	0.0182805	2	6	24.766	Pfk Trpm
GO:0140058	Neuron projection arborization	0.0182805	2	6	24.766	trc Naus
GO:0150011	Regulation of neuron projection arborization	0.0182805	2	6	24.766	trc Naus
GO:0009649	Entrainment of circadian clock	0.0186065	3	21	10.614	Plc21C tim norpA
GO:0048260	Positive regulation of receptor-mediated endocytosis	0.0186065	3	21	10.614	BicD lap norpA
GO:0098813	Nuclear chromosome segregation	0.0190199	8	177	3.3581	Orc2 Klp10A nenya Invadolysin crb Dhc64C Mi-2 Topors
GO:0007052	Mitotic spindle organization	0.0196004	5	72	5.15957	Orc2 Klp10A Invadolysin Dhc64C Patronin
GO:0002682	Regulation of immune system process	0.0196489	10	261	2.84666	Cat Eip75B neur otu Rel GILT1 MED25 dl DnaJ-1 cpo
GO:0070887	Cellular response to chemical stimulus	0.0201011	16	546	2.17723	Cat Pka-C1 Eip75B trp Pxd sfl melt ppk28 Sesn Pmm2 Oatp74D spin sgl Pxt tgo rdx
GO:0040007	Growth	0.02015	14	447	2.327	Pka-C1 ft pip shi ine Rho1 sfl hfp Sesn spin alpha-Spec crb Src42A ringer
GO:0048511	Rhythmic process	0.0208825	9	221	3.02571	Pka-C1 S Plc21C Rho1 tim Rpn11 lid norpA Src42A
GO:0030837	Negative regulation of actin filament polymerization	0.0208825	3	22	10.1315	fliI ssh alpha-Spec
GO:0051299	Centrosome separation	0.0208825	3	22	10.1315	Invadolysin Dhc64C Topors
GO:0046907	Intracellular transport	0.0210043	19	705	2.00235	AnxB9 BicD Pka-C1 S shi Rho1 tim loco ssh Pmm2 lap spin crb Dhc64C l(2)gd1 Evi5 Fs(2)Ket rdx Topors
GO:0072001	Renal system development	0.0216217	5	74	5.02013	S ct Rho1 fand crb
GO:0055086	Nucleobase-containing small molecule metabolic process	0.0217355	11	310	2.63638	Gapdh2 Pfk Frq1 CG5065 AhcyL1 Pmm2 Hex-t2 Pde11 sgl Uck Pde1c
GO:0009798	Axis specification	0.0219141	8	182	3.26584	BicD Pka-C1 ndl pip loco Pka-R1 dl Dhc64C
GO:0001655	Urogenital system development	0.0226799	5	75	4.95319	S ct Rho1 fand crb
GO:0035329	Hippo signaling	0.0226799	5	75	4.95319	Pka-C1 ft alpha-Spec crb Patronin
GO:0016056	Rhodopsin mediated signaling pathway	0.0231678	3	23	9.69103	Arr1 trp norpA
GO:0045610	Regulation of hemocyte differentiation	0.0231678	3	23	9.69103	neur dl DnaJ-1
GO:0046660	Female sex differentiation	0.0231678	3	23	9.69103	ct bab1 bab2
GO:0071902	Positive regulation of protein serine/threonine kinase activity	0.0231678	3	23	9.69103	Rho1 Mo25 CycT
GO:0036465	Synaptic vesicle recycling	0.0235181	4	47	6.32322	BicD shi lap spin
GO:0044264	Cellular polysaccharide metabolic process	0.0235181	4	47	6.32322	sfl Rack1 Gbs-76A sgl
GO:0062012	Regulation of small molecule metabolic process	0.0235181	4	47	6.32322	Eip75B Rack1 Frq1 Gbs-76A
GO:0007312	Oocyte nucleus migration involved in oocyte dorsal/ventral axis specification	0.0235181	2	7	21.228	BicD Dhc64C
GO:0045612	Positive regulation of hemocyte differentiation	0.0235181	2	7	21.228	dl DnaJ-1
GO:0046823	Negative regulation of nucleocytoplasmic transport	0.0235181	2	7	21.228	Pka-C1 rdx
GO:0048172	Regulation of short-term neuronal synaptic plasticity	0.0235181	2	7	21.228	shi Dys
GO:0090251	Protein localization involved in establishment of planar polarity	0.0235181	2	7	21.228	ft Rho1
GO:0150007	Clathrin-dependent synaptic vesicle endocytosis	0.0235181	2	7	21.228	shi lap
GO:0051246	Regulation of protein metabolic process	0.0236819	19	716	1.97159	Pka-C1 pip Ppn shi svr ash1 l(2)efl Rho1 Mo25 Rack1 CycT MCTS1 pcs viaf CG6345 Sra-1 Pka-R1 crb rdx
GO:0009967	Positive regulation of signal transduction	0.0238592	13	410	2.35579	Pka-C1 ft ndl neur pip melt O-fut1 Notum alpha-Spec Pka-R1 crb rdx Src42A
GO:0051235	Maintenance of location	0.0238592	6	110	4.05261	if trp Stim Invadolysin Dhc64C norpA
GO:0050877	Nervous system process	0.0245228	17	613	2.06046	Arr1 Pka-C1 Ddc if neur S shi trp ct svr Lcch3 ine Rho1 GluClalpha pinta Pka-R1 norpA
GO:0022603	Regulation of anatomical structure morphogenesis	0.0245515	8	187	3.17852	ft trc Rho1 ssh Naus Sra-1 alpha-Spec Sps1
GO:0040008	Regulation of growth	0.0248802	11	318	2.57005	ft pip shi sfl hfp Sesn spin alpha-Spec crb Src42A ringer
GO:0042593	Glucose homeostasis	0.0248802	4	48	6.19149	Gapdh2 Pfk Hex-t2 Glut1
GO:0032272	Negative regulation of protein polymerization	0.0249968	3	24	9.28723	fliI ssh alpha-Spec
GO:0043242	Negative regulation of protein-containing complex disassembly	0.0249968	3	24	9.28723	fliI alpha-Spec Patronin
GO:1901880	Negative regulation of protein depolymerization	0.0249968	3	24	9.28723	fliI alpha-Spec Patronin
GO:0045787	Positive regulation of cell cycle	0.0252839	5	78	4.76268	otu CycT nenya Invadolysin Dhc64C
GO:0009636	Response to toxic substance	0.0254873	6	112	3.98024	Cat Pxd kraken Sesn Zip99C Pxt
GO:0048732	Gland development	0.0262543	8	190	3.12833	if neur shi hdc Rho1 crb sli Src42A
GO:0009416	Response to light stimulus	0.0262543	7	150	3.46723	Arr1 trp Plc21C tim pinta lap norpA
GO:0045859	Regulation of protein kinase activity	0.0262543	6	113	3.94502	Rho1 Mo25 CycT pcs CG6345 Pka-R1
GO:0018958	Phenol-containing compound metabolic process	0.0262543	5	79	4.7024	Ddc Rho1 dl Dhc64C Skeletor
GO:0098754	Detoxification	0.0262543	5	79	4.7024	Cat Pxd Sesn Zip99C Pxt
GO:0006368	Transcription elongation from RNA polymerase II promoter	0.0262543	4	49	6.06513	ash1 TH1 CycT Cdk12
GO:0032535	Regulation of cellular component size	0.0269504	8	191	3.11195	fliI shi svr Rack1 ssh Naus Sra-1 alpha-Spec
GO:0034654	Nucleobase-containing compound biosynthetic process	0.0273553	32	1477	1.6097	Eip75B RpII215 ct B52 bab1 TfIIB ash1 TH1 Rel tim Orc2 melt CycT bab2 asf1 Frq1 lid Pmm2 arx Cdk12 MED25 His4:CG33899 hd dl sgl l(2)gd1 Mi-2 RpII140 DnaJ-1 Uck tgo Topors
GO:0016192	Vesicle-mediated transport	0.0273553	16	571	2.0819	AnxB9 Arr1 BicD neur S shi ct Rel Rho1 tim O-fut1 lap spin l(2)gd1 norpA Src42A
GO:0042594	Response to starvation	0.0273553	7	152	3.42161	Rel loco Rack1 melt mthl4 Sesn spin
GO:0007098	Centrosome cycle	0.0273553	5	80	4.64362	Klp10A Invadolysin Dhc64C Patronin Topors
GO:0008406	Gonad development	0.0273553	4	50	5.94383	ct bab2 Invadolysin sli
GO:0016333	Morphogenesis of follicular epithelium	0.0273553	4	50	5.94383	brn egh loco crb
GO:0045137	Development of primary sexual characteristics	0.0273553	4	50	5.94383	ct bab2 Invadolysin sli
GO:0071482	Cellular response to light stimulus	0.0273553	4	50	5.94383	Arr1 trp tim norpA
GO:0048070	Regulation of developmental pigmentation	0.0273553	3	25	8.91574	Ddc bab1 Notum
GO:0120305	Regulation of pigmentation	0.0273553	3	25	8.91574	Ddc bab1 Notum
GO:0034613	Cellular protein localization	0.0280907	16	573	2.07464	BicD ft shi Fur1 Rho1 tim Naus Pmm2 crb Dhc64C l(2)gd1 Mi-2 Evi5 Fs(2)Ket rdx Topors
GO:0071214	Cellular response to abiotic stimulus	0.0282611	5	81	4.58629	Arr1 trp tim ppk28 norpA
GO:0104004	Cellular response to environmental stimulus	0.0282611	5	81	4.58629	Arr1 trp tim ppk28 norpA
GO:0010737	Protein kinase A signaling	0.0287008	2	8	18.5745	Pka-C1 Pka-R1
GO:0045879	Negative regulation of smoothened signaling pathway	0.0290364	4	51	5.82728	Pka-C1 Rack1 Pka-R1 rdx
GO:0019438	Aromatic compound biosynthetic process	0.0292002	33	1546	1.58592	Ddc Eip75B RpII215 ct B52 bab1 TfIIB ash1 TH1 Rel tim Orc2 melt CycT bab2 asf1 Frq1 lid Pmm2 arx Cdk12 MED25 His4:CG33899 hd dl sgl l(2)gd1 Mi-2 RpII140 DnaJ-1 Uck tgo Topors
GO:0009408	Response to heat	0.0293277	5	82	4.53036	l(2)efl loco CycT pyx DnaJ-1
GO:0001101	Response to acid chemical	0.0293277	3	26	8.57283	ine ppk28 Sesn
GO:0001707	Mesoderm formation	0.0293277	3	26	8.57283	sfl sgl sli
GO:0046667	Compound eye retinal cell programmed cell death	0.0293277	3	26	8.57283	S shi norpA
GO:0048259	Regulation of receptor-mediated endocytosis	0.0293277	3	26	8.57283	BicD lap norpA
GO:0018130	Heterocycle biosynthetic process	0.0296613	33	1549	1.58285	Ddc Eip75B RpII215 ct B52 bab1 TfIIB ash1 TH1 Rel tim Orc2 melt CycT bab2 asf1 Frq1 lid Pmm2 arx Cdk12 MED25 His4:CG33899 hd dl sgl l(2)gd1 Mi-2 RpII140 DnaJ-1 Uck tgo Topors
GO:0032268	Regulation of cellular protein metabolic process	0.0297109	18	684	1.95521	Pka-C1 pip Ppn shi svr ash1 l(2)efl Rho1 Mo25 Rack1 CycT MCTS1 pcs viaf CG6345 Sra-1 Pka-R1 crb
GO:0051301	Cell division	0.0302896	12	378	2.35866	neur shi Rho1 loco hfp Klp10A Invadolysin hd crb Dhc64C l(2)gd1 Skeletor
GO:0055082	Cellular chemical homeostasis	0.0302896	7	156	3.33388	trp CG8399 Zip99C Hex-t2 Stim Vha16-1 norpA
GO:0090068	Positive regulation of cell cycle process	0.0302896	4	52	5.71522	otu nenya Invadolysin Dhc64C
GO:0098869	Cellular oxidant detoxification	0.0302896	4	52	5.71522	Cat Pxd Sesn Pxt
GO:0016070	RNA metabolic process	0.0305832	40	1987	1.49568	Eip75B RpII215 ct B52 bab1 TfIIB ash1 TH1 Rel tim Rack1 melt CycT bab2 IntS8 hfp asf1 CG2145 lid fand CG6550 rswl CG8833 CG9705 arx Cdk12 CG6345 CG14683 MED25 CG6066 His4:CG33899 ncm Nop60B dl l(2)gd1 Mi-2 RpII140 DnaJ-1 tgo Topors
GO:0030001	Metal ion transport	0.0313293	10	286	2.59783	trp ine CG4928 ppk28 pyx ChT Zip99C Stim NKAIN Trpm
GO:0007309	Oocyte axis specification	0.0313293	6	119	3.74611	BicD Pka-C1 ndl loco Pka-R1 Dhc64C
GO:0016197	Endosomal transport	0.0313293	6	119	3.74611	AnxB9 S shi Rho1 lap l(2)gd1
GO:0070727	Cellular macromolecule localization	0.0316237	17	636	1.98595	BicD Pka-C1 ft shi Fur1 Rho1 tim Naus Pmm2 crb Dhc64C l(2)gd1 Mi-2 Evi5 Fs(2)Ket rdx Topors
GO:0007294	Germarium-derived oocyte fate determination	0.0317289	3	27	8.25532	BicD alpha-Spec Dhc64C
GO:0070252	Actin-mediated cell contraction	0.0317289	3	27	8.25532	alpha-Cat Rho1 crb
GO:0048859	Formation of anatomical boundary	0.0318498	4	53	5.60739	ft neur ct sli
GO:0044262	Cellular carbohydrate metabolic process	0.0322583	6	120	3.71489	sfl Rack1 l(1)G0196 Gbs-76A Hex-t2 sgl
GO:0009267	Cellular response to starvation	0.0327554	5	85	4.37046	Rel Rack1 melt Sesn spin
GO:0072507	Divalent inorganic cation homeostasis	0.0327554	5	85	4.37046	trp Zip99C Stim norpA Trpm
GO:0010468	Regulation of gene expression	0.0333253	35	1688	1.54054	Pka-C1 Eip75B ft ct B52 bab1 ash1 hdc TH1 l(2)efl Rel tim Rack1 melt CycT bab2 IntS8 hfp asf1 MCTS1 lid fand CG9705 arx Cdk12 Sra-1 MED25 CG6066 SmydA-8 dl l(2)gd1 Mi-2 DnaJ-1 tgo Topors
GO:0007059	Chromosome segregation	0.0333253	8	201	2.95713	Orc2 Klp10A nenya Invadolysin crb Dhc64C Mi-2 Topors
GO:0009056	Catabolic process	0.0333278	26	1148	1.6827	Cat Pka-C1 Gapdh2 Pfk shi Pxd Plc21C Cp1 Rack1 Rpn11 Sesn AhcyL1 Mcad viaf CG9705 GstZ2 CG6966 Hex-t2 Notum Cht10 crb CG12163 Pxt norpA rdx Topors
GO:0031399	Regulation of protein modification process	0.0333278	10	290	2.562	shi svr ash1 Rho1 Mo25 Rack1 CycT pcs CG6345 Pka-R1
GO:0048813	Dendrite morphogenesis	0.0333278	7	160	3.25053	trc ct Rel Rho1 CG9705 Dhc64C sli
GO:0022604	Regulation of cell morphogenesis	0.0333278	5	86	4.31964	trc Rho1 Naus Sra-1 alpha-Spec
GO:0008306	Associative learning	0.0333278	4	54	5.50355	Pka-C1 shi trp Pka-R1
GO:0043624	Cellular protein complex disassembly	0.0333278	4	54	5.50355	fliI Klp10A alpha-Spec Patronin
GO:0007395	Dorsal closure, spreading of leading edge cells	0.0333278	2	9	16.5106	Rho1 Src42A
GO:0001173	DNA-templated transcriptional start site selection	0.0333278	2	9	16.5106	B52 TfIIB
GO:0001174	Transcriptional start site selection at RNA polymerase II promoter	0.0333278	2	9	16.5106	B52 TfIIB
GO:0042306	Regulation of protein import into nucleus	0.0333278	2	9	16.5106	tim rdx
GO:0051100	Negative regulation of binding	0.0333278	2	9	16.5106	Arr1 tim
GO:0070536	Protein K63-linked deubiquitination	0.0333278	2	9	16.5106	otu Rpn11
GO:1902410	Mitotic cytokinetic process	0.0333278	2	9	16.5106	shi Rho1
GO:1904589	Regulation of protein import	0.0333278	2	9	16.5106	tim rdx
GO:2000059	Negative regulation of ubiquitin-dependent protein catabolic process	0.0333278	2	9	16.5106	viaf crb
GO:0006688	Glycosphingolipid biosynthetic process	0.0333278	2	9	16.5106	brn egh
GO:0046666	Retinal cell programmed cell death	0.0334107	3	28	7.96049	S shi norpA
GO:0051098	Regulation of binding	0.0334107	3	28	7.96049	Arr1 TfIIB tim
GO:0031023	Microtubule organizing center organization	0.0343052	5	87	4.26999	Klp10A Invadolysin Dhc64C Patronin Topors
GO:0006354	DNA-templated transcription, elongation	0.0343052	4	55	5.40348	ash1 TH1 CycT Cdk12
GO:0097237	Cellular response to toxic substance	0.0343052	4	55	5.40348	Cat Pxd Sesn Pxt
GO:1990748	Cellular detoxification	0.0343052	4	55	5.40348	Cat Pxd Sesn Pxt
GO:0007611	Learning or memory	0.0353087	7	163	3.19071	Pka-C1 Ddc neur shi trp svr Pka-R1
GO:0008589	Regulation of smoothened signaling pathway	0.0358343	5	88	4.22147	Pka-C1 Rack1 Notum Pka-R1 rdx
GO:0050890	Cognition	0.0359183	7	164	3.17125	Pka-C1 Ddc neur shi trp svr Pka-R1
GO:0008277	Regulation of G protein-coupled receptor signaling pathway	0.0359183	3	29	7.68599	Arr1 loco norpA
GO:0034243	Regulation of transcription elongation from RNA polymerase II promoter	0.0359183	3	29	7.68599	TH1 CycT Cdk12
GO:0046928	Regulation of neurotransmitter secretion	0.0359183	3	29	7.68599	BicD Frq1 Dys
GO:0048332	Mesoderm morphogenesis	0.0359183	3	29	7.68599	sfl sgl sli
GO:0051588	Regulation of neurotransmitter transport	0.0359183	3	29	7.68599	BicD Frq1 Dys
GO:1901879	Regulation of protein depolymerization	0.0359183	3	29	7.68599	fliI alpha-Spec Patronin
GO:1902531	Regulation of intracellular signal transduction	0.0367049	11	344	2.3758	Pka-C1 ft melt Sesn XNP alpha-Spec Pka-R1 crb Patronin rdx Src42A
GO:0007369	Gastrulation	0.0368726	5	89	4.17404	fliI Rho1 sfl sgl sli
GO:0043413	Macromolecule glycosylation	0.0374983	6	126	3.53799	brn Tmtc3 O-fut1 Pmm2 FucTC alpha-Man-Ia
GO:0006486	Protein glycosylation	0.0374983	6	126	3.53799	brn Tmtc3 O-fut1 Pmm2 FucTC alpha-Man-Ia
GO:0033500	Carbohydrate homeostasis	0.0377898	4	57	5.21389	Gapdh2 Pfk Hex-t2 Glut1
GO:0032101	Regulation of response to external stimulus	0.0383542	9	253	2.64301	Arr1 Eip75B otu Rel GILT1 MED25 dl norpA sli
GO:0031333	Negative regulation of protein-containing complex assembly	0.0385997	3	30	7.42979	fliI ssh alpha-Spec
GO:0006096	Glycolytic process	0.0385997	3	30	7.42979	Gapdh2 Pfk Hex-t2
GO:0006757	ATP generation from ADP	0.0385997	3	30	7.42979	Gapdh2 Pfk Hex-t2
GO:0009415	Response to water	0.0385997	2	10	14.8596	ine ppk28
GO:0001748	Insect visual primordium development	0.0385997	2	10	14.8596	brn egh
GO:0035090	Maintenance of apical/basal cell polarity	0.0385997	2	10	14.8596	Rho1 crb
GO:0036065	Fucosylation	0.0385997	2	10	14.8596	O-fut1 FucTC
GO:0006013	Mannose metabolic process	0.0385997	2	10	14.8596	Pmm2 Hex-t2
GO:0060361	Flight	0.0385997	2	10	14.8596	Pkcdelta Mhc
GO:0060571	Morphogenesis of an epithelial fold	0.0385997	2	10	14.8596	ct Rho1
GO:1903828	Negative regulation of cellular protein localization	0.0385997	2	10	14.8596	Mi-2 rdx
GO:0007100	Mitotic centrosome separation	0.0385997	2	10	14.8596	Invadolysin Dhc64C
GO:0031669	Cellular response to nutrient levels	0.03908	5	91	4.0823	Rel Rack1 melt Sesn spin
GO:1901362	Organic cyclic compound biosynthetic process	0.0392515	33	1594	1.53816	Ddc Eip75B RpII215 ct B52 bab1 TfIIB ash1 TH1 Rel tim Orc2 melt CycT bab2 asf1 Frq1 lid Pmm2 arx Cdk12 MED25 His4:CG33899 hd dl sgl l(2)gd1 Mi-2 RpII140 DnaJ-1 Uck tgo Topors
GO:0045892	Negative regulation of transcription, DNA-templated	0.040499	11	351	2.32842	Eip75B ct TH1 tim asf1 arx dl l(2)gd1 Mi-2 DnaJ-1 tgo
GO:1902679	Negative regulation of RNA biosynthetic process	0.040499	11	351	2.32842	Eip75B ct TH1 tim asf1 arx dl l(2)gd1 Mi-2 DnaJ-1 tgo
GO:1903507	Negative regulation of nucleic acid-templated transcription	0.040499	11	351	2.32842	Eip75B ct TH1 tim asf1 arx dl l(2)gd1 Mi-2 DnaJ-1 tgo
GO:1902850	Microtubule cytoskeleton organization involved in mitosis	0.040499	5	92	4.03793	Orc2 Klp10A Invadolysin Dhc64C Patronin
GO:0007603	Phototransduction, visible light	0.0411346	3	31	7.19012	Arr1 trp norpA
GO:0033157	Regulation of intracellular protein transport	0.0411346	3	31	7.19012	tim crb rdx
GO:0060341	Regulation of cellular localization	0.0415169	6	130	3.42913	Pka-C1 tim crb Mi-2 Fs(2)Ket rdx
GO:0031668	Cellular response to extracellular stimulus	0.0420033	5	93	3.99451	Rel Rack1 melt Sesn spin
GO:0050790	Regulation of catalytic activity	0.0421388	16	611	1.94561	pip Ppn Eip63F-1 Rho1 Mo25 loco CycT Frq1 CdGAPr pcs viaf CG6345 CG6966 Invadolysin Pka-R1 Evi5
GO:0016358	Dendrite development	0.0421388	7	171	3.04143	trc ct Rel Rho1 CG9705 Dhc64C sli
GO:0031647	Regulation of protein stability	0.0429581	4	60	4.95319	crb DnaJ-1 rdx Mhc
GO:0007224	Smoothened signaling pathway	0.0435533	5	94	3.95201	Pka-C1 Rack1 Notum Pka-R1 rdx
GO:0007219	Notch signaling pathway	0.0438178	5	95	3.91041	brn neur O-fut1 crb l(2)gd1
GO:0007517	Muscle organ development	0.0438178	5	95	3.91041	if Mlp84B pcs Dys Mhc
GO:0030706	Germarium-derived oocyte differentiation	0.0438178	3	32	6.96543	BicD alpha-Spec Dhc64C
GO:0046031	ADP metabolic process	0.0438178	3	32	6.96543	Gapdh2 Pfk Hex-t2
GO:0007097	Nuclear migration	0.0438178	3	32	6.96543	BicD ssh Dhc64C
GO:0009250	Glucan biosynthetic process	0.0438178	2	11	13.5087	Rack1 Gbs-76A
GO:0032387	Negative regulation of intracellular transport	0.0438178	2	11	13.5087	Pka-C1 rdx
GO:0005978	Glycogen biosynthetic process	0.0438178	2	11	13.5087	Rack1 Gbs-76A
GO:0006024	Glycosaminoglycan biosynthetic process	0.0438178	2	11	13.5087	sfl sgl
GO:0046664	Dorsal closure, amnioserosa morphology change	0.0438178	2	11	13.5087	alpha-Cat crb
GO:0048790	Maintenance of presynaptic active zone structure	0.0438178	2	11	13.5087	alpha-Spec Dys
GO:0050766	Positive regulation of phagocytosis	0.0438178	2	11	13.5087	Rel tim
GO:0051663	Oocyte nucleus localization involved in oocyte dorsal/ventral axis specification	0.0438178	2	11	13.5087	BicD Dhc64C
GO:0070816	Phosphorylation of RNA polymerase II C-terminal domain	0.0438178	2	11	13.5087	CycT Cdk12
GO:0006336	DNA replication-independent nucleosome assembly	0.0438178	2	11	13.5087	asf1 XNP
GO:0097090	Presynaptic membrane organization	0.0438178	2	11	13.5087	Fur1 Nrx-IV
GO:0099558	Maintenance of synapse structure	0.0438178	2	11	13.5087	alpha-Spec Dys
GO:1903051	Negative regulation of proteolysis involved in cellular protein catabolic process	0.0438178	2	11	13.5087	viaf crb
GO:1903510	Mucopolysaccharide metabolic process	0.0438178	2	11	13.5087	sfl sgl
GO:0007026	Negative regulation of microtubule depolymerization	0.0438178	2	11	13.5087	alpha-Spec Patronin
GO:0007051	Spindle organization	0.0439741	6	133	3.35178	Orc2 Klp10A Invadolysin Dhc64C Skeletor Patronin
GO:0098771	Inorganic ion homeostasis	0.0440717	7	174	2.98899	trp CG8399 Zip99C Stim Vha16-1 norpA Trpm
GO:0071103	DNA conformation change	0.0443981	9	263	2.54251	Orc2 asf1 XNP His2A:CG33838 His3:CG33848 His4:CG33899 Invadolysin Mi-2 Topors
GO:0055080	Cation homeostasis	0.0452341	7	175	2.97191	trp CG8399 Zip99C Stim Vha16-1 norpA Trpm
GO:0007602	Phototransduction	0.0457564	4	62	4.79341	Arr1 trp pinta norpA
GO:1902905	Positive regulation of supramolecular fiber organization	0.0457564	4	62	4.79341	shi svr Rack1 Naus
GO:0001704	Formation of primary germ layer	0.0460058	3	33	6.75435	sfl sgl sli
GO:0019098	Reproductive behavior	0.0465327	6	135	3.30213	egh ash1 tim Rack1 spin Pde1c
GO:0080134	Regulation of response to stress	0.0467468	10	313	2.37373	Eip75B otu ine Rel Rho1 Sesn GILT1 MED25 XNP rdx
GO:0044419	Biological process involved in interspecies interaction between organisms	0.0473222	14	516	2.01583	Eip75B otu shi B52 EbpIII Rel Rho1 loco Rack1 GILT1 MED25 dl Dhc64C Src42A
GO:0016051	Carbohydrate biosynthetic process	0.0478303	4	63	4.71733	sfl Rack1 Gbs-76A sgl
GO:0031109	Microtubule polymerization or depolymerization	0.0478303	4	63	4.71733	Klp10A alpha-Spec Patronin ringer
GO:1903530	Regulation of secretion by cell	0.0485475	5	98	3.79071	BicD S Frq1 Dys Glut1
GO:0030716	Oocyte fate determination	0.0490691	3	34	6.55569	BicD alpha-Spec Dhc64C
GO:0032784	Regulation of DNA-templated transcription, elongation	0.0490691	3	34	6.55569	TH1 CycT Cdk12
GO:0036294	Cellular response to decreased oxygen levels	0.0490691	3	34	6.55569	trp Pmm2 tgo
GO:2000736	Regulation of stem cell differentiation	0.0490691	3	34	6.55569	otu bab2 lid
GO:0050801	Ion homeostasis	0.0494627	7	179	2.9055	trp CG8399 Zip99C Stim Vha16-1 norpA Trpm
GO:0007498	Mesoderm development	0.0494627	5	99	3.75242	neur sfl pcs sgl sli
GO:0035214	Eye-antennal disc development	0.0494627	4	64	4.64362	trc ct bab1 bab2
GO:0051223	Regulation of protein transport	0.0494627	4	64	4.64362	S tim crb rdx
GO:0008366	Axon ensheathment	0.0494627	2	12	12.383	Nrx-IV loco
GO:0008585	Female gonad development	0.0494627	2	12	12.383	ct bab2
GO:0016486	Peptide hormone processing	0.0494627	2	12	12.383	S Fur1
GO:0034724	DNA replication-independent nucleosome organization	0.0494627	2	12	12.383	asf1 XNP
GO:0036466	Synaptic vesicle recycling via endosome	0.0494627	2	12	12.383	shi lap
GO:0043153	Entrainment of circadian clock by photoperiod	0.0494627	2	12	12.383	Plc21C norpA
GO:0046545	Development of primary female sexual characteristics	0.0494627	2	12	12.383	ct bab2
GO:1903363	Negative regulation of cellular protein catabolic process	0.0494627	2	12	12.383	viaf crb
GO:0030003	Cellular cation homeostasis	0.0495202	6	138	3.23034	trp CG8399 Zip99C Stim Vha16-1 norpA
GO:0033365	Protein localization to organelle	0.0495803	9	270	2.4766	BicD tim Naus Pmm2 Dhc64C Mi-2 Fs(2)Ket rdx Topors

## Sheet: genotype_KB11_MF
GO ID	Functional Category	Enrichment FDR	Genes in list	Total genes	Fold Enrichment	Genes
GO:0043169	Cation binding	8.01818e-05	50	1807	2.05583	AnxB9 Cat Eip75B fliI ft neur Pfk RpII215 trc Pxd Plc21C svr Eip63F-1 TfIIB ash1 l(2)efl SdhB Mlp84B Cyp4c3 Rpn11 CG1354 CG2145 Frq1 lid Cyp49a1 CG6550 YME1L Pmm2 arx CG6345 Cad87A Zip99C Stim nenya Pde11 Invadolysin alpha-Spec alpha-Man-Ia Mob3 Pkcdelta crb Dys Pxt Mi-2 norpA RpII140 sli Pde1c CG32486 Topors
GO:0046872	Metal ion binding	8.01818e-05	50	1791	2.0742	AnxB9 Cat Eip75B fliI ft neur Pfk RpII215 trc Pxd Plc21C svr Eip63F-1 TfIIB ash1 l(2)efl SdhB Mlp84B Cyp4c3 Rpn11 CG1354 CG2145 Frq1 lid Cyp49a1 CG6550 YME1L Pmm2 arx CG6345 Cad87A Zip99C Stim nenya Pde11 Invadolysin alpha-Spec alpha-Man-Ia Mob3 Pkcdelta crb Dys Pxt Mi-2 norpA RpII140 sli Pde1c CG32486 Topors
GO:0005509	Calcium ion binding	0.000651041	13	205	4.71157	AnxB9 fliI ft Plc21C Eip63F-1 Frq1 Cad87A Stim alpha-Spec alpha-Man-Ia crb norpA sli
GO:0047555	3 ,5 -cyclic-GMP phosphodiesterase activity	0.0028289	3	5	44.5787	Pde11 Pka-R1 Pde1c
GO:0008092	Cytoskeletal protein binding	0.00485284	15	342	3.25868	AnxB9 BicD fliI shi Vinc alpha-Cat Rho1 ssh Klp10A alpha-Spec crb Dys Patronin tgo Mhc
GO:0008081	Phosphoric diester hydrolase activity	0.00485284	5	32	11.609	Plc21C Pde11 Pka-R1 norpA Pde1c
GO:0004114	3 ,5 -cyclic-nucleotide phosphodiesterase activity	0.00485284	3	7	31.8419	Pde11 Pka-R1 Pde1c
GO:0030507	Spectrin binding	0.00485284	3	7	31.8419	AnxB9 crb Patronin
GO:0004112	Cyclic-nucleotide phosphodiesterase activity	0.00683341	3	8	27.8617	Pde11 Pka-R1 Pde1c
GO:0003779	Actin binding	0.00763139	9	146	4.58001	fliI shi Vinc alpha-Cat Rho1 ssh alpha-Spec Dys Mhc
GO:0016740	Transferase activity	0.0155226	34	1377	1.83452	brn Pka-C1 Gapdh2 egh neur Pfk pip RpII215 trc ash1 sfl Tmtc3 Rack1 CycT l(1)G0196 Coq5 O-fut1 CG6550 rswl Cdk12 GstZ2 CG6345 CG14683 Hex-t2 FucTC nenya SmydA-8 Pkcdelta Sps1 RpII140 Uck Src42A Topors l(3)77CDf
GO:0004435	Phosphatidylinositol phospholipase C activity	0.0198249	2	3	49.5319	Plc21C norpA
GO:0004629	Phospholipase C activity	0.0198249	2	3	49.5319	Plc21C norpA
GO:0005516	Calmodulin binding	0.0223965	5	52	7.14403	trp alpha-Spec Patronin Mhc Pde1c
GO:0044877	Protein-containing complex binding	0.0258456	13	345	2.79963	AnxB9 BicD fliI Vinc alpha-Cat Rack1 Rpn11 CG1354 His3:CG33848 crb Mi-2 Patronin Mhc
GO:0008307	Structural constituent of muscle	0.0268883	3	15	14.8596	Mlp84B Dys Mhc
GO:0003680	Minor groove of adenine-thymine-rich DNA binding	0.0268883	2	4	37.1489	bab1 bab2
GO:0004115	3 ,5 -cyclic-AMP phosphodiesterase activity	0.0268883	2	4	37.1489	Pde11 Pde1c
GO:0032050	Clathrin heavy chain binding	0.0268883	2	4	37.1489	BicD lap
GO:0016782	Transferase activity, transferring sulphur-containing groups	0.0356762	4	37	8.0322	pip sfl CG6550 CG6345
GO:0004601	Peroxidase activity	0.0366921	4	38	7.82083	Cat Pxd Sesn Pxt
GO:0008011	Structural constituent of pupal chitin-based cuticle	0.0366921	2	5	29.7191	Edg78E obst-E
GO:0015279	Store-operated calcium channel activity	0.0366921	2	5	29.7191	trp Stim
GO:0016684	Oxidoreductase activity, acting on peroxide as acceptor	0.0398694	4	40	7.42979	Cat Pxd Sesn Pxt
GO:0005543	Phospholipid binding	0.0464694	7	137	3.79624	AnxB9 fliI neur melt pinta lap l(2)gd1
GO:0005080	Protein kinase C binding	0.0464694	2	6	24.766	Rack1 crb
GO:0099095	Ligand-gated anion channel activity	0.0464694	2	6	24.766	Lcch3 GluClalpha

## Sheet: genotype_KB11_CC
GO ID	Functional Category	Enrichment FDR	Genes in list	Total genes	Fold Enrichment	Genes
GO:0005886	Plasma membrane	2.78674e-05	48	1624	2.196	Pka-C1 ft if neur Ppn S Sb shi trp uzip Vinc Fur1 Eip63F-1 alpha-Cat Lcch3 ine Nrx-IV Rho1 tty loco melt Tsp2A GluClalpha CG4928 ppk28 pcs mthl4 Oatp74D Ssk Cad87A GILT1 ChT Zip99C Stim CG31760 NKAIN lap alpha-Spec CG42342 Pkcdelta crb Dys l(2)gd1 Vha16-1 norpA sli Src42A Trpm
GO:0005700	Polytene chromosome	2.78674e-05	16	239	4.97392	RpII215 B52 ash1 TH1 Orc2 CycT bab2 asf1 Cdk12 XNP His2A:CG33838 His3:CG33848 Mi-2 Skeletor Mhc Topors
GO:0005694	Chromosome	0.00116792	25	728	2.55144	pip RpII215 B52 ash1 TH1 Rel tim Orc2 CycT bab2 asf1 Klp10A lid Cdk12 XNP nenya SmydA-8 His2A:CG33838 His3:CG33848 His4:CG33899 Dhc64C Mi-2 Skeletor Mhc Topors
GO:0030054	Cell junction	0.00116792	22	588	2.77985	BicD if shi Vinc alpha-Cat Lcch3 Nrx-IV Rho1 Tsp2A GluClalpha Frq1 Ssk Sra-1 lap spin alpha-Spec Pka-R1 crb Dys dl cpo ringer
GO:0098590	Plasma membrane region	0.00116792	17	377	3.3503	ft if shi trp Vinc Lcch3 ine Rho1 loco Tsp2A GluClalpha Ssk Zip99C lap alpha-Spec crb l(2)gd1
GO:0043228	Non-membrane-bounded organelle	0.00166356	45	1821	1.83603	BicD fliI pip RpII215 RpL4 shi Vinc B52 ash1 alpha-Cat TH1 l(2)efl Rel Rho1 tim Mlp84B Orc2 Rack1 CycT bab2 CG4928 asf1 ssh Klp10A lid Naus Cdk12 XNP nenya SmydA-8 His2A:CG33838 His3:CG33848 His4:CG33899 alpha-Spec crb Nop60B Dys Dhc64C Mi-2 Skeletor Fs(2)Ket Patronin Mhc ringer Topors
GO:0043232	Intracellular non-membrane-bounded organelle	0.00166356	45	1821	1.83603	BicD fliI pip RpII215 RpL4 shi Vinc B52 ash1 alpha-Cat TH1 l(2)efl Rel Rho1 tim Mlp84B Orc2 Rack1 CycT bab2 CG4928 asf1 ssh Klp10A lid Naus Cdk12 XNP nenya SmydA-8 His2A:CG33838 His3:CG33848 His4:CG33899 alpha-Spec crb Nop60B Dys Dhc64C Mi-2 Skeletor Fs(2)Ket Patronin Mhc ringer Topors
GO:0016324	Apical plasma membrane	0.00332888	8	102	5.82728	ft if Vinc Rho1 loco alpha-Spec crb l(2)gd1
GO:0045169	Fusome	0.00481312	5	36	10.3191	Cp1 alpha-Spec CG12163 Dhc64C Vha16-1
GO:0045177	Apical part of cell	0.0065418	10	181	4.10485	ft if Vinc Rho1 loco ssh Sra-1 alpha-Spec crb l(2)gd1
GO:0005703	Polytene chromosome puff	0.00953211	5	44	8.44294	RpII215 TH1 CycT Cdk12 Mhc
GO:0016327	Apicolateral plasma membrane	0.00953211	4	24	12.383	ft Tsp2A Ssk crb
GO:0140513	Nuclear protein-containing complex	0.0116362	25	893	2.08001	Eip75B RpII215 B52 ash1 TH1 tim Orc2 Rack1 CycT IntS8 hfp asf1 lid fand CG8833 Cdk12 MED25 CG6066 His3:CG33848 His4:CG33899 ncm Nop60B Mi-2 RpII140 tgo
GO:0098687	Chromosomal region	0.0130679	10	208	3.57201	RpII215 TH1 Orc2 CycT Klp10A Cdk12 XNP His2A:CG33838 Dhc64C Mhc
GO:0019897	Extrinsic component of plasma membrane	0.0130679	5	50	7.42979	trp alpha-Cat lap norpA Src42A
GO:0032992	Protein-carbohydrate complex	0.0130679	2	3	49.5319	resilin sli
GO:0034707	Chloride channel complex	0.0177322	3	14	15.921	Lcch3 tty GluClalpha
GO:0045202	Synapse	0.018101	15	437	2.55027	BicD shi Lcch3 Nrx-IV GluClalpha Frq1 Sra-1 lap spin alpha-Spec Pka-R1 Dys dl cpo ringer
GO:0005829	Cytosol	0.0188307	27	1067	1.88008	BicD Pka-C1 Gapdh2 neur otu Pfk RpL4 Rel Rho1 tim loco Rack1 l(1)G0196 Rpn11 AhcyL1 Mcad viaf Pmm2 CG6345 Hex-t2 Pde11 dl sgl Mi-2 DnaJ-1 Uck Src42A
GO:0008024	Cyclin/CDK positive transcription elongation factor complex	0.0188307	2	4	37.1489	CycT Cdk12
GO:0019908	Nuclear cyclin-dependent protein kinase holoenzyme complex	0.0188307	2	4	37.1489	CycT Cdk12
GO:0070451	Cell hair	0.0188307	2	4	37.1489	trc Rho1
GO:0031981	Nuclear lumen	0.0196161	24	909	1.96166	RpII215 B52 ash1 TH1 Rel tim Orc2 CycT Rpn11 lid rswl Cdk12 MED25 nenya His4:CG33899 ncm Nop60B dl Mi-2 Skeletor Fs(2)Ket RpII140 rdx Topors
GO:0005654	Nucleoplasm	0.0226164	18	608	2.19961	RpII215 B52 ash1 TH1 Rel tim CycT Rpn11 lid rswl Cdk12 MED25 ncm dl Mi-2 Fs(2)Ket RpII140 rdx
GO:0070161	Anchoring junction	0.0226164	8	162	3.66903	if Vinc alpha-Cat Nrx-IV Rho1 Tsp2A Ssk crb
GO:0005911	Cell-cell junction	0.0226164	7	127	4.09516	Vinc alpha-Cat Nrx-IV Rho1 Tsp2A Ssk crb
GO:0071013	Catalytic step 2 spliceosome	0.0226164	7	127	4.09516	B52 Rack1 hfp fand CG8833 CG6066 ncm
GO:0034702	Ion channel complex	0.0226164	6	92	4.84551	trp Lcch3 tty GluClalpha pyx Trpm
GO:0005856	Cytoskeleton	0.0241996	18	627	2.13295	BicD fliI shi Vinc alpha-Cat Rho1 Mlp84B ssh Klp10A Naus alpha-Spec crb Dys Dhc64C Skeletor Patronin Mhc ringer
GO:0005794	Golgi apparatus	0.0241996	14	430	2.419	BicD brn pip S ct Fur1 sfl Zip99C FucTC lap alpha-Spec alpha-Man-Ia Dhc64C Evi5
GO:0019898	Extrinsic component of membrane	0.0241996	6	98	4.54885	trp alpha-Cat Coq5 lap norpA Src42A
GO:0048471	Perinuclear region of cytoplasm	0.0241996	6	96	4.64362	neur S svr hdc l(2)efl tim
GO:0016028	Rhabdomere	0.0241996	4	40	7.42979	Arr1 trp crb norpA
GO:0000139	Golgi membrane	0.0278762	8	174	3.41599	brn pip S ct Fur1 sfl Zip99C alpha-Man-Ia
GO:0016328	Lateral plasma membrane	0.0336655	3	22	10.1315	if Rho1 alpha-Spec
GO:0099512	Supramolecular fiber	0.0357483	10	267	2.78269	shi l(2)efl Mlp84B CG4928 Klp10A Dhc64C Skeletor Patronin Mhc ringer
GO:0099081	Supramolecular polymer	0.036672	10	270	2.75177	shi l(2)efl Mlp84B CG4928 Klp10A Dhc64C Skeletor Patronin Mhc ringer
GO:0005920	Smooth septate junction	0.036672	2	7	21.228	Tsp2A Ssk
