# Supplementary material for: Comparative transcriptome analysis of two Daphnia galeata genotypes displaying contrasting phenotypic variation induced by fish kairomones in the same environment of the Han River, Korea
Source: BMC Genomics. 2023 Oct 2;24:580. doi: 10.1186/s12864-023-09701-x (PMC10544471; doi:10.1186/s12864-023-09701-x)
Supplement: Supplementary file 6 — Supplementary Material 6 [file 12864_2023_9701_MOESM6_ESM.xlsx]

## Sheet: genotype_KE1
Table S9. List of enriched KEGG pathways in the DETs of both genotypes.
#Term	ID	Input number	Background number	P-Value	Corrected P-Value	Input
Metabolic pathways	dme01100	203	1111	1.6575e-17	1.93927e-15	TRINITY_DN2749_c0_g1_i2.p1|TRINITY_DN916_c0_g1_i4.p1|TRINITY_DN4169_c0_g1_i13.p2|TRINITY_DN295_c0_g2_i2.p1|TRINITY_DN1913_c0_g1_i16.p2|TRINITY_DN1448_c0_g1_i22.p1|TRINITY_DN170_c0_g1_i23.p2|TRINITY_DN2763_c0_g1_i7.p1|TRINITY_DN2960_c0_g1_i1.p1|TRINITY_DN183_c0_g2_i2.p1|TRINITY_DN1686_c0_g1_i38.p1|TRINITY_DN485_c0_g1_i63.p3|TRINITY_DN3692_c0_g1_i22.p2|TRINITY_DN1647_c0_g1_i13.p1|TRINITY_DN641_c0_g…
Amino sugar and nucleotide sugar metabolism	dme00520	31	47	6.00966e-14	3.51565e-12	TRINITY_DN916_c0_g1_i4.p1|TRINITY_DN2338_c0_g1_i13.p1|TRINITY_DN6744_c1_g1_i5.p1|TRINITY_DN1448_c0_g1_i22.p1|TRINITY_DN1686_c0_g1_i38.p1|TRINITY_DN4778_c0_g1_i4.p1|TRINITY_DN485_c0_g1_i63.p3|TRINITY_DN3791_c0_g1_i3.p1|TRINITY_DN579_c0_g2_i3.p1|TRINITY_DN1647_c0_g1_i13.p1|TRINITY_DN579_c0_g2_i5.p1|TRINITY_DN1493_c0_g1_i14.p1|TRINITY_DN2021_c0_g1_i4.p1|TRINITY_DN170_c0_g1_i23.p2|TRINITY_DN4209_c0_g…
AGE-RAGE signaling pathway in diabetic complications	dme04933	25	31	6.92723e-13	2.70162e-11	TRINITY_DN1156_c0_g2_i7.p1|TRINITY_DN7741_c0_g1_i10.p1|TRINITY_DN87_c2_g1_i12.p1|TRINITY_DN1035_c0_g1_i17.p1|TRINITY_DN2905_c1_g2_i1.p2|TRINITY_DN657_c1_g1_i10.p1|TRINITY_DN3488_c0_g1_i4.p2|TRINITY_DN666_c0_g1_i7.p1|TRINITY_DN8782_c0_g1_i1.p1|TRINITY_DN671_c0_g1_i2.p1|TRINITY_DN4903_c0_g1_i1.p1|TRINITY_DN295_c0_g2_i3.p1|TRINITY_DN295_c4_g1_i1.p1|TRINITY_DN1540_c0_g1_i11.p2|TRINITY_DN2713_c0_g2_i2…
Lysosome	dme04142	41	118	8.5995e-11	2.51536e-09	TRINITY_DN2149_c0_g2_i5.p1|TRINITY_DN6219_c0_g1_i1.p1|TRINITY_DN7667_c0_g1_i6.p1|TRINITY_DN5109_c0_g1_i4.p1|TRINITY_DN4169_c0_g1_i13.p2|TRINITY_DN2439_c0_g2_i3.p1|TRINITY_DN1015_c2_g1_i7.p2|TRINITY_DN1003_c0_g1_i12.p2|TRINITY_DN18105_c0_g1_i2.p1|TRINITY_DN2439_c0_g1_i3.p1|TRINITY_DN3791_c0_g1_i3.p1|TRINITY_DN493_c3_g2_i1.p1|TRINITY_DN2149_c0_g2_i12.p2|TRINITY_DN1366_c0_g1_i2.p1|TRINITY_DN4301_c0_…
Fatty acid metabolism	dme01212	23	53	4.72645e-08	1.10599e-06	TRINITY_DN1698_c0_g1_i18.p3|TRINITY_DN4235_c0_g1_i5.p2|TRINITY_DN931_c0_g1_i6.p1|TRINITY_DN661_c0_g2_i5.p1|TRINITY_DN321_c0_g1_i10.p1|TRINITY_DN3047_c0_g1_i1.p1|TRINITY_DN5760_c0_g1_i18.p2|TRINITY_DN1287_c0_g1_i8.p1|TRINITY_DN223_c0_g1_i5.p1|TRINITY_DN948_c1_g1_i3.p1|TRINITY_DN947_c1_g1_i5.p1|TRINITY_DN1425_c0_g2_i7.p1|TRINITY_DN4235_c0_g3_i1.p1|TRINITY_DN4235_c0_g2_i2.p1|TRINITY_DN413_c0_g1_i1.p…
Neuroactive ligand-receptor interaction	dme04080	23	56	1.04878e-07	2.04513e-06	TRINITY_DN13482_c0_g1_i1.p1|TRINITY_DN4408_c1_g1_i3.p1|TRINITY_DN1583_c0_g1_i8.p1|TRINITY_DN820_c1_g1_i3.p1|TRINITY_DN6816_c0_g1_i3.p1|TRINITY_DN4687_c0_g1_i1.p1|TRINITY_DN4166_c0_g1_i2.p1|TRINITY_DN10322_c0_g1_i9.p1|TRINITY_DN2184_c0_g1_i2.p1|TRINITY_DN1454_c0_g1_i2.p1|TRINITY_DN4222_c0_g1_i4.p1|TRINITY_DN13482_c0_g1_i5.p1|TRINITY_DN5_c2_g1_i3.p1|TRINITY_DN1260_c0_g1_i1.p1|TRINITY_DN8896_c0_g1_i…
Fatty acid degradation	dme00071	17	33	4.13671e-07	6.91422e-06	TRINITY_DN1698_c0_g1_i18.p3|TRINITY_DN3725_c0_g1_i13.p1|TRINITY_DN947_c1_g1_i5.p1|TRINITY_DN5329_c0_g1_i8.p1|TRINITY_DN1425_c0_g2_i1.p1|TRINITY_DN4235_c0_g2_i2.p1|TRINITY_DN223_c0_g1_i2.p1|TRINITY_DN5760_c0_g1_i18.p2|TRINITY_DN931_c0_g1_i6.p1|TRINITY_DN223_c0_g1_i5.p1|TRINITY_DN5760_c0_g1_i34.p1|TRINITY_DN1906_c2_g1_i4.p1|TRINITY_DN4235_c0_g1_i5.p2|TRINITY_DN1425_c0_g1_i7.p1|TRINITY_DN1425_c0_g2_…
Autophagy - animal	dme04140	28	95	1.28795e-06	1.88362e-05	TRINITY_DN480_c0_g1_i51.p3|TRINITY_DN1776_c0_g1_i2.p1|TRINITY_DN3215_c0_g1_i11.p1|TRINITY_DN2439_c0_g2_i3.p1|TRINITY_DN18105_c0_g1_i2.p1|TRINITY_DN2439_c0_g1_i3.p1|TRINITY_DN4518_c0_g1_i2.p1|TRINITY_DN1366_c0_g1_i2.p1|TRINITY_DN480_c0_g1_i54.p4|TRINITY_DN1696_c0_g1_i1.p1|TRINITY_DN1366_c0_g1_i9.p1|TRINITY_DN2439_c0_g2_i4.p1|TRINITY_DN295_c4_g1_i1.p1|TRINITY_DN8234_c0_g1_i2.p1|TRINITY_DN5037_c0_g1…
Fatty acid biosynthesis	dme00061	11	13	1.5178e-06	1.97314e-05	TRINITY_DN1425_c0_g2_i7.p1|TRINITY_DN3047_c0_g1_i1.p1|TRINITY_DN1425_c0_g2_i1.p1|TRINITY_DN223_c0_g1_i2.p1|TRINITY_DN2569_c0_g2_i1.p2|TRINITY_DN931_c0_g1_i6.p1|TRINITY_DN1287_c0_g1_i8.p1|TRINITY_DN223_c0_g1_i5.p1|TRINITY_DN2569_c0_g1_i8.p2|TRINITY_DN948_c1_g1_i3.p1|TRINITY_DN1425_c0_g1_i7.p1
Arachidonic acid metabolism	dme00590	12	17	1.92505e-06	2.25231e-05	TRINITY_DN2749_c0_g1_i2.p1|TRINITY_DN2749_c0_g1_i1.p1|TRINITY_DN2125_c0_g1_i1.p1|TRINITY_DN1024_c0_g1_i11.p1|TRINITY_DN1024_c0_g1_i2.p1|TRINITY_DN1024_c0_g1_i18.p1|TRINITY_DN1679_c0_g1_i5.p1|TRINITY_DN447_c1_g2_i1.p1|TRINITY_DN2524_c0_g2_i2.p1|TRINITY_DN15482_c0_g1_i1.p1|TRINITY_DN6157_c0_g1_i6.p1|TRINITY_DN85_c2_g1_i7.p2
Fructose and mannose metabolism	dme00051	12	29	0.000111277	0.00118358	TRINITY_DN1686_c0_g1_i14.p1|TRINITY_DN2288_c0_g1_i9.p2|TRINITY_DN6693_c0_g1_i1.p1|TRINITY_DN1647_c0_g1_i13.p1|TRINITY_DN2021_c0_g1_i9.p3|TRINITY_DN2021_c0_g1_i4.p1|TRINITY_DN1686_c0_g1_i62.p1|TRINITY_DN4209_c0_g1_i6.p1|TRINITY_DN4209_c0_g1_i4.p1|TRINITY_DN1686_c0_g1_i38.p1|TRINITY_DN2288_c0_g1_i11.p1|TRINITY_DN496_c0_g1_i5.p1
Peroxisome	dme04146	21	91	0.000482618	0.00450684	TRINITY_DN1425_c0_g2_i7.p1|TRINITY_DN2780_c0_g1_i7.p1|TRINITY_DN5901_c0_g1_i19.p1|TRINITY_DN1425_c0_g2_i1.p1|TRINITY_DN5277_c0_g1_i11.p1|TRINITY_DN15945_c0_g1_i4.p1|TRINITY_DN223_c0_g1_i2.p1|TRINITY_DN5869_c0_g2_i3.p1|TRINITY_DN5760_c0_g1_i18.p2|TRINITY_DN763_c8_g1_i1.p1|TRINITY_DN3100_c0_g1_i9.p1|TRINITY_DN413_c0_g1_i1.p1|TRINITY_DN12188_c0_g2_i1.p1|TRINITY_DN223_c0_g1_i5.p1|TRINITY_DN1418_c0_g2…
Glutathione metabolism	dme00480	19	78	0.00050076	0.00450684	TRINITY_DN2749_c0_g1_i2.p1|TRINITY_DN2749_c0_g1_i1.p1|TRINITY_DN1946_c0_g2_i4.p2|TRINITY_DN2125_c0_g1_i1.p1|TRINITY_DN1024_c0_g1_i11.p1|TRINITY_DN1114_c1_g1_i12.p1|TRINITY_DN1024_c0_g1_i18.p1|TRINITY_DN1679_c0_g1_i5.p1|TRINITY_DN2524_c0_g2_i2.p1|TRINITY_DN4387_c2_g1_i1.p1|TRINITY_DN2960_c0_g1_i1.p1|TRINITY_DN1179_c0_g1_i18.p1|TRINITY_DN254_c0_g1_i8.p1|TRINITY_DN259_c0_g1_i7.p1|TRINITY_DN1946_c0_g…
Phototransduction - fly	dme04745	12	38	0.000831633	0.00695008	TRINITY_DN505_c0_g1_i22.p3|TRINITY_DN711_c0_g1_i5.p1|TRINITY_DN479_c0_g1_i1.p1|TRINITY_DN711_c0_g1_i21.p1|TRINITY_DN7741_c0_g1_i10.p1|TRINITY_DN171_c0_g1_i31.p1|TRINITY_DN505_c0_g1_i3.p2|TRINITY_DN2642_c0_g1_i13.p2|TRINITY_DN4016_c0_g1_i7.p1|TRINITY_DN1655_c1_g1_i17.p1|TRINITY_DN41_c0_g1_i1.p1|TRINITY_DN711_c0_g1_i3.p1
Phosphatidylinositol signaling system	dme04070	16	63	0.000927606	0.00721399	TRINITY_DN505_c0_g1_i22.p3|TRINITY_DN295_c0_g2_i3.p1|TRINITY_DN1513_c0_g1_i11.p1|TRINITY_DN87_c2_g1_i5.p1|TRINITY_DN7741_c0_g1_i10.p1|TRINITY_DN87_c2_g1_i12.p1|TRINITY_DN505_c0_g1_i3.p2|TRINITY_DN1513_c0_g1_i5.p1|TRINITY_DN295_c0_g2_i2.p1|TRINITY_DN41_c0_g1_i1.p1|TRINITY_DN208_c0_g2_i9.p1|TRINITY_DN208_c0_g2_i15.p1|TRINITY_DN17046_c0_g1_i1.p1|TRINITY_DN486_c0_g3_i2.p1|TRINITY_DN493_c1_g1_i2.p1|TR…
Taurine and hypotaurine metabolism	dme00430	6	9	0.000986528	0.00721399	TRINITY_DN1024_c0_g1_i11.p1|TRINITY_DN1024_c0_g1_i2.p1|TRINITY_DN1024_c0_g1_i18.p1|TRINITY_DN1679_c0_g1_i5.p1|TRINITY_DN6157_c0_g1_i6.p1|TRINITY_DN390_c4_g1_i3.p1
Phagosome	dme04145	19	89	0.00192146	0.0132241	TRINITY_DN3488_c0_g1_i4.p2|TRINITY_DN18105_c0_g1_i2.p1|TRINITY_DN8234_c0_g1_i2.p1|TRINITY_DN4169_c0_g1_i13.p2|TRINITY_DN1441_c0_g2_i3.p1|TRINITY_DN427_c0_g1_i4.p1|TRINITY_DN1441_c0_g2_i7.p1|TRINITY_DN5037_c0_g1_i14.p1|TRINITY_DN1366_c0_g1_i2.p1|TRINITY_DN5480_c0_g1_i1.p1|TRINITY_DN4169_c0_g1_i4.p2|TRINITY_DN427_c0_g1_i12.p1|TRINITY_DN1696_c0_g1_i1.p1|TRINITY_DN5037_c0_g1_i1.p1|TRINITY_DN1366_c0_g…
Tryptophan metabolism	dme00380	8	21	0.00236152	0.0153499	TRINITY_DN1698_c0_g1_i18.p3|TRINITY_DN892_c0_g1_i14.p1|TRINITY_DN353_c4_g1_i3.p1|TRINITY_DN892_c0_g1_i1.p1|TRINITY_DN892_c0_g1_i8.p1|TRINITY_DN892_c0_g1_i7.p1|TRINITY_DN892_c0_g1_i9.p1|TRINITY_DN1906_c2_g1_i4.p1
RNA transport	dme03013	25	148	0.0066259	0.0408016	TRINITY_DN464_c0_g1_i22.p4|TRINITY_DN5539_c0_g1_i5.p1|TRINITY_DN6812_c0_g1_i6.p1|TRINITY_DN664_c1_g1_i6.p1|TRINITY_DN2380_c0_g1_i10.p2|TRINITY_DN2371_c0_g1_i7.p3|TRINITY_DN464_c0_g1_i37.p4|TRINITY_DN2305_c0_g1_i15.p1|TRINITY_DN464_c0_g1_i6.p4|TRINITY_DN2371_c0_g1_i2.p4|TRINITY_DN1238_c0_g1_i11.p1|TRINITY_DN738_c0_g1_i5.p1|TRINITY_DN738_c0_g1_i17.p1|TRINITY_DN4227_c0_g1_i6.p2|TRINITY_DN2497_c0_g1_…
Protein processing in endoplasmic reticulum	dme04141	23	133	0.00705035	0.0408817	TRINITY_DN1101_c0_g1_i4.p1|TRINITY_DN2_c0_g1_i14.p3|TRINITY_DN284_c1_g1_i7.p2|TRINITY_DN1087_c0_g1_i5.p1|TRINITY_DN3215_c0_g1_i11.p1|TRINITY_DN1776_c0_g1_i2.p1|TRINITY_DN1530_c0_g1_i6.p1|TRINITY_DN7100_c0_g1_i20.p2|TRINITY_DN1357_c0_g1_i14.p1|TRINITY_DN2890_c0_g1_i1.p2|TRINITY_DN7100_c0_g1_i6.p1|TRINITY_DN1087_c0_g1_i14.p1|TRINITY_DN4201_c0_g1_i6.p2|TRINITY_DN3481_c0_g1_i23.p2|TRINITY_DN7125_c0_g…
Steroid biosynthesis	dme00100	4	6	0.00735417	0.0408817	TRINITY_DN1517_c0_g2_i5.p1|TRINITY_DN7667_c0_g1_i6.p1|TRINITY_DN6219_c0_g1_i1.p1|TRINITY_DN11837_c0_g1_i8.p1
Thiamine metabolism	dme00730	7	21	0.00788191	0.0408817	TRINITY_DN641_c0_g1_i17.p1|TRINITY_DN1793_c0_g1_i10.p1|TRINITY_DN1793_c0_g1_i13.p1|TRINITY_DN143_c1_g1_i1.p1|TRINITY_DN4023_c0_g1_i5.p1|TRINITY_DN143_c1_g2_i1.p1|TRINITY_DN3678_c0_g1_i11.p2
Starch and sucrose metabolism	dme00500	9	33	0.00803658	0.0408817	TRINITY_DN1686_c0_g1_i14.p1|TRINITY_DN2031_c0_g1_i2.p1|TRINITY_DN1965_c0_g1_i14.p1|TRINITY_DN2337_c1_g1_i17.p1|TRINITY_DN1686_c0_g1_i62.p1|TRINITY_DN1400_c0_g1_i4.p1|TRINITY_DN1686_c0_g1_i38.p1|TRINITY_DN1965_c0_g1_i4.p1|TRINITY_DN1647_c0_g1_i13.p1
Folate biosynthesis	dme00790	10	40	0.00883071	0.0430497	TRINITY_DN2288_c0_g1_i9.p2|TRINITY_DN3230_c0_g1_i1.p1|TRINITY_DN6693_c0_g1_i1.p1|TRINITY_DN2288_c0_g1_i11.p1|TRINITY_DN2892_c0_g1_i4.p2|TRINITY_DN143_c1_g1_i1.p1|TRINITY_DN4023_c0_g1_i5.p1|TRINITY_DN143_c1_g2_i1.p1|TRINITY_DN2892_c0_g1_i14.p3|TRINITY_DN496_c0_g1_i5.p1

## Sheet: genotype_KB11
#Term	ID	Input number	Background number	P-Value	Corrected P-Value	Input
Autophagy - animal	dme04140	53	95	2.74136e-22	3.15256e-20	TRINITY_DN1754_c0_g1_i17.p1|TRINITY_DN1552_c0_g1_i5.p1|TRINITY_DN401_c3_g4_i1.p1|TRINITY_DN249_c0_g1_i10.p1|TRINITY_DN2633_c0_g1_i7.p1|TRINITY_DN1541_c0_g1_i8.p1|TRINITY_DN5036_c0_g2_i1.p1|TRINITY_DN1419_c0_g1_i12.p2|TRINITY_DN3215_c0_g1_i7.p1|TRINITY_DN6561_c0_g1_i1.p1|TRINITY_DN5994_c0_g1_i5.p1|TRINITY_DN4043_c0_g1_i1.p1|TRINITY_DN1512_c0_g1_i4.p1|TRINITY_DN1512_c0_g3_i2.p1|TRINITY_DN810_c0_g1_…
Protein processing in endoplasmic reticulum	dme04141	49	133	5.74292e-15	3.30218e-13	TRINITY_DN1552_c0_g1_i5.p1|TRINITY_DN2_c0_g1_i14.p3|TRINITY_DN3350_c0_g1_i16.p1|TRINITY_DN401_c3_g4_i1.p1|TRINITY_DN2633_c0_g1_i7.p1|TRINITY_DN1541_c0_g1_i8.p1|TRINITY_DN5036_c0_g2_i1.p1|TRINITY_DN2838_c0_g1_i15.p2|TRINITY_DN3215_c0_g1_i7.p1|TRINITY_DN6561_c0_g1_i1.p1|TRINITY_DN6490_c0_g1_i2.p2|TRINITY_DN2_c0_g1_i1.p3|TRINITY_DN709_c0_g1_i2.p2|TRINITY_DN1512_c0_g1_i4.p1|TRINITY_DN1512_c0_g3_i2.p1…
Metabolic pathways	dme01100	148	1111	1.81796e-07	6.96883e-06	TRINITY_DN485_c0_g1_i14.p3|TRINITY_DN1493_c0_g1_i18.p1|TRINITY_DN237_c1_g2_i5.p1|TRINITY_DN1448_c0_g1_i22.p1|TRINITY_DN12671_c0_g1_i3.p1|TRINITY_DN114_c0_g1_i10.p2|TRINITY_DN7741_c0_g1_i15.p1|TRINITY_DN1686_c0_g1_i38.p1|TRINITY_DN2732_c0_g1_i4.p2|TRINITY_DN114_c0_g1_i4.p2|TRINITY_DN1024_c0_g1_i16.p1|TRINITY_DN2559_c0_g1_i10.p3|TRINITY_DN4031_c0_g1_i3.p1|TRINITY_DN5987_c0_g1_i1.p1|TRINITY_DN3692_c…
Wnt signaling pathway	dme04310	28	106	1.20754e-06	2.85292e-05	TRINITY_DN2153_c0_g1_i6.p4|TRINITY_DN1497_c0_g1_i2.p1|TRINITY_DN32_c0_g1_i15.p1|TRINITY_DN32_c0_g1_i11.p1|TRINITY_DN7741_c0_g1_i15.p1|TRINITY_DN41_c0_g1_i4.p1|TRINITY_DN2715_c0_g1_i2.p3|TRINITY_DN18331_c0_g1_i1.p1|TRINITY_DN1730_c0_g1_i2.p1|TRINITY_DN280_c0_g1_i3.p1|TRINITY_DN2413_c0_g1_i3.p1|TRINITY_DN299_c1_g1_i3.p1|TRINITY_DN2811_c0_g2_i1.p1|TRINITY_DN87_c0_g1_i3.p1|TRINITY_DN9963_c0_g1_i6.p1|…
Phosphatidylinositol signaling system	dme04070	21	63	1.2404e-06	2.85292e-05	TRINITY_DN1576_c0_g1_i9.p1|TRINITY_DN1787_c0_g1_i29.p1|TRINITY_DN14686_c0_g2_i6.p2|TRINITY_DN1787_c0_g1_i15.p1|TRINITY_DN237_c1_g2_i5.p1|TRINITY_DN2731_c0_g1_i4.p1|TRINITY_DN14686_c0_g2_i2.p2|TRINITY_DN2559_c0_g1_i10.p3|TRINITY_DN5994_c0_g1_i13.p1|TRINITY_DN1787_c0_g1_i9.p2|TRINITY_DN505_c0_g1_i5.p3|TRINITY_DN505_c0_g1_i1.p3|TRINITY_DN7741_c0_g1_i15.p1|TRINITY_DN1513_c0_g1_i5.p1|TRINITY_DN486_c0_…
Ubiquitin mediated proteolysis	dme04120	26	100	3.66547e-06	7.02548e-05	TRINITY_DN874_c0_g1_i58.p2|TRINITY_DN50_c1_g1_i5.p1|TRINITY_DN612_c0_g1_i8.p2|TRINITY_DN1702_c0_g1_i3.p2|TRINITY_DN2413_c0_g1_i3.p1|TRINITY_DN874_c0_g1_i42.p3|TRINITY_DN187_c0_g1_i1.p2|TRINITY_DN547_c0_g1_i22.p1|TRINITY_DN50_c1_g1_i9.p1|TRINITY_DN874_c0_g1_i5.p2|TRINITY_DN2683_c1_g1_i4.p1|TRINITY_DN50_c1_g1_i2.p1|TRINITY_DN874_c0_g1_i27.p2|TRINITY_DN874_c0_g1_i4.p3|TRINITY_DN844_c0_g1_i11.p1|TRIN…
AGE-RAGE signaling pathway in diabetic complications	dme04933	14	31	4.6739e-06	7.47057e-05	TRINITY_DN4831_c0_g1_i1.p1|TRINITY_DN3574_c0_g1_i3.p1|TRINITY_DN5994_c0_g1_i13.p1|TRINITY_DN8782_c0_g1_i1.p1|TRINITY_DN2713_c0_g2_i2.p1|TRINITY_DN74_c0_g1_i13.p3|TRINITY_DN7741_c0_g1_i15.p1|TRINITY_DN41_c0_g1_i4.p1|TRINITY_DN1375_c0_g1_i11.p1|TRINITY_DN5994_c0_g1_i5.p1|TRINITY_DN2981_c1_g1_i52.p1|TRINITY_DN295_c4_g1_i3.p1|TRINITY_DN1730_c0_g1_i2.p1|TRINITY_DN2703_c0_g1_i7.p1
Amino sugar and nucleotide sugar metabolism	dme00520	17	47	5.19692e-06	7.47057e-05	TRINITY_DN485_c0_g1_i14.p3|TRINITY_DN3032_c0_g1_i2.p1|TRINITY_DN1214_c0_g1_i9.p2|TRINITY_DN1493_c0_g1_i18.p1|TRINITY_DN1448_c0_g1_i22.p1|TRINITY_DN1493_c1_g1_i5.p1|TRINITY_DN2021_c0_g1_i9.p3|TRINITY_DN1448_c0_g1_i17.p2|TRINITY_DN230_c0_g1_i3.p1|TRINITY_DN5987_c0_g1_i19.p1|TRINITY_DN47_c4_g2_i2.p1|TRINITY_DN5987_c0_g1_i1.p1|TRINITY_DN1686_c0_g1_i38.p1|TRINITY_DN2488_c0_g1_i27.p1|TRINITY_DN2782_c0_…
FoxO signaling pathway	dme04068	20	65	6.02871e-06	7.70335e-05	TRINITY_DN2538_c0_g1_i8.p1|TRINITY_DN2153_c0_g1_i6.p4|TRINITY_DN176_c2_g1_i3.p2|TRINITY_DN2538_c0_g1_i4.p1|TRINITY_DN2811_c0_g2_i1.p1|TRINITY_DN176_c2_g1_i12.p2|TRINITY_DN2538_c0_g1_i3.p1|TRINITY_DN4518_c0_g1_i2.p1|TRINITY_DN7631_c0_g1_i2.p1|TRINITY_DN5994_c0_g1_i13.p1|TRINITY_DN5000_c0_g1_i1.p1|TRINITY_DN6603_c0_g1_i4.p1|TRINITY_DN2538_c0_g1_i2.p1|TRINITY_DN4387_c0_g1_i2.p1|TRINITY_DN2538_c0_g1_…
Toll and Imd signaling pathway	dme04624	18	67	7.76786e-05	0.000893304	TRINITY_DN2413_c0_g1_i3.p1|TRINITY_DN844_c0_g1_i11.p1|TRINITY_DN4019_c0_g2_i10.p1|TRINITY_DN1373_c0_g1_i2.p1|TRINITY_DN5993_c0_g1_i3.p1|TRINITY_DN466_c0_g2_i16.p1|TRINITY_DN1008_c0_g1_i13.p1|TRINITY_DN7178_c0_g1_i7.p1|TRINITY_DN9963_c0_g1_i6.p1|TRINITY_DN20892_c2_g1_i1.p1|TRINITY_DN5203_c0_g1_i5.p1|TRINITY_DN844_c0_g2_i1.p1|TRINITY_DN2208_c0_g1_i12.p1|TRINITY_DN2981_c1_g1_i52.p1|TRINITY_DN1008_c0…
Lysosome	dme04142	24	118	0.000242854	0.00253892	TRINITY_DN1150_c1_g1_i2.p1|TRINITY_DN249_c0_g1_i10.p1|TRINITY_DN5037_c0_g1_i7.p1|TRINITY_DN5987_c0_g1_i19.p1|TRINITY_DN1003_c0_g1_i12.p2|TRINITY_DN1441_c0_g2_i4.p1|TRINITY_DN447_c5_g1_i5.p1|TRINITY_DN1286_c0_g2_i1.p1|TRINITY_DN1304_c0_g1_i13.p1|TRINITY_DN5987_c0_g1_i1.p1|TRINITY_DN1366_c0_g1_i3.p1|TRINITY_DN3269_c0_g1_i2.p1|TRINITY_DN5480_c0_g1_i1.p1|TRINITY_DN2422_c0_g1_i9.p1|TRINITY_DN427_c0_g1…
beta-Alanine metabolism	dme00410	10	26	0.000306049	0.00293297	TRINITY_DN1172_c0_g1_i23.p2|TRINITY_DN1346_c1_g1_i15.p1|TRINITY_DN1137_c0_g1_i6.p1|TRINITY_DN5760_c0_g1_i33.p2|TRINITY_DN4206_c0_g1_i5.p1|TRINITY_DN1049_c0_g1_i8.p1|TRINITY_DN2077_c0_g1_i1.p1|TRINITY_DN1049_c0_g1_i2.p1|TRINITY_DN2732_c0_g1_i4.p2|TRINITY_DN2077_c0_g1_i12.p1
Phototransduction - fly	dme04745	12	38	0.000352939	0.00304811	TRINITY_DN919_c0_g1_i8.p1|TRINITY_DN919_c0_g1_i12.p1|TRINITY_DN711_c0_g1_i7.p2|TRINITY_DN505_c0_g1_i5.p3|TRINITY_DN505_c0_g1_i1.p3|TRINITY_DN7741_c0_g1_i15.p1|TRINITY_DN919_c0_g1_i7.p1|TRINITY_DN41_c0_g1_i4.p1|TRINITY_DN919_c0_g1_i1.p2|TRINITY_DN711_c0_g1_i17.p1|TRINITY_DN711_c0_g1_i3.p1|TRINITY_DN1050_c0_g1_i3.p1
ECM-receptor interaction	dme04512	7	12	0.000371074	0.00304811	TRINITY_DN4831_c0_g1_i1.p1|TRINITY_DN3574_c0_g1_i3.p1|TRINITY_DN8782_c0_g1_i1.p1|TRINITY_DN2713_c0_g2_i2.p1|TRINITY_DN2244_c1_g1_i11.p2|TRINITY_DN1375_c0_g1_i11.p1|TRINITY_DN2703_c0_g1_i7.p1
Fatty acid metabolism	dme01212	14	53	0.00054411	0.00417151	TRINITY_DN931_c0_g1_i12.p1|TRINITY_DN1725_c0_g1_i13.p2|TRINITY_DN4235_c0_g3_i1.p1|TRINITY_DN6481_c0_g1_i4.p1|TRINITY_DN747_c0_g1_i9.p2|TRINITY_DN931_c0_g1_i6.p1|TRINITY_DN1137_c0_g1_i6.p1|TRINITY_DN6481_c0_g1_i5.p1|TRINITY_DN5760_c0_g1_i33.p2|TRINITY_DN4206_c0_g1_i5.p1|TRINITY_DN5854_c0_g1_i2.p1|TRINITY_DN2077_c0_g1_i1.p1|TRINITY_DN2251_c0_g1_i3.p1|TRINITY_DN2077_c0_g1_i12.p1
Glycosphingolipid biosynthesis - globo and isoglobo series	dme00603	5	6	0.000877188	0.00630479	TRINITY_DN5987_c0_g1_i19.p1|TRINITY_DN9194_c0_g1_i4.p1|TRINITY_DN5987_c0_g1_i1.p1|TRINITY_DN34318_c1_g1_i2.p1|TRINITY_DN5987_c0_g1_i17.p1
Dorso-ventral axis formation	dme04320	9	28	0.00171873	0.0116267	TRINITY_DN10068_c0_g1_i1.p1|TRINITY_DN77_c0_g1_i2.p1|TRINITY_DN4657_c0_g1_i1.p1|TRINITY_DN1788_c0_g1_i2.p1|TRINITY_DN91_c0_g1_i14.p1|TRINITY_DN91_c0_g1_i13.p1|TRINITY_DN1434_c0_g2_i2.p1|TRINITY_DN77_c0_g2_i1.p1|TRINITY_DN829_c0_g2_i2.p1
RNA polymerase	dme03020	9	29	0.00209903	0.0134105	TRINITY_DN10614_c0_g1_i3.p1|TRINITY_DN2506_c0_g1_i8.p1|TRINITY_DN2219_c0_g1_i9.p1|TRINITY_DN2506_c0_g1_i5.p1|TRINITY_DN10972_c0_g1_i5.p1|TRINITY_DN10972_c0_g1_i3.p1|TRINITY_DN328_c0_g1_i16.p1|TRINITY_DN2506_c0_g1_i7.p1|TRINITY_DN2400_c0_g1_i4.p1
Neuroactive ligand-receptor interaction	dme04080	13	56	0.0022977	0.0134636	TRINITY_DN1341_c0_g1_i9.p1|TRINITY_DN299_c0_g1_i9.p1|TRINITY_DN886_c0_g1_i19.p1|TRINITY_DN1260_c0_g2_i1.p1|TRINITY_DN2576_c0_g1_i4.p1|TRINITY_DN748_c3_g1_i4.p1|TRINITY_DN693_c1_g1_i10.p1|TRINITY_DN13482_c0_g1_i5.p1|TRINITY_DN1224_c0_g1_i7.p1|TRINITY_DN1402_c2_g3_i1.p1|TRINITY_DN4166_c0_g1_i2.p1|TRINITY_DN10441_c0_g1_i13.p1|TRINITY_DN1224_c0_g1_i4.p1
Nitrogen metabolism	dme00910	7	18	0.00234149	0.0134636	TRINITY_DN15562_c0_g1_i1.p1|TRINITY_DN1030_c0_g1_i8.p3|TRINITY_DN495_c5_g1_i12.p2|TRINITY_DN411_c0_g1_i6.p1|TRINITY_DN495_c5_g1_i8.p2|TRINITY_DN3453_c0_g1_i5.p1|TRINITY_DN411_c0_g1_i3.p1
Alanine, aspartate and glutamate metabolism	dme00250	9	30	0.00254342	0.0139283	TRINITY_DN495_c5_g1_i8.p2|TRINITY_DN4778_c5_g1_i16.p1|TRINITY_DN495_c5_g1_i12.p2|TRINITY_DN4778_c5_g1_i23.p1|TRINITY_DN1307_c0_g1_i4.p1|TRINITY_DN1049_c0_g1_i8.p1|TRINITY_DN1049_c0_g1_i2.p1|TRINITY_DN4778_c5_g1_i21.p1|TRINITY_DN2732_c0_g1_i4.p2
Phagosome	dme04145	17	89	0.00328529	0.0171731	TRINITY_DN4169_c0_g1_i15.p1|TRINITY_DN5037_c0_g1_i7.p1|TRINITY_DN249_c0_g1_i10.p1|TRINITY_DN1441_c0_g2_i7.p1|TRINITY_DN5480_c0_g1_i1.p1|TRINITY_DN820_c0_g1_i11.p2|TRINITY_DN7910_c0_g1_i7.p1|TRINITY_DN587_c0_g1_i2.p1|TRINITY_DN2244_c1_g1_i11.p2|TRINITY_DN427_c0_g1_i14.p1|TRINITY_DN964_c0_g1_i16.p4|TRINITY_DN4043_c0_g1_i1.p1|TRINITY_DN1366_c0_g1_i3.p1|TRINITY_DN964_c0_g2_i1.p1|TRINITY_DN4702_c0_g1_…
Fatty acid degradation	dme00071	9	33	0.00433563	0.0211995	TRINITY_DN931_c0_g1_i12.p1|TRINITY_DN4235_c0_g3_i1.p1|TRINITY_DN931_c0_g1_i6.p1|TRINITY_DN1346_c1_g1_i15.p1|TRINITY_DN5760_c0_g1_i33.p2|TRINITY_DN4206_c0_g1_i5.p1|TRINITY_DN1137_c0_g1_i6.p1|TRINITY_DN2077_c0_g1_i1.p1|TRINITY_DN2077_c0_g1_i12.p1
Pyrimidine metabolism	dme00240	10	40	0.0045688	0.0211995	TRINITY_DN458_c1_g1_i1.p1|TRINITY_DN1638_c0_g1_i5.p1|TRINITY_DN1756_c0_g1_i18.p1|TRINITY_DN1765_c0_g1_i19.p1|TRINITY_DN12671_c0_g1_i3.p1|TRINITY_DN1172_c0_g1_i23.p2|TRINITY_DN2304_c0_g1_i9.p1|TRINITY_DN1756_c0_g1_i6.p1|TRINITY_DN1765_c0_g1_i3.p1|TRINITY_DN2304_c0_g1_i13.p1
Inositol phosphate metabolism	dme00562	11	47	0.00460859	0.0211995	TRINITY_DN1576_c0_g1_i9.p1|TRINITY_DN14686_c0_g2_i6.p2|TRINITY_DN237_c1_g2_i5.p1|TRINITY_DN2731_c0_g1_i4.p1|TRINITY_DN14686_c0_g2_i2.p2|TRINITY_DN2559_c0_g1_i10.p3|TRINITY_DN7741_c0_g1_i15.p1|TRINITY_DN41_c0_g1_i4.p1|TRINITY_DN2731_c0_g1_i10.p1|TRINITY_DN237_c1_g2_i6.p2|TRINITY_DN6021_c0_g1_i6.p2
Butanoate metabolism	dme00650	6	16	0.00552151	0.0244221	TRINITY_DN4206_c0_g1_i5.p1|TRINITY_DN1049_c0_g1_i8.p1|TRINITY_DN2077_c0_g1_i1.p1|TRINITY_DN1049_c0_g1_i2.p1|TRINITY_DN2732_c0_g1_i4.p2|TRINITY_DN2077_c0_g1_i12.p1
MAPK signaling pathway - fly	dme04013	16	93	0.0100623	0.0417647	TRINITY_DN1507_c0_g1_i11.p1|TRINITY_DN79586_c0_g1_i1.p1|TRINITY_DN3109_c0_g1_i8.p1|TRINITY_DN1882_c0_g1_i12.p1|TRINITY_DN9963_c0_g1_i6.p1|TRINITY_DN1507_c0_g1_i6.p1|TRINITY_DN14227_c0_g1_i1.p1|TRINITY_DN7244_c0_g1_i6.p1|TRINITY_DN1357_c0_g1_i2.p1|TRINITY_DN4057_c0_g1_i22.p1|TRINITY_DN7244_c0_g1_i16.p1|TRINITY_DN412_c0_g1_i1.p1|TRINITY_DN1357_c0_g1_i1.p1|TRINITY_DN9649_c0_g1_i5.p1|TRINITY_DN280_c0…
Biosynthesis of unsaturated fatty acids	dme01040	7	25	0.0101688	0.0417647	TRINITY_DN1725_c0_g1_i13.p2|TRINITY_DN6481_c0_g1_i4.p1|TRINITY_DN747_c0_g1_i9.p2|TRINITY_DN6481_c0_g1_i5.p1|TRINITY_DN5760_c0_g1_i33.p2|TRINITY_DN1137_c0_g1_i6.p1|TRINITY_DN2251_c0_g1_i3.p1
Glutathione metabolism	dme00480	14	78	0.0114188	0.0452816	TRINITY_DN1179_c0_g1_i18.p1|TRINITY_DN1946_c0_g1_i8.p1|TRINITY_DN1024_c0_g1_i16.p1|TRINITY_DN3355_c0_g1_i10.p1|TRINITY_DN12671_c0_g1_i3.p1|TRINITY_DN3352_c0_g1_i11.p2|TRINITY_DN1946_c0_g1_i3.p1|TRINITY_DN28457_c0_g3_i5.p1|TRINITY_DN1946_c1_g1_i1.p1|TRINITY_DN4360_c0_g1_i2.p1|TRINITY_DN4360_c0_g1_i1.p1|TRINITY_DN1179_c0_g1_i2.p2|TRINITY_DN1179_c0_g1_i1.p1|TRINITY_DN1179_c0_g1_i14.p1
Valine, leucine and isoleucine degradation	dme00280	8	33	0.0124466	0.0477121	TRINITY_DN4235_c0_g3_i1.p1|TRINITY_DN5_c0_g1_i14.p3|TRINITY_DN1346_c1_g1_i15.p1|TRINITY_DN4206_c0_g1_i5.p1|TRINITY_DN1049_c0_g1_i8.p1|TRINITY_DN2077_c0_g1_i1.p1|TRINITY_DN1049_c0_g1_i2.p1|TRINITY_DN2077_c0_g1_i12.p1
