# Supplementary material for: Comparative transcriptome analysis of two Daphnia galeata genotypes displaying contrasting phenotypic variation induced by fish kairomones in the same environment of the Han River, Korea
Source: BMC Genomics. 2023 Oct 2;24:580. doi: 10.1186/s12864-023-09701-x (PMC10544471; doi:10.1186/s12864-023-09701-x)
Supplement: Supplementary file 7 — Supplementary Material 7 [file 12864_2023_9701_MOESM7_ESM.xlsx]

## Sheet: The DETs information by cluster
Table S10. The list of DETs, and enrichment analysis of GO terms of each individual cluster identified in the interaction network of both genotypes. Clusters with <10 nodes were excluded from enrichment analysis.
Cluster No.	Uniprot ID	Protein Name	Genotype	Effect
1	Q9W5U2	Probable chitinase 10 (EC 3.2.1.14) (Probable chitinase 1) (Probable chitinase 3)	KB11	↑
	Q9W0Y8	Sodium channel protein 60E (Drosophila ion channel 60) (Drosophila sodium channel 1) (Protein smell-impaired 60E) (Sodium channel 2) (DmNav2)	KE1	↑
	Q9W0T5	Transient receptor potential channel pyrexia	KE1	↓
			KB11	↑
	Q9W0A0	Protein draper	KE1	↑
	Q9W092	Probable chitinase 2 (EC 3.2.1.14)	KE1	↑
	Q9VZZ9	Protein daughter of sevenless	KE1	↑
	Q9VX32	Rho GTPase-activating protein 190 (Rho GTPase-activating protein of 190 kDa)	KE1	↑
	Q9VVY3	Glycogen-binding subunit 76A (CBM21 domain-containing protein CG9619)	KB11	↓
	Q9VR59	Inositol hexakisphosphate and diphosphoinositol-pentakisphosphate kinase (EC 2.7.4.24) (InsP6 and PP-IP5 kinase)	KB11	↑
	Q9VJJ7	Transient receptor potential-gamma protein (TRPgamma) (Transient receptor potential cation channel gamma)	KE1	↑
	Q9VIS1	GTPase-activating protein CdGAPr (d-CdGAPr)	KE1	↑
			KB11	↓
	Q9VI75	Phosphatidylinositol-binding clathrin assembly protein LAP (Like-AP180)	KB11	↑
	Q9VGG5	Cadherin-87A	KE1	↓
			KB11	↓
	Q9VF87	Cytoplasmic FMR1-interacting protein (Specifically Rac1-associated protein 1) (DSra-1)	KE1	↑
			KB11	↑
	Q9VEN1	Filamin-A (FLN-A) (Actin-binding protein 280) (ABP-280) (Filamin-1) (Filamin1)	KE1	↑
	Q9VE46	High-affinity choline transporter 1	KE1	↑
			KB11	↓
	Q9VDW6	Dystrophin, isoforms A/C/F/G/H (DmDYS) (Protein detached)	KE1	↑
			KB11	↑
	Q9VCZ3	Octopamine receptor beta-1R (DmOA2) (DmOct-beta-1R)	KE1	↑
	Q9VB11	Protein unc-80 homolog	KE1	↑
	Q9VAT2	DDB1- and CUL4-associated factor 10 homolog (WD repeat-containing protein 32 homolog)	KB11	↓
	Q9V9S7	Rho GTPase-activating protein 100F (RhoGAP-100F) (Synapse defective protein 1 homolog) (Protein syd-1 homolog)	KE1	↑
	Q9V9J3	Tyrosine-protein kinase Src42A (EC 2.7.10.2) (Tyrosine-protein kinase Src41) (Dsrc41)	KB11	↓
	Q9V576	Putative phosphatidate phosphatase (EC 3.1.3.4) (Germ cell guidance factor) (Phosphatidic acid phosphatase type 2) (Protein wunen)	KE1	↓
	Q9NHV9	Protein vav (DroVav) (dVAV)	KE1	↓
	Q9NB04	Patj homolog	KE1	↑
	Q94918	Protein vein (Epidermal growth factor-like protein) (Protein defective dorsal discs)	KE1	↑
	Q94900	Glutamate-gated chloride channel (DrosGluCl)	KE1	↑
			KB11	↓
	Q94887	Neurexin-4 (Neurexin IV)	KE1	↑
			KB11	↓
	Q8MR62	Viral IAP-associated factor homolog	KB11	↓
	Q8IS44	Dopamine D2-like receptor (DD2R)	KE1	↑
	Q7KVW5	Small conductance calcium-activated potassium channel protein (Protein SK) (dSK)	KE1	↑
	Q7K4Y6	Sodium-dependent dopamine transporter (Protein fumin)	KE1	↑
	Q7K4Q5	Probable protein phosphatase CG10417 (EC 3.1.3.16)	KE1	↓
	Q24546	Synapsin [Cleaved into: Synapsin-1 (Syn1) (Syn1-S); Synapsin-2 (Syn2)]	KE1	↑
	Q24372	Lachesin	KE1	↑
	Q24270	Voltage-dependent calcium channel type D subunit alpha-1 (DmCa1D)	KE1	↑
	Q24212	Protein stoned-B (Stn-B) (StonedB)	KE1	↑
	Q08832	Gamma-aminobutyric acid receptor subunit beta-like (GABA(A) receptor)	KB11	↑
	Q03720	Calcium-activated potassium channel slowpoke (dSlo) (BK channel) (Maxi K channel) (MaxiK)	KE1	↑
	Q03445	Glutamate receptor 1 (Glutamate receptor I) (dGLUR-I) (Kainate-selective glutamate receptor)	KE1	↑
	Q02645	Protein hu-li tai shao (Adducin-like protein)	KE1	↓
	Q00168	Calcium/calmodulin-dependent protein kinase type II alpha chain (CaM-kinase II alpha chain) (EC 2.7.11.17)	KE1	↑
	P91685	Metabotropic glutamate receptor (DmGluRA)	KE1	↑
	P91621	Protein still life, isoform SIF type 1	KE1	↑
	P83099	Putative protein kinase C delta type homolog (EC 2.7.11.13)	KE1	↑
			KB11	↓
	P83094	Stromal interaction molecule homolog	KE1	↑
			KB11	↑
	P48608	Protein diaphanous	KE1	↑
	P48593	Calcium-binding protein E63-1	KE1	↑
			KB11	↑
	P48148	Ras-like GTP-binding protein Rho1	KB11	↑
	P40945	ADP-ribosylation factor 2 (dARF II)	KE1	↓
	P35500	Sodium channel protein para (Protein paralytic) (Sodium channel 1) (DmNav1)	KE1	↑
	P35220	Catenin alpha	KB11	↓
	P33085	Innexin shaking-B (Protein passover)	KE1	↑
	P32865	G protein-coupled receptor kinase 1 (EC 2.7.11.16)	KE1	↑
	P27619	Dynamin (EC 3.6.5.5) (Protein shibire) (dDyn)	KE1	↑
			KB11	↑
	P24014	Protein slit (dSlit) [Cleaved into: Protein slit N-product; Protein slit C-product]	KE1	↓
			KB11	↑
	P20228	Glutamate decarboxylase (GAD) (EC 4.1.1.15)	KE1	↑
	P19334	Transient receptor potential protein	KB11	↑
	P17970	Potassium voltage-gated channel protein Shab	KE1	↑
	P17644	Acetylcholine receptor subunit alpha-like 2 (Nicotinic acetylcholine receptor alpha 2)	KE1	↑
	P16395	Muscarinic acetylcholine receptor DM1	KE1	↑
	P15372	Phosrestin-2 (Arrestin-1) (Arrestin-A) (Phosrestin II)	KE1	↑
			KB11	↓
	P13395	Spectrin alpha chain	KB11	↑
	P13217	1-phosphatidylinositol 4,5-bisphosphate phosphodiesterase (EC 3.1.4.11) (1-phosphatidylinositol 4,5-bisphosphate phosphodiesterase beta) (No receptor potential A protein) (Phosphoinositide phospholipase C) (Phosphoinositide phospholipase C-beta)	KE1	↑
			KB11	↓
	P12080	Integrin alpha-PS2 (Position-specific antigen subunit alpha-2) (Protein inflated) [Cleaved into: Integrin alpha-PS2 heavy chain; Integrin alpha-PS2 light chain]	KB11	↓
	P10040	Protein crumbs (95F)	KB11	↓
	P08510	Potassium voltage-gated channel protein Shaker (Protein minisleep)	KE1	↑
	P08120	Collagen alpha-1(IV) chain (Collagen type IV alpha 1)	KE1	↑
	P05661	Myosin heavy chain, muscle	KB11	↓
	P04755	Acetylcholine receptor subunit beta-like 1 (Nicotinic acetylcholine receptor beta 1)	KE1	↑
	O61722	PRL-1 phosphatase (EC 3.1.3.48) (Phosphatase of regenerating liver-1)	KB11	↓
	O46037	Vinculin	KE1	↑
			KB11	↓
	A8DYE2	Transient receptor potential cation channel trpm (Transient receptor potential cation channel, subfamily M ortholog)	KB11	↓
2	Q9W445	Malignant T-cell-amplified sequence 1 homolog (Multiple copies in T-cell lymphoma 1 homolog) (MCT-1)	KB11	↑
	Q9W107	Tyrosine--tRNA ligase, mitochondrial (EC 6.1.1.1) (Mitochondrial tyrosyl-tRNA synthetase) (Tyrosyl-tRNA synthetase) (TyrRS)	KE1	↑
	Q9VZX9	Adenosylhomocysteinase-like 1 (dAhcyL1) (Inactive S-adenosyl-L-homocysteine hydrolase) (S-adenosylhomocysteine hydrolase-like protein 1)	KE1	↑
			KB11	↓
	Q9VW15	Histone-lysine N-methyltransferase ash1 (EC 2.1.1.354) (Absent small and homeotic disks protein 1) (Lysine N-methyltransferase 2H)	KB11	↓
	Q9VVA0	Cold shock domain-containing protein CG9705	KB11	↑
	Q9VV43	Tubulin polymerization-promoting protein homolog (TPPP) (Protein ringmaker)	KB11	↓
	Q9VUA0	G patch domain-containing protein 1 homolog	KE1	↑
			KB11	↓
	Q9VPH7	Eukaryotic peptide chain release factor subunit 1 (Eukaryotic release factor 1) (eRF1)	KE1	↓
	Q9VP22	Cyclin-dependent kinase 12 (EC 2.7.11.22) (EC 2.7.11.23) (Cell division protein kinase 12) (dCdk12)	KB11	↑
	Q9VNA8	Protein downstream neighbor of son homolog (Protein humpty dumpty)	KB11	↑
	Q9VMJ7	Lysine-specific demethylase lid (EC 1.14.11.67) (Histone demethylase lid) (Jumonji/ARID domain-containing protein lid) (Protein little imaginal disks) (Retinoblastoma-binding protein 2 homolog) ([histone H3]-trimethyl-L-lysine(4) demethylase lid)	KB11	↑
	Q9VKA4	Probable G-protein coupled receptor CG31760	KB11	↑
	Q9VJ87	Pre-mRNA-splicing factor CWC22 homolog (Nucampholin)	KB11	↑
	Q9VIZ0	Probable DNA-directed RNA polymerases I and III subunit RPAC2 (RNA polymerases I and III subunit AC2) (AC19) (DNA-directed RNA polymerase I subunit D)	KE1	↑
	Q9VHS8	Eukaryotic initiation factor 4A-III (eIF-4A-III) (eIF4A-III) (EC 3.6.4.13)	KE1	↓
	Q9VHJ6	Ichor	KE1	↑
	Q9VHA0	Polycomb protein Scm (Sex comb on midleg protein)	KE1	↑
	Q9VGZ1	CDK5RAP1-like protein	KE1	↓
			KB11	↑
	Q9VGY5	Probable methyltransferase-like protein 15 homolog (EC 2.1.1.-)	KB11	↑
	Q9VGU5	Tetratricopeptide repeat protein 14 homolog (TPR repeat protein 14 homolog)	KE1	↓
	Q9VFD5	Protein fem-1 homolog CG6966	KB11	↑
	Q9VCA5	Phenylalanine--tRNA ligase beta subunit (EC 6.1.1.20) (Phenylalanyl-tRNA synthetase beta subunit) (PheRS)	KE1	↓
	Q9VB74	NKAP family protein CG6066	KE1	↓
			KB11	↑
	Q9VB46	Adipocyte plasma membrane-associated protein Hemomucin (Protein Hemomucin)	KE1	↓
	Q9VAU9	Zinc finger protein 330 homolog (Nucleolar autoantigen 36 homolog)	KE1	↑
	Q9V464	Histone chaperone asf1 (Anti-silencing function protein 1) (Replication-coupling assembly factor subunit ASF1) (RCAF subunit ASF1) (dASF1)	KB11	↑
	Q9GQN5	Transcriptional regulator ATRX homolog (EC 3.6.4.12) (ATP-dependent helicase XNP) (X-linked nuclear protein) (d-xnp) (dXNP)	KB11	↑
	Q8SY41	Breast carcinoma-amplified sequence 3 homolog (Protein rudhira) (DRudh)	KE1	↑
	Q8SWU7	Obg-like ATPase 1	KE1	↓
			KB11	↓
	Q8IRG6	FACT complex subunit spt16 (Facilitates chromatin transcription complex subunit SPT16) (dSPT16)	KE1	↓
	Q8IMM9	RING finger protein nenya	KB11	↑
	Q7KU24	Chromodomain-helicase-DNA-binding protein 1 (CHD-1) (EC 3.6.4.12) (ATP-dependent helicase Chd1)	KE1	↑
	Q7KNF2	Polyadenylate-binding protein 2 (PABP-2) (Poly(A)-binding protein 2) (dPABP2) (Nuclear poly(A)-binding protein 1) (Poly(A)-binding protein II) (PABII) (Polyadenylate-binding nuclear protein 1) (Protein rox2)	KE1	↓
	Q7K4W1	Threonylcarbamoyladenosine tRNA methylthiotransferase (EC 2.8.4.5) (CDKAL1-like protein) (tRNA-t(6)A37 methylthiotransferase)	KB11	↑
	Q7JUX9	Mitochondrial ribonuclease P protein 1 homolog (Mitochondrial RNase P protein 1) (EC 2.1.1.-) (RNA (guanine-9-)-methyltransferase domain-containing protein 1) (tRNA methyltransferase 10 homolog C)	KB11	↑
	Q27294	RNA-binding protein cabeza (P19) (Sarcoma-associated RNA-binding fly homolog)	KE1	↓
	Q24168	Origin recognition complex subunit 2 (DmORC2)	KE1	↓
			KB11	↓
	Q24134	Negative elongation factor D	KE1	↓
			KB11	↑
	Q24133	DnaJ protein homolog 1 (DROJ1)	KB11	↓
	P84051	Histone H2A	KB11	↑
	P84040	Histone H4	KE1	↓
			KB11	↑
	P53624	Mannosyl-oligosaccharide alpha-1,2-mannosidase IA (EC 3.2.1.113) (Man(9)-alpha-mannosidase) (Mannosidase-1)	KB11	↓
	P49762	Serine/threonine-protein kinase Doa (EC 2.7.12.1) (Protein darkener of apricot)	KE1	↑
	P48375	Peptidyl-prolyl cis-trans isomerase Fkbp12 (PPIase Fkbp12) (EC 5.2.1.8) (12 kDa FK506-binding protein) (12 kDa FKBP) (Macrolide-binding protein) (Peptidyl-prolyl cis-trans isomerase) (PPIase) (Rotamase)	KE1	↓
	P40320	S-adenosylmethionine synthase (AdoMet synthase) (EC 2.5.1.6) (Methionine adenosyltransferase) (MAT)	KE1	↓
	P29844	Endoplasmic reticulum chaperone BiP (EC 3.6.4.10) (78 kDa glucose-regulated protein homolog) (GRP-78 homolog) (Binding-immunoglobulin protein homolog) (BiP) (Heat shock 70 kDa protein cognate 3) (Heat shock protein cognate 72)	KE1	↓
	P29413	Calreticulin	KE1	↓
	P29052	Transcription initiation factor IIB (General transcription factor TFIIB)	KE1	↓
			KB11	↑
	P26802	Probable ATP-dependent RNA helicase Dbp73D (DEAD box protein 73D) (EC 3.6.4.13)	KE1	↓
	P26686	Serine-arginine protein 55 (SRP55) (52 kDa bracketing protein) (B52 protein) (Protein enhancer of deformed)	KB11	↑
	P23380	V-type proton ATPase 16 kDa proteolipid subunit c (V-ATPase 16 kDa proteolipid subunit c) (VHA16K) (Ductin) (Vacuolar H+ ATPase subunit 16-1) (Vacuolar proton pump 16 kDa proteolipid subunit c)	KE1	↑
			KB11	↓
	P22465	Annexin B10 (Annexin X) (Annexin-10)	KE1	↓
	P22464	Annexin B9 (Annexin IX) (Annexin-9)	KE1	↓
			KB11	↓
	P10090	Protein white (EC 7.6.2.-) (EC 7.6.2.6) (ATP-binding cassette transporter sub-family G member white) (Broad substrate specificity ATP-binding cassette transporter white)	KE1	↓
	P09180	60S ribosomal protein L4 (L1)	KB11	↓
	P08736	Elongation factor 1-alpha 1 (EF-1-alpha-1) (50 kDa female-specific protein)	KE1	↑
			KB11	↑
	P08266	DNA-directed RNA polymerase II subunit RPB2 (RNA polymerase II subunit 2) (RNA polymerase II subunit B2) (EC 2.7.7.6) (DNA-directed RNA polymerase II 140 kDa polypeptide)	KB11	↑
	P07487	Glyceraldehyde-3-phosphate dehydrogenase 2 (EC 1.2.1.12) (Glyceraldehyde-3-phosphate dehydrogenase II) (GAPDH II)	KB11	↓
	P04052	DNA-directed RNA polymerase II subunit RPB1 (RNA polymerase II subunit B1) (EC 2.7.7.6) (DNA-directed RNA polymerase III largest subunit)	KB11	↑
	P02299	Histone H3	KB11	↑
	O96433		KB11	↑
	O77460	Inorganic pyrophosphatase (EC 3.6.1.1) (Nucleosome-remodeling factor 38 kDa subunit) (Pyrophosphate phospho-hydrolase) (PPase)	KE1	↓
	O44081	H/ACA ribonucleoprotein complex subunit 4 (EC 5.4.99.-) (Nucleolar protein AT band 60B) (Protein minifly)	KB11	↑
	O18640	Guanine nucleotide-binding protein subunit beta-like protein (Receptor of activated protein kinase C homolog)	KB11	↑
	O18388	Importin subunit beta (Karyopherin subunit beta) (Protein ketel)	KB11	↑
	O16797	60S ribosomal protein L3	KE1	↓
	F3YDF1	ATP-dependent zinc metalloprotease YME1L (EC 3.4.24.-) (YME1-like ATPase)	KE1	↓
			KB11	↑
	B7YZU2	Serine protease filzig (EC 3.4.21.-) (Lumens interrupted)	KE1	↑
	A6MHQ4	Sodium/potassium-transporting ATPase subunit beta-1-interacting protein (Na(+)/K(+)-transporting ATPase subunit beta-1-interacting protein) (dNKAIN)	KB11	↓
	A1ZAK1	Integrator complex subunit 8	KB11	↓
	A1Z9G2	Pre-mRNA-splicing factor syf1 homolog (Pre-mRNA-splicing factor fandango) (Protein faint sausage)	KB11	↓
3	Q9W539	Hormone receptor 4 (dHR4) (Nuclear receptor subfamily 6 group A member 2)	KE1	↑
	Q9W4Y2	PDF receptor (Pigment-dispersing factor receptor) (Protein groom-of-PDF)	KE1	↑
	Q9W0K7	Protein bric-a-brac 1	KB11	↑
	Q9W0K4	Protein bric-a-brac 2	KB11	↑
	Q9VZ23	GTP-binding nuclear protein Ran (Ras-related nuclear protein)	KE1	↓
	Q9VWE0	Cytokine receptor (Protein domeless)	KE1	↑
	Q9VQH2	Dual oxidase (EC 1.11.1.-) (EC 1.6.3.1)	KE1	↑
	Q9VNM1	Neuropeptide F receptor (DmNPFR1)	KE1	↑
	Q9VKM6	Vacuolar protein sorting-associated protein 72 homolog (Protein YL-1)	KE1	↑
	Q9VJ79	Dual 3',5'-cyclic-AMP and -GMP phosphodiesterase 11 (EC 3.1.4.35) (EC 3.1.4.53) (cAMP and cGMP phosphodiesterase 11) (PDE11)	KB11	↓
	Q9VH19	Leishmanolysin-like peptidase (EC 3.4.24.-) (Invadolysin)	KB11	↓
	Q9VFP2	Protein roadkill (Hh-induced MATH and BTB domain-containing protein)	KB11	↑
	Q9VCX1	Regulator of G-protein signaling loco (RGS) (Locomotion defects protein) (Loco)	KE1	↓
			KB11	↑
	Q9VC99	Uridine-cytidine kinase (UCK) (EC 2.7.1.48) (Cytidine monophosphokinase) (Uridine monophosphokinase)	KB11	↑
	Q9V3H2	26S proteasome non-ATPase regulatory subunit 14 (EC 3.4.19.-) (26S proteasome regulatory complex subunit p37B) (26S proteasome regulatory subunit rpn11) (Yippee-interacting protein 5)	KE1	↓
			KB11	↑
	Q9V3D5	Dual specificity tyrosine-phosphorylation-regulated kinase 2 (EC 2.7.12.1) (Protein smell impaired at 35A) (dDyrk2)	KE1	↑
	Q9NGX9	Cytochrome P450 302a1, mitochondrial (EC 1.14.99.-) (Protein disembodied)	KE1	↓
	Q94527	Nuclear factor NF-kappa-B p110 subunit (Rel-p110) (Relish protein) [Cleaved into: Nuclear factor NF-kappa-B p68 subunit (Rel-p68); Nuclear factor NF-kappa-B p49 subunit (Rel-p49)]	KB11	↓
	Q8SWX0	Gametocyte-specific factor 1 homolog (Protein asterix)	KB11	↑
	Q8INF0	Soluble guanylate cyclase 88E (EC 4.6.1.2)	KE1	↑
	Q86B91	Protein tincar	KE1	↓
	Q24206	Broad-complex core protein isoform 6	KE1	↓
	Q05319	Serine proteinase stubble (EC 3.4.21.-) (Protein stubble-stubbloid) [Cleaved into: Serine proteinase stubble non-catalytic chain; Serine proteinase stubble catalytic chain]	KE1	↑
			KB11	↓
	Q03042	cGMP-dependent protein kinase, isozyme 1 (cGK) (EC 2.7.11.12)	KE1	↑
	P49869	Probable nuclear hormone receptor HR38 (dHR38) (Nuclear receptor subfamily 4 group A member 4)	KE1	↑
	P49021	Protein timeless	KE1	↑
			KB11	↑
	P36188	Troponin I (Tn I) (Protein heldup) (Protein wings apart-A)	KE1	↓
	P31396	Probable nuclear hormone receptor HR3 (dHR3) (Nuclear receptor subfamily 1 group F member 4)	KE1	↑
	P25455	1-phosphatidylinositol 4,5-bisphosphate phosphodiesterase classes I and II (EC 3.1.4.11) (Phosphoinositide phospholipase C)	KE1	↓
			KB11	↓
	P24785	Dosage compensation regulator (EC 3.6.4.13) (ATP-dependent RNA helicase mle) (Protein male-less) (Protein maleless) (Protein no action potential)	KE1	↓
	P20482	Segmentation protein cap'n'collar	KE1	↑
	P17917	Proliferating cell nuclear antigen (PCNA) (Cyclin) (Mutagen-sensitive 209 protein)	KE1	↓
	P17789	Protein tramtrack, beta isoform (Repressor protein fushi tarazu) (Tramtrack p69)	KE1	↑
	P17336	Catalase (EC 1.11.1.6)	KB11	↓
	P16905	cAMP-dependent protein kinase type I regulatory subunit (DRI class I to class IV)	KE1	↑
			KB11	↓
	P15330	Embryonic polarity protein dorsal	KB11	↓
	P13055	Ecdysone-induced protein 75B, isoform B (E75-C) (Nuclear receptor subfamily 1 group D member 3, isoform B)	KB11	↓
	P12370	cAMP-dependent protein kinase catalytic subunit 1 (PKA C) (EC 2.7.11.11) (Protein kinase DC0)	KB11	↓
	P12252	cAMP-specific 3',5'-cyclic phosphodiesterase (EC 3.1.4.53) (Learning/memory process protein) (Protein dunce)	KE1	↑
	O97159	Chromodomain-helicase-DNA-binding protein Mi-2 homolog (EC 3.6.4.12) (ATP-dependent helicase Mi-2) (dMi-2)	KB11	↓
	O77237	Protein pellino	KE1	↑
	O61735	Circadian locomoter output cycles protein kaput (dCLOCK) (dPAS1)	KE1	↓
	O18413	26S proteasome regulatory subunit 8	KE1	↑
	O18373	Inactive selenide, water dikinase-like protein (Protein patufet) (Selenophosphate synthetase 1)	KB11	↓
	B7YZV4	Dual specificity calcium/calmodulin-dependent 3',5'-cyclic nucleotide phosphodiesterase 1 (PDE1) (EC 3.1.4.17)	KE1	↑
			KB11	↓
4	Q9Y115	UNC93-like protein	KE1	↑
			KB11	↓
	Q9XZ08	Exostosin-3 (EC 2.4.1.223) (Protein brother of tout-velu)	KE1	↓
	Q9W1C9	Ejaculatory bulb-specific protein 3 (Ejaculatory bulb-specific protein III) (PEB-meIII) (PEBmelIII)	KE1	↓
			KB11	↑
	Q9W0S9	Disco-interacting protein 2	KE1	↓
	Q9VXH6	Calpain-C (Calcium-activated neutral proteinase homolog C) (CANP C)	KE1	↑
	Q9VUX3	Palmitoleoyl-protein carboxylesterase NOTUM (EC 3.1.1.98) (Protein Notum) (Protein wingful) (dNOTUM)	KB11	↑
	Q9VTK2	Protein O-mannosyltransferase 1 (EC 2.4.1.109) (Dolichyl-phosphate-mannose--protein mannosyltransferase 1) (dPOMT1) (Protein rotated abdomen)	KE1	↓
	Q9VN93	Putative cysteine proteinase CG12163 (EC 3.4.22.-)	KB11	↓
	Q9VMM6	Protein obstructor-E	KE1	↑
			KB11	↓
	Q9VKJ9	Coiled-coil and C2 domain-containing protein 1-like (Lethal giant disks protein)	KB11	↓
	Q9VHB0	Protein Son (RNA-binding protein Son)	KE1	↑
	Q9VAF0	Zinc transporter ZIP13 homolog (Zinc/iron regulated transporter-related protein 99C)	KB11	↓
	Q9V7U0	Pro-resilin	KE1	↑
			KB11	↓
	Q9V6X7	GDP-fucose protein O-fucosyltransferase 1 (EC 2.4.1.221) (Neurotic protein) (Peptide-O-fucosyltransferase 1) (O-FucT-1)	KB11	↑
	Q9V3L1	Bifunctional heparan sulfate N-deacetylase/N-sulfotransferase (EC 2.8.2.8) (Glucosaminyl N-deacetylase/N-sulfotransferase) (Sulfateless) [Includes: Heparan sulfate N-deacetylase (EC 3.-.-.-); Heparan sulfate N-sulfotransferase (EC 2.8.2.-)]	KB11	↑
	Q9NFP5	SH3 domain-binding glutamic acid-rich protein homolog (SH3BGR protein)	KE1	↑
	Q9GQQ0	Protein spinster (Protein benchwarmer) (Protein diphthong)	KE1	↑
			KB11	↑
	Q95YI5	UDP-sugar transporter UST74c (Protein fringe connection)	KE1	↑
	Q95029	Cathepsin L (EC 3.4.22.15) (Cysteine proteinase 1) [Cleaved into: Cathepsin L heavy chain; Cathepsin L light chain]	KB11	↓
	Q8MSU3	Putative ferric-chelate reductase 1 homolog (DmSDR2) (EC 1.-.-.-)	KE1	↑
			KB11	↓
	Q8MPP3	Matrix metalloproteinase-2 (Dm2-MMP) (EC 3.4.24.-)	KE1	↑
	Q8MKK4	Facilitated trehalose transporter Tret1-2 homolog (DmTret1-2)	KE1	↑
	Q86BJ3	Heparan sulfate 2-O-sulfotransferase pipe (EC 2.8.2.-)	KB11	↑
	Q868Z9	Papilin	KB11	↓
	Q7K237	Glycoprotein-N-acetylgalactosamine 3-beta-galactosyltransferase 1 (EC 2.4.1.122) (Core 1 O-glycan T-synthase) (Core 1 UDP-galactose:N-acetylgalactosamine-alpha-R beta 1,3-galactosyltransferase 1) (Core 1 beta1,3-galactosyltransferase 1) (C1GalT1) (Core 1 beta3-Gal-T1)	KE1	↓
	Q24157	Beta-1,3-galactosyltransferase brn (EC 2.4.1.62) (Brainiac protein) (Neurogenic secreted-signaling protein brn)	KB11	↑
	P42787	Carboxypeptidase D (EC 3.4.17.22) (Metallocarboxypeptidase D) (Protein silver)	KB11	↓
	P35992	Tyrosine-protein phosphatase 10D (EC 3.1.3.48) (Receptor-linked protein-tyrosine phosphatase 10D) (DPTP10D)	KE1	↑
	P33450	Cadherin-related tumor suppressor (Protein fat) [Cleaved into: Ft-mito]	KB11	↓
	P30430	Furin-like protease 1, isoform 1-CRR (Furin-1) (EC 3.4.21.75) (Kex2-like endoprotease 1) (dKLIP-1)	KB11	↑
	P29503	Protein neuralized	KB11	↓
	P16621	Tyrosine-protein phosphatase Lar (EC 3.1.3.48) (Protein-tyrosine-phosphate phosphohydrolase) (dLAR)	KE1	↑
	P10180	Homeobox protein cut	KE1	↑
			KB11	↑
	O02373	UDP-glucose 6-dehydrogenase (UDP-Glc dehydrogenase) (UDP-GlcDH) (UDPGDH) (EC 1.1.1.22) (Protein sugarless) (Protein suppenkasper)	KB11	↑
	O01346	Beta-1,4-mannosyltransferase egh (EC 2.4.1.-) (Protein egghead) (Protein zeste-white 4)	KB11	↑
	A1Z877	Nidogen (Entactin)	KE1	↓
5	Q9VYF8	2-methoxy-6-polyprenyl-1,4-benzoquinol methylase, mitochondrial (EC 2.1.1.201) (Ubiquinone biosynthesis methyltransferase COQ5)	KB11	↓
	Q9VWH4	Probable isocitrate dehydrogenase [NAD] subunit alpha, mitochondrial (EC 1.1.1.41) (Isocitric dehydrogenase subunit alpha) (NAD(+)-specific ICDH subunit alpha)	KE1	↓
	Q9VW87	Protein snakeskin	KB11	↓
	Q9VTZ6	Phosphomannomutase (EC 5.4.2.8) (Phosphomannomutase 2) (Phosphomannomutase type 2)	KE1	↓
			KB11	↓
	Q9VQX4	Nicotinate phosphoribosyltransferase (NAPRTase) (EC 6.3.4.21)	KE1	↑
	Q9VL86	Zinc carboxypeptidase A 1 (EC 3.4.17.-)	KE1	↑
	Q9VI25	Neurochondrin homolog (dNeurochondrin)	KB11	↑
	Q9NFT7	Hexokinase type 2 (EC 2.7.1.1)	KE1	↑
			KB11	↓
	Q95RA9	GILT-like protein 1	KB11	↓
	Q8IRI6	Glucose transporter type 1	KE1	↑
			KB11	↓
	Q24400	Muscle LIM protein Mlp84B	KB11	↓
	P82147	Protein lethal(2)essential for life (Protein Efl21)	KB11	↑
	P52034	ATP-dependent 6-phosphofructokinase (ATP-PFK) (Phosphofructokinase) (EC 2.7.1.11) (Phosphohexokinase)	KB11	↑
	P42280	Trypsin zeta (EC 3.4.21.4)	KE1	↑
			KB11	↓
	P27779	Pupal cuticle protein Edg-78E	KB11	↓
	P21914	Succinate dehydrogenase [ubiquinone] iron-sulfur subunit, mitochondrial (EC 1.3.5.1) (Iron-sulfur subunit of complex II) (Ip)	KB11	↓
	P18173	Glucose dehydrogenase [FAD, quinone] (EC 1.1.5.9) [Cleaved into: Glucose dehydrogenase [FAD, quinone] short protein]	KE1	↑
			KB11	↓
	P07192	Maltase A3 (EC 3.2.1.20) (Larval visceral protein L)	KE1	↓
	O46101	Tetraspanin-2A	KE1	↓
			KB11	↓
	O15945	Aryl hydrocarbon receptor nuclear translocator homolog (dARNT) (Hypoxia-inducible factor 1-beta) (Protein tango)	KB11	↓
	A0A0B4K692	Neprilysin-2 (EC 3.4.24.11) [Cleaved into: Neprilysin-2, soluble form]	KE1	↑
6	Q9VLW2	Kinesin-like protein CG14535	KE1	↑
	Q9VEG6	Chorion peroxidase (EC 1.11.1.7) (Peroxinectin-related protein) (Dpxt)	KE1	↑
			KB11	↓
	Q960Z0	Kinesin-like protein Klp10A (Kinesin-like protein at cytological position 10A)	KE1	↓
			KB11	↑
	Q8T6B9	Poly(U)-binding-splicing factor half pint (Protein half pint) (68 kDa poly(U)-binding-splicing factor) (PUF60 homolog)	KB11	↓
	Q24524	Protein singed	KE1	↑
	P98159	Serine protease nudel (EC 3.4.21.-)	KB11	↑
	P42519	Protein Star	KE1	↓
			KB11	↓
	P37276	Dynein heavy chain, cytoplasmic (Dynein heavy chain, cytosolic) (DYHC)	KB11	↓
	P16568	Protein bicaudal D	KB11	↑
	P10383	Protein ovarian tumor locus	KE1	↓
			KB11	↑
	A1ZAU8	Patronin (Short spindle protein 4)	KB11	↓

## Sheet: Cluster 1
#Term	ID	Input number	Background number	P-Value	Corrected P-Value	Input
plasma membrane	GO:0005886	26	755	4.28917e-16	2.37191e-13	P13395|P12080|P83094|Q94887|P91685|P33085|Q9VE46|Q03445|Q03720|Q9VZZ9|Q24372|P35500|Q7K4Y6|Q9W0A0|Q9NB04|P40945|Q02645|P35220|P19334|Q08832|P27619|P32865|Q9W0Y8|Q9VEN1|P17970|Q9VI75
integral component of plasma membrane	GO:0005887	15	338	6.65784e-11	1.84089e-08	Q9V576|Q08832|P16395|P12080|P17644|Q8IS44|P04755|A8DYE2|P91685|Q9VCZ3|P19334|P35500|Q9VGG5|Q7K4Y6|Q9VJJ7
chemical synaptic transmission	GO:0007268	9	97	1.45745e-09	2.68657e-07	Q08832|P16395|P27619|Q24212|P17644|P04755|Q00168|P17970|Q9VI75
cation channel activity	GO:0005261	6	21	2.31201e-09	3.19635e-07	Q9VJJ7|Q9VB11|Q9W0T5|P35500|A8DYE2|Q9W0Y8
cation channel complex	GO:0034703	5	12	1.1487e-08	1.27046e-06	A8DYE2|Q9VB11|Q9W0T5|Q9VJJ7|P19334
neuron projection	GO:0043005	7	83	1.98795e-07	1.83223e-05	Q08832|Q24372|P17644|P04755|Q00168|Q03720|Q7K4Y6
synapse	GO:0045202	7	87	2.6835e-07	1.94977e-05	Q08832|P16395|P27619|P91621|P17644|Q94887|P04755
postsynaptic membrane	GO:0045211	5	35	1.12367e-06	6.90432e-05	Q03720|P17644|P27619|Q00168|P04755
potassium ion transport	GO:0006813	4	17	2.47437e-06	0.000136832	P08510|Q9W0T5|Q03720|P17970
neurotransmitter receptor activity	GO:0030594	4	26	1.09755e-05	0.000529204	P17644|Q08832|P16395|P04755
store-operated calcium channel activity	GO:0015279	3	7	1.14836e-05	0.000529204	P83094|Q9VJJ7|P19334
calcium ion transport	GO:0006816	4	31	2.06029e-05	0.000876414	Q24270|Q9W0T5|Q9VJJ7|P19334
maintenance of epithelial integrity, open tracheal system	GO:0035160	3	10	2.70947e-05	0.00107024	Q24372|P12080|P48148
larval locomotory behavior	GO:0008345	4	35	3.1911e-05	0.00110292	P20228|P08510|Q9W0A0|P17970
synaptic vesicle endocytosis	GO:0048488	4	35	3.1911e-05	0.00110292	Q24212|P40945|P27619|Q9VI75
rhabdomere	GO:0016028	4	38	4.29685e-05	0.00137402	P15372|P13217|Q9VJJ7|P19334
sarcomere organization	GO:0045214	4	39	4.72087e-05	0.00137402	P05661|Q02645|Q9VEN1|P12080
olfactory learning	GO:0008355	4	39	4.72087e-05	0.00137402	P20228|Q94918|P27619|P19334
open tracheal system development	GO:0007424	5	91	8.52211e-05	0.00235636	Q94918|Q24372|P48608|P27619|Q9NHV9
G protein-coupled amine receptor activity	GO:0008227	3	17	0.00010549	0.0027779	Q9VCZ3|P16395|Q8IS44
response to light stimulus	GO:0009416	3	19	0.000141551	0.00340337	P33085|P19334|Q9VJJ7
nervous system process	GO:0050877	3	19	0.000141551	0.00340337	Q08832|P17644|P04755
actin filament	GO:0005884	3	20	0.000162238	0.00358871	Q02645|P48608|Q9VEN1
photoreceptor cell maintenance	GO:0045494	3	20	0.000162238	0.00358871	Q9NB04|P15372|P13217
synaptic vesicle transport	GO:0048489	3	21	0.000184794	0.00393043	Q24212|P27619|Q9VI75
ion transmembrane transport	GO:0034220	3	22	0.00020929	0.00428657	Q08832|P17644|P04755
calcium channel activity	GO:0005262	3	23	0.000235797	0.00465698	Q9W0T5|Q9VJJ7|P19334
calcium ion transmembrane transport	GO:0070588	3	24	0.000264383	0.00496669	Q24270|Q9VJJ7|P19334
protein localization	GO:0008104	4	63	0.00026944	0.00496669	P48608|Q9VEN1|P19334|Q94887
sodium ion transmembrane transport	GO:0035725	3	25	0.000295118	0.00526453	Q7K4Y6|Q9W0Y8|P35500
apical plasma membrane	GO:0016324	4	68	0.000355347	0.00590899	Q9NB04|Q24270|P13395|P48608
actin filament binding	GO:0051015	4	68	0.000355347	0.00590899	P05661|Q02645|O46037|P35220
structural molecule activity	GO:0005198	3	27	0.000363302	0.00590899	Q02645|O46037|P35220
presynaptic active zone	GO:0048786	3	28	0.000400881	0.00601306	Q24212|Q00168|Q94887
actin binding	GO:0003779	4	71	0.000415415	0.00601306	P48608|P13395|Q9VEN1|P27619
delayed rectifier potassium channel activity	GO:0005251	2	5	0.000445815	0.00601306	P08510|P17970
inositol 1,4,5 trisphosphate binding	GO:0070679	2	5	0.000445815	0.00601306	Q9VJJ7|P19334
cation transmembrane transport	GO:0098655	2	5	0.000445815	0.00601306	A8DYE2|P17644
manganese ion transport	GO:0006828	2	5	0.000445815	0.00601306	Q9VJJ7|P19334
cation transport	GO:0006812	3	30	0.000483338	0.00636395	Q9W0T5|Q9VJJ7|Q03445
integral component of membrane	GO:0016021	12	845	0.000571551	0.00682749	P16395|P48148|Q24212|Q9W0T5|P83094|Q8IS44|P91685|Q9VCZ3|P19334|Q9VE46|P08510|P17970
G protein-coupled receptor activity	GO:0004930	4	78	0.00058327	0.00682749	Q9VCZ3|P91685|P16395|Q8IS44
positive regulation of clathrin-dependent endocytosis	GO:2000370	2	6	0.000592621	0.00682749	P13217|Q9VI75
female germline ring canal inner rim	GO:0035183	2	6	0.000592621	0.00682749	Q02645|Q9VEN1
proboscis extension reflex	GO:0007637	2	6	0.000592621	0.00682749	P08510|P27619
adherens junction maintenance	GO:0034334	2	6	0.000592621	0.00682749	Q9NB04|P27619
regulation of membrane potential	GO:0042391	3	34	0.000679176	0.00766498	Q08832|P17644|P04755
postsynaptic density	GO:0014069	2	7	0.000759637	0.00840158	Q02645|P27619
clathrin-dependent synaptic vesicle endocytosis	GO:0150007	2	8	0.000946675	0.00934842	P27619|Q9VI75
metarhodopsin inactivation	GO:0016060	2	8	0.000946675	0.00934842	P15372|P32865
clathrin-dependent endocytosis	GO:0072583	2	8	0.000946675	0.00934842	P27619|Q9VI75
voltage-gated cation channel activity	GO:0022843	2	8	0.000946675	0.00934842	P08510|Q9W0Y8
Rac guanyl-nucleotide exchange factor activity	GO:0030676	2	8	0.000946675	0.00934842	P91621|Q9NHV9
acetylcholine-gated channel complex	GO:0005892	2	9	0.00115355	0.0101256	P17644|P04755
regulation of cytosolic calcium ion concentration	GO:0051480	2	9	0.00115355	0.0101256	Q9VJJ7|P19334
acetylcholine-gated cation-selective channel activity	GO:0022848	2	9	0.00115355	0.0101256	P17644|P04755
fusome organization	GO:0045478	2	9	0.00115355	0.0101256	Q02645|P13395
apical constriction	GO:0003383	2	9	0.00115355	0.0101256	P48608|P35220
synaptic transmission, cholinergic	GO:0007271	2	9	0.00115355	0.0101256	P17644|P04755
dorsal closure	GO:0007391	4	95	0.00118264	0.0102187	Q94887|P48148|P08120|Q9NHV9
actin cytoskeleton	GO:0015629	3	42	0.00120761	0.0102739	O46037|Q9VEN1|P35220
neuromuscular junction development	GO:0007528	3	43	0.00128755	0.0107881	P20228|P91685|Q00168
adherens junction organization	GO:0034332	2	10	0.00138008	0.0109026	Q9NB04|P35220
voltage-gated potassium channel complex	GO:0008076	2	10	0.00138008	0.0109026	P08510|P17970
detection of light stimulus involved in visual perception	GO:0050908	2	10	0.00138008	0.0109026	Q9VJJ7|P19334
adenylate cyclase-activating adrenergic receptor signaling pathway	GO:0071880	2	10	0.00138008	0.0109026	Q9VCZ3|Q8IS44
signal transduction	GO:0007165	4	100	0.00141948	0.0110559	Q9V576|Q08832|P17644|P04755
cell adhesion	GO:0007155	3	45	0.00145726	0.0111925	O46037|Q9VGG5|P35220
inaD signaling complex	GO:0016027	2	11	0.00162607	0.0118704	P13217|P19334
voltage-gated potassium channel activity	GO:0005249	2	11	0.00162607	0.0118704	P08510|P17970
spectrosome	GO:0045170	2	11	0.00162607	0.0118704	Q02645|P13395
border follicle cell migration	GO:0007298	4	104	0.00163138	0.0118704	P12080|P05661|P27619|Q9NHV9
protein homooligomerization	GO:0051260	2	12	0.00189136	0.0127551	P08510|P17970
regulation of filopodium assembly	GO:0051489	2	12	0.00189136	0.0127551	P48608|Q00168
cell adhesion involved in heart morphogenesis	GO:0061343	2	12	0.00189136	0.0127551	Q24372|Q94887
positive regulation of actin filament polymerization	GO:0030838	2	12	0.00189136	0.0127551	P48608|P27619
leg disc proximal/distal pattern formation	GO:0007479	2	12	0.00189136	0.0127551	Q94918|P48148
terminal button organization	GO:0072553	2	12	0.00189136	0.0127551	P91685|Q94887
phototransduction	GO:0007602	3	50	0.00194106	0.0127983	P13217|P33085|P19334
calcium ion binding	GO:0005509	5	185	0.00194404	0.0127983	P13217|P13395|P83094|Q9VGG5|P35500
salivary gland morphogenesis	GO:0007435	3	52	0.00215936	0.0138298	P48608|P27619|P12080
regulation of synaptic activity	GO:0060025	2	13	0.00217575	0.0138298	P08510|P17970
morphogenesis of a polarized epithelium	GO:0001738	2	13	0.00217575	0.0138298	Q9NB04|P27619
muscle contraction	GO:0006936	2	14	0.00247907	0.0155787	P05661|Q24270
imaginal disc-derived wing morphogenesis	GO:0007476	4	121	0.00277982	0.0166562	Q94918|P83094|P12080|P48148
lateral plasma membrane	GO:0016328	2	15	0.00280114	0.0166562	Q02645|P13395
regulation of tube size, open tracheal system	GO:0035151	2	15	0.00280114	0.0166562	Q24372|Q94887
myofibril assembly	GO:0030239	2	15	0.00280114	0.0166562	P05661|P12080
phototransduction, visible light	GO:0007603	2	15	0.00280114	0.0166562	P32865|P19334
male courtship behavior, veined wing generated song production	GO:0045433	2	16	0.00314178	0.0179114	Q03720|P35500
response to mechanical stimulus	GO:0009612	2	16	0.00314178	0.0179114	P20228|P35500
deactivation of rhodopsin mediated signaling	GO:0016059	2	16	0.00314178	0.0179114	P15372|P13217
learning	GO:0007612	2	16	0.00314178	0.0179114	P91685|P27619
endocytosis	GO:0006897	3	61	0.00332796	0.0187792	P15372|P27619|Q9VI75
clathrin-coated vesicle	GO:0030136	2	17	0.00350081	0.0187956	Q24212|Q9VI75
phospholipid metabolic process	GO:0006644	2	17	0.00350081	0.0187956	Q9V576|P13217
regulation of Rho protein signal transduction	GO:0035023	2	17	0.00350081	0.0187956	P91621|Q9NHV9
learning or memory	GO:0007611	2	17	0.00350081	0.0187956	P08510|Q00168
positive regulation of circadian sleep/wake cycle, sleep	GO:0045938	2	17	0.00350081	0.0187956	P08510|P17970
regulation of synapse structure or activity	GO:0050803	2	18	0.00387807	0.0202318	P91621|P27619
chitinase activity	GO:0004568	2	18	0.00387807	0.0202318	Q9W5U2|Q9W092
small GTPase mediated signal transduction	GO:0007264	2	18	0.00387807	0.0202318	P91621|Q9VIS1
central nervous system development	GO:0007417	3	65	0.00395013	0.0204151	P13395|P33085|Q9NHV9
regulation of axonogenesis	GO:0050770	2	19	0.00427338	0.0216805	P91621|Q9VX32
adult somatic muscle development	GO:0007527	2	19	0.00427338	0.0216805	P05661|Q02645
chitin catabolic process	GO:0006032	2	20	0.00468656	0.0235606	Q9W5U2|Q9W092
establishment of planar polarity	GO:0001736	2	21	0.00511745	0.0252674	Q9NB04|P12080
axon	GO:0030424	4	145	0.0052018	0.0254566	Q9VB11|Q9W0A0|P27619|Q00168
thermotaxis	GO:0043052	2	22	0.00556587	0.0267646	A8DYE2|P13217
adenylate cyclase-modulating G protein-coupled receptor signaling pathway	GO:0007188	2	22	0.00556587	0.0267646	Q9VCZ3|Q8IS44
positive regulation of ERK1 and ERK2 cascade	GO:0070374	2	23	0.00603166	0.028267	Q94918|Q9NHV9
phosphatidylinositol-4,5-bisphosphate binding	GO:0005546	2	23	0.00603166	0.028267	P48608|Q9VI75
septate junction	GO:0005918	2	23	0.00603166	0.028267	Q9NB04|Q24372
GTPase activator activity	GO:0005096	3	77	0.00622264	0.028917	P13217|Q9VX32|Q9VIS1
long-term memory	GO:0007616	3	78	0.00644055	0.0295295	P91685|Q9VEN1|Q00168
short-term memory	GO:0007614	2	24	0.00651465	0.0295295	P91685|P27619
actin cytoskeleton reorganization	GO:0031532	2	24	0.00651465	0.0295295	P48608|Q9NHV9
presynaptic membrane	GO:0042734	2	25	0.00701467	0.0312832	Q7K4Y6|Q9VI75
activation of GTPase activity	GO:0090630	2	25	0.00701467	0.0312832	P91621|Q9NHV9
potassium ion transmembrane transport	GO:0071805	2	26	0.00753156	0.0333196	P08510|P17970
photoreceptor cell axon guidance	GO:0072499	2	27	0.00806515	0.0351183	Q02645|Q9NHV9
extracellular matrix organization	GO:0030198	2	27	0.00806515	0.0351183	P27619|P08120
septate junction assembly	GO:0019991	2	28	0.00861528	0.0369322	Q24372|Q94887
focal adhesion	GO:0005925	2	28	0.00861528	0.0369322	O46037|P12080
germarium-derived oocyte fate determination	GO:0007294	2	29	0.00918179	0.0384662	Q02645|P13395
courtship behavior	GO:0007619	2	29	0.00918179	0.0384662	P08510|Q00168
melanotic encapsulation of foreign target	GO:0035011	2	29	0.00918179	0.0384662	P48608|Q9NHV9
calcium-mediated signaling	GO:0019722	2	31	0.0103633	0.0424512	Q24270|P13217
basolateral plasma membrane	GO:0016323	2	31	0.0103633	0.0424512	Q24270|P13395
epidermal growth factor receptor signaling pathway	GO:0007173	2	31	0.0103633	0.0424512	Q94918|Q9NHV9
regulation of synaptic growth at neuromuscular junction	GO:0008582	2	33	0.0116084	0.0472019	Q03720|Q00168
midgut development	GO:0007494	2	34	0.0122544	0.0491065	Q94918|P12080
olfactory behavior	GO:0042048	2	34	0.0122544	0.0491065	Q9NB04|Q9W0Y8

## Sheet: Cluster 2
#Term	ID	Input number	Background number	P-Value	Corrected P-Value	Input
polytene chromosome puff	GO:0005703	6	45	1.18387e-07	3.95412e-05	Q7KU24|P04052|Q9VP22|O96433|Q8IRG6|Q24134
polytene chromosome	GO:0005700	7	151	8.03285e-06	0.00134149	Q9V464|Q9VHA0|Q9VW15|Q9VP22|P04052|O96433|Q9GQN5
chromatin binding	GO:0003682	7	171	1.74676e-05	0.00194473	Q24168|Q7KU24|Q9VHA0|Q9VW15|Q27294|Q9VB74|Q8IRG6
ATP binding	GO:0005524	11	599	0.000101418	0.00741323	P40320|Q7KU24|Q9VP22|P29844|P10090|Q9VCA5|Q9GQN5|Q9VHS8|Q9W107|P49762|F3YDF1
RNA binding	GO:0003723	8	313	0.000110977	0.00741323	Q9VCA5|O44081|Q27294|Q7KNF2|P09180|Q9VHS8|Q9W107|Q24134
positive regulation of gene expression	GO:0010628	4	56	0.000166455	0.00842928	Q9VHS8|A1ZAK1|Q9VHJ6|Q9VW15
catalytic step 2 spliceosome	GO:0071013	5	111	0.000194801	0.00842928	Q7KNF2|Q9VHS8|A1Z9G2|Q27294|Q9VB74
nucleus	GO:0005634	21	2010	0.000225032	0.00842928	Q24168|P29413|A1Z9G2|Q9VHA0|P04052|P49762|O18388|Q9VP22|Q9VW15|P29844|P84040|O77460|Q7KNF2|O96433|Q9GQN5|Q9VMJ7|Q9VHS8|Q27294|Q8IRG6|Q9VHJ6|Q24134
chromatin organization	GO:0006325	4	61	0.000227136	0.00842928	Q9V464|P84051|Q9VMJ7|Q9VHS8
DNA replication-independent nucleosome assembly	GO:0006336	2	5	0.000433581	0.0144816	Q9GQN5|Q9V464
cyclin/CDK positive transcription elongation factor complex	GO:0008024	2	6	0.000576383	0.0175011	O96433|Q9VP22
calcium-dependent phospholipid binding	GO:0005544	2	8	0.000920816	0.0236579	P22464|P22465
trachea morphogenesis	GO:0060439	2	9	0.00112209	0.0267698	Q9VHJ6|B7YZU2
mRNA splicing, via spliceosome	GO:0000398	5	174	0.0014056	0.031298	Q7KNF2|Q9VHS8|A1Z9G2|Q27294|Q9VB74
--------------------
--------------------

## Sheet: Cluster 3
#Term	ID	Input number	Background number	P-Value	Corrected P-Value	Input
steroid hormone receptor activity	GO:0003707	4	19	4.52099e-07	0.000144143	P31396|P13055|Q9W539|P49869
nuclear receptor activity	GO:0004879	4	22	7.58647e-07	0.000144143	P31396|P13055|Q9W539|P49869
nucleus	GO:0005634	17	2010	1.44404e-05	0.00182912	P24785|O18413|Q8SWX0|P31396|P13055|P49021|P17917|Q9W0K4|P15330|Q24206|O97159|Q9W539|P49869|Q9W0K7|Q9V3D5|Q9VFP2|P36188
protein binding	GO:0005515	10	897	0.000156744	0.0120908	Q9W4Y2|Q9VCX1|P49021|Q9W0K4|Q9VWE0|Q9W0K7|O97159|P31396|P15330|Q9VFP2
cytokine-mediated signaling pathway	GO:0019221	2	5	0.000159089	0.0120908	Q9VQH2|Q9VWE0
circadian temperature homeostasis	GO:0060086	2	7	0.000271756	0.0166172	Q9W4Y2|P49021
negative regulation of transcription by RNA polymerase II	GO:0000122	5	219	0.000385236	0.0166172	O97159|P31396|P49021|P13055|P15330
regulation of circadian sleep/wake cycle	GO:0042749	2	9	0.00041371	0.0166172	Q9W4Y2|P49021
cytoplasm	GO:0005737	13	1647	0.000421203	0.0166172	P24785|O18373|P15330|Q9VH19|P49021|P17917|Q9VCX1|Q9W539|P16905|O18413|Q9V3D5|Q9VFP2|Q03042
positive regulation of transcription by RNA polymerase II	GO:0045944	6	350	0.000437296	0.0166172	P24785|P49869|P31396|P13055|Q24206|P15330
circadian behavior	GO:0048512	2	11	0.000584634	0.0201964	Q9W4Y2|P49021
locomotor rhythm	GO:0045475	3	60	0.000720299	0.0210549	Q9W4Y2|P49021|Q9VWE0
cuticle development	GO:0042335	2	14	0.000894657	0.0219844	Q9VQH2|P49869
polytene chromosome	GO:0005700	4	151	0.000903747	0.0219844	O97159|P24785|Q9W0K4|Q24206
heme binding	GO:0020037	4	152	0.000925657	0.0219844	Q9NGX9|Q8INF0|P13055|Q9VQH2
molting cycle, chitin-based cuticle	GO:0007591	2	15	0.00101215	0.0226244	P13055|P16905
regulation of development, heterochronic	GO:0040034	2	16	0.00113664	0.0239958	P31396|Q24206
ATP binding	GO:0005524	7	599	0.00133815	0.026763	P24785|O18373|Q9VC99|O97159|O18413|Q9V3D5|Q03042
chromatin binding	GO:0003682	4	171	0.00141667	0.0268041	O97159|P24785|P17917|P15330
RNA polymerase II transcription regulatory region sequence-specific DNA binding	GO:0000977	4	175	0.00153942	0.0268041	P31396|P15330|P49869|Q24206
eye-antennal disc morphogenesis	GO:0007455	2	19	0.00155182	0.0268041	Q9W0K4|Q9W0K7
gravitaxis	GO:0042332	2	22	0.00202871	0.0334592	Q9W4Y2|Q24206
response to ecdysone	GO:0035075	2	23	0.00220121	0.0334592	P13055|Q24206
cytosol	GO:0005829	7	655	0.00221799	0.0334592	P24785|Q9VC99|Q9V3D5|P49021|O97159|P15330|Q9VJ79
oogenesis	GO:0048477	4	198	0.00239257	0.0336732	Q24206|P13055|P15330|Q8SWX0
repressing transcription factor binding	GO:0070491	2	25	0.0025663	0.0348284	Q9W539|P15330
proteasome regulatory particle	GO:0005838	2	26	0.00275881	0.03615	O18413|Q9V3H2
proteasome-mediated ubiquitin-dependent protein catabolic process	GO:0043161	3	100	0.00296816	0.0375967	Q9VFP2|O18413|Q9V3H2
helicase activity	GO:0004386	2	29	0.00337579	0.0413807	O97159|P24785
nuclear chromosome	GO:0000228	2	33	0.00428908	0.0493894	P24785|P49021
--------------------

## Sheet: Cluster 4
#Term	ID	Input number	Background number	P-Value	Corrected P-Value	Input
heparan sulfate proteoglycan biosynthetic process, polysaccharide chain biosynthetic process	GO:0015014	3	7	1.28547e-06	0.000314811	Q9V3L1|O02373|Q9XZ08
glycosaminoglycan biosynthetic process	GO:0006024	3	9	2.34934e-06	0.000314811	Q9V3L1|O02373|Q9XZ08
protein glycosylation	GO:0006486	3	32	6.74264e-05	0.00469631	Q24157|Q7K237|Q9XZ08
deacetylase activity	GO:0019213	2	5	0.000105117	0.00469631	Q9VUX3|Q9V3L1
optic lobe placode formation	GO:0001744	2	5	0.000105117	0.00469631	Q24157|O01346
segment polarity determination	GO:0007367	3	41	0.000134536	0.00469631	Q95YI5|Q9V3L1|O02373
ovarian follicle cell-cell adhesion	GO:0007299	2	6	0.000139956	0.00469631	Q24157|O01346
Golgi apparatus	GO:0005794	5	218	0.000140188	0.00469631	Q95YI5|Q9V3L1|Q24157|Q9XZ08|Q9V6X7
glycosphingolipid biosynthetic process	GO:0006688	2	7	0.000179686	0.00535065	Q24157|O01346
sensory organ development	GO:0007423	3	56	0.0003226	0.00864568	Q95YI5|P29503|Q9VKJ9
mesoderm migration involved in gastrulation	GO:0007509	2	11	0.000387097	0.00928356	Q9V3L1|O02373
heparan sulfate proteoglycan biosynthetic process	GO:0015012	2	12	0.000450967	0.00928356	Q9V3L1|Q9XZ08
regulation of imaginal disc growth	GO:0045570	2	12	0.000450967	0.00928356	Q9V3L1|P33450
proteolysis involved in cellular protein catabolic process	GO:0051603	2	13	0.000519602	0.00928356	Q9VN93|Q95029
morphogenesis of follicular epithelium	GO:0016333	2	13	0.000519602	0.00928356	Q24157|O01346
acetylglucosaminyltransferase activity	GO:0008375	2	15	0.000671086	0.0105734	Q24157|Q9XZ08
positive regulation of endocytosis	GO:0045807	2	16	0.000753893	0.0105734	P29503|Q9V6X7
ventral cord development	GO:0007419	3	77	0.000789063	0.0105734	Q9VUX3|Q8MPP3|P29503
peptidase activity	GO:0008233	2	17	0.000841382	0.0107376	Q868Z9|Q95029
cysteine-type endopeptidase activity	GO:0004197	2	24	0.0015832	0.0192862	Q9VN93|Q95029
extracellular matrix organization	GO:0030198	2	27	0.00196932	0.0229469	Q868Z9|Q8MPP3
cell fate commitment	GO:0045165	2	28	0.00210698	0.0235279	O01346|Q9V6X7
endoplasmic reticulum	GO:0005783	4	240	0.00220739	0.0236633	Q9V3L1|Q9VTK2|Q9XZ08|Q9V6X7
germarium-derived egg chamber formation	GO:0007293	2	30	0.00239559	0.024693	Q24157|O01346
imaginal disc-derived wing morphogenesis	GO:0007476	3	121	0.00278144	0.0276084	Q95YI5|P29503|P33450
positive regulation of Notch signaling pathway	GO:0045747	2	36	0.00336641	0.0311103	P29503|Q9V6X7
fusome	GO:0045169	2	38	0.0037245	0.0332722	Q9VN93|Q95029
epithelial cell migration, open tracheal system	GO:0007427	2	42	0.00449146	0.0388294	Q9V3L1|O02373
negative regulation of canonical Wnt signaling pathway	GO:0090090	2	43	0.00469367	0.0393095	Q9VUX3|Q8MPP3
--------------------

## Sheet: Cluster 5
#Term	ID	Input number	Background number	P-Value	Corrected P-Value	Input
smooth septate junction	GO:0005920	2	9	9.73189e-05	0.0017712	O46101|Q9VW87
glucose metabolic process	GO:0006006	2	17	0.000300583	0.00455884	P18173|Q9NFT7
glycolytic process	GO:0006096	2	29	0.000809325	0.0104361	P52034|Q9NFT7
sarcomere organization	GO:0045214	2	39	0.00141548	0.0128809	P82147|Q24400
glucose homeostasis	GO:0042593	2	43	0.00170332	0.0129168	P52034|Q8IRI6
Z disc	GO:0030018	2	50	0.0022683	0.0158781	P82147|Q24400
oxidoreductase activity	GO:0016491	2	98	0.00813993	0.0310024	P18173|Q95RA9
muscle tissue development	GO:0060537	1	5	0.00818177	0.0310024	Q24400
fructose 6-phosphate metabolic process	GO:0006002	1	5	0.00818177	0.0310024	P52034
anterior midgut development	GO:0007496	1	5	0.00818177	0.0310024	Q9VW87
structural constituent of pupal chitin-based cuticle	GO:0008011	1	5	0.00818177	0.0310024	P27779
fructose metabolic process	GO:0006000	1	5	0.00818177	0.0310024	Q9NFT7
isocitrate metabolic process	GO:0006102	1	6	0.00953919	0.0310024	Q9VWH4
protein targeting to ER	GO:0045047	1	6	0.00953919	0.0310024	Q9VTZ6
fructose 1,6-bisphosphate metabolic process	GO:0030388	1	6	0.00953919	0.0310024	P52034
glucose binding	GO:0005536	1	6	0.00953919	0.0310024	Q9NFT7
isocitrate dehydrogenase (NAD+) activity	GO:0004449	1	6	0.00953919	0.0310024	Q9VWH4
fructokinase activity	GO:0008865	1	6	0.00953919	0.0310024	Q9NFT7
AMP binding	GO:0016208	1	7	0.0108948	0.0341872	P52034
glucose 6-phosphate metabolic process	GO:0051156	1	8	0.0122487	0.0371544	Q9NFT7
proteolysis	GO:0006508	3	383	0.0149924	0.0426347	Q9VL86|A0A0B4K692|P42280
--------------------

## Sheet: Cluster 6
#Term	ID	Input number	Background number	P-Value	Corrected P-Value	Input
microtubule motor activity	GO:0003777	3	32	1.77302e-06	0.00029964	Q960Z0|Q9VLW2|P37276
microtubule-based movement	GO:0007018	3	65	1.34019e-05	0.00108251	Q960Z0|Q9VLW2|P37276
cystoblast division	GO:0007282	2	8	2.09712e-05	0.00108251	Q8T6B9|P37276
eggshell chorion assembly	GO:0007306	2	9	2.56214e-05	0.00108251	Q9VEG6|P98159
oocyte nucleus migration involved in oocyte dorsal/ventral axis specification	GO:0007312	2	11	3.63074e-05	0.001098	P37276|P16568
microtubule binding	GO:0008017	3	94	3.89822e-05	0.001098	Q960Z0|A1ZAU8|Q9VLW2
asymmetric protein localization involved in cell fate determination	GO:0045167	2	18	8.81993e-05	0.00212938	Q960Z0|A1ZAU8
spindle organization	GO:0007051	2	20	0.000107148	0.0022635	Q960Z0|P37276
cytoplasmic microtubule organization	GO:0031122	2	23	0.00013899	0.00260992	A1ZAU8|P37276
ATPase activity	GO:0016887	3	153	0.000160331	0.00264493	Q960Z0|Q9VLW2|P37276
kinesin complex	GO:0005871	2	26	0.000174922	0.00264493	Q960Z0|Q9VLW2
intracellular mRNA localization	GO:0008298	2	27	0.000187806	0.00264493	P37276|P16568
germarium-derived oocyte fate determination	GO:0007294	2	29	0.000214929	0.00279408	P37276|P16568
oogenesis	GO:0048477	3	198	0.000338407	0.00408506	P37276|P16568|P10383
Golgi apparatus	GO:0005794	3	218	0.000446892	0.00503498	P42519|P37276|P16568
spindle	GO:0005819	2	48	0.000562018	0.00593631	Q960Z0|A1ZAU8
mitotic spindle organization	GO:0007052	2	51	0.000631471	0.00627757	Q960Z0|P37276
microtubule	GO:0005874	2	53	0.000679972	0.00638418	Q960Z0|Q9VLW2
centrosome	GO:0005813	2	115	0.0030328	0.0223762	Q960Z0|A1ZAU8
spectrin binding	GO:0030507	1	5	0.00429547	0.0223762	A1ZAU8
regulation of mitotic metaphase/anaphase transition	GO:0030071	1	5	0.00429547	0.0223762	P37276
cytoskeletal anchor activity	GO:0008093	1	5	0.00429547	0.0223762	P16568
mitotic chromosome movement towards spindle pole	GO:0007079	1	5	0.00429547	0.0223762	Q960Z0
zymogen activation	GO:0031638	1	5	0.00429547	0.0223762	P98159
microtubule depolymerization	GO:0007019	1	5	0.00429547	0.0223762	Q960Z0
mitochondrion distribution	GO:0048311	1	5	0.00429547	0.0223762	P37276
dynactin binding	GO:0034452	1	5	0.00429547	0.0223762	P16568
mitotic spindle pole	GO:0097431	1	5	0.00429547	0.0223762	Q960Z0
positive regulation of DNA endoreduplication	GO:0032877	1	5	0.00429547	0.0223762	P10383
establishment of epithelial cell apical/basal polarity	GO:0045198	1	6	0.00500975	0.0223762	P37276
germ-line cyst formation	GO:0048134	1	6	0.00500975	0.0223762	P37276
positive regulation of clathrin-dependent endocytosis	GO:2000370	1	6	0.00500975	0.0223762	P16568
microtubule minus-end binding	GO:0051011	1	6	0.00500975	0.0223762	A1ZAU8
epidermal growth factor receptor ligand maturation	GO:0038004	1	6	0.00500975	0.0223762	P42519
epidermal cell differentiation	GO:0009913	1	6	0.00500975	0.0223762	Q24524
positive regulation of stem cell differentiation	GO:2000738	1	6	0.00500975	0.0223762	P10383
stress granule assembly	GO:0034063	1	7	0.00572356	0.0223762	P37276
perinuclear endoplasmic reticulum	GO:0097038	1	7	0.00572356	0.0223762	P42519
maternal specification of dorsal/ventral axis, oocyte, soma encoded	GO:0007313	1	7	0.00572356	0.0223762	P98159
dynein complex binding	GO:0070840	1	7	0.00572356	0.0223762	P16568
stem cell fate commitment	GO:0048865	1	7	0.00572356	0.0223762	P42519
positive regulation of protein secretion	GO:0050714	1	8	0.00643691	0.0223762	P42519
photoreceptor cell fate determination	GO:0043703	1	8	0.00643691	0.0223762	P42519
oocyte axis specification	GO:0007309	1	8	0.00643691	0.0223762	P16568
protein localization to kinetochore	GO:0034501	1	9	0.00714979	0.0223762	P37276
protein autoprocessing	GO:0016540	1	9	0.00714979	0.0223762	P98159
regulation of circadian sleep/wake cycle	GO:0042749	1	9	0.00714979	0.0223762	P42519
spindle assembly involved in female meiosis I	GO:0007057	1	9	0.00714979	0.0223762	Q960Z0
meiotic spindle	GO:0072687	1	9	0.00714979	0.0223762	Q960Z0
filopodium assembly	GO:0046847	1	9	0.00714979	0.0223762	Q24524
fusome organization	GO:0045478	1	9	0.00714979	0.0223762	P37276
ATP-dependent microtubule motor activity, plus-end-directed	GO:0008574	1	9	0.00714979	0.0223762	Q960Z0
negative regulation of microtubule depolymerization	GO:0007026	1	9	0.00714979	0.0223762	A1ZAU8
establishment of mitotic spindle localization	GO:0040001	1	9	0.00714979	0.0223762	P37276
ATP binding	GO:0005524	3	599	0.00783707	0.0240812	Q960Z0|Q9VLW2|P37276
regulation of microtubule cytoskeleton organization	GO:0070507	1	11	0.00857416	0.0245599	P16568
neuron projection development	GO:0031175	1	11	0.00857416	0.0245599	A1ZAU8
retrograde axonal transport	GO:0008090	1	11	0.00857416	0.0245599	P37276
regulation of endocytosis	GO:0030100	1	11	0.00857416	0.0245599	P16568
epithelial cell proliferation involved in Malpighian tubule morphogenesis	GO:0061331	1	12	0.00928565	0.0252155	P42519
regulation of cell growth	GO:0001558	1	12	0.00928565	0.0252155	Q8T6B9
negative regulation of growth	GO:0045926	1	12	0.00928565	0.0252155	Q8T6B9
ovarian fusome organization	GO:0030723	1	13	0.00999667	0.0252155	P37276
determination of genital disc primordium	GO:0035225	1	13	0.00999667	0.0252155	P42519
protein-macromolecule adaptor activity	GO:0030674	1	13	0.00999667	0.0252155	Q24524
mRNA transport	GO:0051028	1	13	0.00999667	0.0252155	P16568
neuroblast proliferation	GO:0007405	1	13	0.00999667	0.0252155	P37276
kinetochore microtubule	GO:0005828	1	14	0.0107072	0.025727	Q960Z0
motor activity	GO:0003774	1	14	0.0107072	0.025727	Q960Z0
compound eye retinal cell programmed cell death	GO:0046667	1	14	0.0107072	0.025727	P42519
neuron projection morphogenesis	GO:0048812	1	15	0.0114173	0.025727	Q24524
dendrite development	GO:0016358	1	15	0.0114173	0.025727	Q24524
ATP-dependent microtubule motor activity, minus-end-directed	GO:0008569	1	15	0.0114173	0.025727	P37276
peroxidase activity	GO:0004601	1	15	0.0114173	0.025727	Q9VEG6
egg activation	GO:0007343	1	15	0.0114173	0.025727	P98159
axo-dendritic transport	GO:0008088	1	16	0.012127	0.0262751	P37276
cuticle pattern formation	GO:0035017	1	16	0.012127	0.0262751	Q24524
establishment or maintenance of epithelial cell apical/basal polarity	GO:0045197	1	16	0.012127	0.0262751	P37276
hemocyte migration	GO:0035099	1	17	0.0128361	0.0274596	Q24524
actin filament bundle assembly	GO:0051017	1	18	0.0135448	0.027687	Q24524
nuclear migration	GO:0007097	1	18	0.0135448	0.027687	P37276
antennal morphogenesis	GO:0048800	1	18	0.0135448	0.027687	Q24524
positive regulation of neuron remodeling	GO:1904801	1	19	0.0142531	0.027687	P37276
dynein light intermediate chain binding	GO:0051959	1	19	0.0142531	0.027687	P37276
non-motile cilium assembly	GO:1905515	1	19	0.0142531	0.027687	Q960Z0
oocyte microtubule cytoskeleton polarization	GO:0008103	1	19	0.0142531	0.027687	P16568
centrosome localization	GO:0051642	1	19	0.0142531	0.027687	P37276
perivitelline space	GO:0098595	1	20	0.0149609	0.0280932	P98159
cytoplasmic microtubule	GO:0005881	1	20	0.0149609	0.0280932	P37276
microtubule associated complex	GO:0005875	1	20	0.0149609	0.0280932	P37276
pole cell formation	GO:0007279	1	21	0.0156682	0.0284723	P37276
late endosome membrane	GO:0031902	1	21	0.0156682	0.0284723	P42519
cytoplasmic dynein complex	GO:0005868	1	21	0.0156682	0.0284723	P37276
imaginal disc-derived wing hair organization	GO:0035317	1	22	0.016375	0.0294402	Q24524
establishment or maintenance of cell polarity	GO:0007163	1	23	0.0170814	0.030387	Q24524
dynein complex	GO:0030286	1	24	0.0177874	0.0312529	P37276
midbody	GO:0030496	1	25	0.0184928	0.0312529	A1ZAU8
chorion-containing eggshell formation	GO:0007304	1	25	0.0184928	0.0312529	Q9VEG6
dorsal/ventral axis specification	GO:0009950	1	25	0.0184928	0.0312529	P98159
dynein intermediate chain binding	GO:0045505	1	25	0.0184928	0.0312529	P37276
meiotic spindle organization	GO:0000212	1	26	0.0191979	0.0321232	Q960Z0
centrosome cycle	GO:0007098	1	27	0.0199024	0.0326554	P37276
endosomal transport	GO:0016197	1	27	0.0199024	0.0326554	P42519
spindle pole	GO:0000922	1	28	0.0206065	0.0331667	Q960Z0
protein processing	GO:0016485	1	28	0.0206065	0.0331667	P98159
ommatidial rotation	GO:0016318	1	29	0.0213101	0.0336581	P42519
melanotic encapsulation of foreign target	GO:0035011	1	29	0.0213101	0.0336581	P37276
germarium-derived egg chamber formation	GO:0007293	1	30	0.0220133	0.0344468	P16568
positive regulation of Toll signaling pathway	GO:0045752	1	33	0.0241201	0.0373972	P98159
kinetochore	GO:0000776	1	35	0.0255223	0.0385113	P37276
synaptic vesicle endocytosis	GO:0048488	1	35	0.0255223	0.0385113	P16568
thiol-dependent ubiquitin-specific protease activity	GO:0004843	1	35	0.0255223	0.0385113	P10383
lumen formation, open tracheal system	GO:0035149	1	36	0.0262227	0.038874	P37276
protein deubiquitination	GO:0016579	1	36	0.0262227	0.038874	P10383
compound eye photoreceptor cell differentiation	GO:0001751	1	37	0.0269227	0.0392236	P42519
chaeta morphogenesis	GO:0008407	1	37	0.0269227	0.0392236	Q24524
fusome	GO:0045169	1	38	0.0276222	0.0395606	P37276
chromosome, centromeric region	GO:0000775	1	38	0.0276222	0.0395606	Q960Z0
negative regulation of cell population proliferation	GO:0008285	1	39	0.0283212	0.0402209	Q8T6B9
actin cytoskeleton	GO:0015629	1	42	0.0304156	0.0428354	Q24524
cellularization	GO:0007349	1	43	0.0311129	0.0434552	P37276
calmodulin binding	GO:0005516	1	44	0.0318096	0.0440642	A1ZAU8
ribonucleoprotein complex	GO:1990904	1	45	0.0325059	0.0446626	P37276
imaginal disc-derived wing vein specification	GO:0007474	1	51	0.0366743	0.0499835	P42519
--------------------
