# Supplementary material for: Comparative transcriptome analysis of two Daphnia galeata genotypes displaying contrasting phenotypic variation induced by fish kairomones in the same environment of the Han River, Korea
Source: BMC Genomics. 2023 Oct 2;24:580. doi: 10.1186/s12864-023-09701-x (PMC10544471; doi:10.1186/s12864-023-09701-x)
Supplement: Supplementary file 8 — Supplementary Material 8 [file 12864_2023_9701_MOESM8_ESM.xlsx]

## Sheet: Cluster 1
Table S11. Enrichment analysis of KEGG pathways of each individual cluster identified in the interaction network of both genotypes. Clusters with <10 nodes were excluded from enrichment analysis.
#Term	ID	Input number	Background number	P-Value	Corrected P-Value	Input
Phototransduction - fly	dme04745	6	52	2.82064e-07	1.94977e-05	Q9VJJ7|P48593|P13217|Q00168|P32865|P19334
Neuroactive ligand-receptor interaction	dme04080	4	69	0.000374627	0.00591911	Q08832|P91685|P16395|Q8IS44
Hippo signaling pathway - fly	dme04391	4	87	0.000863553	0.00934842	Q9NB04|Q94918|P10040|P48608
AGE-RAGE signaling pathway in diabetic complications	dme04933	3	39	0.000986823	0.00957392	P83099|P13217|P08120
Phosphatidylinositol signaling system	dme04070	3	71	0.00500847	0.0249521	P48593|P13217|Q9VR59

## Sheet: Cluster 2
#Term	ID	Input number	Background number	P-Value	Corrected P-Value	Input
RNA polymerase	dme03020	3	38	0.000882887	0.0236579	P08266|Q9VIZ0|P04052

## Sheet: Cluster 3
#Term	ID	Input number	Background number	P-Value	Corrected P-Value	Input
Circadian rhythm - fly	dme04711	2	12	0.000680862	0.0210549	O61735|P49021
Toll and Imd signaling pathway	dme04624	3	91	0.00228931	0.0334592	Q94527|Q9VQH2|P15330
Purine metabolism	dme00230	3	114	0.00424909	0.0493894	Q9VJ79|Q8INF0|B7YZV4

## Sheet: Cluster 4
#Term	ID	Input number	Background number	P-Value	Corrected P-Value	Input
Other types of O-glycan biosynthesis	dme00514	2	16	0.000753893	0.0105734	Q9VTK2|Q9V6X7
Glycosaminoglycan biosynthesis - heparan sulfate / heparin	dme00534	2	16	0.000753893	0.0105734	Q9V3L1|Q9XZ08
Dorso-ventral axis formation	dme04320	2	35	0.00319378	0.0305691	Q24157|O01346

## Sheet: Cluster 5
#Term	ID	Input number	Background number	P-Value	Corrected P-Value	Input
Fructose and mannose metabolism	dme00051	3	34	1.66414e-05	0.000756135	P52034|Q9VTZ6|Q9NFT7
Metabolic pathways	dme01100	9	1249	1.92363e-05	0.000756135	P52034|P07192|Q9VTZ6|P21914|P18173|Q9VYF8|Q9NFT7|Q9VQX4|Q9VWH4
Galactose metabolism	dme00052	3	40	2.62922e-05	0.000756135	P52034|P07192|Q9NFT7
Carbon metabolism	dme01200	4	134	3.32367e-05	0.000756135	P52034|Q9NFT7|Q9VWH4|P21914
Pentose phosphate pathway	dme00030	2	31	0.000917462	0.0104361	P52034|P18173
Starch and sucrose metabolism	dme00500	2	38	0.00134755	0.0128809	P07192|Q9NFT7
Citrate cycle (TCA cycle)	dme00020	2	43	0.00170332	0.0129168	Q9VWH4|P21914
Amino sugar and nucleotide sugar metabolism	dme00520	2	56	0.00281374	0.0182893	Q9VTZ6|Q9NFT7
Glycolysis / Gluconeogenesis	dme00010	2	61	0.00331075	0.0200852	P52034|Q9NFT7
Biosynthesis of amino acids	dme01230	2	75	0.0049034	0.0278881	P52034|Q9VWH4
Ubiquinone and other terpenoid-quinone biosynthesis	dme00130	1	10	0.0149512	0.0426347	Q9VYF8

## Sheet: Cluster 6
No significance result
