# Supplementary material for: Comparative transcriptome analysis of two Daphnia galeata genotypes displaying contrasting phenotypic variation induced by fish kairomones in the same environment of the Han River, Korea
Source: BMC Genomics. 2023 Oct 2;24:580. doi: 10.1186/s12864-023-09701-x (PMC10544471; doi:10.1186/s12864-023-09701-x)
Supplement: Supplementary file 9 — Supplementary Material 9 [file 12864_2023_9701_MOESM9_ESM.xlsx]

## Sheet: shared DETs
Table S12. Annotation and GO enrichment results of shared DETs between the two genotypes in interaction network analysis.
	UniprotID	KE1_Log2FC	KB11_Log2FC	Gene name	Protein names
Consistent up-regulated DETs	P10180	9.69285	9.54603	ct CG11387	Homeobox protein cut
	P48593	3.26027	1.79397	Eip63F-1 E63-1 CG15855	Calcium-binding protein E63-1
	Q9VDW6	1.53643	9.08177	Dys det CG34157	Dystrophin, isoforms A/C/F/G/H (DmDYS) (Protein detached)
	P83094	1.22271	1.21327	Stim CG9126	Stromal interaction molecule homolog
Consistent down-regulated DETs	Q9VGG5	-8.60348	-8.83479	Cad87A CG6977	Cadherin-87A
	O46101	-2.99993	-2.44312	Tsp2A CG11415	Tetraspanin-2A
	P22464	-2.81051	-2.0035	AnxB9 AnnIX CG5730	Annexin B9 (Annexin IX) (Annexin-9)
	Q9VTZ6	-1.64214	-2.11247	Pmm2 CG10688	Phosphomannomutase (EC 5.4.2.8) (Phosphomannomutase 2) (Phosphomannomutase type 2)
	P25455	-1.37906	-2.99875	Plc21C plc-21 CG4574	1-phosphatidylinositol 4,5-bisphosphate phosphodiesterase classes I and II (EC 3.1.4.11) (Phosphoinositide phospholipase C)
	Q24168	-1.02395	-5.84338	Orc2 CG3041	Origin recognition complex subunit 2 (DmORC2)
Inconsistent DETs (Up-KE1/Down-KB11)	P13217	8.27072	-1.71654	norpA PLC-beta CG3620	1-phosphatidylinositol 4,5-bisphosphate phosphodiesterase (EC 3.1.4.11) (1-phosphatidylinositol 4,5-bisphosphate phosphodiesterase beta) (No receptor potential A protein) (Phosphoinositide phospholipase C) (Phosphoinositide phospholipase C-beta)
	Q9VIS1	3.91288	-2.65034	CdGAPr CG10538	GTPase-activating protein CdGAPr (d-CdGAPr)
	O46037	3.75991	-2.62448	Vinc CG3299	Vinculin
	Q9VMM6	3.22438	-1.66049	obst-E CG11142	Protein obstructor-E
	Q94887	2.99121	-8.81835	Nrx-IV Nrx CG6827	Neurexin-4 (Neurexin IV)
	P18173	2.35841	-1.64829	Gld CG1152	Glucose dehydrogenase [FAD, quinone] (EC 1.1.5.9) [Cleaved into: Glucose dehydrogenase [FAD, quinone] short protein]
	Q9VUA0	1.40996	-1.37973	CG8833	G patch domain-containing protein 1 homolog
	Q94900	1.36466	-10.2309	GluClalpha GluCl CG7535	Glutamate-gated chloride channel (DrosGluCl)
	P83099	1.2351	-1.06254	Pkcdelta CG10524	Putative protein kinase C delta type homolog (EC 2.7.11.13)
	B7YZV4	1.17638	-1.36534	Pde1c CG44007	Dual specificity calcium/calmodulin-dependent 3',5'-cyclic nucleotide phosphodiesterase 1 (PDE1) (EC 3.1.4.17)
	Q9Y115	1.16229	-1.11753	CG4928	UNC93-like protein
	Q9VE46	1.10132	-1.86698	ChT CG7708	High-affinity choline transporter 1
	P42280	1.06221	-8.68097	zetaTry CG12387	Trypsin zeta (EC 3.4.21.4)
	P15372	1.01295	-8.98363	Arr1 ArrA CG5711	Phosrestin-2 (Arrestin-1) (Arrestin-A) (Phosrestin II)
Inconsistent DETs (Down-KE1/Up-KB11)	Q9VGZ1	-11.1589	2.31831	CG6345	CDK5RAP1-like protein
	Q9VCX1	-9.30122	1.09533	loco CG5248	Regulator of G-protein signaling loco (RGS) (Locomotion defects protein) (Loco)
	P24014	-5.22963	3.5544	sli CG43758	Protein slit (dSlit) [Cleaved into: Protein slit N-product; Protein slit C-product]
	Q9W0T5	-3.7053	2.91219	pyx CG17142	Transient receptor potential channel pyrexia
	P84040	-3.27726	2.29677	His4 H4	Histone H4
	P10383	-2.7611	2.04238	otu CG12743	Protein ovarian tumor locus
	F3YDF1	-1.63406	1.683	YME1L CG3499	ATP-dependent zinc metalloprotease YME1L (EC 3.4.24.-) (YME1-like ATPase)
	P29052	-1.57723	8.33754	TfIIB CG5193	Transcription initiation factor IIB (General transcription factor TFIIB)
	Q9W1C9	-1.57315	2.03896	EbpIII PebIII CG11390	Ejaculatory bulb-specific protein 3 (Ejaculatory bulb-specific protein III) (PEB-meIII) (PEBmelIII)
	Q960Z0	-1.4721	2.20557	Klp10A CG1453	Kinesin-like protein Klp10A (Kinesin-like protein at cytological position 10A)
	Q9VB74	-1.12093	1.3141	CG6066	NKAP family protein CG6066

## Sheet: GO_UP(KE1)-DOWN(KB11)
#Term	ID	Input number	Background number	P-Value	Corrected P-Value	Input
deactivation of rhodopsin mediated signaling	GO:0016059	2	16	0.000117313	0.0075119	P15372|P13217
photoreceptor cell maintenance	GO:0045494	2	20	0.000176751	0.0075119	P15372|P13217
rhabdomere	GO:0016028	2	38	0.000591246	0.016752	P15372|P13217
GTPase activator activity	GO:0005096	2	77	0.00228844	0.0347838	P13217|Q9VIS1
striated muscle dense body	GO:0055120	1	5	0.00546322	0.0347838	Q9Y115
structural constituent of pupal chitin-based cuticle	GO:0008011	1	5	0.00546322	0.0347838	Q9VMM6
potassium channel regulator activity	GO:0015459	1	5	0.00546322	0.0347838	Q9Y115
negative regulation of compound eye retinal cell programmed cell death	GO:0046673	1	6	0.00637106	0.0347838	P13217
presynaptic membrane assembly	GO:0097105	1	6	0.00637106	0.0347838	Q94887
G protein-coupled receptor internalization	GO:0002031	1	6	0.00637106	0.0347838	P15372
positive regulation of clathrin-dependent endocytosis	GO:2000370	1	6	0.00637106	0.0347838	P13217
regulation of muscle contraction	GO:0006937	1	6	0.00637106	0.0347838	Q9Y115
phosphatidylinositol metabolic process	GO:0046488	1	6	0.00637106	0.0347838	P13217
phosphatidylinositol-mediated signaling	GO:0048015	1	7	0.00727813	0.0347838	P13217
phospholipid biosynthetic process	GO:0008654	1	7	0.00727813	0.0347838	P13217
cell-cell junction organization	GO:0045216	1	7	0.00727813	0.0347838	Q94887
metarhodopsin inactivation	GO:0016060	1	8	0.00818443	0.0347838	P15372
regulation of transcriptional start site selection at RNA polymerase II promoter	GO:0001178	1	8	0.00818443	0.0347838	P13217
regulation of mRNA 3'-end processing	GO:0031440	1	8	0.00818443	0.0347838	P13217
axon ensheathment	GO:0008366	1	8	0.00818443	0.0347838	Q94887
rhodopsin mediated signaling pathway	GO:0016056	1	9	0.00908996	0.0367927	P13217
heart process	GO:0003015	1	10	0.00999473	0.0374612	Q94887
inaD signaling complex	GO:0016027	1	11	0.0108987	0.0374612	P13217
cell adhesion involved in heart morphogenesis	GO:0061343	1	12	0.011802	0.0374612	Q94887
terminal button organization	GO:0072553	1	12	0.011802	0.0374612	Q94887
mucosal immune response	GO:0002385	1	13	0.0127044	0.0374612	P13217
entrainment of circadian clock by photoperiod	GO:0043153	1	14	0.0136061	0.0374612	P13217
cytoplasmic side of apical plasma membrane	GO:0098592	1	14	0.0136061	0.0374612	O46037
regulation of tube size, open tracheal system	GO:0035151	1	15	0.014507	0.0374612	Q94887
retinal ganglion cell axon guidance	GO:0031290	1	15	0.014507	0.0374612	Q9VIS1
oxidoreductase activity, acting on CH-OH group of donors	GO:0016614	1	15	0.014507	0.0374612	P18173
mRNA cis splicing, via spliceosome	GO:0045292	1	16	0.0154072	0.0374612	P13217
entrainment of circadian clock	GO:0009649	1	16	0.0154072	0.0374612	P13217
cellular response to light stimulus	GO:0071482	1	16	0.0154072	0.0374612	P13217
sperm storage	GO:0046693	1	17	0.0163066	0.0374612	P18173
glucose metabolic process	GO:0006006	1	17	0.0163066	0.0374612	P18173
phospholipid metabolic process	GO:0006644	1	17	0.0163066	0.0374612	P13217
establishment of glial blood-brain barrier	GO:0060857	1	18	0.0172053	0.0374987	Q94887
small GTPase mediated signal transduction	GO:0007264	1	18	0.0172053	0.0374987	Q9VIS1
thermotaxis	GO:0043052	1	22	0.0207922	0.0441835	P13217
amino acid transmembrane transporter activity	GO:0015171	1	25	0.0234745	0.0478836	Q9VE46
RNA splicing	GO:0008380	1	26	0.024367	0.0478836	P13217
structural molecule activity	GO:0005198	1	27	0.0252588	0.0478836	O46037
presynaptic active zone	GO:0048786	1	28	0.0261499	0.0478836	Q94887
septate junction assembly	GO:0019991	1	28	0.0261499	0.0478836	Q94887
focal adhesion	GO:0005925	1	28	0.0261499	0.0478836	O46037
nuclear speck	GO:0016607	1	29	0.0270402	0.0478836	P13217
amino acid transmembrane transport	GO:0003333	1	29	0.0270402	0.0478836	Q9VE46
calcium-mediated signaling	GO:0019722	1	31	0.0288185	0.0494154	P13217
plasma membrane	GO:0005886	3	755	0.0290679	0.0494154	Q9VE46|Q9Y115|Q94887
synaptic target recognition	GO:0008039	1	32	0.0297065	0.0495108	Q94887
--------------------

## Sheet: GO_DOWN(KE1)-UP(KB11)
#Term	ID	Input number	Background number	P-Value	Corrected P-Value	Input
response to heat	GO:0009408	2	81	0.00154123	0.0419503	Q9W0T5|Q9VCX1
G-protein alpha-subunit binding	GO:0001965	1	5	0.00429547	0.0419503	Q9VCX1
mitotic chromosome movement towards spindle pole	GO:0007079	1	5	0.00429547	0.0419503	Q960Z0
microtubule depolymerization	GO:0007019	1	5	0.00429547	0.0419503	Q960Z0
mitotic spindle pole	GO:0097431	1	5	0.00429547	0.0419503	Q960Z0
positive regulation of DNA endoreduplication	GO:0032877	1	5	0.00429547	0.0419503	P10383
positive regulation of stem cell differentiation	GO:2000738	1	6	0.00500975	0.0419503	P10383
mitochondrial fusion	GO:0008053	1	8	0.00643691	0.0419503	F3YDF1
spindle assembly involved in female meiosis I	GO:0007057	1	9	0.00714979	0.0419503	Q960Z0
meiotic spindle	GO:0072687	1	9	0.00714979	0.0419503	Q960Z0
glial cell differentiation	GO:0010001	1	9	0.00714979	0.0419503	Q9VCX1
ATP-dependent microtubule motor activity, plus-end-directed	GO:0008574	1	9	0.00714979	0.0419503	Q960Z0
protein-containing complex assembly	GO:0065003	1	10	0.00786221	0.0419503	F3YDF1
heart process	GO:0003015	1	10	0.00786221	0.0419503	Q9VCX1
tRNA modification	GO:0006400	1	11	0.00857416	0.0419503	Q9VGZ1
cristae formation	GO:0042407	1	11	0.00857416	0.0419503	F3YDF1
cation channel complex	GO:0034703	1	12	0.00928565	0.0419503	Q9W0T5
kinetochore microtubule	GO:0005828	1	14	0.0107072	0.0419503	Q960Z0
dorsal/ventral axis specification, ovarian follicular epithelium	GO:0008069	1	14	0.0107072	0.0419503	Q9VCX1
motor activity	GO:0003774	1	14	0.0107072	0.0419503	Q960Z0
regulation of cyclin-dependent protein serine/threonine kinase activity	GO:0000079	1	15	0.0114173	0.0419503	Q9VGZ1
cytoplasmic transport, nurse cell to oocyte	GO:0007303	1	16	0.012127	0.0419503	Q9VCX1
potassium ion transport	GO:0006813	1	17	0.0128361	0.0419503	Q9W0T5
oocyte dorsal/ventral axis specification	GO:0007310	1	18	0.0135448	0.0419503	Q9VCX1
establishment of glial blood-brain barrier	GO:0060857	1	18	0.0135448	0.0419503	Q9VCX1
asymmetric protein localization involved in cell fate determination	GO:0045167	1	18	0.0135448	0.0419503	Q960Z0
non-motile cilium assembly	GO:1905515	1	19	0.0142531	0.0419503	Q960Z0
spindle organization	GO:0007051	1	20	0.0149609	0.0419503	Q960Z0
Notch signaling pathway	GO:0007219	1	21	0.0156682	0.0419503	Q9VB74
cation channel activity	GO:0005261	1	21	0.0156682	0.0419503	Q9W0T5
4 iron, 4 sulfur cluster binding	GO:0051539	1	21	0.0156682	0.0419503	Q9VGZ1
calcium channel activity	GO:0005262	1	23	0.0170814	0.044305	Q9W0T5
kinesin complex	GO:0005871	1	26	0.0191979	0.0468654	Q960Z0
meiotic spindle organization	GO:0000212	1	26	0.0191979	0.0468654	Q960Z0
spindle pole	GO:0000922	1	28	0.0206065	0.0471358	Q960Z0
septate junction assembly	GO:0019991	1	28	0.0206065	0.0471358	Q9VCX1
cortical actin cytoskeleton organization	GO:0030866	1	29	0.0213101	0.0471358	Q9VCX1
cation transport	GO:0006812	1	30	0.0220133	0.0471358	Q9W0T5
asymmetric neuroblast division	GO:0055059	1	31	0.022716	0.0471358	Q9VCX1
calcium ion transport	GO:0006816	1	31	0.022716	0.0471358	Q9W0T5
microtubule motor activity	GO:0003777	1	32	0.0234183	0.0474077	Q960Z0
--------------------
